# Supplementary material for: A 16-gene signature predicting prognosis of patients with oral tongue squamous cell carcinoma
Source: PeerJ. 2017 Nov 17;5:e4062. doi: 10.7717/peerj.4062 (PMC5695251; doi:10.7717/peerj.4062)
Supplement: Supplemental Information 1 [file peerj-05-4062-s001.zip]

Archive with 23 entries (16 files):
- rawdata and codes/
- rawdata and codes/01/
- rawdata and codes/01/01.r
- rawdata and codes/01/clinical.txt
- rawdata and codes/02/
- rawdata and codes/02/02.r
- rawdata and codes/02/OTSCC.txt
- rawdata and codes/02/survival.txt
- rawdata and codes/03/
- rawdata and codes/03/combat.txt
- rawdata and codes/04/
- rawdata and codes/04/diffmRNAExpDE1.txt
- rawdata and codes/04/survivaltime.txt
- rawdata and codes/04/04.r
- rawdata and codes/05/
- rawdata and codes/05/05.r
- rawdata and codes/05/GEOmergecombat.txt
- rawdata and codes/06/
- rawdata and codes/06/06.r
- rawdata and codes/06/clinical.txt
- rawdata and codes/06/riskscore.txt
- rawdata and codes/06/survivalall.txt
- rawdata and codes/06/survivaltime.txt
