# Supplementary material for: A 16-gene signature predicting prognosis of patients with oral tongue squamous cell carcinoma
Source: PeerJ. 2017 Nov 17;5:e4062. doi: 10.7717/peerj.4062 (PMC5695251; doi:10.7717/peerj.4062)
Supplement: Supplemental Information 1 [file peerj-05-4062-s001.zip › rawdata and codes/01/01.r]

library("DESeq")

clinical=read.table("clinical.txt",header=F,check.names=F,sep="\t")
colnames(clinical)=unlist(clinical[1,])
keepRow = c(4:nrow(clinical))
clinical=clinical[keepRow,]

tonguesiteicd=c("C01.9","C02.0","C02.1","C02.2","C02.3",
"C02.4","C02.5","C02.6","C02.7","C02.8","C02.9")
clinicalicd=unlist(clinical["icd_o_3_site"])
clitongsite=clinical[which(levels(clinicalicd)[clinicalicd] %in% tonguesiteicd),]
tonguehist=c("8070/3", "8071/3", "8072/3", "8074/3", "8083/3")
clitonghist=unlist(clitongsite["icd_o_3_histology"])
clitongsitehist=clitongsite[which(levels(clitonghist)[clitonghist] %in% tonguehist),]
write.table(clitongsitehist,file="tongclin.txt",sep="\t",quote=F,col.names=T)

rt = read.table("HSNCC.txt", row.names=1 ,header=T,sep="\t",check.names=F)
keepRow = c(2:nrow(rt))             
keepCol = seq(1, ncol(rt), by = 2) 
data=rt[keepRow,keepCol]

dimnames=list(rownames(data),colnames(data))
#data=na.omit(data)
data=matrix(as.numeric(as.matrix(data)),nrow=nrow(data),dimnames=dimnames)
data=data[rowMeans(data)>0,] 
data=round(data,0)           

group=sapply(strsplit(colnames(data),"\\-"),"[",4)
group=sapply(strsplit(group,""),"[",1)
tonguecan=data[,which(group==0)]

colorder=c()
for(i in 1:dim(tonguecan)[2]){
	colname=colnames(tonguecan)[i]
	j=unlist(strsplit(colname,"\\-"))
    colorder[i]=paste(j[1],j[2],j[3],sep="-")
}
colnames(tonguecan)=colorder


clitongsitehistpatient=unlist(clitongsitehist["bcr_patient_barcode"])
clitongsitehistpatient=levels(clitongsitehistpatient)[clitongsitehistpatient]
clitongsitehistpatient %in% colorder 
colorder %in% clitongsitehistpatient
which(colorder %in% clitongsitehistpatient)

OTSCC=tonguecan[,which(colnames(tonguecan) %in% clitongsitehistpatient)]
write.table(OTSCC,file="OTSCC.txt",sep="\t",quote=F,col.names=T)
