# Supplementary material for: A 16-gene signature predicting prognosis of patients with oral tongue squamous cell carcinoma
Source: PeerJ. 2017 Nov 17;5:e4062. doi: 10.7717/peerj.4062 (PMC5695251; doi:10.7717/peerj.4062)
Supplement: Supplemental Information 1 [file peerj-05-4062-s001.zip › rawdata and codes/01/clinical.txt]

bcr_patient_uuid	bcr_patient_barcode	form_completion_date	histologic_diagnosis	anatomic_organ_subdivision	laterality	prospective_collection	retrospective_collection	gender	birth_days_to	race	ethnicity	history_other_malignancy	history_neoadjuvant_treatment	initial_pathologic_dx_year	lymph_node_neck_dissection_indicator	lymph_node_dissection_method	lymph_node_dissection_method	lymph_nodes_examined	lymph_nodes_examined_count	lymph_nodes_examined_he_count	lymph_nodes_examined_ihc_count	margin_status	p53_gene_analysis	egfr_amplification_status	vital_status	last_contact_days_to	death_days_to	tumor_status	ajcc_staging_edition	ajcc_tumor_pathologic_pt	ajcc_nodes_pathologic_pn	ajcc_metastasis_pathologic_pm	ajcc_pathologic_tumor_stage	extracapsular_spread_pathologic	tumor_grade	lymphovascular_invasion	perineural_invasion	hpv_status_p16	hpv_status_ish	tobacco_smoking_history_indicator	tobacco_smoking_year_started	tobacco_smoking_year_stopped	tobacco_smoking_pack_years_smoked	alcohol_history_documented	alcohol_consumption_frequency	alcohol_consumption_per_day	radiation_treatment_adjuvant	pharmaceutical_tx_adjuvant	treatment_outcome_first_course
bcr_patient_uuid	bcr_patient_barcode	form_completion_date	histological_type	anatomic_neoplasm_subdivision	laterality	tissue_prospective_collection_indicator	tissue_retrospective_collection_indicator	gender	days_to_birth	race	ethnicity	other_dx	history_of_neoadjuvant_treatment	year_of_initial_pathologic_diagnosis	lymphnode_neck_dissection	lymphnode_dissection_method_left	lymphnode_dissection_method_right	primary_lymph_node_presentation_assessment	lymph_node_examined_count	number_of_lymphnodes_positive_by_he	number_of_lymphnodes_positive_by_ihc	margin_status	p53_gene_analysis	egfr_amplication_status	vital_status	days_to_last_followup	days_to_death	person_neoplasm_cancer_status	system_version	pathologic_T	pathologic_N	pathologic_M	pathologic_stage	presence_of_pathological_nodal_extracapsular_spread	neoplasm_histologic_grade	lymphovascular_invasion_present	perineural_invasion_present	hpv_status_by_p16_testing	hpv_status_by_ish_testing	tobacco_smoking_history	year_of_tobacco_smoking_onset	stopped_smoking_year	number_pack_years_smoked	alcohol_history_documented	frequency_of_alcohol_consumption	amount_of_alcohol_consumption_per_day	radiation_therapy	postoperative_rx_tx	primary_therapy_outcome_success
CDE_ID:	CDE_ID:2673794	CDE_ID:	CDE_ID:3081934	CDE_ID:3108203	CDE_ID:827	CDE_ID:3088492	CDE_ID:3088528	CDE_ID:2200604	CDE_ID:3008233	CDE_ID:2192199	CDE_ID:2192217	CDE_ID:3382736	CDE_ID:3382737	CDE_ID:2896960	CDE_ID:2238421	CDE_ID:3113989	CDE_ID:3124514	CDE_ID:2200396	CDE_ID:3	CDE_ID:3086388	CDE_ID:3086383	CDE_ID:3114007	CDE_ID:3124938	CDE_ID:3124957	CDE_ID:5	CDE_ID:3008273	CDE_ID:3165475	CDE_ID:2759550	CDE_ID:2722309	CDE_ID:3045435	CDE_ID:3203106	CDE_ID:3045439	CDE_ID:3203222	CDE_ID:3108215	CDE_ID:2785839	CDE_ID:64727	CDE_ID:64181	CDE_ID:3108263	CDE_ID:3108261	CDE_ID:2181650	CDE_ID:2228604	CDE_ID:2228610	CDE_ID:2955385	CDE_ID:2201918	CDE_ID:3114013	CDE_ID:3124961	CDE_ID:2005312	CDE_ID:3397567	CDE_ID:2786727
757C56D0-8A49-464F-866A-AE98816DE60B	TCGA-4P-AA8J	2014-6-5	Head & Neck Squamous Cell Carcinoma	Oral Tongue	Right	NO	YES	MALE	-24222	BLACK OR AFRICAN AMERICAN	NOT HISPANIC OR LATINO	No	No	2013	YES	Modified Radical Neck Dissection	Modified Radical Neck Dissection	YES	44	6	[Not Available]	Negative	[Not Evaluated]	[Not Evaluated]	Alive	102	[Not Applicable]	TUMOR FREE	7th	T2	N2c	MX	Stage IVA	No Extranodal Extension	G2	YES	YES	Negative	[Not Evaluated]	[Unknown]	[Not Available]	[Not Available]	[Not Available]	NO	[Not Available]	[Not Available]	NO	NO	Complete Remission/Response
a63ca97d-ef31-4118-9547-a6730967290f	TCGA-BA-4074	2011-1-14	Head & Neck Squamous Cell Carcinoma	Oral Tongue	Left	NO	YES	MALE	-25282	WHITE	NOT HISPANIC OR LATINO	No	No	2003	YES	Modified Radical Neck Dissection	Modified Radical Neck Dissection	YES	47	5	[Not Available]	Positive	[Not Available]	[Not Available]	Dead	[Not Available]	462	WITH TUMOR	6th	T2	N2c	M0	Stage IVA	Gross Extension	G3	[Not Available]	[Not Available]	[Not Available]	[Not Available]	2	1951	[Not Available]	51	YES	[Not Available]	[Not Available]	[Not Available]	[Not Available]	[Not Available]
6fa62461-e721-415a-8b0f-363b84292b82	TCGA-BA-4075	2011-4-4	Head & Neck Squamous Cell Carcinoma	Oral Tongue	Right	NO	YES	MALE	-17951	BLACK OR AFRICAN AMERICAN	NOT HISPANIC OR LATINO	Yes	Yes	2004	YES	[Not Available]	Modified Radical Neck Dissection	YES	48	0	[Not Available]	Positive	[Not Available]	[Not Available]	Dead	[Not Available]	283	WITH TUMOR	6th	T3	N0	M0	Stage III	[Not Available]	G2	[Not Available]	[Not Available]	[Not Available]	[Not Available]	2	1974	[Not Available]	30	YES	7	5	[Not Available]	[Not Available]	[Not Available]
7de19081-d5fd-468c-ad0d-f6e3e8b2ad70	TCGA-BA-4076	2010-12-10	Head & Neck Squamous Cell Carcinoma	Larynx	Right	NO	YES	MALE	-14405	WHITE	NOT HISPANIC OR LATINO	No	No	2003	YES	Functional (Limited) Neck Dissection	Modified Radical Neck Dissection	NO	[Not Available]	[Not Available]	[Not Available]	[Not Available]	[Not Available]	[Not Available]	Dead	[Not Available]	415	WITH TUMOR	6th	TX	NX	[Not Available]	[Not Available]	Gross Extension	G2	[Not Available]	[Not Available]	[Not Available]	[Not Available]	2	1983	[Not Available]	30	YES	[Not Available]	[Not Available]	[Not Available]	[Not Available]	[Not Available]
4bfbce2b-9d0b-4e8a-950f-fd8e0ba3e05a	TCGA-BA-4077	2011-4-4	Head & Neck Squamous Cell Carcinoma	Base of tongue	Right	NO	YES	FEMALE	-16536	WHITE	NOT HISPANIC OR LATINO	Yes	Yes	2003	YES	[Not Available]	[Not Available]	NO	0	[Not Available]	[Not Available]	Negative	[Not Available]	[Not Available]	Dead	[Not Available]	1134	WITH TUMOR	6th	T4a	N0	M0	Stage IVA	[Not Available]	G2	[Not Available]	[Not Available]	[Not Available]	[Not Available]	4	1983	2005	30	YES	0	0	[Not Available]	[Not Available]	[Not Available]
c7353d6a-82a2-4a0d-8cd4-8c8957943edb	TCGA-BA-4078	2010-12-10	Head & Neck Squamous Cell Carcinoma	Larynx	[Not Available]	NO	YES	MALE	-30480	WHITE	NOT HISPANIC OR LATINO	No	No	2003	YES	Radical Neck Dissection	Functional (Limited) Neck Dissection	YES	52	4	[Not Available]	[Not Available]	[Not Available]	[Not Available]	Dead	[Not Available]	276	WITH TUMOR	6th	[Not Available]	[Not Available]	[Not Available]	[Not Available]	Gross Extension	G2	NO	[Not Available]	[Not Available]	[Not Available]	4	1944	1994	75	NO	[Not Available]	[Not Available]	[Not Available]	[Not Available]	[Not Available]
cb99fb14-641c-4fb3-bf1d-17efb8cd982a	TCGA-BA-5149	2011-4-4	Head & Neck Squamous Cell Carcinoma	Floor of mouth	Left	YES	NO	MALE	-17177	WHITE	NOT HISPANIC OR LATINO	No	No	2010	YES	[Not Available]	[Not Available]	YES	50	5	[Not Available]	Negative	[Not Available]	[Not Available]	Alive	248	[Not Applicable]	TUMOR FREE	7th	T3	N2c	[Not Available]	Stage IVA	No Extranodal Extension	G2	NO	NO	[Not Available]	[Not Available]	2	1980	[Not Available]	60	YES	7	7	[Not Available]	[Not Available]	[Not Available]
a55fb87d-f606-48a5-82f5-09eacbacf41b	TCGA-BA-5151	2011-1-27	Head & Neck Squamous Cell Carcinoma	Buccal Mucosa	Left	YES	NO	MALE	-26569	WHITE	NOT HISPANIC OR LATINO	No	No	2010	YES	Modified Radical Neck Dissection	[Not Available]	YES	33	0	[Not Available]	Close	[Not Available]	[Not Available]	Alive	190	[Not Applicable]	TUMOR FREE	7th	T4a	N0	[Not Available]	Stage IVA	No Extranodal Extension	G1	NO	NO	[Not Available]	[Not Available]	3	1962	1982	20	YES	0	0	[Not Available]	[Not Available]	[Not Available]
01420c4e-6013-4d3f-87bd-a6cd9e3f8e87	TCGA-BA-5152	2011-7-8	Head & Neck Squamous Cell Carcinoma	Alveolar Ridge	Right	NO	YES	MALE	-20783	WHITE	NOT HISPANIC OR LATINO	No	No	2009	YES	[Not Available]	Functional (Limited) Neck Dissection	YES	28	0	[Not Available]	Negative	[Not Available]	[Not Available]	Alive	846	[Not Applicable]	[Not Available]	6th	T4a	N0	M0	Stage IVA	No Extranodal Extension	G2	NO	NO	[Not Available]	[Not Available]	1	[Not Available]	[Not Available]	[Not Available]	YES	0	0	[Not Available]	[Not Available]	[Not Available]
b3631718-9e0a-454c-bee1-8f36ebc509d8	TCGA-BA-5153	2010-12-10	Head & Neck Squamous Cell Carcinoma	Tonsil	Left	NO	YES	MALE	-18743	WHITE	NOT HISPANIC OR LATINO	No	No	2005	NO	[Not Available]	[Not Available]	NO	0	[Not Available]	[Not Available]	Positive	[Not Available]	[Not Available]	Dead	[Not Available]	1762	WITH TUMOR	6th	T2	NX	[Not Available]	[Not Available]	[Not Available]	G2	[Not Available]	NO	[Not Available]	[Not Available]	1	[Not Available]	[Not Available]	[Not Available]	YES	0	0	[Not Available]	[Not Available]	[Not Available]
8970f713-4a7a-4125-892c-6a34139371d8	TCGA-BA-5555	2011-4-4	Head & Neck Squamous Cell Carcinoma	Larynx	Right	YES	NO	MALE	-19956	BLACK OR AFRICAN AMERICAN	NOT HISPANIC OR LATINO	No	No	2010	YES	Modified Radical Neck Dissection	Modified Radical Neck Dissection	YES	68	1	[Not Available]	Negative	[Not Available]	[Not Available]	Alive	186	[Not Applicable]	TUMOR FREE	7th	T3	N2c	[Not Available]	Stage IVA	No Extranodal Extension	G2	NO	NO	[Not Available]	[Not Available]	4	[Not Available]	2010	62	YES	0	0	[Not Available]	[Not Available]	[Not Available]
70741b73-9683-42bd-87fc-6a021a70103b	TCGA-BA-5556	2011-4-4	Head & Neck Squamous Cell Carcinoma	Floor of mouth	[Not Available]	YES	NO	FEMALE	-21444	WHITE	NOT HISPANIC OR LATINO	No	No	2010	YES	Modified Radical Neck Dissection	Modified Radical Neck Dissection	YES	81	0	[Not Available]	[Not Available]	[Not Available]	[Not Available]	Alive	179	[Not Applicable]	TUMOR FREE	7th	T2	N0	[Not Available]	Stage II	No Extranodal Extension	G3	NO	NO	[Not Available]	[Not Available]	4	1968	2010	60	YES	7	2	[Not Available]	[Not Available]	[Not Available]
7e0575ce-670b-4035-8a90-4d35279707b2	TCGA-BA-5557	2011-4-4	Head & Neck Squamous Cell Carcinoma	Oral Tongue	Right	YES	NO	FEMALE	-15247	[Not Available]	HISPANIC OR LATINO	Yes	No	2010	YES	[Not Available]	Modified Radical Neck Dissection	YES	34	1	[Not Available]	Negative	[Not Available]	[Not Available]	Alive	242	[Not Applicable]	TUMOR FREE	7th	T1	N1	[Not Available]	Stage III	No Extranodal Extension	G2	NO	NO	[Not Available]	[Not Available]	1	[Not Available]	[Not Available]	[Not Available]	YES	0	0	[Not Available]	[Not Available]	[Not Available]
6a1aa50c-097c-4e04-8ddd-12d50f8a5ac2	TCGA-BA-5558	2011-4-4	Head & Neck Squamous Cell Carcinoma	Hard Palate	Right	NO	YES	MALE	-23984	WHITE	NOT HISPANIC OR LATINO	No	No	2006	YES	[Not Available]	Modified Radical Neck Dissection	YES	37	0	[Not Available]	[Not Available]	[Not Available]	[Not Available]	Alive	1636	[Not Applicable]	TUMOR FREE	6th	TX	NX	[Not Available]	[Not Available]	[Not Available]	G1	NO	NO	[Not Available]	[Not Available]	1	[Not Available]	[Not Available]	[Not Available]	YES	0	0	[Not Available]	[Not Available]	[Not Available]
17b17d91-c3df-4b89-9c10-4db069aff656	TCGA-BA-5559	2011-4-5	Head & Neck Squamous Cell Carcinoma	Tonsil	Left	NO	YES	MALE	-26286	WHITE	NOT HISPANIC OR LATINO	Yes	No	2006	YES	Modified Radical Neck Dissection	[Not Available]	YES	25	4	[Not Available]	Positive	[Not Available]	[Not Available]	Alive	1747	[Not Applicable]	WITH TUMOR	6th	TX	NX	[Not Available]	[Not Available]	[Not Available]	G3	[Not Available]	[Not Available]	[Not Available]	[Not Available]	1	[Not Available]	[Not Available]	[Not Available]	YES	0	0	[Not Available]	[Not Available]	[Not Available]
ed61706c-7fc1-4c5f-b473-7b0888ac5b73	TCGA-BA-6868	2011-7-8	Head & Neck Squamous Cell Carcinoma	Larynx	Right	YES	NO	MALE	-19608	BLACK OR AFRICAN AMERICAN	NOT HISPANIC OR LATINO	No	No	2011	NO	[Not Available]	[Not Available]	[Not Available]	[Not Available]	[Not Available]	[Not Available]	[Not Available]	[Not Available]	[Not Available]	Alive	153	[Not Applicable]	WITH TUMOR	7th	TX	NX	[Not Available]	[Not Available]	[Not Available]	G2	[Not Available]	[Not Available]	[Not Available]	[Not Available]	4	1971	2011	60	YES	[Not Available]	[Not Available]	[Not Available]	[Not Available]	[Not Available]
fafd6f5b-1d76-4537-bd1c-e0bd7b4e2166	TCGA-BA-6869	2011-7-8	Head & Neck Squamous Cell Carcinoma	Larynx	Left	YES	NO	MALE	-22765	WHITE	NOT HISPANIC OR LATINO	No	No	2010	YES	Modified Radical Neck Dissection	Modified Radical Neck Dissection	YES	80	0	0	Close	[Not Available]	[Not Available]	Alive	244	[Not Applicable]	TUMOR FREE	7th	T3	N0	[Not Available]	Stage III	No Extranodal Extension	G2	NO	NO	[Not Available]	[Not Available]	2	1965	[Not Available]	46	YES	7	2	[Not Available]	[Not Available]	[Not Available]
730c3b27-24d5-4a80-b659-db54cd2bc4fa	TCGA-BA-6870	2011-7-8	Head & Neck Squamous Cell Carcinoma	Larynx	Left	YES	NO	FEMALE	-22222	BLACK OR AFRICAN AMERICAN	NOT HISPANIC OR LATINO	No	No	2010	NO	[Not Available]	[Not Available]	NO	[Not Available]	[Not Available]	[Not Available]	[Not Available]	[Not Available]	[Not Available]	Dead	[Not Available]	451	[Not Available]	7th	TX	NX	[Not Available]	[Not Available]	[Not Available]	G2	[Not Available]	[Not Available]	[Not Available]	[Not Available]	2	1970	[Not Available]	40	YES	5	[Not Available]	[Not Available]	[Not Available]	[Not Available]
bd62a587-6fe1-47ce-918d-055f2b38bb0e	TCGA-BA-6871	2011-7-8	Head & Neck Squamous Cell Carcinoma	Base of tongue	Left	YES	NO	MALE	-27708	WHITE	[Not Available]	Yes	No	2011	NO	[Not Available]	[Not Available]	[Not Available]	[Not Available]	[Not Available]	[Not Available]	[Not Available]	[Not Available]	[Not Available]	Alive	63	[Not Applicable]	WITH TUMOR	7th	TX	NX	[Not Available]	[Not Available]	[Not Available]	G2	[Not Available]	[Not Available]	[Not Available]	[Not Available]	4	1950	2005	180	YES	[Not Available]	[Not Available]	[Not Available]	[Not Available]	[Not Available]
3e5f451a-5882-4914-ae1a-95c898c2bcca	TCGA-BA-6872	2011-7-7	Head & Neck Squamous Cell Carcinoma	Floor of mouth	Right	NO	YES	MALE	-17296	WHITE	NOT HISPANIC OR LATINO	No	No	2004	YES	Functional (Limited) Neck Dissection	Modified Radical Neck Dissection	YES	50	6	[Not Available]	Negative	[Not Available]	[Not Available]	Dead	[Not Available]	384	WITH TUMOR	6th	TX	NX	[Not Available]	[Not Available]	[Not Available]	G2	[Not Available]	[Not Available]	[Not Available]	[Not Available]	2	1974	[Not Available]	40	YES	7	6	[Not Available]	[Not Available]	[Not Available]
bf6b931e-cb2e-4cc0-b603-e9fc71fdc509	TCGA-BA-6873	2011-7-8	Head & Neck Squamous Cell Carcinoma	Oral Tongue	Left	YES	NO	MALE	-10512	WHITE	HISPANIC OR LATINO	No	No	2011	YES	Functional (Limited) Neck Dissection	[Not Available]	YES	48	3	[Not Available]	Close	[Not Available]	[Not Available]	Alive	113	[Not Applicable]	[Not Available]	7th	T4a	N2b	[Not Available]	Stage IVA	Gross Extension	G2	YES	YES	[Not Available]	[Not Available]	2	2001	[Not Available]	1	YES	0	0	[Not Available]	[Not Available]	[Not Available]
eb611a76-eecf-452c-bfbe-ab49b362f49c	TCGA-BA-7269	2011-11-10	Head & Neck Squamous Cell Carcinoma	Oral Tongue	Right	YES	NO	MALE	-22609	WHITE	NOT HISPANIC OR LATINO	No	No	2010	YES	[Not Available]	Functional (Limited) Neck Dissection	YES	17	1	[Not Available]	Negative	[Not Available]	[Not Available]	Alive	236	[Not Applicable]	TUMOR FREE	7th	T2	N1	[Not Available]	Stage III	No Extranodal Extension	G1	NO	YES	[Not Available]	[Not Available]	2	1964	[Not Available]	46	YES	7	2	[Not Available]	[Not Available]	[Not Available]
28D2FD8E-ABE9-4EA3-87E4-4F2B61A33C90	TCGA-BA-A4IF	2013-1-17	Head & Neck Squamous Cell Carcinoma	Oropharynx	[Not Available]	YES	NO	MALE	-21635	WHITE	NOT HISPANIC OR LATINO	No	No	2011	NO	[Not Available]	[Not Available]	NO	[Not Available]	[Not Available]	[Not Available]	[Not Available]	[Not Available]	[Not Available]	Alive	523	[Not Applicable]	TUMOR FREE	7th	TX	NX	MX	[Not Available]	[Not Available]	G2	[Not Available]	[Not Available]	Negative	Negative	4	[Not Available]	2011	40	YES	[Not Available]	[Not Available]	YES	YES	Complete Remission/Response
54B295D4-6315-4416-BDE7-A221859F965C	TCGA-BA-A4IG	2013-1-17	Head & Neck Squamous Cell Carcinoma	Base of tongue	Right	YES	NO	MALE	-28402	WHITE	NOT HISPANIC OR LATINO	Yes, History of Prior Malignancy	No	2011	YES	Functional (Limited) Neck Dissection	Functional (Limited) Neck Dissection	YES	67	6	[Not Available]	Negative	[Not Available]	[Not Available]	Alive	519	[Not Applicable]	TUMOR FREE	7th	T1	NX	MX	[Not Available]	No Extranodal Extension	G3	NO	NO	[Not Available]	[Not Available]	3	[Not Available]	1971	[Not Available]	YES	[Not Available]	[Not Available]	YES	YES	Complete Remission/Response
BD75D8EE-916B-4ABC-BF33-BCE6A4217076	TCGA-BA-A4IH	2013-1-17	Head & Neck Squamous Cell Carcinoma Basaloid Type	Tonsil	Right	YES	NO	MALE	-21094	WHITE	NOT HISPANIC OR LATINO	No	No	2012	YES	[Not Available]	Functional (Limited) Neck Dissection	YES	39	2	[Not Available]	Close	[Not Available]	[Not Available]	Alive	201	[Not Applicable]	TUMOR FREE	7th	T2	N1	M0	[Discrepancy]	No Extranodal Extension	G3	YES	NO	Positive	Positive	4	[Not Available]	2012	20	YES	7	4	YES	YES	Complete Remission/Response
2855BF40-E5E1-4519-B47A-327BFC275279	TCGA-BA-A4II	2013-1-17	Head & Neck Squamous Cell Carcinoma	Oropharynx	Right	YES	NO	MALE	-17011	WHITE	NOT HISPANIC OR LATINO	Yes, History of Synchronous/Bilateral Malignancy	No	2011	YES	Functional (Limited) Neck Dissection	Functional (Limited) Neck Dissection	YES	80	0	[Not Available]	Negative	[Not Available]	[Not Available]	Alive	603	[Not Applicable]	TUMOR FREE	7th	T2	N0	M0	Stage II	No Extranodal Extension	G1	NO	NO	[Not Evaluated]	[Not Evaluated]	4	[Not Available]	2011	25	YES	[Not Available]	2	NO	NO	Complete Remission/Response
B39C64BB-122D-44B3-9672-D0DC8468CA93	TCGA-BA-A6D8	2013-7-16	Head & Neck Squamous Cell Carcinoma	Floor of mouth	Right	YES	NO	MALE	-21778	BLACK OR AFRICAN AMERICAN	[Not Evaluated]	No	No	2012	YES	Modified Radical Neck Dissection	Modified Radical Neck Dissection	YES	77	7	[Not Available]	Positive	[Not Evaluated]	[Not Evaluated]	Alive	513	[Not Applicable]	TUMOR FREE	7th	T4a	N2c	M0	Stage IVA	Microscopic Extension	G2	YES	YES	Negative	Negative	4	[Not Available]	2011	40	YES	[Not Available]	[Not Available]	YES	YES	Complete Remission/Response
17885905-280F-40FA-943E-346ED45403EA	TCGA-BA-A6DA	2013-7-16	Head & Neck Squamous Cell Carcinoma	Larynx	[Not Available]	YES	NO	FEMALE	-15004	WHITE	NOT HISPANIC OR LATINO	No	No	2012	YES	Modified Radical Neck Dissection	Modified Radical Neck Dissection	YES	87	9	[Not Available]	Close	[Not Evaluated]	[Not Evaluated]	Alive	351	[Not Applicable]	TUMOR FREE	7th	T4a	N2c	M0	Stage IVA	Microscopic Extension	G2	YES	YES	Positive	Negative	2	1987	[Not Available]	25	YES	0	0	YES	YES	Complete Remission/Response
207C8A26-1A2D-47D9-8DB8-A25A7FD8655A	TCGA-BA-A6DB	2013-7-16	Head & Neck Squamous Cell Carcinoma	Oral Tongue	Right	YES	NO	FEMALE	-8967	WHITE	NOT HISPANIC OR LATINO	No	No	2012	YES	[Not Available]	Functional (Limited) Neck Dissection	YES	24	0	[Not Available]	Negative	[Not Evaluated]	[Not Evaluated]	Alive	216	[Not Applicable]	WITH TUMOR	7th	T1	N0	M0	Stage I	[Not Available]	G1	NO	NO	Negative	Negative	1	[Not Available]	[Not Available]	[Not Available]	YES	0	0	NO	NO	Complete Remission/Response
C4060CA5-33E0-4C83-B91C-742D75059BDC	TCGA-BA-A6DD	2013-7-17	Head & Neck Squamous Cell Carcinoma	Floor of mouth	[Not Available]	YES	NO	MALE	-16401	BLACK OR AFRICAN AMERICAN	NOT HISPANIC OR LATINO	No	No	2013	YES	Radical Neck Dissection	Modified Radical Neck Dissection	YES	42	5	[Not Available]	Positive	[Not Evaluated]	[Not Evaluated]	Dead	[Not Available]	173	WITH TUMOR	7th	T4a	N2c	M0	Stage IVA	No Extranodal Extension	G2	NO	YES	Negative	Negative	2	[Not Available]	[Not Available]	30	YES	7	2	YES	YES	Progressive Disease
116AD004-929D-4C8D-8EEE-883D132E0FE5	TCGA-BA-A6DE	2013-7-17	Head & Neck Squamous Cell Carcinoma	Oral Tongue	Right	YES	NO	FEMALE	-25874	WHITE	NOT HISPANIC OR LATINO	No	No	2013	YES	Functional (Limited) Neck Dissection	Functional (Limited) Neck Dissection	YES	73	0	[Not Available]	Negative	[Not Evaluated]	[Not Evaluated]	Alive	182	[Not Applicable]	TUMOR FREE	7th	T2	N0	M0	Stage II	[Not Available]	G2	NO	NO	Negative	Negative	2	[Not Available]	[Not Available]	60	YES	6	1	NO	NO	Complete Remission/Response
B41FAB9F-AF83-4EA2-89FB-A5999B168412	TCGA-BA-A6DF	2013-7-17	Head & Neck Squamous Cell Carcinoma	Floor of mouth	Left	YES	NO	FEMALE	-29283	WHITE	NOT HISPANIC OR LATINO	No	No	2012	YES	Functional (Limited) Neck Dissection	[Not Available]	YES	28	0	[Not Available]	Close	[Not Evaluated]	[Not Evaluated]	Dead	[Not Available]	238	TUMOR FREE	7th	T4a	N0	M0	Stage IVA	[Not Available]	G2	NO	NO	Positive	Negative	[Not Available]	[Not Available]	[Not Available]	[Not Available]	YES	0	0	YES	NO	Complete Remission/Response
B7AC2F06-012A-436E-AFDE-7E4D653C84D9	TCGA-BA-A6DG	2013-7-17	Head & Neck Squamous Cell Carcinoma	Oral Tongue	Left	YES	NO	MALE	-18052	WHITE	NOT HISPANIC OR LATINO	No	No	2012	NO	[Not Available]	[Not Available]	NO	[Not Available]	[Not Available]	[Not Available]	[Not Available]	[Not Evaluated]	[Not Evaluated]	Dead	[Not Available]	69	WITH TUMOR	7th	TX	NX	MX	[Not Available]	[Not Available]	G2	[Not Available]	[Not Available]	Negative	Negative	3	1976	1996	20	YES	7	4	YES	NO	Progressive Disease
CB78EFB3-BC29-4DE7-9128-FDC4F9539B48	TCGA-BA-A6DI	2013-7-17	Head & Neck Squamous Cell Carcinoma	Larynx	Left	YES	NO	MALE	-22857	BLACK OR AFRICAN AMERICAN	NOT HISPANIC OR LATINO	No	No	2012	NO	[Not Available]	[Not Available]	NO	[Not Available]	[Not Available]	[Not Available]	[Not Available]	[Not Evaluated]	[Not Evaluated]	Dead	[Not Available]	336	WITH TUMOR	7th	TX	NX	M0	[Not Available]	[Not Available]	G2	[Not Available]	[Not Available]	Negative	Negative	2	[Not Available]	[Not Available]	40	YES	7	2	YES	YES	Complete Remission/Response
0DE19185-3517-4E30-925B-7EB1F5079EC2	TCGA-BA-A6DJ	2013-7-17	Head & Neck Squamous Cell Carcinoma	Alveolar Ridge	Left	YES	NO	MALE	-22967	ASIAN	NOT HISPANIC OR LATINO	No	No	2012	YES	Modified Radical Neck Dissection	Functional (Limited) Neck Dissection	YES	101	8	[Not Available]	Close	[Not Evaluated]	[Not Evaluated]	Alive	314	[Not Applicable]	WITH TUMOR	7th	T4a	N2c	M0	Stage IVA	No Extranodal Extension	G2	YES	YES	Negative	Negative	4	[Not Available]	2012	40	YES	0	0	YES	YES	Complete Remission/Response
C9A36EB5-AC3E-424E-BC2E-303DE7105957	TCGA-BA-A6DL	2013-7-17	Head & Neck Squamous Cell Carcinoma	Oropharynx	Right	YES	NO	MALE	-21886	WHITE	NOT HISPANIC OR LATINO	No	No	2012	NO	[Not Available]	[Not Available]	NO	[Not Available]	[Not Available]	[Not Available]	[Not Available]	[Not Evaluated]	[Not Evaluated]	Alive	294	[Not Applicable]	TUMOR FREE	7th	T0	N0	M0	[Not Available]	[Not Available]	G2	[Not Available]	[Not Available]	Negative	Negative	2	[Not Available]	[Not Available]	45	YES	7	3	NO	YES	Complete Remission/Response
A2D42990-747C-4618-88DD-E2DECE8E566F	TCGA-BA-A8YP	2014-3-13	Head & Neck Squamous Cell Carcinoma	Oropharynx	Left	YES	NO	MALE	-18355	BLACK OR AFRICAN AMERICAN	NOT HISPANIC OR LATINO	No	No	2013	YES	Radical Neck Dissection	[Not Available]	YES	66	2	[Not Available]	Positive	[Not Available]	[Not Available]	Alive	142	[Not Applicable]	TUMOR FREE	7th	T4a	N3	M0	Stage IVB	Microscopic Extension	G2	YES	NO	Negative	Negative	2	1999	[Not Available]	14	YES	6	1	YES	YES	Complete Remission/Response
248fa778-0758-4681-a31f-371ea8d376e6	TCGA-BB-4217	2011-12-22	Head & Neck Squamous Cell Carcinoma	Larynx	[Not Available]	NO	YES	MALE	-25020	BLACK OR AFRICAN AMERICAN	NOT HISPANIC OR LATINO	No	No	2008	YES	[Not Available]	[Not Available]	YES	51	[Not Available]	[Not Available]	Negative	[Not Available]	[Not Available]	Alive	187	[Not Applicable]	WITH TUMOR	7th	T4a	N2c	M0	Stage IVA	[Not Available]	G3	[Not Available]	[Not Available]	[Not Available]	[Not Available]	2	[Not Available]	[Not Available]	60	YES	7	10	[Not Available]	[Not Available]	[Not Available]
05f01280-bf77-4682-a7a8-20dd0eac77bd	TCGA-BB-4223	2011-12-22	Head & Neck Squamous Cell Carcinoma	Tonsil	Left	NO	YES	MALE	-17608	WHITE	NOT HISPANIC OR LATINO	No	No	2003	YES	Modified Radical Neck Dissection	[Not Available]	[Not Available]	[Not Available]	[Not Available]	[Not Available]	Negative	[Not Available]	[Not Available]	Alive	2878	[Not Applicable]	TUMOR FREE	7th	T2	N2b	M0	Stage IVA	[Not Available]	G3	[Not Available]	[Not Available]	[Not Available]	[Not Available]	1	[Not Available]	[Not Available]	[Not Available]	NO	[Not Available]	[Not Available]	[Not Available]	[Not Available]	[Not Available]
58574e35-8a30-4207-b127-59fff7c87a43	TCGA-BB-4224	2011-12-22	Head & Neck Squamous Cell Carcinoma	Oral Tongue	Left	NO	YES	MALE	-19119	WHITE	NOT HISPANIC OR LATINO	No	No	2004	YES	[Not Available]	[Not Available]	YES	51	[Not Available]	[Not Available]	Negative	[Not Available]	[Not Available]	Alive	278	[Not Applicable]	WITH TUMOR	7th	T2	N2b	[Not Available]	Stage IVA	[Not Available]	G2	[Not Available]	[Not Available]	[Not Available]	[Not Available]	1	[Not Available]	[Not Available]	[Not Available]	YES	1	1	[Not Available]	[Not Available]	[Not Available]
c1f50a22-38df-41cc-a1f4-f7985504a7ac	TCGA-BB-4225	2012-1-4	Head & Neck Squamous Cell Carcinoma	Base of tongue	Right	NO	YES	MALE	-26687	WHITE	NOT HISPANIC OR LATINO	No	No	2003	NO	[Not Available]	[Not Available]	[Not Available]	[Not Available]	[Not Available]	[Not Available]	[Not Available]	[Not Available]	[Not Available]	Alive	140	[Not Applicable]	WITH TUMOR	7th	TX	NX	[Not Available]	[Not Available]	[Not Available]	G3	[Not Available]	[Not Available]	[Not Available]	[Not Available]	4	1948	2001	1.5	YES	1	1	[Not Available]	[Not Available]	[Not Available]
b8ac8500-abcd-40c4-9c24-7af557fd260a	TCGA-BB-4227	2011-12-27	Head & Neck Squamous Cell Carcinoma	Hypopharynx	[Not Available]	NO	YES	MALE	-24322	WHITE	NOT HISPANIC OR LATINO	No	No	2010	YES	[Not Available]	[Not Available]	YES	25	[Not Available]	[Not Available]	Negative	[Not Available]	[Not Available]	Alive	133	[Not Applicable]	WITH TUMOR	7th	T4a	N2b	[Not Available]	Stage IVA	[Not Available]	G2	[Not Available]	[Not Available]	[Not Available]	[Not Available]	3	[Not Available]	1990	25	YES	7	3	[Not Available]	[Not Available]	[Not Available]
cac30b32-03ef-4ecb-88d8-d5577ab6b2a6	TCGA-BB-4228	2011-12-22	Head & Neck Squamous Cell Carcinoma	Base of tongue	Right	NO	YES	MALE	-18536	WHITE	NOT HISPANIC OR LATINO	No	No	2010	NO	[Not Available]	[Not Available]	[Not Available]	[Not Available]	[Not Available]	[Not Available]	Negative	[Not Available]	[Not Available]	Alive	558	[Not Applicable]	TUMOR FREE	7th	T3	NX	[Not Available]	Stage III	[Not Available]	GX	[Not Available]	[Not Available]	Positive	[Not Available]	2	1969	[Not Available]	102.5	YES	[Not Available]	[Not Available]	[Not Available]	[Not Available]	[Not Available]
1ae087ac-63f0-4cf9-b698-f5c13e1f4681	TCGA-BB-7861	2012-5-21	Head & Neck Squamous Cell Carcinoma	Base of tongue	Right	NO	YES	MALE	-20563	WHITE	NOT HISPANIC OR LATINO	No	No	2011	YES	[Not Available]	[Not Available]	YES	12	1	[Not Available]	[Not Available]	[Not Available]	[Not Available]	Alive	310	[Not Applicable]	TUMOR FREE	7th	T1	N1	[Not Available]	Stage III	No Extranodal Extension	[Not Available]	[Not Available]	[Not Available]	Positive	Positive	2	[Not Available]	[Not Available]	[Not Available]	NO	[Not Available]	[Not Available]	[Not Available]	[Not Available]	[Not Available]
f68237e7-7fc0-4b6b-8095-b49515ddd169	TCGA-BB-7862	2012-6-15	Head & Neck Squamous Cell Carcinoma	Larynx	[Not Available]	NO	YES	MALE	-24823	WHITE	NOT HISPANIC OR LATINO	No	No	2011	YES	[Not Available]	[Not Available]	YES	48	2	[Not Available]	Negative	[Not Available]	[Not Available]	Alive	536	[Not Applicable]	TUMOR FREE	7th	T3	N2c	[Not Available]	Stage IVA	No Extranodal Extension	G3	YES	NO	[Not Available]	[Not Available]	4	[Not Available]	2009	90	YES	[Not Available]	[Not Available]	[Not Available]	[Not Available]	[Not Available]
31202ace-6480-46db-8e0d-b4c64149e326	TCGA-BB-7863	2012-7-2	Head & Neck Squamous Cell Carcinoma	Oral Tongue	Left	NO	YES	FEMALE	-15899	WHITE	HISPANIC OR LATINO	No	No	2011	YES	[Not Available]	[Not Available]	YES	16	0	[Not Available]	Negative	[Not Available]	[Not Available]	Alive	423	[Not Applicable]	TUMOR FREE	7th	T3	N0	[Not Available]	Stage III	[Not Available]	G2	NO	NO	[Not Available]	[Not Available]	1	[Not Available]	[Not Available]	[Not Available]	YES	0	0	[Not Available]	[Not Available]	[Not Available]
f87f7cee-e9bd-45cc-a740-3d8ffa9746d3	TCGA-BB-7864	2012-6-26	Head & Neck Squamous Cell Carcinoma	Larynx	Left	NO	YES	MALE	-22317	WHITE	NOT HISPANIC OR LATINO	No	No	2010	YES	[Not Available]	[Not Available]	YES	54	3	[Not Available]	[Not Available]	[Not Available]	[Not Available]	Alive	687	[Not Applicable]	TUMOR FREE	7th	T2	N2c	[Not Available]	Stage IVA	No Extranodal Extension	G2	YES	YES	[Not Available]	[Not Available]	4	[Not Available]	2005	80	YES	[Not Available]	6	[Not Available]	[Not Available]	[Not Available]
16d52afb-a954-4cb3-b168-c1501208f691	TCGA-BB-7866	2012-7-2	Head & Neck Squamous Cell Carcinoma	Tonsil	Right	NO	YES	MALE	-14810	WHITE	NOT HISPANIC OR LATINO	No	No	2010	NO	[Not Available]	[Not Available]	[Not Available]	[Not Available]	[Not Available]	[Not Available]	[Not Available]	[Not Available]	[Not Available]	Alive	638	[Not Applicable]	TUMOR FREE	7th	TX	NX	[Not Available]	[Not Available]	[Not Available]	GX	[Not Available]	[Not Available]	Positive	Positive	4	[Not Available]	[Not Available]	[Not Available]	NO	[Not Available]	[Not Available]	[Not Available]	[Not Available]	[Not Available]
d83b6b2d-932b-4240-b99d-5506f18af892	TCGA-BB-7870	2012-6-25	Head & Neck Squamous Cell Carcinoma	Larynx	[Not Available]	NO	YES	MALE	-21443	WHITE	NOT HISPANIC OR LATINO	No	No	2009	YES	[Not Available]	[Not Available]	YES	83	0	[Not Available]	Negative	[Not Available]	[Not Available]	Alive	1153	[Not Applicable]	TUMOR FREE	7th	T4a	N0	[Not Available]	Stage IVA	No Extranodal Extension	G3	NO	NO	[Not Available]	[Not Available]	2	[Not Available]	[Not Available]	40	YES	7	6	[Not Available]	[Not Available]	[Not Available]
9dd8b7cc-d094-474b-9573-cbff4ab233c8	TCGA-BB-7871	2012-7-12	Head & Neck Squamous Cell Carcinoma	Base of tongue	[Not Available]	NO	YES	FEMALE	-23409	WHITE	NOT HISPANIC OR LATINO	No	No	2011	YES	Modified Radical Neck Dissection	Radical Neck Dissection	YES	90	44	[Not Available]	Positive	[Not Available]	[Not Available]	Alive	428	[Not Applicable]	WITH TUMOR	7th	T4a	N2c	[Not Available]	Stage IVA	Gross Extension	G2	YES	YES	[Not Available]	[Not Available]	2	1961	[Not Available]	5.1	YES	0	0	[Not Available]	[Not Available]	[Not Available]
80593c77-4530-413b-bb05-adca5d43bb82	TCGA-BB-7872	2012-7-3	Head & Neck Squamous Cell Carcinoma	Oral Tongue	Right	NO	YES	MALE	-23185	ASIAN	NOT HISPANIC OR LATINO	No	No	2011	YES	[Not Available]	[Not Available]	YES	74	0	[Not Available]	Positive	[Not Available]	[Not Available]	Alive	436	[Not Applicable]	TUMOR FREE	7th	T1	N0	[Not Available]	Stage I	[Not Available]	G3	[Not Available]	YES	Positive	Negative	1	[Not Available]	[Not Available]	[Not Available]	YES	[Not Available]	[Not Available]	[Not Available]	[Not Available]	[Not Available]
5646f226-e2ce-45ef-8aa2-4841ec6b56b0	TCGA-BB-8596	2012-9-26	Head & Neck Squamous Cell Carcinoma	Hypopharynx	Right	NO	YES	FEMALE	-25408	WHITE	NOT HISPANIC OR LATINO	No	No	2005	NO	[Not Available]	[Not Available]	NO	[Not Available]	[Not Available]	[Not Available]	Negative	[Not Available]	[Not Available]	Alive	2161	[Not Applicable]	TUMOR FREE	6th	T4a	NX	MX	Stage IVA	[Not Available]	G3	[Not Available]	YES	[Not Evaluated]	[Not Evaluated]	4	1955	2005	50	YES	7	1	YES	NO	[Unknown]
360726f4-9b50-422d-b498-5acbbc3713ae	TCGA-BB-8601	2012-9-26	Head & Neck Squamous Cell Carcinoma	Floor of mouth	Right	NO	YES	MALE	-30721	BLACK OR AFRICAN AMERICAN	NOT HISPANIC OR LATINO	No	No	2010	YES	[Not Available]	Functional (Limited) Neck Dissection	YES	16	1	[Not Available]	Negative	[Not Available]	[Not Available]	Alive	624	[Not Applicable]	WITH TUMOR	7th	T3	N1	MX	Stage III	[Not Available]	G2	NO	YES	[Not Evaluated]	[Not Evaluated]	4	[Not Available]	2004	[Not Available]	YES	0	0	NO	NO	[Not Available]
F35A0655-7504-4BD6-A9F3-6F3E59FD84B1	TCGA-BB-A5HU	2014-9-18	Head & Neck Squamous Cell Carcinoma	Oral Cavity	Right	NO	YES	MALE	-17502	WHITE	NOT HISPANIC OR LATINO	Yes, History of Synchronous/Bilateral Malignancy	No	2012	YES	[Not Available]	Modified Radical Neck Dissection	YES	30	1	0	Negative	[Not Evaluated]	[Not Evaluated]	Alive	383	[Not Applicable]	TUMOR FREE	7th	T4	N2b	M0	Stage IVA	Gross Extension	G2	NO	YES	[Not Evaluated]	Negative	1	[Not Available]	[Not Available]	[Not Available]	YES	0	0	YES	YES	Complete Remission/Response
0394060D-010E-405F-983D-DB525F01F2C3	TCGA-BB-A5HY	2014-9-18	Head & Neck Squamous Cell Carcinoma	Hypopharynx	Left	NO	YES	MALE	-23640	WHITE	NOT HISPANIC OR LATINO	No	No	2012	YES	Functional (Limited) Neck Dissection	[Not Available]	YES	24	3	[Not Available]	Negative	[Not Evaluated]	[Not Evaluated]	Alive	308	[Not Applicable]	WITH TUMOR	7th	T3	N2b	M0	Stage IVA	Gross Extension	G3	[Not Available]	NO	[Not Evaluated]	Negative	2	1972	[Not Available]	40	YES	[Not Available]	[Not Available]	YES	YES	Complete Remission/Response
A88D6F62-88DA-40C4-BC16-7FE58F038B8C	TCGA-BB-A5HZ	2014-9-18	Head & Neck Squamous Cell Carcinoma	Oral Cavity	Right	NO	YES	MALE	-23906	WHITE	NOT HISPANIC OR LATINO	No	No	2012	YES	[Not Available]	Functional (Limited) Neck Dissection	YES	39	1	[Not Available]	Negative	[Not Evaluated]	[Not Evaluated]	Alive	350	[Not Applicable]	TUMOR FREE	7th	T4a	N1	M0	Stage IVA	Gross Extension	G2	NO	NO	[Not Evaluated]	[Not Evaluated]	1	[Not Available]	[Not Available]	[Not Available]	YES	0	0	YES	YES	Complete Remission/Response
03C3AE62-D0AA-412E-BD3C-4577FC9F919C	TCGA-BB-A6UM	2014-9-23	Head & Neck Squamous Cell Carcinoma	Tonsil	Left	NO	YES	MALE	-19194	WHITE	NOT HISPANIC OR LATINO	No	No	2010	NO	[Not Available]	[Not Available]	NO	[Not Available]	[Not Available]	[Not Available]	Negative	[Not Available]	[Not Available]	Alive	393	[Not Applicable]	TUMOR FREE	7th	T1	N2	MX	Stage III	No Extranodal Extension	GX	YES	NO	Positive	Positive	4	1975	2010	105	NO	[Not Available]	[Not Available]	YES	YES	Complete Remission/Response
CCD672DF-44D4-421F-8727-0A05E513B6C8	TCGA-BB-A6UO	2014-9-23	Head & Neck Squamous Cell Carcinoma	Oral Tongue	Left	NO	YES	FEMALE	-22506	WHITE	NOT HISPANIC OR LATINO	No	No	2012	YES	Radical Neck Dissection	[Not Available]	YES	28	[Not Available]	3	Close	[Not Available]	[Not Available]	Dead	[Not Available]	268	WITH TUMOR	7th	T4a	N2b	MX	Stage IVA	Gross Extension	G2	NO	YES	[Not Evaluated]	[Not Evaluated]	2	1972	[Not Available]	20	NO	[Not Available]	[Not Available]	YES	NO	Complete Remission/Response
64A195F6-2212-4E81-BCCC-E39C77A10908	TCGA-C9-A47Z	2013-3-11	Head & Neck Squamous Cell Carcinoma	Oral Tongue	Midline	YES	NO	FEMALE	-26592	ASIAN	NOT HISPANIC OR LATINO	No	No	2011	NO	[Not Available]	[Not Available]	YES	2	1	[Not Available]	[Not Available]	[Not Available]	[Not Available]	Alive	5	[Not Applicable]	TUMOR FREE	7th	T2	N1	M0	Stage III	[Not Available]	G1	[Not Available]	[Not Available]	[Not Available]	[Not Available]	1	[Not Available]	[Not Available]	[Not Available]	NO	[Not Available]	[Not Available]	NO	NO	Complete Remission/Response
E8F0CD72-E423-45E0-AD1E-83AA7FB354E3	TCGA-C9-A480	2013-3-11	Head & Neck Squamous Cell Carcinoma	Oral Tongue	Midline	YES	NO	FEMALE	-16567	ASIAN	NOT HISPANIC OR LATINO	No	No	2011	NO	[Not Available]	[Not Available]	NO	[Not Available]	[Not Available]	[Not Available]	[Not Available]	[Not Available]	[Not Available]	Alive	4	[Not Applicable]	TUMOR FREE	7th	T3	N0	M0	Stage III	[Not Available]	G1	[Not Available]	[Not Available]	[Not Available]	[Not Available]	1	[Not Available]	[Not Available]	[Not Available]	NO	[Not Available]	[Not Available]	NO	NO	Complete Remission/Response
b64bfca1-033c-4501-a900-103ac105c084	TCGA-CN-4722	2011-4-27	Head & Neck Squamous Cell Carcinoma	Larynx	[Not Available]	YES	NO	FEMALE	-22299	WHITE	NOT HISPANIC OR LATINO	No	No	2010	YES	[Not Available]	[Not Available]	YES	53	0	0	Negative	[Not Available]	Amplified	Alive	193	[Not Applicable]	TUMOR FREE	7th	T2	N0	[Not Available]	Stage II	No Extranodal Extension	G1	NO	NO	[Not Available]	Negative	2	[Not Available]	[Not Available]	[Not Available]	NO	[Not Available]	[Not Available]	[Not Available]	[Not Available]	[Not Available]
96163e94-4a14-4907-a57a-cfab4caf19a4	TCGA-CN-4723	2011-4-27	Head & Neck Squamous Cell Carcinoma	Larynx	[Not Available]	YES	NO	MALE	-24815	WHITE	NOT HISPANIC OR LATINO	No	No	2010	YES	Modified Radical Neck Dissection	Modified Radical Neck Dissection	YES	55	0	0	Negative	[Not Available]	[Not Available]	Alive	412	[Not Applicable]	TUMOR FREE	7th	T4a	N0	[Not Available]	Stage IVA	No Extranodal Extension	G2	NO	NO	[Not Available]	[Not Available]	4	[Not Available]	2009	[Not Available]	YES	[Not Available]	[Not Available]	[Not Available]	[Not Available]	[Not Available]
3be2ace5-1c2a-49e9-8da9-ceed6119530b	TCGA-CN-4725	2011-4-27	Head & Neck Squamous Cell Carcinoma	Oral Tongue	[Not Available]	YES	NO	MALE	-22171	WHITE	NOT HISPANIC OR LATINO	No	No	2010	YES	[Not Available]	Modified Radical Neck Dissection	YES	16	0	0	Negative	[Not Available]	Amplified	Alive	310	[Not Applicable]	TUMOR FREE	7th	T2	N0	[Not Available]	Stage II	No Extranodal Extension	G2	NO	YES	Negative	Negative	1	[Not Available]	[Not Available]	[Not Available]	NO	[Not Available]	[Not Available]	[Not Available]	[Not Available]	[Not Available]
5da2dbde-735b-4f05-b6d7-76de54d6d6ac	TCGA-CN-4726	2011-4-28	Head & Neck Squamous Cell Carcinoma	Buccal Mucosa	[Not Available]	YES	NO	MALE	-25194	WHITE	NOT HISPANIC OR LATINO	No	No	2010	YES	Functional (Limited) Neck Dissection	[Not Available]	YES	14	6	0	Positive	[Not Available]	Amplified	Dead	[Not Available]	142	WITH TUMOR	7th	T3	N2b	[Not Available]	Stage IVA	Microscopic Extension	G2	YES	YES	Negative	Negative	2	[Not Available]	[Not Available]	12.5	YES	[Not Available]	[Not Available]	[Not Available]	[Not Available]	[Not Available]
12d05e8f-8d13-47c1-b713-2250f6abcef9	TCGA-CN-4727	2011-4-28	Head & Neck Squamous Cell Carcinoma	Larynx	[Not Available]	YES	NO	MALE	-20748	WHITE	NOT HISPANIC OR LATINO	Yes	No	2010	YES	Functional (Limited) Neck Dissection	Functional (Limited) Neck Dissection	YES	37	0	0	Negative	[Not Available]	Unamplified	Alive	194	[Not Applicable]	TUMOR FREE	7th	T4a	N0	[Not Available]	Stage IVA	No Extranodal Extension	G2	NO	NO	Negative	Negative	4	1970	[Not Available]	80	YES	[Not Available]	[Not Available]	[Not Available]	[Not Available]	[Not Available]
7152edc3-0a5b-4aed-b0c6-63f913dff272	TCGA-CN-4728	2011-4-28	Head & Neck Squamous Cell Carcinoma	Oral Cavity	[Not Available]	YES	NO	MALE	-20660	WHITE	NOT HISPANIC OR LATINO	No	No	2010	YES	Functional (Limited) Neck Dissection	Functional (Limited) Neck Dissection	YES	58	2	0	Negative	[Not Available]	[Not Available]	Alive	325	[Not Applicable]	TUMOR FREE	7th	T3	N2b	[Not Available]	Stage IVA	No Extranodal Extension	G2	YES	YES	Negative	[Not Available]	2	1968	[Not Available]	40	YES	7	7	[Not Available]	[Not Available]	[Not Available]
2fc960bd-01b0-422d-ad33-34520fa3df0e	TCGA-CN-4729	2011-4-28	Head & Neck Squamous Cell Carcinoma	Oral Cavity	[Not Available]	YES	NO	MALE	-26713	WHITE	NOT HISPANIC OR LATINO	No	No	2010	YES	Functional (Limited) Neck Dissection	[Not Available]	YES	24	1	0	Negative	[Not Available]	[Not Available]	Alive	156	[Not Applicable]	TUMOR FREE	7th	T2	N1	[Not Available]	Stage III	Microscopic Extension	G2	YES	NO	[Not Available]	[Not Available]	4	[Not Available]	1997	35	YES	7	3	[Not Available]	[Not Available]	[Not Available]
35c1f2c6-771c-4533-82df-f8e2ec7107d7	TCGA-CN-4730	2011-4-28	Head & Neck Squamous Cell Carcinoma	Floor of mouth	[Not Available]	YES	NO	MALE	-22828	WHITE	NOT HISPANIC OR LATINO	No	No	2010	YES	[Not Available]	Functional (Limited) Neck Dissection	YES	37	1	0	Negative	[Not Available]	[Not Available]	Alive	343	[Not Applicable]	TUMOR FREE	7th	T4a	N1	[Not Available]	Stage IVA	No Extranodal Extension	G2	NO	NO	[Not Available]	[Not Available]	2	1963	[Not Available]	47	YES	[Not Available]	[Not Available]	[Not Available]	[Not Available]	[Not Available]
50e25a4b-2eb2-4770-9a2d-8922a1e0ab56	TCGA-CN-4731	2011-4-29	Head & Neck Squamous Cell Carcinoma	Buccal Mucosa	[Not Available]	YES	NO	FEMALE	-23194	WHITE	NOT HISPANIC OR LATINO	No	No	2010	YES	Functional (Limited) Neck Dissection	Functional (Limited) Neck Dissection	YES	52	3	0	Negative	[Not Available]	Unamplified	Alive	383	[Not Applicable]	TUMOR FREE	7th	T4a	N2c	[Not Available]	Stage IVA	Microscopic Extension	G3	YES	YES	Negative	Negative	4	[Not Available]	2009	60	YES	[Not Available]	[Not Available]	[Not Available]	[Not Available]	[Not Available]
dedd71b4-8537-4947-839e-90aceddd0893	TCGA-CN-4733	2011-8-17	Head & Neck Squamous Cell Carcinoma	Oral Tongue	[Not Available]	YES	NO	MALE	-22561	WHITE	NOT HISPANIC OR LATINO	No	No	2010	YES	Modified Radical Neck Dissection	[Not Available]	YES	29	1	0	Negative	[Not Available]	Amplified	Alive	523	[Not Applicable]	TUMOR FREE	7th	T1	N1	[Not Available]	Stage III	No Extranodal Extension	G3	YES	YES	Negative	Negative	1	[Not Available]	[Not Available]	[Not Available]	NO	[Not Available]	[Not Available]	[Not Available]	[Not Available]	[Not Available]
b80fdc9a-341d-4277-9664-8e8f770d9ddd	TCGA-CN-4734	2011-4-29	Head & Neck Squamous Cell Carcinoma	Buccal Mucosa	[Not Available]	YES	NO	MALE	-25753	WHITE	NOT HISPANIC OR LATINO	No	No	2010	YES	[Not Available]	Functional (Limited) Neck Dissection	YES	36	0	0	Negative	[Not Available]	Amplified	Alive	227	[Not Applicable]	TUMOR FREE	7th	T2	N0	[Not Available]	Stage II	No Extranodal Extension	G2	YES	YES	Negative	Negative	4	[Not Available]	2008	[Not Available]	YES	[Not Available]	[Not Available]	[Not Available]	[Not Available]	[Not Available]
fe844945-3ea9-449e-993c-df392fabcfd0	TCGA-CN-4735	2011-4-29	Head & Neck Squamous Cell Carcinoma	Larynx	Left	YES	NO	MALE	-19107	WHITE	NOT HISPANIC OR LATINO	No	No	2010	YES	Modified Radical Neck Dissection	Modified Radical Neck Dissection	YES	70	5	0	Negative	[Not Available]	Unamplified	Alive	369	[Not Applicable]	TUMOR FREE	7th	T3	N2b	[Not Available]	Stage IVA	No Extranodal Extension	G3	NO	NO	Negative	Negative	2	[Not Available]	[Not Available]	120	YES	7	5	[Not Available]	[Not Available]	[Not Available]
0fb3e5ff-54f0-43c5-9322-541bb7825e7f	TCGA-CN-4736	2011-5-2	Head & Neck Squamous Cell Carcinoma	Oral Tongue	[Not Available]	YES	NO	FEMALE	-25683	WHITE	NOT HISPANIC OR LATINO	No	No	2010	NO	[Not Available]	[Not Available]	NO	[Not Available]	[Not Available]	[Not Available]	Negative	[Not Available]	[Not Available]	Dead	[Not Available]	395	WITH TUMOR	7th	T1	NX	[Not Available]	[Not Available]	No Extranodal Extension	G2	NO	YES	[Not Available]	[Not Available]	4	1980	2000	45	YES	7	2	[Not Available]	[Not Available]	[Not Available]
1f744ada-6de1-446d-b62c-76a7fc8b40af	TCGA-CN-4737	2011-5-2	Head & Neck Squamous Cell Carcinoma	Oral Tongue	[Not Available]	YES	NO	MALE	-7301	WHITE	NOT HISPANIC OR LATINO	No	No	2010	YES	[Not Available]	Functional (Limited) Neck Dissection	YES	36	2	0	Negative	[Not Available]	Amplified	Alive	240	[Not Applicable]	TUMOR FREE	7th	T2	N2b	[Not Available]	Stage IVA	No Extranodal Extension	G2	YES	YES	Negative	Negative	1	[Not Available]	[Not Available]	[Not Available]	NO	[Not Available]	[Not Available]	[Not Available]	[Not Available]	[Not Available]
97640ef0-0259-4244-95ba-48d28c60b372	TCGA-CN-4738	2011-3-25	Head & Neck Squamous Cell Carcinoma	Larynx	[Not Available]	NO	YES	MALE	-19621	WHITE	NOT HISPANIC OR LATINO	No	No	2009	YES	Functional (Limited) Neck Dissection	Functional (Limited) Neck Dissection	YES	39	0	0	Negative	[Not Available]	[Not Available]	Dead	[Not Available]	436	[Not Available]	6th	T4a	N0	M0	Stage IVA	No Extranodal Extension	G2	YES	NO	[Not Available]	[Not Available]	2	1960	[Not Available]	72	YES	7	17	[Not Available]	[Not Available]	[Not Available]
7e3b90c1-8772-4e12-8050-a156558beb82	TCGA-CN-4739	2011-3-25	Head & Neck Squamous Cell Carcinoma	Larynx	[Not Available]	NO	YES	MALE	-26081	WHITE	NOT HISPANIC OR LATINO	No	No	2009	YES	Functional (Limited) Neck Dissection	Functional (Limited) Neck Dissection	YES	54	0	0	Negative	[Not Available]	[Not Available]	Alive	348	[Not Applicable]	TUMOR FREE	6th	T4a	N0	M0	Stage IVA	No Extranodal Extension	G2	NO	NO	[Not Available]	[Not Available]	4	1954	2009	82.5	YES	[Not Available]	[Not Available]	[Not Available]	[Not Available]	[Not Available]
e37c83dc-c2c4-4e5f-a57b-39ffcf9aa3cf	TCGA-CN-4740	2011-5-2	Head & Neck Squamous Cell Carcinoma	Oral Cavity	[Not Available]	NO	YES	FEMALE	-29186	WHITE	[Not Available]	No	No	2009	YES	[Not Available]	Functional (Limited) Neck Dissection	YES	26	0	0	Negative	[Not Available]	[Not Available]	Alive	811	[Not Applicable]	WITH TUMOR	6th	T4a	N0	M0	Stage IVA	No Extranodal Extension	G2	NO	NO	[Not Available]	[Not Available]	4	[Not Available]	1999	12	YES	[Not Available]	4	[Not Available]	[Not Available]	[Not Available]
277b02e9-ded5-4980-845d-af53690000ac	TCGA-CN-4741	2011-5-3	Head & Neck Squamous Cell Carcinoma	Alveolar Ridge	[Not Available]	NO	YES	MALE	-27506	WHITE	NOT HISPANIC OR LATINO	No	No	2008	YES	Functional (Limited) Neck Dissection	Functional (Limited) Neck Dissection	YES	46	0	0	Negative	[Not Available]	[Not Available]	Alive	876	[Not Applicable]	TUMOR FREE	6th	T4a	N0	M0	Stage IVA	No Extranodal Extension	G2	NO	YES	[Not Available]	[Not Available]	4	1978	2003	45	NO	[Not Available]	[Not Available]	[Not Available]	[Not Available]	[Not Available]
444e5bfc-d4e5-4b0d-b96d-88ecea8873e9	TCGA-CN-4742	2011-3-25	Head & Neck Squamous Cell Carcinoma	Oral Tongue	[Not Available]	NO	YES	FEMALE	-17793	WHITE	NOT HISPANIC OR LATINO	No	No	2008	YES	Functional (Limited) Neck Dissection	Functional (Limited) Neck Dissection	YES	49	3	[Not Available]	Negative	[Not Available]	[Not Available]	Dead	[Not Available]	397	WITH TUMOR	6th	T4a	N2b	M0	Stage IVA	No Extranodal Extension	G3	YES	YES	Negative	Negative	2	1988	[Not Available]	20	YES	[Not Available]	6	[Not Available]	[Not Available]	[Not Available]
45a10908-19e6-421a-8903-1440bfa57c9d	TCGA-CN-5355	2011-5-4	Head & Neck Squamous Cell Carcinoma	Larynx	[Not Available]	YES	NO	MALE	-23670	BLACK OR AFRICAN AMERICAN	NOT HISPANIC OR LATINO	No	No	2010	YES	Functional (Limited) Neck Dissection	Functional (Limited) Neck Dissection	YES	27	0	0	Negative	[Not Available]	[Not Available]	Alive	279	[Not Applicable]	TUMOR FREE	7th	T4a	N0	[Not Available]	Stage IVA	No Extranodal Extension	G2	NO	NO	[Not Available]	[Not Available]	2	[Not Available]	[Not Available]	40	YES	3	[Not Available]	[Not Available]	[Not Available]	[Not Available]
e1fed7aa-2bce-45ae-b0c6-7f50ef97e425	TCGA-CN-5356	2011-5-3	Head & Neck Squamous Cell Carcinoma	Larynx	[Not Available]	YES	NO	MALE	-20540	WHITE	NOT HISPANIC OR LATINO	No	No	2010	YES	Functional (Limited) Neck Dissection	Functional (Limited) Neck Dissection	YES	97	0	0	Negative	[Not Available]	Unamplified	Alive	289	[Not Applicable]	TUMOR FREE	7th	T3	N0	[Not Available]	Stage III	No Extranodal Extension	G2	NO	NO	[Not Available]	[Not Available]	2	[Not Available]	[Not Available]	[Not Available]	NO	[Not Available]	[Not Available]	[Not Available]	[Not Available]	[Not Available]
b4e0c62d-f2f6-4243-9e0f-ae2ad4ca4bb8	TCGA-CN-5358	2011-4-6	Head & Neck Squamous Cell Carcinoma	Floor of mouth	[Not Available]	YES	NO	MALE	-22138	WHITE	NOT HISPANIC OR LATINO	No	No	2010	YES	Modified Radical Neck Dissection	Modified Radical Neck Dissection	YES	57	0	0	Negative	[Not Available]	Unamplified	Alive	173	[Not Applicable]	TUMOR FREE	7th	T2	N0	[Not Available]	Stage II	No Extranodal Extension	G2	NO	YES	Negative	Negative	4	1965	2010	45	YES	2	6	[Not Available]	[Not Available]	[Not Available]
bfaa4b3f-3e38-478e-99b3-013f2cda80f5	TCGA-CN-5359	2011-5-4	Head & Neck Squamous Cell Carcinoma	Floor of mouth	[Not Available]	NO	YES	MALE	-21858	WHITE	NOT HISPANIC OR LATINO	No	No	2009	YES	Functional (Limited) Neck Dissection	Functional (Limited) Neck Dissection	YES	29	3	0	Negative	[Not Available]	Unamplified	Dead	[Not Available]	377	WITH TUMOR	6th	T4a	N2b	M0	Stage IVA	No Extranodal Extension	G2	NO	YES	Negative	Negative	2	1980	[Not Available]	29	YES	[Not Available]	[Not Available]	[Not Available]	[Not Available]	[Not Available]
5793879b-f663-4a10-9bd9-1acd2e189650	TCGA-CN-5360	2011-5-3	Head & Neck Squamous Cell Carcinoma	Larynx	[Not Available]	NO	YES	MALE	-25034	WHITE	NOT HISPANIC OR LATINO	No	No	2008	YES	Functional (Limited) Neck Dissection	Functional (Limited) Neck Dissection	YES	54	0	0	Negative	[Not Available]	[Not Available]	Alive	867	[Not Applicable]	TUMOR FREE	6th	T4a	N0	M0	Stage IVA	No Extranodal Extension	G2	YES	NO	[Not Available]	[Not Available]	2	1958	[Not Available]	50	YES	[Not Available]	[Not Available]	[Not Available]	[Not Available]	[Not Available]
044579ef-16a6-4f00-b951-edc423d8a14f	TCGA-CN-5361	2011-5-3	Head & Neck Squamous Cell Carcinoma	Larynx	[Not Available]	NO	YES	MALE	-29383	WHITE	NOT HISPANIC OR LATINO	No	No	2007	YES	Functional (Limited) Neck Dissection	Functional (Limited) Neck Dissection	YES	56	1	0	Negative	[Not Available]	[Not Available]	Alive	194	[Not Applicable]	TUMOR FREE	6th	T4a	N2a	M0	Stage IVA	No Extranodal Extension	G2	YES	YES	[Not Available]	[Not Available]	2	1957	[Not Available]	25	YES	[Not Available]	[Not Available]	[Not Available]	[Not Available]	[Not Available]
291b069c-9dde-4e1e-8430-85146bc94338	TCGA-CN-5363	2011-5-3	Head & Neck Squamous Cell Carcinoma	Larynx	[Not Available]	NO	YES	MALE	-17635	BLACK OR AFRICAN AMERICAN	NOT HISPANIC OR LATINO	No	No	2007	YES	Modified Radical Neck Dissection	Functional (Limited) Neck Dissection	YES	28	6	0	Negative	[Not Available]	[Not Available]	Dead	[Not Available]	253	WITH TUMOR	6th	T4a	N3	M0	Stage IVB	Microscopic Extension	G3	NO	NO	[Not Available]	[Not Available]	2	1977	[Not Available]	15	YES	[Not Available]	[Not Available]	[Not Available]	[Not Available]	[Not Available]
13f63218-0949-41e6-a661-c844414c45b5	TCGA-CN-5364	2011-5-4	Head & Neck Squamous Cell Carcinoma	Floor of mouth	[Not Available]	NO	YES	MALE	-20362	WHITE	NOT HISPANIC OR LATINO	No	No	2006	YES	Functional (Limited) Neck Dissection	Functional (Limited) Neck Dissection	YES	73	9	0	Negative	[Not Available]	[Not Available]	Dead	[Not Available]	493	TUMOR FREE	6th	T4a	N2c	M0	Stage IVA	Microscopic Extension	G2	NO	YES	[Not Available]	[Not Available]	2	[Not Available]	[Not Available]	[Not Available]	YES	[Not Available]	[Not Available]	[Not Available]	[Not Available]	[Not Available]
4cffea0b-90a7-4c86-a73f-bb8feca3ada7	TCGA-CN-5365	2011-5-3	Head & Neck Squamous Cell Carcinoma	Tonsil	Right	NO	YES	MALE	-14190	WHITE	NOT HISPANIC OR LATINO	No	No	2006	YES	[Not Available]	Modified Radical Neck Dissection	YES	9	1	0	Negative	[Not Available]	[Not Available]	Dead	[Not Available]	351	WITH TUMOR	6th	T2	N3	[Not Available]	Stage IVB	Microscopic Extension	G2	YES	NO	[Not Available]	[Not Available]	2	1980	[Not Available]	26	YES	[Not Available]	[Not Available]	[Not Available]	[Not Available]	[Not Available]
30eb06a5-8e88-4c46-bebb-fb93ca07f108	TCGA-CN-5366	2011-5-3	Head & Neck Squamous Cell Carcinoma	Hypopharynx	[Not Available]	NO	YES	MALE	-18904	WHITE	NOT HISPANIC OR LATINO	No	No	2006	YES	Functional (Limited) Neck Dissection	Modified Radical Neck Dissection	YES	47	9	0	Negative	[Not Available]	[Not Available]	Dead	[Not Available]	360	WITH TUMOR	6th	T4a	N2c	M0	Stage IVA	Microscopic Extension	G2	[Not Available]	YES	[Not Available]	[Not Available]	2	1966	[Not Available]	80	YES	7	6	[Not Available]	[Not Available]	[Not Available]
61d0709c-d148-413b-a7b5-c0c82ed2f32f	TCGA-CN-5367	2011-5-4	Head & Neck Squamous Cell Carcinoma	Oral Tongue	[Not Available]	NO	YES	FEMALE	-22246	WHITE	NOT HISPANIC OR LATINO	No	No	2006	YES	Functional (Limited) Neck Dissection	Functional (Limited) Neck Dissection	YES	46	2	0	Negative	[Not Available]	[Not Available]	Dead	[Not Available]	352	TUMOR FREE	6th	T4a	N2b	M0	Stage IVA	Microscopic Extension	G2	YES	YES	[Not Available]	[Not Available]	4	1966	2006	40	YES	[Not Available]	[Not Available]	[Not Available]	[Not Available]	[Not Available]
b98867d7-7d5a-4c58-8878-37bee6f2f4fa	TCGA-CN-5369	2011-5-4	Head & Neck Squamous Cell Carcinoma	Hard Palate	[Not Available]	NO	YES	FEMALE	-32871	WHITE	NOT HISPANIC OR LATINO	No	No	2006	YES	Functional (Limited) Neck Dissection	Functional (Limited) Neck Dissection	YES	82	0	0	Negative	[Not Available]	[Not Available]	Dead	[Not Available]	380	[Not Available]	6th	T4a	N0	M0	Stage IVA	No Extranodal Extension	G3	NO	YES	[Not Available]	[Not Available]	2	[Not Available]	[Not Available]	[Not Available]	NO	[Not Available]	[Not Available]	[Not Available]	[Not Available]	[Not Available]
54dab158-eb39-4334-8b5a-bf290e6b8bb1	TCGA-CN-5370	2012-1-11	Head & Neck Squamous Cell Carcinoma	Oral Tongue	[Not Available]	NO	YES	MALE	-28549	WHITE	NOT HISPANIC OR LATINO	No	No	2006	YES	[Not Available]	Functional (Limited) Neck Dissection	YES	40	1	0	Negative	[Not Available]	[Not Available]	Dead	[Not Available]	259	WITH TUMOR	6th	T3	N1	M0	Stage III	Microscopic Extension	G3	NO	YES	Negative	Negative	4	1975	2005	[Not Available]	YES	[Not Available]	[Not Available]	[Not Available]	[Not Available]	[Not Available]
546f01d5-aed5-4fb8-91c0-0fd5e0fde935	TCGA-CN-5373	2011-5-4	Head & Neck Squamous Cell Carcinoma	Floor of mouth	[Not Available]	YES	NO	FEMALE	-20143	WHITE	NOT HISPANIC OR LATINO	No	No	2010	YES	Functional (Limited) Neck Dissection	Functional (Limited) Neck Dissection	YES	30	0	0	Negative	[Not Available]	Amplified	Alive	413	[Not Applicable]	TUMOR FREE	7th	T1	N0	[Not Available]	Stage I	No Extranodal Extension	G1	NO	YES	Negative	Negative	4	[Not Available]	2009	60	YES	[Not Available]	[Not Available]	[Not Available]	[Not Available]	[Not Available]
d7641ca1-a062-4dd2-9414-447af7311a84	TCGA-CN-5374	2011-5-3	Head & Neck Squamous Cell Carcinoma	Tonsil	Left	NO	YES	FEMALE	-20464	WHITE	NOT HISPANIC OR LATINO	No	No	2007	NO	[Not Available]	[Not Available]	YES	[Not Available]	[Not Available]	0	Positive	[Not Available]	[Not Available]	Alive	290	[Not Applicable]	TUMOR FREE	6th	T2	N2	M0	Stage IVA	[Not Available]	G3	[Not Available]	[Not Available]	[Not Available]	Positive	2	[Not Available]	[Not Available]	30	[Not Available]	[Not Available]	[Not Available]	[Not Available]	[Not Available]	[Not Available]
af31bf2c-8523-4376-bfa8-e2845848d651	TCGA-CN-6010	2011-6-13	Head & Neck Squamous Cell Carcinoma	Larynx	[Not Available]	YES	NO	MALE	-19475	WHITE	NOT HISPANIC OR LATINO	No	No	2010	YES	Modified Radical Neck Dissection	Modified Radical Neck Dissection	YES	39	3	0	Negative	[Not Available]	Amplified	Alive	207	[Not Applicable]	TUMOR FREE	7th	T4a	N2c	[Not Available]	Stage IVA	No Extranodal Extension	G2	YES	NO	Negative	Negative	2	1964	[Not Available]	67.5	YES	7	4	[Not Available]	[Not Available]	[Not Available]
e7d49212-e9cb-4cd7-923a-bdfc82a4a150	TCGA-CN-6011	2011-6-14	Head & Neck Squamous Cell Carcinoma	Alveolar Ridge	[Not Available]	YES	NO	MALE	-21016	WHITE	NOT HISPANIC OR LATINO	No	No	2010	YES	Functional (Limited) Neck Dissection	[Not Available]	YES	44	0	0	[Not Available]	[Not Available]	[Not Available]	Alive	228	[Not Applicable]	TUMOR FREE	7th	T4a	N0	[Not Available]	Stage IVA	No Extranodal Extension	G3	NO	NO	[Not Available]	[Not Available]	4	1970	2010	40	YES	[Not Available]	[Not Available]	[Not Available]	[Not Available]	[Not Available]
9023c9bf-02a0-4396-8161-304089957b62	TCGA-CN-6012	2011-6-14	Head & Neck Squamous Cell Carcinoma	Larynx	[Not Available]	YES	NO	MALE	-24286	WHITE	NOT HISPANIC OR LATINO	No	No	2010	YES	Functional (Limited) Neck Dissection	Functional (Limited) Neck Dissection	YES	35	4	0	[Not Available]	[Not Available]	Unamplified	Alive	144	[Not Applicable]	TUMOR FREE	7th	T3	N2c	[Not Available]	Stage IVA	No Extranodal Extension	G2	YES	NO	Negative	Negative	2	1960	[Not Available]	100	NO	[Not Available]	[Not Available]	[Not Available]	[Not Available]	[Not Available]
714496c5-d221-4397-9c5a-cd2d22603e6f	TCGA-CN-6013	2011-6-14	Head & Neck Squamous Cell Carcinoma	Alveolar Ridge	[Not Available]	YES	NO	MALE	-20703	WHITE	NOT HISPANIC OR LATINO	No	No	2010	YES	[Not Available]	Functional (Limited) Neck Dissection	YES	28	2	0	Negative	[Not Available]	Unamplified	Alive	155	[Not Applicable]	TUMOR FREE	7th	T4a	N2b	[Not Available]	Stage IVA	Microscopic Extension	G3	YES	NO	Negative	Negative	1	[Not Available]	[Not Available]	[Not Available]	YES	[Not Available]	[Not Available]	[Not Available]	[Not Available]	[Not Available]
ffcf851d-7fa1-4b45-911a-a3fbd74c253a	TCGA-CN-6016	2011-6-14	Head & Neck Squamous Cell Carcinoma	Floor of mouth	[Not Available]	YES	NO	MALE	-23664	WHITE	NOT HISPANIC OR LATINO	No	No	2010	YES	Functional (Limited) Neck Dissection	Functional (Limited) Neck Dissection	YES	75	1	0	Negative	[Not Available]	Unamplified	Alive	202	[Not Applicable]	TUMOR FREE	7th	T4a	N1	[Not Available]	Stage IVA	Microscopic Extension	G2	YES	YES	Negative	Negative	2	1960	[Not Available]	50	YES	7	12	[Not Available]	[Not Available]	[Not Available]
23c4e2eb-142b-4fcc-a974-9a248aec3f37	TCGA-CN-6017	2011-6-14	Head & Neck Squamous Cell Carcinoma	Oral Tongue	[Not Available]	YES	NO	MALE	-20358	WHITE	NOT HISPANIC OR LATINO	No	No	2010	YES	Modified Radical Neck Dissection	[Not Available]	YES	30	3	0	Negative	[Not Available]	Unamplified	Alive	160	[Not Applicable]	TUMOR FREE	7th	T3	N2b	[Not Available]	Stage IVA	Microscopic Extension	G2	YES	YES	Negative	Negative	3	1980	1985	5	YES	7	3	[Not Available]	[Not Available]	[Not Available]
55838e1f-07e8-49ca-89d6-46216babc6f7	TCGA-CN-6018	2011-6-14	Head & Neck Squamous Cell Carcinoma	Oral Cavity	[Not Available]	YES	NO	FEMALE	-31242	WHITE	NOT HISPANIC OR LATINO	No	No	2011	YES	Functional (Limited) Neck Dissection	Functional (Limited) Neck Dissection	YES	20	2	0	Negative	[Not Available]	[Not Available]	Alive	45	[Not Applicable]	TUMOR FREE	7th	T4a	N2b	[Not Available]	Stage IVA	Microscopic Extension	G2	NO	YES	[Not Available]	[Not Available]	1	[Not Available]	[Not Available]	[Not Available]	NO	[Not Available]	[Not Available]	[Not Available]	[Not Available]	[Not Available]
ee3061ec-273c-4bef-a325-35e9c469bf01	TCGA-CN-6019	2011-6-15	Head & Neck Squamous Cell Carcinoma	Oral Tongue	[Not Available]	YES	NO	MALE	-22485	WHITE	NOT HISPANIC OR LATINO	No	No	2011	YES	[Not Available]	[Not Available]	YES	45	0	0	[Not Available]	[Not Available]	Unamplified	Alive	135	[Not Applicable]	TUMOR FREE	7th	T4a	N0	[Not Available]	Stage IVA	[Not Available]	G2	NO	YES	Negative	Negative	4	[Not Available]	2011	20	YES	7	3	[Not Available]	[Not Available]	[Not Available]
9283709d-d019-4291-a097-611a5c05244b	TCGA-CN-6020	2011-6-15	Head & Neck Squamous Cell Carcinoma	Oral Cavity	[Not Available]	YES	NO	MALE	-21232	BLACK OR AFRICAN AMERICAN	NOT HISPANIC OR LATINO	No	No	2011	YES	Functional (Limited) Neck Dissection	Functional (Limited) Neck Dissection	YES	68	1	0	Negative	[Not Available]	Amplified	Alive	98	[Not Applicable]	TUMOR FREE	7th	T2	N1	[Not Available]	Stage III	No Extranodal Extension	G2	YES	YES	Negative	Negative	2	[Not Available]	[Not Available]	[Not Available]	YES	[Not Available]	[Not Available]	[Not Available]	[Not Available]	[Not Available]
9eb1997f-14f5-4230-ae4f-1ef1943e1723	TCGA-CN-6021	2011-6-14	Head & Neck Squamous Cell Carcinoma	Larynx	[Not Available]	YES	NO	FEMALE	-23212	WHITE	NOT HISPANIC OR LATINO	No	No	2010	NO	[Not Available]	[Not Available]	NO	[Not Available]	[Not Available]	[Not Available]	[Not Available]	[Not Available]	[Not Available]	Dead	[Not Available]	276	WITH TUMOR	6th	TX	NX	[Not Available]	[Not Available]	[Not Available]	G2	[Not Available]	[Not Available]	[Not Available]	[Not Available]	4	1970	2010	60	NO	[Not Available]	[Not Available]	[Not Available]	[Not Available]	[Not Available]
339f80f9-a542-4aaa-8bb8-3784493dd5ab	TCGA-CN-6022	2011-6-14	Head & Neck Squamous Cell Carcinoma	Larynx	[Not Available]	YES	NO	MALE	-17971	WHITE	NOT HISPANIC OR LATINO	No	No	2010	YES	Functional (Limited) Neck Dissection	Functional (Limited) Neck Dissection	YES	33	1	0	Positive	[Not Available]	Unamplified	Alive	202	[Not Applicable]	TUMOR FREE	7th	T4a	N1	M0	Stage IVA	Microscopic Extension	G3	YES	YES	Negative	Negative	2	[Not Available]	[Not Available]	[Not Available]	[Not Available]	[Not Available]	[Not Available]	[Not Available]	[Not Available]	[Not Available]
69efde94-a9f9-49ff-9c82-028c35940eda	TCGA-CN-6023	2011-6-15	Head & Neck Squamous Cell Carcinoma	Larynx	Right	YES	NO	MALE	-26769	WHITE	NOT HISPANIC OR LATINO	No	No	2010	YES	Functional (Limited) Neck Dissection	Functional (Limited) Neck Dissection	YES	31	4	0	[Not Available]	[Not Available]	Unamplified	Alive	188	[Not Applicable]	TUMOR FREE	6th	T3	N2c	M0	Stage IVA	No Extranodal Extension	GX	YES	YES	Negative	Negative	3	1975	1990	35	YES	[Not Available]	[Not Available]	[Not Available]	[Not Available]	[Not Available]
2fc48edb-a428-49c3-9599-d00eb2b448ac	TCGA-CN-6024	2011-6-15	Head & Neck Squamous Cell Carcinoma	Oral Tongue	[Not Available]	YES	NO	MALE	-24259	WHITE	NOT HISPANIC OR LATINO	No	No	2010	YES	Functional (Limited) Neck Dissection	Functional (Limited) Neck Dissection	YES	39	6	0	Negative	[Not Available]	[Not Available]	Alive	224	[Not Applicable]	WITH TUMOR	6th	T4a	N2c	M0	Stage IVA	Microscopic Extension	G2	YES	YES	Negative	Negative	2	1960	[Not Available]	150	YES	[Not Available]	[Not Available]	[Not Available]	[Not Available]	[Not Available]
426a24aa-82c3-42a4-90df-4837871ee286	TCGA-CN-6988	2011-8-17	Head & Neck Squamous Cell Carcinoma	Larynx	[Not Available]	YES	NO	MALE	-17308	WHITE	NOT HISPANIC OR LATINO	No	No	2011	YES	Functional (Limited) Neck Dissection	Functional (Limited) Neck Dissection	YES	81	2	0	Negative	[Not Available]	Unamplified	Alive	43	[Not Applicable]	TUMOR FREE	7th	T4a	N2b	[Not Available]	Stage IVA	No Extranodal Extension	G3	YES	NO	Negative	Negative	4	[Not Available]	2011	40	YES	7	6	[Not Available]	[Not Available]	[Not Available]
f33aa93f-b32d-4c4f-9a71-1e5ab69c6899	TCGA-CN-6989	2011-8-17	Head & Neck Squamous Cell Carcinoma	Larynx	[Not Available]	YES	NO	MALE	-23515	WHITE	NOT HISPANIC OR LATINO	No	No	2011	YES	Functional (Limited) Neck Dissection	Functional (Limited) Neck Dissection	YES	56	18	0	Negative	[Not Available]	Unamplified	Alive	178	[Not Applicable]	TUMOR FREE	7th	T3	N2c	[Not Available]	Stage IVA	Microscopic Extension	G2	YES	YES	Negative	Negative	2	1961	[Not Available]	50	YES	7	3	[Not Available]	[Not Available]	[Not Available]
547de7d8-c2f1-41d7-a0b4-cc6f39712301	TCGA-CN-6992	2011-8-17	Head & Neck Squamous Cell Carcinoma	Larynx	[Not Available]	YES	NO	MALE	-22598	WHITE	NOT HISPANIC OR LATINO	Yes	No	2011	YES	Functional (Limited) Neck Dissection	Functional (Limited) Neck Dissection	YES	48	3	0	Negative	[Not Available]	[Not Available]	Alive	83	[Not Applicable]	TUMOR FREE	7th	T3	N2b	[Not Available]	Stage IVA	No Extranodal Extension	G2	YES	NO	Negative	Negative	2	1966	[Not Available]	90	YES	7	16	[Not Available]	[Not Available]	[Not Available]
6909302d-358a-46cd-8052-eedb09c83c83	TCGA-CN-6994	2011-8-22	Head & Neck Squamous Cell Carcinoma	Oral Cavity	[Not Available]	YES	NO	MALE	-24778	WHITE	NOT HISPANIC OR LATINO	No	No	2011	YES	Modified Radical Neck Dissection	[Not Available]	YES	37	0	0	Negative	[Not Available]	[Not Available]	Alive	119	[Not Applicable]	TUMOR FREE	7th	T4a	N0	[Not Available]	Stage IVA	No Extranodal Extension	G2	NO	YES	[Not Available]	[Not Available]	3	1974	1980	12	[Not Available]	[Not Available]	[Not Available]	[Not Available]	[Not Available]	[Not Available]
396ccdcb-40eb-4299-8575-b26753054434	TCGA-CN-6995	2011-8-29	Head & Neck Squamous Cell Carcinoma	Floor of mouth	[Not Available]	YES	NO	MALE	-28850	WHITE	NOT HISPANIC OR LATINO	No	No	2011	YES	Functional (Limited) Neck Dissection	Functional (Limited) Neck Dissection	YES	51	0	0	Negative	[Not Available]	[Not Available]	Dead	[Not Available]	112	TUMOR FREE	7th	T4a	N0	[Not Available]	Stage IVA	No Extranodal Extension	G2	YES	NO	[Not Available]	[Not Available]	2	[Not Available]	[Not Available]	[Not Available]	NO	[Not Available]	[Not Available]	[Not Available]	[Not Available]	[Not Available]
49b94421-fe82-4f24-8ef2-820674142418	TCGA-CN-6996	2011-8-22	Head & Neck Squamous Cell Carcinoma	Oral Tongue	[Not Available]	YES	NO	FEMALE	-21447	WHITE	NOT HISPANIC OR LATINO	No	No	2011	YES	[Not Available]	Modified Radical Neck Dissection	YES	24	5	0	Negative	[Not Available]	[Not Available]	Alive	114	[Not Applicable]	TUMOR FREE	7th	T3	N2b	[Not Available]	Stage IVA	Microscopic Extension	G2	YES	YES	[Not Available]	[Not Available]	1	[Not Available]	[Not Available]	[Not Available]	NO	[Not Available]	[Not Available]	[Not Available]	[Not Available]	[Not Available]
171890ae-0391-4d8c-9bd2-090d866a2c5b	TCGA-CN-6997	2011-8-22	Head & Neck Squamous Cell Carcinoma	Larynx	[Not Available]	YES	NO	MALE	-24298	WHITE	NOT HISPANIC OR LATINO	Yes	No	2011	YES	Functional (Limited) Neck Dissection	Functional (Limited) Neck Dissection	YES	25	2	0	Positive	[Not Available]	Amplified	Alive	100	[Not Applicable]	WITH TUMOR	7th	T3	N2c	[Not Available]	Stage IVA	Microscopic Extension	G3	YES	YES	Negative	Negative	4	1970	2010	80	NO	[Not Available]	[Not Available]	[Not Available]	[Not Available]	[Not Available]
039788ec-1364-40c7-9e9d-13dc305674e9	TCGA-CN-6998	2011-8-24	Head & Neck Squamous Cell Carcinoma	Oral Tongue	[Not Available]	YES	NO	MALE	-19447	WHITE	NOT HISPANIC OR LATINO	No	No	2011	YES	[Not Available]	Functional (Limited) Neck Dissection	YES	26	2	0	Negative	[Not Available]	Amplified	Alive	46	[Not Applicable]	TUMOR FREE	7th	T3	N2b	[Not Available]	Stage IVA	Microscopic Extension	G2	NO	NO	Negative	Negative	2	1970	[Not Available]	40	NO	[Not Available]	[Not Available]	[Not Available]	[Not Available]	[Not Available]
76214B90-C323-4FDC-92F4-1180ABDB1380	TCGA-CN-A497	2012-12-3	Head & Neck Squamous Cell Carcinoma	Larynx	[Not Available]	YES	NO	MALE	-23310	[Unknown]	NOT HISPANIC OR LATINO	No	No	2011	YES	Modified Radical Neck Dissection	Modified Radical Neck Dissection	YES	69	1	[Not Available]	Negative	[Not Available]	Unamplified	Alive	490	[Not Applicable]	TUMOR FREE	7th	T1	N1	MX	Stage III	No Extranodal Extension	G2	YES	NO	Negative	Negative	4	[Not Available]	2011	[Not Available]	NO	[Not Available]	[Not Available]	NO	NO	Complete Remission/Response
34AAD752-D78F-440B-ABD2-F9F939C82664	TCGA-CN-A498	2012-12-3	Head & Neck Squamous Cell Carcinoma	Base of tongue	[Not Available]	YES	NO	FEMALE	-22330	WHITE	NOT HISPANIC OR LATINO	No	No	2011	YES	Functional (Limited) Neck Dissection	[Not Available]	YES	23	0	[Not Available]	Negative	[Not Available]	[Not Available]	Alive	443	[Not Applicable]	WITH TUMOR	7th	T3	N0	MX	Stage III	[Not Available]	G1	NO	NO	[Not Evaluated]	[Not Evaluated]	4	1971	2011	40	NO	[Not Available]	[Not Available]	YES	YES	Complete Remission/Response
A3D89882-6D5B-497A-A9E4-A8B8908C3FF4	TCGA-CN-A499	2012-12-3	Head & Neck Squamous Cell Carcinoma	Tonsil	Right	YES	NO	FEMALE	-21971	WHITE	NOT HISPANIC OR LATINO	No	No	2011	YES	[Not Available]	Functional (Limited) Neck Dissection	YES	37	0	[Not Available]	Negative	[Not Evaluated]	[Not Evaluated]	Alive	388	[Not Applicable]	TUMOR FREE	7th	T2	N0	MX	Stage II	[Not Available]	G2	NO	NO	Positive	Positive	1	[Not Available]	[Not Available]	[Not Available]	YES	0	0	NO	NO	Complete Remission/Response
5FE17DDE-EF75-49A2-90F8-0647077B6CA5	TCGA-CN-A49A	2012-12-3	Head & Neck Squamous Cell Carcinoma	Alveolar Ridge	[Not Available]	YES	NO	MALE	-21995	WHITE	NOT HISPANIC OR LATINO	No	No	2011	YES	[Not Available]	Functional (Limited) Neck Dissection	YES	59	0	[Not Available]	Negative	[Not Evaluated]	[Not Evaluated]	Alive	391	[Not Applicable]	WITH TUMOR	7th	T4b	N0	MX	Stage IVB	No Extranodal Extension	G2	NO	NO	[Not Evaluated]	[Not Evaluated]	1	[Not Available]	[Not Available]	[Not Available]	YES	0	0	YES	YES	Complete Remission/Response
6F02648B-0C48-46EA-874A-407F951F0409	TCGA-CN-A49B	2012-12-3	Head & Neck Squamous Cell Carcinoma	Larynx	[Not Available]	YES	NO	MALE	-26155	WHITE	NOT HISPANIC OR LATINO	No	No	2011	YES	Functional (Limited) Neck Dissection	Functional (Limited) Neck Dissection	YES	39	1	[Not Available]	Negative	[Not Evaluated]	[Not Evaluated]	Alive	447	[Not Applicable]	TUMOR FREE	7th	T3	N1	MX	Stage III	Microscopic Extension	G3	YES	NO	Negative	Negative	4	1969	2009	40	YES	7	7	YES	NO	Complete Remission/Response
B39D2880-6964-4C5B-B5A9-AB64E5CB31E8	TCGA-CN-A49C	2012-12-3	Head & Neck Squamous Cell Carcinoma	Tonsil	Right	YES	NO	MALE	-24495	WHITE	NOT HISPANIC OR LATINO	No	No	2012	NO	[Not Available]	[Not Available]	NO	[Not Available]	[Not Available]	[Not Available]	[Not Available]	[Not Evaluated]	[Not Evaluated]	Alive	190	[Not Applicable]	TUMOR FREE	7th	TX	NX	MX	[Not Available]	[Not Available]	GX	[Not Available]	[Not Available]	Positive	Positive	3	1964	1994	45	NO	[Not Available]	[Not Available]	YES	YES	Complete Remission/Response
A3F98E70-7050-46CF-A679-CA7A83F4442F	TCGA-CN-A63T	2013-6-17	Head & Neck Squamous Cell Carcinoma	Larynx	[Not Available]	NO	YES	MALE	-22201	WHITE	NOT HISPANIC OR LATINO	No	No	2011	YES	Functional (Limited) Neck Dissection	Functional (Limited) Neck Dissection	YES	80	0	5	Negative	[Not Evaluated]	[Not Evaluated]	Alive	225	[Not Applicable]	TUMOR FREE	7th	T3	N2b	MX	Stage IVA	Microscopic Extension	G3	YES	YES	Negative	[Not Evaluated]	2	1965	2011	46	YES	7	1.7	YES	YES	Complete Remission/Response
22233A31-023F-412F-9B42-73B58C51DEE8	TCGA-CN-A63U	2013-6-17	Head & Neck Squamous Cell Carcinoma	Larynx	[Not Available]	NO	YES	MALE	-18272	WHITE	NOT HISPANIC OR LATINO	No	No	2011	YES	Functional (Limited) Neck Dissection	Functional (Limited) Neck Dissection	YES	45	0	2	Negative	[Not Evaluated]	[Not Evaluated]	Alive	526	[Not Applicable]	TUMOR FREE	7th	T3	N2b	MX	Stage IVA	No Extranodal Extension	G3	YES	NO	Negative	[Not Evaluated]	4	1986	2011	25	NO	[Not Available]	[Not Available]	YES	NO	Complete Remission/Response
B8307F59-713F-404C-9A82-2450D2AD7507	TCGA-CN-A63V	2013-6-17	Head & Neck Squamous Cell Carcinoma	Buccal Mucosa	[Not Available]	NO	YES	MALE	-21734	WHITE	NOT HISPANIC OR LATINO	No	No	2011	YES	Modified Radical Neck Dissection	[Not Available]	YES	45	0	0	Negative	[Not Evaluated]	[Not Evaluated]	Alive	484	[Not Applicable]	TUMOR FREE	7th	T4a	N0	MX	Stage IVA	No Extranodal Extension	G2	NO	NO	Negative	[Not Evaluated]	2	1981	[Not Available]	60	NO	[Not Available]	[Not Available]	NO	NO	Complete Remission/Response
5D5DEFB3-8572-467D-B383-7358F802B398	TCGA-CN-A63W	2013-6-17	Head & Neck Squamous Cell Carcinoma	Larynx	[Not Available]	NO	YES	FEMALE	-17693	WHITE	NOT HISPANIC OR LATINO	No	No	2012	YES	Functional (Limited) Neck Dissection	Functional (Limited) Neck Dissection	YES	66	0	5	Negative	[Not Evaluated]	[Not Evaluated]	Alive	348	[Not Applicable]	TUMOR FREE	7th	T4a	N2c	MX	Stage IVA	Microscopic Extension	G2	YES	YES	Negative	Negative	4	[Not Available]	2012	[Not Available]	YES	0	0	YES	YES	Complete Remission/Response
60FCC18C-0509-4C7B-ACA9-178F47055077	TCGA-CN-A63Y	2013-6-17	Head & Neck Squamous Cell Carcinoma	Tonsil	Left	NO	YES	MALE	-17125	WHITE	NOT HISPANIC OR LATINO	No	No	2012	YES	[Not Available]	[Not Available]	YES	35	0	0	Negative	[Not Evaluated]	[Not Evaluated]	Alive	175	[Not Applicable]	TUMOR FREE	7th	T2	N0	MX	Stage II	No Extranodal Extension	G2	NO	NO	Positive	Positive	1	[Not Available]	[Not Available]	[Not Available]	NO	[Not Available]	[Not Available]	NO	NO	Complete Remission/Response
ED46CC12-2EDD-4C95-9814-54B5B6682FCD	TCGA-CN-A640	2013-6-17	Head & Neck Squamous Cell Carcinoma	Oral Tongue	[Not Available]	NO	YES	FEMALE	-14758	WHITE	NOT HISPANIC OR LATINO	No	No	2012	YES	Functional (Limited) Neck Dissection	Functional (Limited) Neck Dissection	YES	63	0	2	Negative	[Not Evaluated]	[Not Evaluated]	Dead	[Not Available]	134	TUMOR FREE	7th	T2	N2b	MX	Stage IVA	Microscopic Extension	G2	YES	YES	Positive	[Not Evaluated]	1	[Not Available]	[Not Available]	[Not Available]	YES	0	0	NO	NO	Complete Remission/Response
600D5316-B795-4AB2-86FC-52835059386F	TCGA-CN-A641	2013-6-17	Head & Neck Squamous Cell Carcinoma	Larynx	[Not Available]	NO	YES	MALE	-17454	WHITE	NOT HISPANIC OR LATINO	No	No	2012	YES	Functional (Limited) Neck Dissection	Functional (Limited) Neck Dissection	YES	70	0	3	Negative	[Not Evaluated]	[Not Evaluated]	Alive	367	[Not Applicable]	TUMOR FREE	7th	T4a	N2b	MX	Stage IVA	Microscopic Extension	G2	NO	YES	Positive	[Not Evaluated]	2	1982	[Not Available]	15	YES	0	0	YES	YES	Complete Remission/Response
A1DED1E8-EB28-49DD-8F3D-1CE8F40EED8F	TCGA-CN-A642	2013-6-17	Head & Neck Squamous Cell Carcinoma	Floor of mouth	[Not Available]	NO	YES	MALE	-21011	WHITE	NOT HISPANIC OR LATINO	No	No	2012	YES	Functional (Limited) Neck Dissection	Functional (Limited) Neck Dissection	YES	110	0	7	Positive	[Not Evaluated]	[Not Evaluated]	Dead	[Not Available]	82	WITH TUMOR	7th	T4a	N3	M0	Stage IVB	Microscopic Extension	G3	YES	YES	Negative	[Not Available]	4	[Not Available]	2012	5	YES	0	0	NO	NO	Progressive Disease
602F2512-00B6-44B6-9ED6-F8B010224F8C	TCGA-CN-A6UY	2013-11-27	Head & Neck Squamous Cell Carcinoma	Base of tongue	[Not Available]	YES	NO	MALE	-20967	WHITE	NOT HISPANIC OR LATINO	No	No	2012	YES	[Not Available]	Functional (Limited) Neck Dissection	YES	43	2	[Not Available]	Negative	[Not Evaluated]	[Not Evaluated]	Alive	307	[Not Applicable]	TUMOR FREE	7th	T3	N2b	MX	Stage IVA	No Extranodal Extension	G2	NO	NO	Positive	Positive	4	1973	2003	40	NO	[Not Available]	[Not Available]	YES	YES	Complete Remission/Response
03B57FEE-55C7-4873-B7EF-E29ABD98863A	TCGA-CN-A6V1	2013-12-2	Head & Neck Squamous Cell Carcinoma	Tonsil	Left	YES	NO	MALE	-21730	WHITE	[Not Available]	Yes, History of Synchronous/Bilateral Malignancy	No	2013	YES	Functional (Limited) Neck Dissection	[Not Available]	YES	36	2	[Not Available]	Negative	[Not Available]	[Not Available]	Alive	223	[Not Applicable]	TUMOR FREE	7th	T2	N2a	MX	Stage IVA	No Extranodal Extension	GX	[Not Available]	NO	Positive	[Not Evaluated]	1	[Not Available]	[Not Available]	[Not Available]	NO	[Not Available]	[Not Available]	NO	YES	Complete Remission/Response
896E37FA-3A6A-481B-B790-5EE62BBDC9FA	TCGA-CN-A6V3	2013-12-2	Head & Neck Squamous Cell Carcinoma	Larynx	[Not Available]	YES	NO	MALE	-22397	WHITE	NOT HISPANIC OR LATINO	Yes, History of Synchronous/Bilateral Malignancy	No	2012	YES	Functional (Limited) Neck Dissection	Functional (Limited) Neck Dissection	YES	37	3	[Not Available]	Negative	[Not Available]	[Not Available]	Alive	298	[Not Applicable]	TUMOR FREE	7th	T3	N2b	M0	Stage IVA	Microscopic Extension	G3	YES	YES	[Not Available]	[Not Available]	4	1971	2011	40	YES	7	12	YES	YES	Complete Remission/Response
5AC57AEE-4BE1-4A29-A53F-343F5A3D2E86	TCGA-CN-A6V6	2013-12-2	Head & Neck Squamous Cell Carcinoma	Base of tongue	[Not Available]	YES	NO	MALE	-21811	WHITE	NOT HISPANIC OR LATINO	No	No	2013	YES	[Not Available]	Functional (Limited) Neck Dissection	YES	33	2	[Not Available]	Positive	[Not Available]	[Not Available]	Alive	234	[Not Applicable]	TUMOR FREE	7th	T2	N2b	MX	Stage IVA	Microscopic Extension	GX	YES	NO	Positive	Positive	4	1975	2005	90	YES	7	12	YES	YES	Complete Remission/Response
67560840-70FB-45FD-8572-648F74811AEC	TCGA-CN-A6V7	2013-12-2	Head & Neck Squamous Cell Carcinoma	Tonsil	Right	YES	NO	MALE	-14895	WHITE	NOT HISPANIC OR LATINO	No	No	2013	NO	[Not Available]	[Not Available]	YES	[Not Available]	[Not Available]	[Not Available]	Negative	[Not Available]	[Not Available]	Alive	188	[Not Applicable]	TUMOR FREE	7th	T2	N2b	MX	Stage IVA	[Not Available]	GX	[Not Available]	NO	Positive	Positive	1	[Not Available]	[Not Available]	[Not Available]	NO	[Not Available]	[Not Available]	YES	YES	Complete Remission/Response
deefdd62-4d35-40c9-ad4c-0b593f35cff7	TCGA-CQ-5323	2011-4-30	Head & Neck Squamous Cell Carcinoma	Alveolar Ridge	Right	NO	YES	MALE	-30173	WHITE	NOT HISPANIC OR LATINO	Yes	No	2007	YES	[Not Available]	Functional (Limited) Neck Dissection	YES	18	0	0	Negative	[Not Available]	[Not Available]	Alive	1466	[Not Applicable]	TUMOR FREE	6th	T1	N0	[Not Available]	Stage I	No Extranodal Extension	G2	NO	NO	[Not Available]	[Not Available]	3	1942	1969	45	YES	7	1	[Not Available]	[Not Available]	[Not Available]
78e67b26-c473-449f-95e7-c4d11f066d5b	TCGA-CQ-5324	2011-4-5	Head & Neck Squamous Cell Carcinoma	Floor of mouth	Left	NO	YES	MALE	-21803	WHITE	NOT HISPANIC OR LATINO	No	No	2007	YES	Functional (Limited) Neck Dissection	[Not Available]	YES	24	0	0	Negative	[Not Available]	[Not Available]	Alive	1207	[Not Applicable]	TUMOR FREE	6th	T3	N0	[Not Available]	Stage III	No Extranodal Extension	G2	NO	NO	[Not Available]	[Not Available]	4	1963	2006	43	NO	[Not Available]	[Not Available]	[Not Available]	[Not Available]	[Not Available]
408c5d54-7888-4955-8386-bf8819b48a6c	TCGA-CQ-5325	2011-4-5	Head & Neck Squamous Cell Carcinoma	Oral Tongue	Left	NO	YES	MALE	-23833	WHITE	NOT HISPANIC OR LATINO	No	No	2007	YES	Functional (Limited) Neck Dissection	[Not Available]	YES	22	0	0	Negative	[Not Available]	[Not Available]	Dead	[Not Available]	654	WITH TUMOR	6th	T1	N0	[Not Available]	Stage I	No Extranodal Extension	G2	NO	NO	[Not Available]	[Not Available]	4	1958	2007	49	YES	7	3	[Not Available]	[Not Available]	[Not Available]
dff4246a-57ea-46f2-a5bc-7aa82e494137	TCGA-CQ-5326	2011-9-26	Head & Neck Squamous Cell Carcinoma	Alveolar Ridge	Right	NO	YES	MALE	-24473	WHITE	NOT HISPANIC OR LATINO	No	No	2007	YES	Functional (Limited) Neck Dissection	Functional (Limited) Neck Dissection	YES	56	19	0	Negative	[Not Available]	[Not Available]	Dead	[Not Available]	89	WITH TUMOR	6th	T4a	N2c	[Not Available]	Stage IVA	Gross Extension	G3	NO	YES	[Not Available]	[Not Available]	4	[Not Available]	1999	40	YES	5	2	[Not Available]	[Not Available]	[Not Available]
5a03e2b6-4c8b-479a-9036-9859af031da4	TCGA-CQ-5327	2011-4-7	Head & Neck Squamous Cell Carcinoma	Oral Tongue	Left	NO	YES	FEMALE	-22307	ASIAN	NOT HISPANIC OR LATINO	No	No	2008	YES	Functional (Limited) Neck Dissection	Functional (Limited) Neck Dissection	YES	55	9	0	Negative	[Not Available]	[Not Available]	Alive	1184	[Not Applicable]	TUMOR FREE	6th	T3	N2c	[Not Available]	Stage IVA	No Extranodal Extension	G2	NO	NO	[Not Available]	[Not Available]	1	[Not Available]	[Not Available]	[Not Available]	NO	[Not Available]	[Not Available]	[Not Available]	[Not Available]	[Not Available]
02dcc11f-4f0e-4c9e-8d96-d22d47beef5d	TCGA-CQ-5329	2011-4-12	Head & Neck Squamous Cell Carcinoma	Oral Tongue	Left	NO	YES	FEMALE	-17028	WHITE	NOT HISPANIC OR LATINO	No	No	2008	YES	Functional (Limited) Neck Dissection	Functional (Limited) Neck Dissection	YES	29	0	0	Negative	[Not Available]	[Not Available]	Alive	841	[Not Applicable]	TUMOR FREE	6th	T2	N0	[Not Available]	Stage II	No Extranodal Extension	G2	NO	NO	[Not Available]	[Not Available]	1	[Not Available]	[Not Available]	[Not Available]	NO	[Not Available]	[Not Available]	[Not Available]	[Not Available]	[Not Available]
9ffa79fa-d2d8-48e1-8fd6-4b020ecf357c	TCGA-CQ-5330	2011-4-12	Head & Neck Squamous Cell Carcinoma	Oral Tongue	Right	NO	YES	FEMALE	-25255	WHITE	NOT HISPANIC OR LATINO	No	No	2008	YES	[Not Available]	Functional (Limited) Neck Dissection	YES	44	3	0	Negative	[Not Available]	[Not Available]	Alive	896	[Not Applicable]	TUMOR FREE	6th	T3	N2b	[Not Available]	Stage IVA	Microscopic Extension	G3	NO	YES	[Not Available]	[Not Available]	3	1968	1989	21	NO	[Not Available]	[Not Available]	[Not Available]	[Not Available]	[Not Available]
dbf4e04d-095e-4554-a48c-fe7cb711ac42	TCGA-CQ-5331	2011-9-27	Head & Neck Squamous Cell Carcinoma	Hard Palate	Right	NO	YES	FEMALE	-26901	WHITE	NOT HISPANIC OR LATINO	No	No	2008	NO	[Not Available]	[Not Available]	NO	[Not Available]	[Not Available]	[Not Available]	Negative	[Not Available]	[Not Available]	Alive	1028	[Not Applicable]	TUMOR FREE	6th	T2	NX	[Not Available]	[Not Available]	No Extranodal Extension	G2	NO	NO	[Not Available]	[Not Available]	3	1952	1967	15	NO	[Not Available]	[Not Available]	[Not Available]	[Not Available]	[Not Available]
657346f2-4280-4d80-983e-cab8004f184a	TCGA-CQ-5332	2011-4-12	Head & Neck Squamous Cell Carcinoma	Floor of mouth	Left	NO	YES	MALE	-32032	WHITE	NOT HISPANIC OR LATINO	No	No	2008	YES	Functional (Limited) Neck Dissection	Functional (Limited) Neck Dissection	YES	31	0	0	Negative	[Not Available]	[Not Available]	Dead	[Not Available]	317	[Not Available]	6th	T3	N0	[Not Available]	Stage III	No Extranodal Extension	G2	NO	NO	[Not Available]	[Not Available]	4	[Not Available]	1998	90	YES	[Not Available]	[Not Available]	[Not Available]	[Not Available]	[Not Available]
06a802b9-0b5c-4ee4-9823-56d2e8c78422	TCGA-CQ-5333	2011-4-12	Head & Neck Squamous Cell Carcinoma	Oral Tongue	Left	NO	YES	MALE	-27110	WHITE	NOT HISPANIC OR LATINO	No	No	2008	YES	Functional (Limited) Neck Dissection	[Not Available]	YES	21	0	0	Negative	[Not Available]	[Not Available]	Dead	[Not Available]	341	WITH TUMOR	6th	T2	N0	[Not Available]	Stage II	No Extranodal Extension	G3	NO	NO	[Not Available]	[Not Available]	3	1950	1987	37	YES	[Not Available]	[Not Available]	[Not Available]	[Not Available]	[Not Available]
1c25aad5-13f5-44dc-a18f-425d7626ce55	TCGA-CQ-5334	2011-4-12	Head & Neck Squamous Cell Carcinoma	Buccal Mucosa	Right	NO	YES	MALE	-32024	WHITE	NOT HISPANIC OR LATINO	No	No	2008	YES	[Not Available]	Modified Radical Neck Dissection	YES	46	6	0	Close	[Not Available]	[Not Available]	Dead	[Not Available]	129	WITH TUMOR	6th	T3	N2b	[Not Available]	Stage IVA	Gross Extension	G2	NO	YES	[Not Available]	[Not Available]	3	[Not Available]	[Not Available]	[Not Available]	NO	[Not Available]	[Not Available]	[Not Available]	[Not Available]	[Not Available]
64260b33-dac0-4442-82c8-04f0c9ea8a01	TCGA-CQ-6218	2011-9-27	Head & Neck Squamous Cell Carcinoma	Floor of mouth	Right	NO	YES	FEMALE	-19096	WHITE	NOT HISPANIC OR LATINO	No	No	2009	YES	[Not Available]	Functional (Limited) Neck Dissection	YES	15	2	0	Negative	[Not Available]	[Not Available]	Alive	870	[Not Applicable]	TUMOR FREE	6th	T3	N2b	[Not Available]	Stage IVA	No Extranodal Extension	G2	NO	YES	[Not Available]	[Not Available]	4	1979	2009	30	NO	[Not Available]	[Not Available]	[Not Available]	[Not Available]	[Not Available]
0ca3d25a-22e9-4e40-834b-65f402535005	TCGA-CQ-6219	2011-9-27	Head & Neck Squamous Cell Carcinoma	Oral Tongue	Right	NO	YES	FEMALE	-18578	WHITE	NOT HISPANIC OR LATINO	No	No	2007	YES	Functional (Limited) Neck Dissection	Functional (Limited) Neck Dissection	YES	55	1	0	Negative	[Not Available]	[Not Available]	Dead	[Not Available]	479	WITH TUMOR	6th	T3	N2a	[Not Available]	Stage IVA	Microscopic Extension	G2	NO	YES	[Not Available]	[Not Available]	2	1974	[Not Available]	35	YES	7	1.7	[Not Available]	[Not Available]	[Not Available]
96d0cefe-7949-4736-a7dc-1e4fa94765ec	TCGA-CQ-6220	2011-9-27	Head & Neck Squamous Cell Carcinoma	Buccal Mucosa	Left	NO	YES	MALE	-25366	WHITE	NOT HISPANIC OR LATINO	No	No	2007	YES	Radical Neck Dissection	[Not Available]	YES	42	0	0	Close	[Not Available]	[Not Available]	Dead	[Not Available]	985	[Not Available]	6th	T3	N0	[Not Available]	Stage III	No Extranodal Extension	G2	NO	YES	[Not Available]	[Not Available]	1	[Not Available]	[Not Available]	[Not Available]	YES	[Not Available]	[Not Available]	[Not Available]	[Not Available]	[Not Available]
839b660c-98fe-4468-a2b3-408594350250	TCGA-CQ-6221	2012-1-16	Head & Neck Squamous Cell Carcinoma	Oral Tongue	Right	NO	YES	MALE	-29026	WHITE	NOT HISPANIC OR LATINO	Yes	No	2008	NO	[Not Available]	[Not Available]	[Not Available]	[Not Available]	[Not Available]	[Not Available]	Negative	[Not Available]	[Not Available]	Alive	1000	[Not Applicable]	TUMOR FREE	6th	T2	NX	[Not Available]	[Not Available]	No Extranodal Extension	G3	NO	NO	[Not Available]	[Not Available]	3	1943	1968	25	YES	7	[Not Available]	[Not Available]	[Not Available]	[Not Available]
e1670628-632d-4305-be07-9b9b6bea3350	TCGA-CQ-6222	2011-10-3	Head & Neck Squamous Cell Carcinoma	Oral Tongue	Right	NO	YES	MALE	-23326	WHITE	NOT HISPANIC OR LATINO	No	No	2008	YES	[Not Available]	Modified Radical Neck Dissection	YES	66	02	0	Negative	[Not Available]	[Not Available]	Alive	1160	[Not Applicable]	TUMOR FREE	6th	T2	N2b	[Not Available]	Stage IVA	No Extranodal Extension	G2	NO	NO	[Not Available]	[Not Available]	3	1968	1978	10	NO	[Not Available]	[Not Available]	[Not Available]	[Not Available]	[Not Available]
d9e8c707-e61a-4813-8dc0-2472e9ccf12b	TCGA-CQ-6223	2011-10-3	Head & Neck Squamous Cell Carcinoma	Alveolar Ridge	Right	NO	YES	MALE	-25266	WHITE	NOT HISPANIC OR LATINO	No	No	2008	YES	[Not Available]	Modified Radical Neck Dissection	YES	32	0	0	Negative	[Not Available]	[Not Available]	Alive	1057	[Not Applicable]	TUMOR FREE	6th	T2	N0	[Not Available]	Stage II	No Extranodal Extension	G2	NO	NO	[Not Available]	[Not Available]	3	1958	1980	22	NO	[Not Available]	[Not Available]	[Not Available]	[Not Available]	[Not Available]
d86fd392-fa5c-4142-a647-440e6c32d478	TCGA-CQ-6224	2011-10-5	Head & Neck Squamous Cell Carcinoma	Oral Tongue	Left	NO	YES	MALE	-19051	WHITE	NOT HISPANIC OR LATINO	No	No	2009	YES	Functional (Limited) Neck Dissection	[Not Available]	YES	29	3	0	Negative	[Not Available]	[Not Available]	Alive	985	[Not Applicable]	TUMOR FREE	6th	T2	N2b	[Not Available]	Stage IVA	Microscopic Extension	G3	NO	YES	[Not Available]	[Not Available]	4	1973	2008	35	YES	2	1	[Not Available]	[Not Available]	[Not Available]
90f44998-3c05-44b2-9501-bbd0f43c5147	TCGA-CQ-6225	2011-12-13	Head & Neck Squamous Cell Carcinoma	Oral Tongue	Left	NO	YES	MALE	-23988	WHITE	NOT HISPANIC OR LATINO	No	Yes	2008	YES	Functional (Limited) Neck Dissection	[Not Available]	YES	25	0	0	Close	[Not Available]	[Not Available]	Dead	[Not Available]	403	[Not Available]	6th	T3	N0	[Not Available]	Stage III	No Extranodal Extension	G2	NO	YES	[Not Available]	[Not Available]	4	[Not Available]	1995	[Not Available]	NO	[Not Available]	[Not Available]	[Not Available]	[Not Available]	[Not Available]
5d227ea8-bd74-4e8f-9bee-9d981f03d66f	TCGA-CQ-6227	2011-10-6	Head & Neck Squamous Cell Carcinoma	Oral Cavity	Left	NO	YES	MALE	-28466	WHITE	NOT HISPANIC OR LATINO	No	No	2008	YES	Functional (Limited) Neck Dissection	Functional (Limited) Neck Dissection	YES	59	8	0	Close	[Not Available]	[Not Available]	Dead	[Not Available]	129	WITH TUMOR	6th	T3	N2c	[Not Available]	Stage IVA	Microscopic Extension	G2	NO	YES	[Not Available]	[Not Available]	3	1959	1979	20	YES	7	3	[Not Available]	[Not Available]	[Not Available]
e303b8c4-6428-4134-bb9d-a95dc1d8e35e	TCGA-CQ-6228	2011-10-6	Head & Neck Squamous Cell Carcinoma	Floor of mouth	Midline	NO	YES	FEMALE	-25942	WHITE	NOT HISPANIC OR LATINO	No	No	2009	YES	[Not Available]	Functional (Limited) Neck Dissection	YES	76	14	0	Negative	[Not Available]	[Not Available]	Dead	[Not Available]	456	[Not Available]	6th	T1	N2b	[Not Available]	Stage IVA	Gross Extension	G2	NO	NO	[Not Available]	[Not Available]	2	1959	[Not Available]	50	YES	[Not Available]	[Not Available]	[Not Available]	[Not Available]	[Not Available]
a091822c-447a-49a5-8c20-e329df79599c	TCGA-CQ-6229	2011-10-6	Head & Neck Squamous Cell Carcinoma	Oral Tongue	Right	NO	YES	MALE	-22541	WHITE	NOT HISPANIC OR LATINO	No	No	2009	YES	[Not Available]	Functional (Limited) Neck Dissection	YES	21	0	0	Close	[Not Available]	[Not Available]	Alive	815	[Not Applicable]	TUMOR FREE	6th	T2	N0	[Not Available]	Stage II	No Extranodal Extension	G2	NO	YES	[Not Available]	[Not Available]	1	[Not Available]	[Not Available]	[Not Available]	NO	[Not Available]	[Not Available]	[Not Available]	[Not Available]	[Not Available]
2b2bb108-ca85-4b3e-a6a6-5ffaac487c5e	TCGA-CQ-7063	2012-11-21	Head & Neck Squamous Cell Carcinoma	Hard Palate	Right	NO	YES	FEMALE	-21723	WHITE	NOT HISPANIC OR LATINO	Yes, History of Prior Malignancy	No	2008	NO	[Not Available]	[Not Available]	NO	[Not Available]	[Not Available]	[Not Available]	Negative	[Not Evaluated]	[Not Evaluated]	Alive	1461	[Not Applicable]	TUMOR FREE	6th	T1	NX	M0	Stage I	[Not Available]	G1	NO	NO	[Not Evaluated]	[Not Evaluated]	3	1963	1968	1.25	YES	0	0	NO	NO	Complete Remission/Response
f383df81-a334-43c6-a5be-ea00013a4f6a	TCGA-CQ-7064	2012-11-21	Head & Neck Squamous Cell Carcinoma	Buccal Mucosa	Left	NO	YES	FEMALE	-30640	WHITE	NOT HISPANIC OR LATINO	No	No	2008	YES	Modified Radical Neck Dissection	[Not Available]	YES	30	1	0	Negative	[Not Evaluated]	[Not Evaluated]	Alive	1378	[Not Applicable]	TUMOR FREE	6th	T3	N1	M0	Stage III	Microscopic Extension	G2	NO	YES	[Not Evaluated]	[Not Evaluated]	1	[Not Available]	[Not Available]	[Not Available]	YES	0	0	YES	NO	Complete Remission/Response
20ece2ca-8601-4cca-aec5-0a5c0b92594d	TCGA-CQ-7065	2012-1-27	Head & Neck Squamous Cell Carcinoma	Oral Tongue	Right	NO	YES	MALE	-14676	ASIAN	NOT HISPANIC OR LATINO	No	No	2009	YES	Functional (Limited) Neck Dissection	Functional (Limited) Neck Dissection	YES	39	0	0	Negative	[Not Available]	[Not Available]	Alive	1007	[Not Applicable]	TUMOR FREE	6th	T2	N0	[Not Available]	Stage II	No Extranodal Extension	G2	NO	NO	[Not Available]	[Not Available]	1	[Not Available]	[Not Available]	[Not Available]	NO	[Not Available]	[Not Available]	[Not Available]	[Not Available]	[Not Available]
e0f4d67d-5ca3-4c21-9f52-04f660827d08	TCGA-CQ-7067	2012-6-14	Head & Neck Squamous Cell Carcinoma	Oral Tongue	Left	NO	YES	FEMALE	-27707	WHITE	NOT HISPANIC OR LATINO	Yes	No	2009	YES	[Not Available]	[Not Available]	YES	15	0	0	Negative	[Not Available]	[Not Available]	Alive	509	[Not Applicable]	TUMOR FREE	6th	T1	N0	[Not Available]	Stage I	No Extranodal Extension	G3	NO	YES	[Not Available]	[Not Available]	[Not Available]	[Not Available]	[Not Available]	[Not Available]	NO	[Not Available]	[Not Available]	[Not Available]	[Not Available]	[Not Available]
8ebe8c25-5ef9-42d4-9414-8313227b673f	TCGA-CQ-7068	2012-1-17	Head & Neck Squamous Cell Carcinoma	Floor of mouth	Right	NO	YES	FEMALE	-29530	WHITE	NOT HISPANIC OR LATINO	Yes	No	2010	YES	[Not Available]	Functional (Limited) Neck Dissection	YES	32	0	0	Negative	[Not Available]	[Not Available]	Alive	693	[Not Applicable]	TUMOR FREE	7th	T2	N0	[Not Available]	Stage II	No Extranodal Extension	G2	NO	NO	[Not Available]	[Not Available]	1	[Not Available]	[Not Available]	[Not Available]	NO	[Not Available]	[Not Available]	[Not Available]	[Not Available]	[Not Available]
06060406-0540-4d5a-adeb-4cc46c01c782	TCGA-CQ-7069	2012-11-21	Head & Neck Squamous Cell Carcinoma	Alveolar Ridge	Left	NO	YES	FEMALE	-28138	WHITE	NOT HISPANIC OR LATINO	No	No	2010	YES	Modified Radical Neck Dissection	[Not Available]	YES	28	0	0	Negative	[Not Evaluated]	[Not Evaluated]	Alive	901	[Not Applicable]	TUMOR FREE	7th	T2	N0	M0	Stage II	[Not Available]	G2	NO	NO	[Not Evaluated]	[Not Evaluated]	1	[Not Available]	[Not Available]	[Not Available]	YES	0	0	NO	NO	Complete Remission/Response
6ecccbf9-bfda-4f5e-9618-3bffaebf4660	TCGA-CQ-7071	2013-8-13	Head & Neck Squamous Cell Carcinoma	Oral Cavity	Left	NO	YES	FEMALE	-27928	WHITE	NOT HISPANIC OR LATINO	No	No	2010	YES	Functional (Limited) Neck Dissection	[Not Available]	YES	22	1	0	Close	[Not Evaluated]	[Not Evaluated]	Alive	877	[Not Applicable]	TUMOR FREE	7th	T2	N1	M0	Stage III	No Extranodal Extension	G2	NO	NO	[Not Evaluated]	[Not Evaluated]	1	[Not Available]	[Not Available]	[Not Available]	YES	0	0	YES	NO	Complete Remission/Response
d622bcab-5b5a-45a4-8c02-7bcfdbbb781c	TCGA-CQ-7072	2013-8-13	Head & Neck Squamous Cell Carcinoma	Floor of mouth	Right	NO	YES	MALE	-18841	WHITE	NOT HISPANIC OR LATINO	No	No	2007	YES	[Not Available]	Functional (Limited) Neck Dissection	YES	28	0	0	Negative	[Not Evaluated]	[Not Evaluated]	Alive	1950	[Not Applicable]	TUMOR FREE	6th	T2	N0	M0	Stage II	No Extranodal Extension	G3	NO	YES	[Not Evaluated]	[Not Evaluated]	2	1968	[Not Available]	40	YES	7	12	YES	NO	Complete Remission/Response
5D850E54-24BB-4AE6-9E4B-09ECC7E7CFEE	TCGA-CQ-A4C6	2013-1-24	Head & Neck Squamous Cell Carcinoma	Buccal Mucosa	Right	NO	YES	MALE	-23205	ASIAN	NOT HISPANIC OR LATINO	No	No	2010	YES	[Not Available]	Functional (Limited) Neck Dissection	YES	23	0	0	Negative	[Not Evaluated]	[Not Evaluated]	Alive	968	[Not Applicable]	TUMOR FREE	7th	T2	N0	M0	Stage II	No Extranodal Extension	G2	NO	YES	[Not Evaluated]	[Not Evaluated]	4	1980	2010	3	YES	0	0	NO	NO	Complete Remission/Response
134223BD-5C03-4854-A034-EBD2C527833E	TCGA-CQ-A4C7	2013-1-28	Head & Neck Squamous Cell Carcinoma	Floor of mouth	Left	NO	YES	MALE	-32194	WHITE	NOT HISPANIC OR LATINO	Yes, History of Prior Malignancy	No	2010	YES	Functional (Limited) Neck Dissection	[Not Available]	YES	24	1	0	Negative	[Not Evaluated]	[Not Evaluated]	Dead	[Not Available]	353	[Unknown]	7th	T3	N1	M0	Stage III	Microscopic Extension	G3	NO	YES	[Not Evaluated]	[Not Evaluated]	3	1960	1985	25	YES	4	1	NO	NO	Complete Remission/Response
6A0490EA-D9C6-41CF-BEC3-3257E98CC6ED	TCGA-CQ-A4C9	2013-1-28	Head & Neck Squamous Cell Carcinoma	Floor of mouth	Midline	NO	YES	MALE	-20732	[Not Evaluated]	[Not Evaluated]	No	No	2011	YES	Functional (Limited) Neck Dissection	Functional (Limited) Neck Dissection	YES	47	1	0	Negative	[Not Evaluated]	[Not Evaluated]	Alive	613	[Not Applicable]	TUMOR FREE	7th	T2	N1	M0	Stage III	Microscopic Extension	G2	NO	NO	[Not Evaluated]	[Not Evaluated]	2	1971	[Not Available]	6	NO	[Not Available]	[Not Available]	YES	NO	Complete Remission/Response
DF37EED0-EA63-485D-A831-28D3061852BD	TCGA-CQ-A4CA	2013-1-28	Head & Neck Squamous Cell Carcinoma	Oral Tongue	Left	NO	YES	MALE	[Not Available]	[Not Evaluated]	[Not Evaluated]	No	No	2011	YES	Functional (Limited) Neck Dissection	[Not Available]	YES	25	0	0	Negative	[Not Evaluated]	[Not Evaluated]	Alive	[Completed]	[Not Applicable]	TUMOR FREE	7th	T2	N0	M0	Stage II	No Extranodal Extension	G2	NO	NO	[Not Evaluated]	[Not Evaluated]	2	1963	[Not Available]	80	YES	[Not Available]	[Not Available]	NO	NO	Complete Remission/Response
6826ECE7-1834-4367-B05B-FA92A271E179	TCGA-CQ-A4CB	2013-1-28	Head & Neck Squamous Cell Carcinoma	Floor of mouth	[Not Available]	NO	YES	MALE	-21574	[Not Evaluated]	[Not Evaluated]	No	No	2011	YES	Functional (Limited) Neck Dissection	Functional (Limited) Neck Dissection	YES	26	1	0	Negative	[Not Evaluated]	[Not Evaluated]	Alive	545	[Not Applicable]	TUMOR FREE	7th	T1	N1	M0	Stage III	No Extranodal Extension	G2	NO	YES	[Not Evaluated]	[Not Evaluated]	2	1986	[Not Available]	75	YES	7	24	NO	NO	Complete Remission/Response
15EB8D88-ADB1-4F4F-A44D-087049DB60CE	TCGA-CQ-A4CD	2013-1-28	Head & Neck Squamous Cell Carcinoma	Oral Cavity	Right	NO	YES	MALE	-25497	WHITE	NOT HISPANIC OR LATINO	No	No	2011	YES	[Not Available]	Functional (Limited) Neck Dissection	YES	47	0	0	Close	[Not Evaluated]	[Not Evaluated]	Alive	548	[Not Applicable]	TUMOR FREE	7th	T4a	N0	M0	Stage IVA	No Extranodal Extension	G3	NO	NO	[Not Evaluated]	[Not Evaluated]	1	[Not Available]	[Not Available]	[Not Available]	YES	0	0	YES	NO	Complete Remission/Response
E1527704-8A97-445F-A5EE-357920CB28F7	TCGA-CQ-A4CE	2013-1-28	Head & Neck Squamous Cell Carcinoma	Oral Tongue	Right	NO	YES	FEMALE	-27793	[Not Evaluated]	[Not Evaluated]	No	No	2011	YES	Functional (Limited) Neck Dissection	Functional (Limited) Neck Dissection	YES	37	0	0	Close	[Not Evaluated]	[Not Evaluated]	Alive	393	[Not Applicable]	TUMOR FREE	7th	T2	N0	M0	Stage II	No Extranodal Extension	G2	NO	YES	[Not Evaluated]	[Not Evaluated]	1	[Not Available]	[Not Available]	[Not Available]	YES	0	0	NO	NO	Complete Remission/Response
E7A055D9-8D68-4E6B-BADE-4B2585757210	TCGA-CQ-A4CG	2013-1-28	Head & Neck Squamous Cell Carcinoma	Buccal Mucosa	Left	NO	YES	FEMALE	-28637	WHITE	NOT HISPANIC OR LATINO	No	No	2011	YES	Functional (Limited) Neck Dissection	[Not Available]	YES	16	0	0	Close	[Not Evaluated]	[Not Evaluated]	Alive	391	[Not Applicable]	WITH TUMOR	7th	T3	N0	M0	Stage III	No Extranodal Extension	G2	NO	YES	[Not Evaluated]	[Not Evaluated]	4	[Not Available]	2012	70	YES	0	0	NO	NO	Complete Remission/Response
AE90972D-5BC2-4B53-B5FF-1B8C31F39342	TCGA-CQ-A4CH	2013-1-28	Head & Neck Squamous Cell Carcinoma	Oral Tongue	Midline	NO	YES	MALE	-21455	ASIAN	NOT HISPANIC OR LATINO	No	No	2012	YES	Functional (Limited) Neck Dissection	Functional (Limited) Neck Dissection	YES	55	0	0	Negative	[Not Evaluated]	[Not Evaluated]	Alive	303	[Not Applicable]	[Unknown]	7th	T2	N0	M0	Stage II	No Extranodal Extension	G2	NO	YES	[Not Evaluated]	[Not Evaluated]	1	[Not Available]	[Not Available]	[Not Available]	YES	0	0	YES	YES	Complete Remission/Response
26CB1330-CE48-4006-8155-F6D52D3AB9B6	TCGA-CQ-A4CI	2013-1-28	Head & Neck Squamous Cell Carcinoma Basaloid Type	Buccal Mucosa	Right	NO	YES	MALE	-26664	WHITE	NOT HISPANIC OR LATINO	No	No	2011	YES	[Not Available]	Functional (Limited) Neck Dissection	YES	49	1	0	Close	[Not Evaluated]	[Not Evaluated]	Alive	608	[Not Applicable]	WITH TUMOR	7th	T2	N1	M0	Stage III	No Extranodal Extension	G3	YES	NO	[Not Evaluated]	[Not Evaluated]	4	1961	2001	40	YES	0	0	YES	NO	Complete Remission/Response
e37f479f-ca05-45e4-ac6d-a974bed6e7f8	TCGA-CR-5243	2011-4-5	Head & Neck Squamous Cell Carcinoma	Tonsil	Right	NO	YES	MALE	-18812	WHITE	NOT HISPANIC OR LATINO	No	No	2003	NO	[Not Available]	[Not Available]	NO	[Not Available]	[Not Available]	[Not Available]	[Not Available]	[Not Available]	[Not Available]	Alive	2562	[Not Applicable]	TUMOR FREE	6th	TX	NX	[Not Available]	[Not Available]	[Not Available]	G3	[Not Available]	[Not Available]	[Not Available]	[Not Available]	1	[Not Available]	[Not Available]	[Not Available]	YES	0	0	[Not Available]	[Not Available]	[Not Available]
692b50fc-19ca-4926-84cb-fd7168209e44	TCGA-CR-5247	2012-2-28	Head & Neck Squamous Cell Carcinoma	Tonsil	Left	NO	YES	MALE	-17810	BLACK OR AFRICAN AMERICAN	NOT HISPANIC OR LATINO	No	No	2006	NO	[Not Available]	[Not Available]	[Not Available]	[Not Available]	[Not Available]	[Not Available]	[Not Available]	[Not Available]	[Not Available]	Alive	358	[Not Applicable]	TUMOR FREE	6th	TX	NX	[Not Available]	[Not Available]	[Not Available]	G2	[Not Available]	[Not Available]	[Not Available]	[Not Available]	2	1971	[Not Available]	105	YES	[Not Available]	[Not Available]	[Not Available]	[Not Available]	[Not Available]
a9017cd4-df30-46eb-b08f-39540b15243f	TCGA-CR-5248	2012-2-28	Head & Neck Squamous Cell Carcinoma	Tonsil	[Not Available]	NO	YES	MALE	-19441	WHITE	NOT HISPANIC OR LATINO	No	No	2006	NO	[Not Available]	[Not Available]	[Not Available]	[Not Available]	[Not Available]	[Not Available]	[Not Available]	[Not Available]	[Not Available]	Alive	1663	[Not Applicable]	WITH TUMOR	6th	TX	NX	[Not Available]	[Not Available]	[Not Available]	G3	[Not Available]	[Not Available]	[Not Available]	[Not Available]	2	1971	[Not Available]	35	YES	[Not Available]	[Not Available]	[Not Available]	[Not Available]	[Not Available]
c7df3466-b9a7-4818-883b-d0cd08483570	TCGA-CR-5249	2011-4-5	Head & Neck Squamous Cell Carcinoma	Tonsil	Right	NO	YES	FEMALE	-13047	WHITE	NOT HISPANIC OR LATINO	No	No	2007	NO	[Not Available]	[Not Available]	NO	[Not Available]	[Not Available]	[Not Available]	Negative	[Not Available]	[Not Available]	Alive	1152	[Not Applicable]	TUMOR FREE	6th	T2	N0	M0	Stage II	[Not Available]	GX	NO	[Not Available]	[Not Available]	[Not Available]	1	[Not Available]	[Not Available]	[Not Available]	YES	2	1	[Not Available]	[Not Available]	[Not Available]
9e178d80-fe90-4998-9dae-726c4beceef7	TCGA-CR-5250	2011-4-5	Head & Neck Squamous Cell Carcinoma	Base of tongue	Right	NO	YES	MALE	-26097	WHITE	NOT HISPANIC OR LATINO	No	No	2009	NO	[Not Available]	[Not Available]	[Not Available]	[Not Available]	[Not Available]	[Not Available]	[Not Available]	[Not Available]	[Not Available]	Alive	799	[Not Applicable]	TUMOR FREE	6th	TX	NX	[Not Available]	[Not Available]	[Not Available]	G3	[Not Available]	[Not Available]	Positive	Positive	2	1947	[Not Available]	30	YES	[Not Available]	[Not Available]	[Not Available]	[Not Available]	[Not Available]
89f91e36-fed8-4da3-8a35-c761d6f65285	TCGA-CR-6467	2011-9-14	Head & Neck Squamous Cell Carcinoma	Tonsil	Right	NO	YES	MALE	-21689	WHITE	NOT HISPANIC OR LATINO	No	No	2006	YES	[Not Available]	Modified Radical Neck Dissection	YES	41	1	[Not Available]	Negative	[Not Available]	[Not Available]	Alive	1777	[Not Applicable]	TUMOR FREE	6th	T2	N1	M0	Stage III	[Not Available]	G3	[Not Available]	[Not Available]	[Not Available]	[Not Available]	4	1976	1991	15	YES	7	.5	[Not Available]	[Not Available]	[Not Available]
cd032ddb-55f2-4c77-8dcf-e4e630f7de6f	TCGA-CR-6470	2011-9-14	Head & Neck Squamous Cell Carcinoma	Tonsil	Right	NO	YES	MALE	-14133	WHITE	NOT HISPANIC OR LATINO	No	No	2007	YES	Modified Radical Neck Dissection	Modified Radical Neck Dissection	YES	24	0	[Not Available]	Negative	[Not Available]	[Not Available]	Alive	1521	[Not Applicable]	TUMOR FREE	6th	T2	N0	M0	Stage II	[Not Available]	G2	[Not Available]	[Not Available]	[Not Available]	[Not Available]	1	[Not Available]	[Not Available]	[Not Available]	YES	5	2.5	[Not Available]	[Not Available]	[Not Available]
eda29281-e803-4217-8603-d6a388408611	TCGA-CR-6471	2011-9-14	Head & Neck Squamous Cell Carcinoma	Oral Cavity	Right	NO	YES	MALE	-21315	WHITE	NOT HISPANIC OR LATINO	No	No	2007	YES	[Not Available]	Modified Radical Neck Dissection	YES	18	1	[Not Available]	Positive	[Not Available]	[Not Available]	Dead	[Not Available]	1202	WITH TUMOR	6th	T4a	N1	M0	Stage IVA	No Extranodal Extension	G2	NO	NO	[Not Available]	[Not Available]	2	1966	[Not Available]	40	YES	[Not Available]	[Not Available]	[Not Available]	[Not Available]	[Not Available]
0956bc67-dd55-4c54-a56a-f22f2856662a	TCGA-CR-6472	2011-9-14	Head & Neck Squamous Cell Carcinoma	Base of tongue	Left	NO	YES	MALE	-21654	WHITE	NOT HISPANIC OR LATINO	Yes	No	2008	NO	[Not Available]	[Not Available]	[Not Available]	[Not Available]	[Not Available]	[Not Available]	[Not Available]	[Not Available]	[Not Available]	Alive	1050	[Not Applicable]	TUMOR FREE	6th	[Not Available]	[Not Available]	[Not Available]	[Not Available]	[Not Available]	G3	[Not Available]	[Not Available]	[Not Available]	[Not Available]	1	[Not Available]	[Not Available]	[Not Available]	YES	0	0	[Not Available]	[Not Available]	[Not Available]
e8b0a499-7e9a-4f0e-b552-8e4f284141ed	TCGA-CR-6473	2011-9-21	Head & Neck Squamous Cell Carcinoma	Hypopharynx	Left	NO	YES	MALE	-24857	WHITE	NOT HISPANIC OR LATINO	No	No	2008	NO	[Not Available]	[Not Available]	[Not Available]	[Not Available]	[Not Available]	[Not Available]	[Not Available]	[Not Available]	[Not Available]	Alive	1125	[Not Applicable]	TUMOR FREE	6th	[Not Available]	[Not Available]	[Not Available]	[Not Available]	[Not Available]	G3	[Not Available]	[Not Available]	[Not Available]	[Not Available]	4	1952	2002	50	YES	[Not Available]	[Not Available]	[Not Available]	[Not Available]	[Not Available]
9f771c36-16ec-4770-bc53-f6c861343f1c	TCGA-CR-6474	2011-9-21	Head & Neck Squamous Cell Carcinoma	Larynx	Left	NO	YES	MALE	-18840	WHITE	NOT HISPANIC OR LATINO	No	No	2009	YES	[Not Available]	[Not Available]	YES	31	2	[Not Available]	Negative	[Not Available]	[Not Available]	Dead	[Not Available]	564	WITH TUMOR	6th	T2	N2b	M0	Stage IVA	[Not Available]	G2	[Not Available]	[Not Available]	[Not Available]	[Not Available]	2	1971	[Not Available]	74	YES	[Not Available]	[Not Available]	[Not Available]	[Not Available]	[Not Available]
b74519ff-b338-45e9-9307-008223726dac	TCGA-CR-6477	2011-9-28	Head & Neck Squamous Cell Carcinoma	Base of tongue	Left	NO	YES	FEMALE	-20815	WHITE	NOT HISPANIC OR LATINO	No	No	2010	NO	[Not Available]	[Not Available]	[Not Available]	[Not Available]	[Not Available]	[Not Available]	[Not Available]	[Not Available]	[Not Available]	Alive	514	[Not Applicable]	TUMOR FREE	7th	[Not Available]	[Not Available]	[Not Available]	[Not Available]	[Not Available]	G2	[Not Available]	[Not Available]	Negative	Negative	3	1971	1988	[Not Available]	YES	[Not Available]	[Not Available]	[Not Available]	[Not Available]	[Not Available]
467d5c94-1e67-4454-9e9c-9dffaa643032	TCGA-CR-6478	2011-9-21	Head & Neck Squamous Cell Carcinoma	Tonsil	Right	NO	YES	FEMALE	-24244	WHITE	NOT HISPANIC OR LATINO	Yes	No	2010	NO	[Not Available]	[Not Available]	[Not Available]	[Not Available]	[Not Available]	[Not Available]	[Not Available]	[Not Available]	[Not Available]	Dead	[Not Available]	183	[Not Available]	7th	[Not Available]	[Not Available]	[Not Available]	[Not Available]	[Not Available]	G3	[Not Available]	[Not Available]	[Not Available]	[Not Available]	4	1969	2004	[Not Available]	YES	1	[Not Available]	[Not Available]	[Not Available]	[Not Available]
ba9d4568-71a8-41fc-a2be-0bf784e36d6a	TCGA-CR-6480	2011-9-21	Head & Neck Squamous Cell Carcinoma	Tonsil	Right	NO	YES	MALE	-19472	WHITE	NOT HISPANIC OR LATINO	No	No	2010	NO	[Not Available]	[Not Available]	[Not Available]	[Not Available]	[Not Available]	[Not Available]	[Not Available]	[Not Available]	[Not Available]	Alive	362	[Not Applicable]	TUMOR FREE	7th	[Not Available]	[Not Available]	[Not Available]	[Not Available]	[Not Available]	G2	[Not Available]	[Not Available]	Positive	Positive	1	[Not Available]	[Not Available]	[Not Available]	YES	[Not Available]	[Not Available]	[Not Available]	[Not Available]	[Not Available]
9a76bd98-1d2b-4d0f-9772-883520ff6210	TCGA-CR-6481	2011-9-28	Head & Neck Squamous Cell Carcinoma	Tonsil	Right	NO	YES	MALE	-17203	WHITE	NOT HISPANIC OR LATINO	No	No	2010	NO	[Not Available]	[Not Available]	[Not Available]	[Not Available]	[Not Available]	[Not Available]	[Not Available]	[Not Available]	[Not Available]	Alive	311	[Not Applicable]	TUMOR FREE	7th	[Not Available]	[Not Available]	[Not Available]	[Not Available]	[Not Available]	G2	[Not Available]	[Not Available]	Positive	Positive	1	[Not Available]	[Not Available]	[Not Available]	YES	[Not Available]	[Not Available]	[Not Available]	[Not Available]	[Not Available]
468649e7-1525-4b8a-8ab5-ddb27db5f022	TCGA-CR-6482	2011-9-28	Head & Neck Squamous Cell Carcinoma	Tonsil	Left	NO	YES	MALE	-22741	BLACK OR AFRICAN AMERICAN	NOT HISPANIC OR LATINO	No	No	2010	NO	[Not Available]	[Not Available]	[Not Available]	[Not Available]	[Not Available]	[Not Available]	[Not Available]	[Not Available]	[Not Available]	Alive	345	[Not Applicable]	TUMOR FREE	7th	[Not Available]	[Not Available]	[Not Available]	[Not Available]	[Not Available]	G3	[Not Available]	[Not Available]	Positive	[Not Available]	4	1969	2000	31	YES	[Not Available]	[Not Available]	[Not Available]	[Not Available]	[Not Available]
aa10d6da-ba20-43e8-ab8f-a9b4b58738b4	TCGA-CR-6484	2011-9-28	Head & Neck Squamous Cell Carcinoma	Oral Cavity	Left	NO	YES	FEMALE	-24569	ASIAN	NOT HISPANIC OR LATINO	No	No	2010	YES	Modified Radical Neck Dissection	[Not Available]	YES	22	5	[Not Available]	Negative	[Not Available]	[Not Available]	Alive	354	[Not Applicable]	TUMOR FREE	7th	T4a	N2	M0	Stage IVA	Gross Extension	G2	NO	NO	Negative	Negative	1	[Not Available]	[Not Available]	[Not Available]	NO	[Not Available]	[Not Available]	[Not Available]	[Not Available]	[Not Available]
9ae5101b-6031-4ab1-bfca-198c41af3184	TCGA-CR-6487	2011-10-5	Head & Neck Squamous Cell Carcinoma	Tonsil	Left	NO	YES	MALE	-18331	WHITE	NOT HISPANIC OR LATINO	No	No	2010	NO	[Not Available]	[Not Available]	[Not Available]	[Not Available]	[Not Available]	[Not Available]	Negative	[Not Available]	[Not Available]	Alive	234	[Not Applicable]	TUMOR FREE	7th	T1	N0	M0	Stage I	[Not Available]	G3	[Not Available]	[Not Available]	Positive	Positive	4	1984	2006	11	YES	[Not Available]	[Not Available]	[Not Available]	[Not Available]	[Not Available]
f458d21d-1854-4baf-9eb1-79c29b663804	TCGA-CR-6488	2012-3-1	Head & Neck Squamous Cell Carcinoma	Oral Tongue	Left	NO	YES	FEMALE	-25176	WHITE	NOT HISPANIC OR LATINO	No	No	2010	YES	Modified Radical Neck Dissection	[Not Available]	YES	22	0	[Not Available]	Negative	[Not Available]	[Not Available]	Alive	379	[Not Applicable]	TUMOR FREE	7th	T2	N0	[Not Available]	Stage II	[Not Available]	G2	NO	YES	[Not Available]	[Not Available]	1	[Not Available]	[Not Available]	[Not Available]	YES	[Not Available]	[Not Available]	[Not Available]	[Not Available]	[Not Available]
5fce954c-11b9-41f4-9471-4b5bdc0efa7f	TCGA-CR-6491	2011-10-5	Head & Neck Squamous Cell Carcinoma	Floor of mouth	Left	NO	YES	MALE	-22125	BLACK OR AFRICAN AMERICAN	NOT HISPANIC OR LATINO	No	No	2010	YES	Modified Radical Neck Dissection	Modified Radical Neck Dissection	YES	49	2	[Not Available]	Negative	[Not Available]	[Not Available]	Alive	350	[Not Applicable]	TUMOR FREE	7th	T4a	N2b	M0	Stage IVA	[Not Available]	G2	NO	YES	Negative	Negative	2	1966	[Not Available]	67.5	YES	7	[Not Available]	[Not Available]	[Not Available]	[Not Available]
a98263a5-cc90-4734-b6f1-f0108bfd5cac	TCGA-CR-6492	2012-3-1	Head & Neck Squamous Cell Carcinoma	Hard Palate	Right	NO	YES	MALE	-28600	WHITE	NOT HISPANIC OR LATINO	No	No	2010	YES	[Not Available]	Modified Radical Neck Dissection	YES	37	1	[Not Available]	Negative	[Not Available]	[Not Available]	Alive	479	[Not Applicable]	TUMOR FREE	7th	T2	N1	M0	Stage III	No Extranodal Extension	G3	[Not Available]	YES	Negative	Negative	2	1957	[Not Available]	50	YES	[Not Available]	[Not Available]	[Not Available]	[Not Available]	[Not Available]
b43b8aed-d166-4f00-8144-24ad3fe314ed	TCGA-CR-6493	2011-10-5	Head & Neck Squamous Cell Carcinoma	Oral Tongue	Right	NO	YES	MALE	-25432	BLACK OR AFRICAN AMERICAN	NOT HISPANIC OR LATINO	No	No	2010	YES	[Not Available]	Modified Radical Neck Dissection	YES	16	2	[Not Available]	Negative	[Not Available]	[Not Available]	Dead	[Not Available]	282	WITH TUMOR	7th	T3	N2b	[Not Available]	Stage IVA	No Extranodal Extension	G2	NO	YES	[Not Available]	[Not Available]	3	1956	1987	15	YES	[Not Available]	[Not Available]	[Not Available]	[Not Available]	[Not Available]
62887787-9385-470a-a993-98ede58f0940	TCGA-CR-7364	2011-2-00	Head & Neck Squamous Cell Carcinoma	Larynx	[Not Available]	NO	YES	MALE	-24192	WHITE	NOT HISPANIC OR LATINO	No	No	2008	YES	Modified Radical Neck Dissection	Modified Radical Neck Dissection	YES	36	0	[Not Available]	Negative	[Not Available]	[Not Available]	Alive	1435	[Not Applicable]	TUMOR FREE	6th	T3	N0	M0	Stage III	[Not Available]	G2	[Not Available]	[Not Available]	[Not Available]	[Not Available]	2	1958	[Not Available]	150	NO	[Not Available]	[Not Available]	[Not Available]	[Not Available]	[Not Available]
a8fe444f-57a5-4364-ab55-09f41ecb4591	TCGA-CR-7365	2012-2-00	Head & Neck Squamous Cell Carcinoma	Oral Cavity	Right	NO	YES	MALE	-22101	WHITE	NOT HISPANIC OR LATINO	No	No	2008	YES	[Not Available]	Radical Neck Dissection	YES	45	0	[Not Available]	Negative	[Not Available]	[Not Available]	Alive	1191	[Not Applicable]	TUMOR FREE	6th	T4a	N0	M0	Stage IVA	[Not Available]	G2	[Not Available]	YES	[Not Available]	[Not Available]	2	1964	[Not Available]	[Not Available]	YES	[Not Available]	[Not Available]	[Not Available]	[Not Available]	[Not Available]
1c95de68-18d9-429b-b379-878838f88a72	TCGA-CR-7367	2012-2-00	Head & Neck Squamous Cell Carcinoma	Oral Cavity	[Not Available]	NO	YES	MALE	-19116	WHITE	NOT HISPANIC OR LATINO	No	No	2008	YES	Modified Radical Neck Dissection	Modified Radical Neck Dissection	YES	30	1	[Not Available]	Negative	[Not Available]	[Not Available]	Alive	1440	[Not Applicable]	TUMOR FREE	6th	T4a	N1	M0	Stage IVA	[Not Available]	G1	NO	YES	[Not Available]	[Not Available]	2	1963	[Not Available]	45	YES	7	6	[Not Available]	[Not Available]	[Not Available]
27c28c89-f4e7-4aec-a806-c0da7756e47f	TCGA-CR-7368	2012-4-9	Head & Neck Squamous Cell Carcinoma	Oral Cavity	Right	NO	YES	MALE	-19876	WHITE	NOT HISPANIC OR LATINO	No	No	2008	YES	Functional (Limited) Neck Dissection	Modified Radical Neck Dissection	YES	41	1	[Not Available]	Negative	[Not Available]	[Not Available]	Alive	1245	[Not Applicable]	TUMOR FREE	6th	T4a	N1	M0	Stage IVA	[Not Available]	G2	[Not Available]	[Not Available]	[Not Available]	[Not Available]	4	1968	2006	57	YES	[Not Available]	[Not Available]	[Not Available]	[Not Available]	[Not Available]
85a26115-1160-411b-8384-44eedc947fb2	TCGA-CR-7369	2012-4-9	Head & Neck Squamous Cell Carcinoma	Oral Cavity	Right	NO	YES	MALE	-21897	WHITE	NOT HISPANIC OR LATINO	No	No	2008	YES	[Not Available]	Modified Radical Neck Dissection	YES	23	3	[Not Available]	Negative	[Not Available]	[Not Available]	Dead	[Not Available]	1090	TUMOR FREE	6th	T4a	N2b	M0	Stage IVA	[Not Available]	G2	NO	YES	[Not Available]	[Not Available]	2	1960	[Not Available]	48	YES	[Not Available]	[Not Available]	[Not Available]	[Not Available]	[Not Available]
890b5a8b-703d-428d-8833-bc0ce26e80aa	TCGA-CR-7370	2012-4-9	Head & Neck Squamous Cell Carcinoma	Larynx	Left	NO	YES	FEMALE	-26468	WHITE	NOT HISPANIC OR LATINO	No	No	2009	NO	[Not Available]	[Not Available]	[Not Available]	[Not Available]	[Not Available]	[Not Available]	Negative	[Not Available]	[Not Available]	Alive	105	[Not Applicable]	TUMOR FREE	6th	TX	NX	[Not Available]	[Not Available]	[Not Available]	G2	[Not Available]	[Not Available]	[Not Available]	[Not Available]	4	1950	2006	112	YES	[Not Available]	[Not Available]	[Not Available]	[Not Available]	[Not Available]
f8acc36b-1e7f-44b8-83b7-f894ad201833	TCGA-CR-7371	2012-2-00	Head & Neck Squamous Cell Carcinoma	Larynx	[Not Available]	NO	YES	FEMALE	-16568	WHITE	NOT HISPANIC OR LATINO	No	No	2009	YES	Modified Radical Neck Dissection	Functional (Limited) Neck Dissection	YES	104	1	[Not Available]	Negative	[Not Available]	[Not Available]	Dead	[Not Available]	94	[Not Available]	6th	T3	N1	M0	Stage III	[Not Available]	G2	[Not Available]	[Not Available]	[Not Available]	[Not Available]	2	1979	[Not Available]	60	NO	[Not Available]	[Not Available]	[Not Available]	[Not Available]	[Not Available]
45c3cd39-1c5d-4e26-8afc-5bed3c230088	TCGA-CR-7372	2012-2-00	Head & Neck Squamous Cell Carcinoma	Oral Tongue	Left	NO	YES	MALE	-16610	WHITE	NOT HISPANIC OR LATINO	No	No	2009	YES	Modified Radical Neck Dissection	[Not Available]	YES	19	0	[Not Available]	Negative	[Not Available]	[Not Available]	Alive	759	[Not Applicable]	TUMOR FREE	6th	T1	N0	M0	Stage I	[Not Available]	G1	NO	NO	Negative	Negative	1	[Not Available]	[Not Available]	[Not Available]	YES	[Not Available]	[Not Available]	[Not Available]	[Not Available]	[Not Available]
242bdece-75dc-45b9-a9b3-3e1bc305a3e3	TCGA-CR-7373	2012-2-00	Head & Neck Squamous Cell Carcinoma	Oral Cavity	Left	NO	YES	MALE	-24448	WHITE	NOT HISPANIC OR LATINO	No	No	2009	YES	Modified Radical Neck Dissection	[Not Available]	YES	19	1	[Not Available]	Negative	[Not Available]	[Not Available]	Alive	889	[Not Applicable]	TUMOR FREE	6th	T4a	N1	M0	Stage IVA	[Not Available]	G2	[Not Available]	NO	Negative	Negative	3	1954	1984	90	NO	[Not Available]	[Not Available]	[Not Available]	[Not Available]	[Not Available]
fc3ea52b-67ac-4876-949d-5464c436f3db	TCGA-CR-7374	2012-2-00	Head & Neck Squamous Cell Carcinoma	Larynx	Left	NO	YES	FEMALE	-24558	WHITE	NOT HISPANIC OR LATINO	No	No	2009	NO	[Not Available]	[Not Available]	NO	[Not Available]	[Not Available]	[Not Available]	[Not Available]	[Not Available]	[Not Available]	Alive	30	[Not Applicable]	WITH TUMOR	6th	TX	NX	[Not Available]	[Not Available]	[Not Available]	G2	[Not Available]	[Not Available]	[Not Available]	[Not Available]	2	1964	[Not Available]	45	YES	[Not Available]	[Not Available]	[Not Available]	[Not Available]	[Not Available]
b3bed685-e9db-436b-9938-2b8a0a0d5b83	TCGA-CR-7376	2012-4-25	Head & Neck Squamous Cell Carcinoma	Oral Cavity	Right	NO	YES	MALE	-30670	WHITE	NOT HISPANIC OR LATINO	No	No	2009	YES	[Not Available]	Modified Radical Neck Dissection	YES	22	1	[Not Available]	Positive	[Not Available]	[Not Available]	Alive	972	[Not Applicable]	TUMOR FREE	6th	T2	N1	M0	Stage III	No Extranodal Extension	G2	YES	NO	Negative	Negative	3	1943	1961	54	YES	[Not Available]	[Not Available]	[Not Available]	[Not Available]	[Not Available]
f76ab158-2cf9-4df7-b6fe-727dd69a369f	TCGA-CR-7377	2012-2-00	Head & Neck Squamous Cell Carcinoma	Oral Cavity	[Not Available]	NO	YES	MALE	-21371	WHITE	NOT HISPANIC OR LATINO	No	No	2008	YES	Modified Radical Neck Dissection	[Not Available]	YES	29	3	[Not Available]	Negative	[Not Available]	[Not Available]	Dead	[Not Available]	279	[Not Available]	6th	T4a	N2c	M0	Stage IVA	[Not Available]	G3	YES	YES	[Not Available]	[Not Available]	2	1968	[Not Available]	80	YES	[Not Available]	[Not Available]	[Not Available]	[Not Available]	[Not Available]
dea53b7f-3e7d-41a3-ae2d-58548fe0b595	TCGA-CR-7379	2012-2-00	Head & Neck Squamous Cell Carcinoma	Oral Cavity	[Not Available]	NO	YES	FEMALE	-28763	WHITE	NOT HISPANIC OR LATINO	No	No	2009	YES	Modified Radical Neck Dissection	[Not Available]	YES	33	2	[Not Available]	Negative	[Not Available]	[Not Available]	Alive	1036	[Not Applicable]	TUMOR FREE	6th	T4a	N2b	M0	Stage IVA	[Not Available]	G2	NO	YES	Negative	Negative	3	[Not Available]	[Not Available]	.71	NO	[Not Available]	[Not Available]	[Not Available]	[Not Available]	[Not Available]
53b254b7-021f-43df-af9b-3fc01b87479e	TCGA-CR-7380	2012-2-00	Head & Neck Squamous Cell Carcinoma	Oral Cavity	Left	NO	YES	MALE	-21215	WHITE	NOT HISPANIC OR LATINO	No	No	2010	YES	Modified Radical Neck Dissection	[Not Available]	YES	17	0	[Not Available]	Positive	[Not Available]	[Not Available]	Dead	[Not Available]	606	WITH TUMOR	7th	T4b	N0	[Not Available]	Stage IVB	[Not Available]	G2	NO	YES	[Not Available]	[Not Available]	1	[Not Available]	[Not Available]	[Not Available]	YES	0	0	[Not Available]	[Not Available]	[Not Available]
f030e410-2585-461e-ad23-9fdf026ac06c	TCGA-CR-7382	2012-4-25	Head & Neck Squamous Cell Carcinoma	Oral Tongue	Right	NO	YES	MALE	-18078	WHITE	NOT HISPANIC OR LATINO	No	No	2008	YES	Modified Radical Neck Dissection	Modified Radical Neck Dissection	YES	83	8	[Not Available]	Negative	[Not Available]	[Not Available]	Alive	796	[Not Applicable]	TUMOR FREE	6th	T2	N2c	M0	Stage IVA	No Extranodal Extension	G2	[Not Available]	[Not Available]	[Not Available]	[Not Available]	1	[Not Available]	[Not Available]	[Not Available]	YES	[Not Available]	[Not Available]	[Not Available]	[Not Available]	[Not Available]
16779eed-f386-4e8f-8475-04d33b9dd160	TCGA-CR-7383	2012-4-25	Head & Neck Squamous Cell Carcinoma	Tonsil	Right	NO	YES	FEMALE	-29122	WHITE	NOT HISPANIC OR LATINO	No	No	2008	YES	[Not Available]	Modified Radical Neck Dissection	YES	21	0	[Not Available]	Negative	[Not Available]	[Not Available]	Dead	[Not Available]	521	WITH TUMOR	6th	T1	N0	M0	Stage I	[Not Available]	G2	[Not Available]	[Not Available]	[Not Available]	[Not Available]	2	1954	[Not Available]	110	YES	[Not Available]	[Not Available]	[Not Available]	[Not Available]	[Not Available]
9f89510c-ed07-471f-b35e-7c87c237b9fe	TCGA-CR-7385	2012-2-15	Head & Neck Squamous Cell Carcinoma	Tonsil	Left	NO	YES	MALE	-15477	WHITE	NOT HISPANIC OR LATINO	No	No	2008	NO	[Not Available]	[Not Available]	NO	[Not Available]	[Not Available]	[Not Available]	Negative	[Not Available]	[Not Available]	Alive	997	[Not Applicable]	TUMOR FREE	6th	T1	NX	M0	[Not Available]	[Not Available]	G2	YES	NO	[Not Available]	[Not Available]	3	1987	1989	0.01685	YES	[Not Available]	2	[Not Available]	[Not Available]	[Not Available]
3f2e0c8a-6d5f-4763-be60-5a70994d31a1	TCGA-CR-7386	2012-2-15	Head & Neck Squamous Cell Carcinoma	Oral Cavity	[Not Available]	NO	YES	MALE	-25238	WHITE	NOT HISPANIC OR LATINO	No	No	2008	YES	Modified Radical Neck Dissection	Modified Radical Neck Dissection	YES	47	4	[Not Available]	Positive	[Not Available]	[Not Available]	Alive	1430	[Not Applicable]	WITH TUMOR	6th	T4a	N2c	M0	Stage IVA	[Not Available]	G1	[Not Available]	[Not Available]	[Not Available]	[Not Available]	3	1956	1983	54	YES	1	1	[Not Available]	[Not Available]	[Not Available]
511b1de1-b855-47bb-a2f8-58dc5792be47	TCGA-CR-7388	2012-2-15	Head & Neck Squamous Cell Carcinoma	Larynx	[Not Available]	NO	YES	FEMALE	-25728	WHITE	NOT HISPANIC OR LATINO	No	No	2008	NO	[Not Available]	[Not Available]	[Not Available]	[Not Available]	[Not Available]	[Not Available]	[Not Available]	[Not Available]	[Not Available]	Dead	[Not Available]	823	WITH TUMOR	6th	TX	NX	[Not Available]	[Not Available]	[Not Available]	G2	[Not Available]	[Not Available]	[Not Available]	[Not Available]	2	1951	[Not Available]	110	YES	[Not Available]	[Not Available]	[Not Available]	[Not Available]	[Not Available]
5422a86d-f9ff-4fb6-873e-bf7cc3de50e5	TCGA-CR-7389	2012-2-15	Head & Neck Squamous Cell Carcinoma	Larynx	Left	NO	YES	MALE	-20169	BLACK OR AFRICAN AMERICAN	NOT HISPANIC OR LATINO	No	No	2007	NO	[Not Available]	[Not Available]	NO	[Not Available]	[Not Available]	[Not Available]	[Not Available]	[Not Available]	[Not Available]	Alive	392	[Not Applicable]	TUMOR FREE	6th	TX	NX	[Not Available]	[Not Available]	[Not Available]	G2	[Not Available]	[Not Available]	[Not Available]	[Not Available]	2	1974	[Not Available]	34	YES	1	1	[Not Available]	[Not Available]	[Not Available]
67f2ac9b-b9fb-4ffd-ae60-6ff1114e9290	TCGA-CR-7390	2012-2-16	Head & Neck Squamous Cell Carcinoma	Oral Tongue	Right	NO	YES	MALE	-24575	WHITE	NOT HISPANIC OR LATINO	No	No	2009	YES	[Not Available]	Modified Radical Neck Dissection	YES	16	0	[Not Available]	Negative	[Not Available]	[Not Available]	Alive	907	[Not Applicable]	TUMOR FREE	6th	T4a	N0	M0	Stage IVA	No Extranodal Extension	G2	[Not Available]	YES	Negative	Negative	2	1967	[Not Available]	80	YES	7	6	[Not Available]	[Not Available]	[Not Available]
832316ee-08ab-412b-9e4d-8a57ff84bc11	TCGA-CR-7391	2012-2-16	Head & Neck Squamous Cell Carcinoma	Oral Tongue	Left	NO	YES	FEMALE	-13508	WHITE	NOT HISPANIC OR LATINO	No	No	2009	YES	Modified Radical Neck Dissection	[Not Available]	YES	10	0	[Not Available]	Negative	[Not Available]	[Not Available]	Alive	913	[Not Applicable]	TUMOR FREE	6th	T1	N0	M0	Stage I	No Extranodal Extension	G1	NO	NO	Negative	Negative	3	1990	1993	[Not Available]	YES	[Not Available]	[Not Available]	[Not Available]	[Not Available]	[Not Available]
03aca47b-7653-4938-9178-ed7c37eee6d5	TCGA-CR-7392	2012-2-16	Head & Neck Squamous Cell Carcinoma	Oral Tongue	Right	NO	YES	FEMALE	-24650	WHITE	NOT HISPANIC OR LATINO	No	No	2009	YES	[Not Available]	Modified Radical Neck Dissection	YES	36	8	[Not Available]	[Not Available]	[Not Available]	[Not Available]	Alive	946	[Not Applicable]	TUMOR FREE	6th	T3	N2b	M0	Stage IVA	No Extranodal Extension	G1	[Not Available]	YES	Negative	Negative	3	1959	1979	30	NO	[Not Available]	[Not Available]	[Not Available]	[Not Available]	[Not Available]
0f4bb968-6e10-4a86-a03e-37b61d084f31	TCGA-CR-7393	2012-2-16	Head & Neck Squamous Cell Carcinoma	Oral Tongue	Right	NO	YES	MALE	-9750	WHITE	NOT HISPANIC OR LATINO	No	No	2009	YES	[Not Available]	Modified Radical Neck Dissection	YES	44	1	[Not Available]	Negative	[Not Available]	[Not Available]	Alive	908	[Not Applicable]	TUMOR FREE	6th	T1	N1	M0	Stage III	No Extranodal Extension	G2	NO	NO	Negative	Negative	1	[Not Available]	[Not Available]	[Not Available]	YES	[Not Available]	[Not Available]	[Not Available]	[Not Available]	[Not Available]
d296cdb5-a0f6-40cc-8ce7-73e4ccd176f3	TCGA-CR-7394	2012-2-16	Head & Neck Squamous Cell Carcinoma	Oral Tongue	Right	NO	YES	MALE	-25581	WHITE	NOT HISPANIC OR LATINO	No	No	2009	YES	Modified Radical Neck Dissection	Modified Radical Neck Dissection	YES	57	0	0	Negative	[Not Available]	[Not Available]	Alive	898	[Not Applicable]	TUMOR FREE	6th	T4a	N0	M0	Stage IVA	[Not Available]	G2	[Not Available]	YES	Negative	Negative	2	1949	[Not Available]	60	NO	[Not Available]	[Not Available]	[Not Available]	[Not Available]	[Not Available]
a6622196-897f-469e-a21d-c4a12ed39908	TCGA-CR-7395	2012-2-16	Head & Neck Squamous Cell Carcinoma	Oral Cavity	Right	NO	YES	FEMALE	-29527	WHITE	NOT HISPANIC OR LATINO	No	No	2009	NO	[Not Available]	[Not Available]	[Not Available]	[Not Available]	[Not Available]	[Not Available]	Negative	[Not Available]	[Not Available]	Alive	930	[Not Applicable]	TUMOR FREE	6th	T2	N0	M0	Stage II	[Not Available]	G2	NO	NO	Negative	Negative	3	1946	1986	60	YES	[Not Available]	[Not Available]	[Not Available]	[Not Available]	[Not Available]
a40bb4bc-9ee6-4a8b-8a33-3a4ed78f69a7	TCGA-CR-7397	2012-2-17	Head & Neck Squamous Cell Carcinoma	Oral Tongue	Right	NO	YES	MALE	-16351	WHITE	NOT HISPANIC OR LATINO	No	No	2011	YES	[Not Available]	Modified Radical Neck Dissection	YES	34	8	[Not Available]	Negative	[Not Available]	[Not Available]	Alive	216	[Not Applicable]	TUMOR FREE	7th	T3	N2b	M0	Stage IVA	No Extranodal Extension	G2	NO	NO	[Not Available]	[Not Available]	4	1997	2009	[Not Available]	YES	1	1	[Not Available]	[Not Available]	[Not Available]
e189f082-c748-43d4-96ce-0c381e376531	TCGA-CR-7398	2012-2-17	Head & Neck Squamous Cell Carcinoma	Larynx	[Not Available]	NO	YES	FEMALE	-19468	WHITE	NOT HISPANIC OR LATINO	No	No	2011	YES	[Not Available]	Modified Radical Neck Dissection	YES	23	0	[Not Available]	Negative	[Not Available]	[Not Available]	Alive	156	[Not Applicable]	TUMOR FREE	7th	T2	N0	[Not Available]	Stage II	No Extranodal Extension	G2	NO	NO	[Not Available]	[Not Available]	2	[Not Available]	[Not Available]	40	YES	[Not Available]	[Not Available]	[Not Available]	[Not Available]	[Not Available]
ed6ac43c-d921-4342-aeec-9ff8d8a31919	TCGA-CR-7399	2012-2-00	Head & Neck Squamous Cell Carcinoma	Larynx	[Not Available]	NO	YES	FEMALE	-22182	WHITE	NOT HISPANIC OR LATINO	No	No	2008	YES	[Not Available]	[Not Available]	YES	57	6	[Not Available]	Negative	[Not Available]	[Not Available]	Alive	181	[Not Applicable]	TUMOR FREE	6th	T3	N2c	M0	Stage IVA	[Not Available]	G3	[Not Available]	[Not Available]	[Not Available]	[Not Available]	2	1964	[Not Available]	135	YES	[Not Available]	[Not Available]	[Not Available]	[Not Available]	[Not Available]
e2e64c5d-44ba-42f0-ab9d-ec16b21d2545	TCGA-CR-7401	2012-2-28	Head & Neck Squamous Cell Carcinoma	Oral Tongue	Right	NO	YES	MALE	-23420	WHITE	NOT HISPANIC OR LATINO	No	No	2008	YES	[Not Available]	Modified Radical Neck Dissection	YES	27	0	[Not Available]	Negative	[Not Available]	[Not Available]	Alive	1077	[Not Applicable]	TUMOR FREE	6th	T1	N0	M0	Stage I	No Extranodal Extension	G2	NO	NO	[Not Available]	[Not Available]	4	1963	2007	66	YES	[Not Available]	[Not Available]	[Not Available]	[Not Available]	[Not Available]
91e30123-2265-4cf1-8389-f6462897837c	TCGA-CR-7402	2012-2-28	Head & Neck Squamous Cell Carcinoma	Larynx	[Not Available]	NO	YES	MALE	-25138	WHITE	NOT HISPANIC OR LATINO	No	No	2009	NO	[Not Available]	[Not Available]	[Not Available]	[Not Available]	[Not Available]	[Not Available]	[Not Available]	[Not Available]	[Not Available]	Alive	911	[Not Applicable]	TUMOR FREE	6th	TX	NX	[Not Available]	[Not Available]	[Not Available]	G2	[Not Available]	[Not Available]	[Not Available]	[Not Available]	2	1952	[Not Available]	108	YES	[Not Available]	[Not Available]	[Not Available]	[Not Available]	[Not Available]
d189a6c6-210f-4957-b500-457d5ce3f867	TCGA-CR-7404	2012-4-9	Head & Neck Squamous Cell Carcinoma	Tonsil	Left	NO	YES	MALE	-19532	WHITE	NOT HISPANIC OR LATINO	No	No	2008	NO	[Not Available]	[Not Available]	NO	[Not Available]	[Not Available]	[Not Available]	[Not Available]	[Not Available]	[Not Available]	Alive	1472	[Not Applicable]	WITH TUMOR	6th	TX	NX	[Not Available]	[Not Available]	[Not Available]	G2	[Not Available]	[Not Available]	Positive	Positive	1	[Not Available]	[Not Available]	[Not Available]	YES	[Not Available]	[Not Available]	[Not Available]	[Not Available]	[Not Available]
a4fcb7fd-9c22-4486-99c5-97da050c9fb3	TCGA-CV-5430	2011-5-23	Head & Neck Squamous Cell Carcinoma	Larynx	[Not Available]	NO	YES	MALE	-22577	WHITE	HISPANIC OR LATINO	No	No	1999	YES	Functional (Limited) Neck Dissection	Functional (Limited) Neck Dissection	YES	9	2	0	Negative	[Not Available]	[Not Available]	Alive	4115	[Not Applicable]	TUMOR FREE	7th	T4a	N2a	[Not Available]	Stage IVA	Gross Extension	G3	NO	NO	[Not Available]	[Not Available]	3	1955	1975	[Not Available]	YES	[Not Available]	[Not Available]	[Not Available]	[Not Available]	[Not Available]
64bb5550-2735-4401-a0db-58ec1020a32d	TCGA-CV-5431	2011-3-23	Head & Neck Squamous Cell Carcinoma	Larynx	[Not Available]	NO	YES	MALE	-26953	WHITE	HISPANIC OR LATINO	No	No	2000	YES	Functional (Limited) Neck Dissection	Functional (Limited) Neck Dissection	YES	29	9	[Not Available]	Negative	[Not Available]	[Not Available]	Dead	522	522	TUMOR FREE	7th	T3	N2c	[Not Available]	Stage IVA	No Extranodal Extension	G3	NO	NO	[Not Available]	[Not Available]	4	1955	1996	[Not Available]	YES	7	2	[Not Available]	[Not Available]	[Not Available]
d89b1fd6-bef4-4803-8ed3-3b442be600b6	TCGA-CV-5432	2011-5-23	Head & Neck Squamous Cell Carcinoma	Larynx	[Not Available]	NO	YES	MALE	-25006	WHITE	NOT HISPANIC OR LATINO	No	No	2000	YES	Functional (Limited) Neck Dissection	Functional (Limited) Neck Dissection	YES	65	0	0	Negative	[Not Available]	[Not Available]	Alive	3930	[Not Applicable]	TUMOR FREE	7th	T3	N0	[Not Available]	Stage III	No Extranodal Extension	G3	NO	NO	[Not Available]	[Not Available]	4	1950	2000	[Not Available]	[Not Available]	[Not Available]	[Not Available]	[Not Available]	[Not Available]	[Not Available]
dbe29e97-f111-41d3-a25f-3b9eb9bb099f	TCGA-CV-5434	2011-5-23	Head & Neck Squamous Cell Carcinoma	Larynx	[Not Available]	NO	YES	MALE	-22182	BLACK OR AFRICAN AMERICAN	NOT HISPANIC OR LATINO	No	No	2000	YES	Functional (Limited) Neck Dissection	Functional (Limited) Neck Dissection	YES	30	7	0	Negative	[Not Available]	[Not Available]	Dead	3295	3314	WITH TUMOR	7th	T4a	N2b	[Not Available]	Stage IVA	Gross Extension	G2	YES	YES	[Not Available]	[Not Available]	3	[Not Available]	[Not Available]	[Not Available]	NO	[Not Available]	[Not Available]	[Not Available]	[Not Available]	[Not Available]
cc23a09b-bca7-43e0-9ad0-bf272848492e	TCGA-CV-5435	2011-5-23	Head & Neck Squamous Cell Carcinoma	Larynx	[Not Available]	NO	YES	MALE	-20926	WHITE	NOT HISPANIC OR LATINO	No	No	2000	YES	Functional (Limited) Neck Dissection	Functional (Limited) Neck Dissection	YES	66	05	0	Negative	[Not Available]	[Not Available]	Dead	1438	2319	WITH TUMOR	7th	T4a	N2b	[Not Available]	Stage IVA	No Extranodal Extension	G3	NO	NO	[Not Available]	[Not Available]	4	1959	1999	[Not Available]	YES	7	[Not Available]	[Not Available]	[Not Available]	[Not Available]
94a47bf8-f673-45cb-a8d3-1031317d03b3	TCGA-CV-5436	2011-3-30	Head & Neck Squamous Cell Carcinoma	Floor of mouth	[Not Available]	NO	YES	MALE	-23923	[Not Available]	HISPANIC OR LATINO	No	No	2001	YES	Functional (Limited) Neck Dissection	Functional (Limited) Neck Dissection	YES	51	6	0	Negative	[Not Available]	[Not Available]	Dead	584	584	WITH TUMOR	7th	T3	N2b	[Not Available]	Stage IVA	Microscopic Extension	G2	NO	YES	[Not Available]	[Not Available]	2	1951	[Not Available]	[Not Available]	YES	7	12	[Not Available]	[Not Available]	[Not Available]
3ee863da-7991-414f-82d8-2b6502d4c061	TCGA-CV-5439	2011-5-23	Head & Neck Squamous Cell Carcinoma	Base of tongue	[Not Available]	NO	YES	MALE	-22686	WHITE	NOT HISPANIC OR LATINO	No	No	2002	YES	Functional (Limited) Neck Dissection	Functional (Limited) Neck Dissection	YES	33	2	0	Negative	[Not Available]	[Not Available]	Dead	546	546	WITH TUMOR	7th	T3	N2b	[Not Available]	Stage IVA	Gross Extension	G2	[Not Available]	[Not Available]	[Not Available]	[Not Available]	2	[Not Available]	[Not Available]	[Not Available]	YES	[Not Available]	[Not Available]	[Not Available]	[Not Available]	[Not Available]
10d0a058-3e5e-4916-84c4-25f934b96f86	TCGA-CV-5440	2011-3-30	Head & Neck Squamous Cell Carcinoma	Larynx	[Not Available]	NO	YES	MALE	-19197	WHITE	NOT HISPANIC OR LATINO	No	No	2002	YES	Functional (Limited) Neck Dissection	Functional (Limited) Neck Dissection	YES	47	42	0	Negative	[Not Available]	[Not Available]	Alive	2732	[Not Applicable]	TUMOR FREE	7th	T4a	N2b	[Not Available]	Stage IVA	Microscopic Extension	G3	YES	YES	[Not Available]	[Not Available]	2	1978	[Not Available]	[Not Available]	YES	7	1	[Not Available]	[Not Available]	[Not Available]
c72ae014-3c05-47f9-8615-6633467bc532	TCGA-CV-5441	2011-3-30	Head & Neck Squamous Cell Carcinoma	Larynx	[Not Available]	NO	YES	MALE	-21305	WHITE	NOT HISPANIC OR LATINO	No	No	2003	YES	Radical Neck Dissection	Functional (Limited) Neck Dissection	YES	62	5	5	Negative	[Not Available]	[Not Available]	Alive	2663	[Not Applicable]	TUMOR FREE	7th	T4a	N2b	[Not Available]	Stage IVA	No Extranodal Extension	G3	YES	YES	[Not Available]	[Not Available]	4	[Not Available]	2001	[Not Available]	YES	7	6	[Not Available]	[Not Available]	[Not Available]
3c975b68-4a6e-4c97-a8d1-b9a427d4957c	TCGA-CV-5442	2011-3-30	Head & Neck Squamous Cell Carcinoma	Hard Palate	[Not Available]	NO	YES	FEMALE	-28040	WHITE	NOT HISPANIC OR LATINO	No	No	2004	YES	Functional (Limited) Neck Dissection	Functional (Limited) Neck Dissection	YES	33	4	0	[Not Available]	[Not Available]	[Not Available]	Alive	2327	[Not Applicable]	TUMOR FREE	7th	T4a	N2b	[Not Available]	Stage IVA	No Extranodal Extension	G3	[Not Available]	[Not Available]	[Not Available]	[Not Available]	4	[Not Available]	1995	[Not Available]	NO	[Not Available]	[Not Available]	[Not Available]	[Not Available]	[Not Available]
180036a2-3b56-405e-a1fe-d5932517b6c7	TCGA-CV-5443	2011-3-30	Head & Neck Squamous Cell Carcinoma	Larynx	[Not Available]	NO	YES	MALE	-23287	BLACK OR AFRICAN AMERICAN	NOT HISPANIC OR LATINO	No	No	2004	YES	Functional (Limited) Neck Dissection	Functional (Limited) Neck Dissection	YES	11	0	0	Negative	[Not Available]	[Not Available]	Alive	2567	[Not Applicable]	TUMOR FREE	7th	T3	N0	[Not Available]	Stage III	No Extranodal Extension	G3	NO	NO	[Not Available]	[Not Available]	2	1958	[Not Available]	[Not Available]	YES	[Not Available]	[Not Available]	[Not Available]	[Not Available]	[Not Available]
4eacd173-025a-442b-8bce-890ccfdca586	TCGA-CV-5444	2011-3-30	Head & Neck Squamous Cell Carcinoma	Larynx	[Not Available]	NO	YES	MALE	-23650	BLACK OR AFRICAN AMERICAN	NOT HISPANIC OR LATINO	No	No	2004	YES	Functional (Limited) Neck Dissection	Functional (Limited) Neck Dissection	YES	21	3	0	[Not Available]	[Not Available]	[Not Available]	Alive	1969	[Not Applicable]	TUMOR FREE	7th	T4a	N1	[Not Available]	Stage IVA	Microscopic Extension	G3	NO	NO	[Not Available]	[Not Available]	4	[Not Available]	1994	[Not Available]	YES	5	2	[Not Available]	[Not Available]	[Not Available]
0d0731e2-8d82-4b6d-9258-2896a770a868	TCGA-CV-5966	2011-5-12	Head & Neck Squamous Cell Carcinoma	Oral Cavity	[Not Available]	NO	YES	FEMALE	-23119	WHITE	NOT HISPANIC OR LATINO	No	No	2005	YES	Functional (Limited) Neck Dissection	Functional (Limited) Neck Dissection	YES	23	1	0	Negative	[Not Available]	[Not Available]	Dead	[Not Available]	545	TUMOR FREE	7th	T4a	N1	[Not Available]	Stage IVA	No Extranodal Extension	G3	YES	YES	[Not Available]	[Not Available]	4	1965	2005	[Not Available]	YES	7	2	[Not Available]	[Not Available]	[Not Available]
1f6167d9-c99d-4873-8d6e-e62a1c964135	TCGA-CV-5970	2011-5-12	Head & Neck Squamous Cell Carcinoma	Oral Tongue	[Not Available]	NO	YES	MALE	-21890	WHITE	HISPANIC OR LATINO	No	No	2009	YES	Functional (Limited) Neck Dissection	Functional (Limited) Neck Dissection	YES	50	11	0	Negative	[Not Available]	[Not Available]	Dead	406	406	WITH TUMOR	7th	T4a	N2b	[Not Available]	Stage IVA	No Extranodal Extension	G2	NO	YES	[Not Available]	[Not Available]	4	1963	2005	[Not Available]	YES	[Not Available]	[Not Available]	[Not Available]	[Not Available]	[Not Available]
1465b7ec-8d2b-47dd-8387-977eed44cc86	TCGA-CV-5971	2011-5-12	Head & Neck Squamous Cell Carcinoma	Oral Tongue	Right	NO	YES	MALE	-22279	WHITE	NOT HISPANIC OR LATINO	No	No	2009	YES	[Not Available]	Functional (Limited) Neck Dissection	YES	26	01	0	Negative	[Not Available]	[Not Available]	Alive	540	[Not Applicable]	TUMOR FREE	7th	T4a	N2a	[Not Available]	Stage IVA	No Extranodal Extension	G2	NO	NO	[Not Available]	[Not Available]	2	[Not Available]	[Not Available]	[Not Available]	YES	[Not Available]	[Not Available]	[Not Available]	[Not Available]	[Not Available]
8fc1f1be-d2d5-4b3a-9973-f4d964018beb	TCGA-CV-5973	2011-5-12	Head & Neck Squamous Cell Carcinoma	Oral Tongue	[Not Available]	NO	YES	FEMALE	-22771	WHITE	NOT HISPANIC OR LATINO	No	No	2005	YES	Functional (Limited) Neck Dissection	Functional (Limited) Neck Dissection	YES	58	1	0	Negative	[Not Available]	[Not Available]	Alive	1737	[Not Applicable]	TUMOR FREE	7th	T3	N1	[Not Available]	Stage III	No Extranodal Extension	G3	NO	YES	[Not Available]	[Not Available]	1	[Not Available]	[Not Available]	[Not Available]	NO	[Not Available]	[Not Available]	[Not Available]	[Not Available]	[Not Available]
23062172-7361-4e61-8ee6-b0a613d72a24	TCGA-CV-5976	2011-5-12	Head & Neck Squamous Cell Carcinoma	Oral Tongue	Left	NO	YES	MALE	-18267	WHITE	NOT HISPANIC OR LATINO	No	No	2006	YES	Functional (Limited) Neck Dissection	Functional (Limited) Neck Dissection	YES	50	02	0	Negative	[Not Available]	[Not Available]	Alive	1478	[Not Applicable]	TUMOR FREE	7th	T4a	N2b	[Not Available]	Stage IVA	No Extranodal Extension	G2	NO	YES	[Not Available]	[Not Available]	4	1972	[Not Available]	[Not Available]	YES	[Not Available]	[Not Available]	[Not Available]	[Not Available]	[Not Available]
50239d1d-b3a4-4240-ab83-b24ba67b1299	TCGA-CV-5977	2011-5-12	Head & Neck Squamous Cell Carcinoma	Oral Tongue	[Not Available]	NO	YES	MALE	-24115	WHITE	NOT HISPANIC OR LATINO	No	No	2007	YES	Functional (Limited) Neck Dissection	Functional (Limited) Neck Dissection	YES	82	3	0	Negative	[Not Available]	[Not Available]	Alive	1007	[Not Applicable]	TUMOR FREE	7th	T3	N2b	[Not Available]	Stage IVA	No Extranodal Extension	G2	YES	YES	[Not Available]	[Not Available]	4	[Not Available]	2002	[Not Available]	YES	6	6	[Not Available]	[Not Available]	[Not Available]
e16e9535-b20f-4c9a-8b5b-82df80c99448	TCGA-CV-5978	2011-5-12	Head & Neck Squamous Cell Carcinoma	Larynx	[Not Available]	NO	YES	FEMALE	-19480	BLACK OR AFRICAN AMERICAN	NOT HISPANIC OR LATINO	No	No	2008	YES	Functional (Limited) Neck Dissection	Radical Neck Dissection	YES	55	5	0	Negative	[Not Available]	[Not Available]	Dead	215	215	WITH TUMOR	7th	T4a	N3	[Not Available]	Stage IVB	No Extranodal Extension	G2	NO	NO	[Not Available]	[Not Available]	2	[Not Available]	[Not Available]	[Not Available]	YES	[Not Available]	[Not Available]	[Not Available]	[Not Available]	[Not Available]
1e05fdbd-c80b-41c6-9b40-8a7200c92e76	TCGA-CV-5979	2011-5-12	Head & Neck Squamous Cell Carcinoma	Oral Tongue	[Not Available]	NO	YES	MALE	-9567	WHITE	NOT HISPANIC OR LATINO	No	No	2007	YES	Functional (Limited) Neck Dissection	[Not Available]	YES	55	2	0	Negative	[Not Available]	[Not Available]	Alive	1315	[Not Applicable]	TUMOR FREE	7th	T2	N2b	[Not Available]	Stage IVA	No Extranodal Extension	G2	YES	YES	[Not Available]	[Not Available]	1	[Not Available]	[Not Available]	[Not Available]	YES	[Not Available]	[Not Available]	[Not Available]	[Not Available]	[Not Available]
417b357e-c90e-4b63-ae7a-4b782038ffd3	TCGA-CV-6003	2011-5-12	Head & Neck Squamous Cell Carcinoma	Oral Tongue	Left	NO	YES	FEMALE	-18600	WHITE	NOT HISPANIC OR LATINO	No	No	2007	YES	Functional (Limited) Neck Dissection	[Not Available]	YES	23	01	0	Negative	[Not Available]	[Not Available]	Alive	1246	[Not Applicable]	TUMOR FREE	7th	T2	N1	[Not Available]	Stage III	No Extranodal Extension	G2	NO	NO	[Not Available]	[Not Available]	1	[Not Available]	[Not Available]	[Not Available]	YES	7	12	[Not Available]	[Not Available]	[Not Available]
d5eedfb5-4fa3-4a1e-ad0d-ea550b22a5ba	TCGA-CV-6433	2011-5-13	Head & Neck Squamous Cell Carcinoma	Oral Tongue	[Not Available]	NO	YES	MALE	-20855	WHITE	NOT HISPANIC OR LATINO	No	No	2010	YES	[Not Available]	Functional (Limited) Neck Dissection	YES	05	0	0	Negative	[Not Available]	[Not Available]	Alive	405	[Not Applicable]	TUMOR FREE	7th	T2	N0	[Not Available]	Stage II	No Extranodal Extension	G3	NO	NO	[Not Available]	[Not Available]	2	1970	[Not Available]	[Not Available]	YES	7	4	[Not Available]	[Not Available]	[Not Available]
84fd72d1-f79d-493b-a341-826acd4aa942	TCGA-CV-6436	2011-5-13	Head & Neck Squamous Cell Carcinoma	Oral Tongue	Left	NO	YES	MALE	-22885	WHITE	NOT HISPANIC OR LATINO	No	No	2007	YES	Functional (Limited) Neck Dissection	Functional (Limited) Neck Dissection	YES	40	0	0	Negative	[Not Available]	[Not Available]	Alive	743	[Not Applicable]	TUMOR FREE	7th	T4a	N0	[Not Available]	Stage IVA	No Extranodal Extension	G1	NO	NO	[Not Available]	[Not Available]	3	1960	1979	9.5	NO	[Not Available]	[Not Available]	[Not Available]	[Not Available]	[Not Available]
59398d50-45cf-4812-a24e-0c00c0199971	TCGA-CV-6441	2011-5-13	Head & Neck Squamous Cell Carcinoma	Oral Tongue	[Not Available]	NO	YES	MALE	-22025	WHITE	HISPANIC OR LATINO	No	No	2010	YES	Functional (Limited) Neck Dissection	Functional (Limited) Neck Dissection	YES	44	0	0	Negative	[Not Available]	[Not Available]	Dead	[Not Available]	292	WITH TUMOR	7th	T3	N0	[Not Available]	Stage III	No Extranodal Extension	G3	NO	YES	[Not Available]	[Not Available]	4	1970	2008	38	YES	7	[Not Available]	[Not Available]	[Not Available]	[Not Available]
2a749317-0156-4213-8482-b2c2d6e52e9b	TCGA-CV-6933	2011-9-9	Head & Neck Squamous Cell Carcinoma	Oral Tongue	[Not Available]	NO	YES	MALE	-19518	WHITE	NOT HISPANIC OR LATINO	No	No	1998	YES	Functional (Limited) Neck Dissection	[Not Available]	YES	32	1	0	Negative	[Not Available]	[Not Available]	Dead	[Not Available]	2741	TUMOR FREE	7th	T3	N1	[Not Available]	Stage III	No Extranodal Extension	G2	[Not Available]	YES	[Not Available]	[Not Available]	4	[Not Available]	1996	60	YES	0	0	[Not Available]	[Not Available]	[Not Available]
4f5bc340-bdb5-418a-b3c4-96ac85e08b34	TCGA-CV-6934	2011-9-13	Head & Neck Squamous Cell Carcinoma	Oral Tongue	[Not Available]	NO	YES	FEMALE	-24180	WHITE	NOT HISPANIC OR LATINO	No	No	1998	YES	Functional (Limited) Neck Dissection	Functional (Limited) Neck Dissection	YES	19	3	0	Negative	[Not Available]	[Not Available]	Dead	[Not Available]	65	WITH TUMOR	7th	T3	N2b	[Not Available]	Stage IVA	[Not Available]	G2	[Not Available]	[Not Available]	[Not Available]	[Not Available]	2	1948	[Not Available]	75	NO	[Not Available]	[Not Available]	[Not Available]	[Not Available]	[Not Available]
0871333c-1088-4af1-a365-12256643c5bd	TCGA-CV-6935	2011-9-9	Head & Neck Squamous Cell Carcinoma	Larynx	[Not Available]	NO	YES	MALE	-24799	WHITE	NOT HISPANIC OR LATINO	No	No	1999	YES	[Not Available]	[Not Available]	YES	04	04	0	Negative	[Not Available]	[Not Available]	Dead	[Not Available]	295	WITH TUMOR	7th	T3	N2c	[Not Available]	Stage IVA	[Not Available]	G3	YES	YES	[Not Available]	[Not Available]	2	1969	[Not Available]	[Not Available]	YES	0	0	[Not Available]	[Not Available]	[Not Available]
93a265b7-6c23-4e5f-b797-c117793744bf	TCGA-CV-6936	2011-9-13	Head & Neck Squamous Cell Carcinoma	Floor of mouth	[Not Available]	NO	YES	MALE	-25020	WHITE	NOT HISPANIC OR LATINO	No	No	2004	YES	Functional (Limited) Neck Dissection	Functional (Limited) Neck Dissection	YES	10	5	0	[Not Available]	[Not Available]	[Not Available]	Dead	[Not Available]	166	WITH TUMOR	7th	T4a	N2c	[Not Available]	Stage IVA	[Not Available]	G2	YES	YES	[Not Available]	[Not Available]	2	1952	[Not Available]	[Not Available]	YES	0	0	[Not Available]	[Not Available]	[Not Available]
f3a592bc-40c6-4453-9008-630b073e5e8c	TCGA-CV-6937	2011-9-13	Head & Neck Squamous Cell Carcinoma	Oral Cavity	[Not Available]	NO	YES	MALE	-26156	WHITE	NOT HISPANIC OR LATINO	No	No	2003	NO	[Not Available]	[Not Available]	[Not Available]	[Not Available]	[Not Available]	[Not Available]	Negative	[Not Available]	[Not Available]	Dead	[Not Available]	624	TUMOR FREE	7th	T2	N0	[Not Available]	Stage II	[Not Available]	G2	[Not Available]	[Not Available]	[Not Available]	[Not Available]	4	[Not Available]	2002	[Not Available]	NO	[Not Available]	[Not Available]	[Not Available]	[Not Available]	[Not Available]
ff9db03d-f81c-4079-8b05-f5a8c05b8cfe	TCGA-CV-6938	2011-9-13	Head & Neck Squamous Cell Carcinoma	Oral Cavity	[Not Available]	NO	YES	MALE	-31825	WHITE	NOT HISPANIC OR LATINO	No	No	1996	NO	[Not Available]	[Not Available]	[Not Available]	[Not Available]	[Not Available]	[Not Available]	Negative	[Not Available]	[Not Available]	Dead	[Not Available]	144	TUMOR FREE	7th	T2	NX	[Not Available]	Stage II	[Not Available]	G1	[Not Available]	[Not Available]	[Not Available]	[Not Available]	3	[Not Available]	[Not Available]	[Not Available]	NO	[Not Available]	[Not Available]	[Not Available]	[Not Available]	[Not Available]
e7d1f0dd-eec0-4670-a2ba-00ffe38c6382	TCGA-CV-6939	2011-9-13	Head & Neck Squamous Cell Carcinoma	Oral Tongue	[Not Available]	NO	YES	MALE	-21947	WHITE	[Not Available]	No	No	1994	YES	Functional (Limited) Neck Dissection	[Not Available]	YES	12	2	0	Negative	[Not Available]	[Not Available]	Dead	[Not Available]	666	WITH TUMOR	7th	T4a	N2b	[Not Available]	Stage IVA	[Not Available]	G3	[Not Available]	[Not Available]	[Not Available]	[Not Available]	1	[Not Available]	[Not Available]	[Not Available]	NO	[Not Available]	[Not Available]	[Not Available]	[Not Available]	[Not Available]
8b6e939c-c4b0-4d1e-a92c-ea998bc5d36a	TCGA-CV-6940	2011-9-13	Head & Neck Squamous Cell Carcinoma	Buccal Mucosa	[Not Available]	NO	YES	FEMALE	-29382	WHITE	NOT HISPANIC OR LATINO	No	No	2002	YES	Functional (Limited) Neck Dissection	[Not Available]	YES	12	1	0	Negative	[Not Available]	[Not Available]	Dead	[Not Available]	804	TUMOR FREE	7th	T2	N1	[Not Available]	Stage III	[Not Available]	G2	[Not Available]	[Not Available]	[Not Available]	[Not Available]	2	2001	[Not Available]	50	NO	[Not Available]	[Not Available]	[Not Available]	[Not Available]	[Not Available]
ea93555b-daa5-439a-a13a-796917365454	TCGA-CV-6941	2011-9-9	Head & Neck Squamous Cell Carcinoma	Oral Tongue	[Not Available]	NO	YES	MALE	-18812	WHITE	NOT HISPANIC OR LATINO	No	No	1999	YES	Modified Radical Neck Dissection	Modified Radical Neck Dissection	YES	29	0	0	Negative	[Not Available]	[Not Available]	Dead	[Not Available]	342	TUMOR FREE	7th	T3	N0	[Not Available]	Stage III	No Extranodal Extension	G2	NO	[Not Available]	[Not Available]	[Not Available]	2	1959	[Not Available]	60	YES	[Not Available]	[Not Available]	[Not Available]	[Not Available]	[Not Available]
2bc1522c-b8c7-4f62-9338-d4b56a7ba6c6	TCGA-CV-6942	2011-10-11	Head & Neck Squamous Cell Carcinoma	Oral Cavity	[Not Available]	NO	YES	FEMALE	-26941	WHITE	HISPANIC OR LATINO	No	No	2000	NO	[Not Available]	[Not Available]	[Not Available]	[Not Available]	[Not Available]	[Not Available]	Negative	[Not Available]	[Not Available]	Alive	3835	[Not Applicable]	TUMOR FREE	7th	T2	NX	[Not Available]	Stage II	No Extranodal Extension	G3	[Not Available]	YES	[Not Available]	[Not Available]	1	[Not Available]	[Not Available]	[Not Available]	NO	[Not Available]	[Not Available]	[Not Available]	[Not Available]	[Not Available]
8b574abc-646b-4252-8eb7-b9c737d034d9	TCGA-CV-6943	2011-9-9	Head & Neck Squamous Cell Carcinoma	Base of tongue	Right	NO	YES	MALE	-27310	WHITE	NOT HISPANIC OR LATINO	No	No	1999	NO	[Not Available]	[Not Available]	NO	[Not Available]	[Not Available]	[Not Available]	Negative	[Not Available]	[Not Available]	Dead	[Not Available]	602	WITH TUMOR	7th	T3	NX	[Not Available]	Stage III	No Extranodal Extension	G2	[Not Available]	[Not Available]	[Not Available]	[Not Available]	3	1948	1970	[Not Available]	YES	7	5	[Not Available]	[Not Available]	[Not Available]
15714e69-e075-4688-8f51-c7102fe4ca07	TCGA-CV-6945	2011-9-9	Head & Neck Squamous Cell Carcinoma	Oral Tongue	[Not Available]	NO	YES	MALE	-15158	WHITE	NOT HISPANIC OR LATINO	No	No	1993	YES	[Not Available]	Radical Neck Dissection	YES	45	5	0	Negative	[Not Available]	[Not Available]	Dead	[Not Available]	366	WITH TUMOR	7th	T4a	N2	[Not Available]	Stage IVA	Microscopic Extension	G2	[Not Available]	YES	[Not Available]	[Not Available]	2	1969	[Not Available]	75	YES	[Not Available]	[Not Available]	[Not Available]	[Not Available]	[Not Available]
fcf0dc48-b889-4593-a15b-aa715aae7bf5	TCGA-CV-6948	2011-8-25	Head & Neck Squamous Cell Carcinoma	Floor of mouth	[Not Available]	NO	YES	FEMALE	-29153	WHITE	NOT HISPANIC OR LATINO	No	No	1994	YES	Functional (Limited) Neck Dissection	Functional (Limited) Neck Dissection	YES	44	30	0	Negative	[Not Available]	[Not Available]	Dead	[Not Available]	1289	TUMOR FREE	7th	T4a	N3	[Not Available]	Stage IVB	[Not Available]	G2	[Not Available]	[Not Available]	[Not Available]	[Not Available]	[Not Available]	[Not Available]	[Not Available]	[Not Available]	NO	[Not Available]	[Not Available]	[Not Available]	[Not Available]	[Not Available]
32128246-1258-43d1-b1e5-30ae63822c32	TCGA-CV-6950	2011-9-8	Head & Neck Squamous Cell Carcinoma	Base of tongue	[Not Available]	NO	YES	MALE	-23549	WHITE	NOT HISPANIC OR LATINO	No	No	1994	YES	Functional (Limited) Neck Dissection	Functional (Limited) Neck Dissection	YES	45	3	3	Negative	[Not Available]	[Not Available]	Dead	[Not Available]	459	WITH TUMOR	7th	T3	N2c	[Not Available]	Stage IVA	Gross Extension	G2	NO	NO	[Not Available]	[Not Available]	4	[Not Available]	[Not Available]	[Not Available]	YES	7	5	[Not Available]	[Not Available]	[Not Available]
91728cd6-ed91-49dc-9279-faedbe211a9d	TCGA-CV-6951	2011-9-8	Head & Neck Squamous Cell Carcinoma	Oral Tongue	[Not Available]	NO	YES	MALE	-21166	WHITE	NOT HISPANIC OR LATINO	No	No	1996	YES	Functional (Limited) Neck Dissection	Functional (Limited) Neck Dissection	YES	29	2	[Not Available]	Negative	[Not Available]	[Not Available]	Dead	[Not Available]	915	WITH TUMOR	7th	T4a	N2c	[Not Available]	Stage IVA	No Extranodal Extension	G2	NO	YES	[Not Available]	[Not Available]	4	[Not Available]	1996	[Not Available]	YES	7	2	[Not Available]	[Not Available]	[Not Available]
7ed006e8-461f-4664-bfff-55fa6812743c	TCGA-CV-6952	2011-9-12	Head & Neck Squamous Cell Carcinoma	Oral Tongue	[Not Available]	NO	YES	FEMALE	-23892	WHITE	NOT HISPANIC OR LATINO	No	No	1996	YES	Functional (Limited) Neck Dissection	Functional (Limited) Neck Dissection	YES	9	2	[Not Available]	Negative	[Not Available]	[Not Available]	Dead	[Not Available]	185	TUMOR FREE	7th	T3	N2b	[Not Available]	Stage IVA	No Extranodal Extension	G1	NO	YES	[Not Available]	[Not Available]	4	1966	1996	30	YES	7	3	[Not Available]	[Not Available]	[Not Available]
a4e90f64-d11a-4278-a79e-d64c936e8e86	TCGA-CV-6953	2011-9-8	Head & Neck Squamous Cell Carcinoma	Floor of mouth	[Not Available]	NO	YES	FEMALE	-29465	WHITE	NOT HISPANIC OR LATINO	No	No	1997	YES	Functional (Limited) Neck Dissection	Functional (Limited) Neck Dissection	YES	33	0	[Not Available]	Negative	[Not Available]	[Not Available]	Dead	[Not Available]	1641	[Not Available]	7th	T3	N0	[Not Available]	Stage III	No Extranodal Extension	G1	NO	YES	[Not Available]	[Not Available]	1	[Not Available]	[Not Available]	[Not Available]	NO	[Not Available]	[Not Available]	[Not Available]	[Not Available]	[Not Available]
402fd96c-76d3-4ac2-9f64-77bd34be0adb	TCGA-CV-6954	2011-9-8	Head & Neck Squamous Cell Carcinoma	Oral Tongue	[Not Available]	NO	YES	MALE	-21557	BLACK OR AFRICAN AMERICAN	[Not Available]	No	No	1998	YES	Functional (Limited) Neck Dissection	Functional (Limited) Neck Dissection	YES	22	0	0	Negative	[Not Available]	[Not Available]	Dead	[Not Available]	2002	[Not Available]	7th	T4a	NX	[Not Available]	Stage IVA	No Extranodal Extension	G2	NO	NO	[Not Available]	[Not Available]	3	1957	[Not Available]	[Not Available]	YES	7	3	[Not Available]	[Not Available]	[Not Available]
f3ee1127-ed53-43e8-825e-1e5516371054	TCGA-CV-6955	2011-10-11	Head & Neck Squamous Cell Carcinoma	Oral Cavity	[Not Available]	NO	YES	FEMALE	-27261	WHITE	NOT HISPANIC OR LATINO	No	No	2000	NO	[Not Available]	[Not Available]	[Not Available]	[Not Available]	[Not Available]	[Not Available]	[Not Available]	[Not Available]	[Not Available]	Dead	[Not Available]	334	WITH TUMOR	7th	T2	NX	[Not Available]	Stage II	No Extranodal Extension	G3	[Not Available]	[Not Available]	[Not Available]	[Not Available]	1	[Not Available]	[Not Available]	[Not Available]	NO	[Not Available]	[Not Available]	[Not Available]	[Not Available]	[Not Available]
8c238d30-df8e-4e6b-98fc-21696269a294	TCGA-CV-6956	2011-10-11	Head & Neck Squamous Cell Carcinoma	Oral Tongue	[Not Available]	NO	YES	MALE	-24720	WHITE	HISPANIC OR LATINO	No	No	1993	YES	Functional (Limited) Neck Dissection	[Not Available]	YES	27	1	[Not Available]	Negative	[Not Available]	[Not Available]	Dead	[Not Available]	217	WITH TUMOR	7th	T3	N1	[Not Available]	Stage III	No Extranodal Extension	G2	YES	YES	[Not Available]	[Not Available]	2	[Not Available]	[Not Available]	[Not Available]	YES	[Not Available]	[Not Available]	[Not Available]	[Not Available]	[Not Available]
ef3ce0e5-d2e8-4616-8b1a-a78c591cf235	TCGA-CV-6959	2011-9-8	Head & Neck Squamous Cell Carcinoma	Oral Tongue	[Not Available]	NO	YES	MALE	-17679	WHITE	NOT HISPANIC OR LATINO	No	No	1999	YES	[Not Available]	Functional (Limited) Neck Dissection	YES	28	0	0	Negative	[Not Available]	[Not Available]	Dead	[Not Available]	256	WITH TUMOR	7th	T3	N0	[Not Available]	Stage III	No Extranodal Extension	G2	NO	NO	[Not Available]	[Not Available]	1	[Not Available]	[Not Available]	[Not Available]	YES	7	1	[Not Available]	[Not Available]	[Not Available]
2c985b30-0f8f-4c8f-a924-cc6aad7ebf0d	TCGA-CV-6960	2011-9-8	Head & Neck Squamous Cell Carcinoma	Oral Cavity	[Not Available]	NO	YES	MALE	-18194	BLACK OR AFRICAN AMERICAN	[Not Available]	No	No	1999	YES	Functional (Limited) Neck Dissection	Functional (Limited) Neck Dissection	YES	22	0	0	Negative	[Not Available]	[Not Available]	Dead	[Not Available]	862	TUMOR FREE	7th	T3	N0	[Not Available]	Stage III	No Extranodal Extension	G3	NO	NO	[Not Available]	[Not Available]	4	1969	1999	[Not Available]	YES	7	2	[Not Available]	[Not Available]	[Not Available]
4075717b-2240-4842-a00a-0c4dbcb910c4	TCGA-CV-6961	2011-9-12	Head & Neck Squamous Cell Carcinoma	Oral Tongue	[Not Available]	NO	YES	MALE	-22532	WHITE	NOT HISPANIC OR LATINO	No	No	1999	NO	[Not Available]	[Not Available]	NO	[Not Available]	[Not Available]	[Not Available]	Negative	[Not Available]	[Not Available]	Dead	[Not Available]	76	[Not Available]	7th	T2	N0	[Not Available]	Stage II	No Extranodal Extension	G3	[Not Available]	NO	[Not Available]	[Not Available]	4	1959	1992	66	YES	7	2	[Not Available]	[Not Available]	[Not Available]
9bcf4ed8-bfb4-49aa-a37e-d91325926894	TCGA-CV-6962	2011-8-25	Head & Neck Squamous Cell Carcinoma	Larynx	[Not Available]	NO	YES	MALE	-24103	WHITE	HISPANIC OR LATINO	No	No	1999	NO	[Not Available]	[Not Available]	[Not Available]	[Not Available]	[Not Available]	[Not Available]	Positive	[Not Available]	[Not Available]	Dead	[Not Available]	126	TUMOR FREE	7th	T4a	NX	[Not Available]	Stage IVA	[Not Available]	G2	[Not Available]	[Not Available]	[Not Available]	[Not Available]	4	[Not Available]	1997	[Not Available]	NO	[Not Available]	[Not Available]	[Not Available]	[Not Available]	[Not Available]
490950f3-2d1a-4174-a30d-b8f5654ff316	TCGA-CV-7089	2011-10-11	Head & Neck Squamous Cell Carcinoma	Larynx	[Not Available]	NO	YES	MALE	-27149	WHITE	NOT HISPANIC OR LATINO	No	No	2001	YES	Modified Radical Neck Dissection	Modified Radical Neck Dissection	YES	22	8	[Not Available]	Negative	[Not Available]	[Not Available]	Dead	[Not Available]	1972	TUMOR FREE	7th	T4a	N2c	[Not Available]	Stage IVA	No Extranodal Extension	G2	YES	[Not Available]	[Not Available]	[Not Available]	4	[Not Available]	[Not Available]	[Not Available]	YES	0	0	[Not Available]	[Not Available]	[Not Available]
05fbd98c-28bd-41bc-ae60-16ac0c16c723	TCGA-CV-7090	2011-10-11	Head & Neck Squamous Cell Carcinoma	Oral Cavity	[Not Available]	NO	YES	MALE	-14515	WHITE	NOT HISPANIC OR LATINO	No	No	2001	NO	[Not Available]	[Not Available]	[Not Available]	[Not Available]	[Not Available]	[Not Available]	Negative	[Not Available]	[Not Available]	Alive	3837	[Not Applicable]	TUMOR FREE	7th	T2	NX	[Not Available]	Stage II	No Extranodal Extension	G2	[Not Available]	YES	[Not Available]	[Not Available]	[Not Available]	[Not Available]	[Not Available]	[Not Available]	NO	[Not Available]	[Not Available]	[Not Available]	[Not Available]	[Not Available]
2a192049-6435-49ab-8444-ddeb2b9ee774	TCGA-CV-7091	2011-10-11	Head & Neck Squamous Cell Carcinoma	Oral Cavity	[Not Available]	NO	YES	MALE	-19938	WHITE	NOT HISPANIC OR LATINO	No	No	2001	YES	Functional (Limited) Neck Dissection	Functional (Limited) Neck Dissection	YES	25	0	[Not Available]	Negative	[Not Available]	[Not Available]	Alive	3381	[Not Applicable]	TUMOR FREE	7th	T1	N0	[Not Available]	Stage I	No Extranodal Extension	G3	YES	[Not Available]	[Not Available]	[Not Available]	4	1959	1998	[Not Available]	YES	7	3	[Not Available]	[Not Available]	[Not Available]
d7d49895-032f-4385-8b68-ae16f8675ca7	TCGA-CV-7095	2011-10-5	Head & Neck Squamous Cell Carcinoma	Oral Cavity	[Not Available]	NO	YES	FEMALE	-32022	[Not Available]	HISPANIC OR LATINO	No	No	2001	YES	[Not Available]	[Not Available]	YES	08	0	[Not Available]	Negative	[Not Available]	[Not Available]	Dead	[Not Available]	572	TUMOR FREE	7th	T2	NX	[Not Available]	Stage II	No Extranodal Extension	G2	NO	NO	[Not Available]	[Not Available]	3	1970	1974	40	NO	[Not Available]	[Not Available]	[Not Available]	[Not Available]	[Not Available]
9d0f5938-6a01-4c06-8536-dff834f7f2f9	TCGA-CV-7097	2011-10-5	Head & Neck Squamous Cell Carcinoma	Oral Cavity	[Not Available]	NO	YES	MALE	-19382	WHITE	NOT HISPANIC OR LATINO	No	No	2002	NO	[Not Available]	[Not Available]	NO	[Not Available]	[Not Available]	[Not Available]	Close	[Not Available]	[Not Available]	Dead	[Not Available]	385	WITH TUMOR	7th	T2	NX	[Not Available]	Stage II	No Extranodal Extension	G3	NO	YES	[Not Available]	[Not Available]	4	1970	2002	64	YES	7	03	[Not Available]	[Not Available]	[Not Available]
57212fda-fd32-4328-81dc-61f167970f89	TCGA-CV-7099	2011-10-6	Head & Neck Squamous Cell Carcinoma	Oral Cavity	[Not Available]	NO	YES	FEMALE	-31134	WHITE	[Not Available]	No	No	2002	NO	[Not Available]	[Not Available]	NO	[Not Available]	[Not Available]	[Not Available]	Negative	[Not Available]	[Not Available]	Dead	[Not Available]	243	TUMOR FREE	7th	T2	NX	[Not Available]	Stage II	No Extranodal Extension	G2	NO	NO	[Not Available]	[Not Available]	3	1936	1956	[Not Available]	NO	[Not Available]	[Not Available]	[Not Available]	[Not Available]	[Not Available]
90a8d2cb-1f31-45f9-8575-eed3cb9a7798	TCGA-CV-7100	2011-10-6	Head & Neck Squamous Cell Carcinoma	Oral Cavity	Left	NO	YES	MALE	-24183	WHITE	[Not Available]	No	No	2001	NO	[Not Available]	[Not Available]	NO	[Not Available]	[Not Available]	[Not Available]	Positive	[Not Available]	[Not Available]	Dead	[Not Available]	274	WITH TUMOR	7th	T2	N1	[Not Available]	Stage III	No Extranodal Extension	G3	NO	NO	[Not Available]	[Not Available]	3	1959	1979	[Not Available]	NO	[Not Available]	[Not Available]	[Not Available]	[Not Available]	[Not Available]
241d9310-9137-42dd-b28d-0dc50c44cb43	TCGA-CV-7101	2011-10-6	Head & Neck Squamous Cell Carcinoma	Larynx	[Not Available]	NO	YES	MALE	-29550	WHITE	NOT HISPANIC OR LATINO	No	No	1999	NO	[Not Available]	[Not Available]	NO	0	0	0	Negative	[Not Available]	[Not Available]	Dead	[Not Available]	160	TUMOR FREE	7th	T2	NX	[Not Available]	Stage II	No Extranodal Extension	G2	NO	NO	[Not Available]	[Not Available]	2	1939	[Not Available]	[Not Available]	YES	7	3	[Not Available]	[Not Available]	[Not Available]
5a976335-2326-46f0-abf1-29b744da1f43	TCGA-CV-7102	2011-10-6	Head & Neck Squamous Cell Carcinoma	Floor of mouth	[Not Available]	NO	YES	FEMALE	-27805	WHITE	NOT HISPANIC OR LATINO	No	No	2000	YES	Modified Radical Neck Dissection	Modified Radical Neck Dissection	YES	24	3	0	Negative	[Not Available]	[Not Available]	Dead	[Not Available]	56	[Not Available]	7th	T3	N2	[Not Available]	Stage IVA	[Not Available]	G3	YES	NO	[Not Available]	[Not Available]	4	1945	1992	[Not Available]	YES	7	1	[Not Available]	[Not Available]	[Not Available]
1dd23cd6-3aa8-4553-8813-04701451846e	TCGA-CV-7103	2011-10-11	Head & Neck Squamous Cell Carcinoma	Oral Tongue	[Not Available]	NO	YES	MALE	-18219	WHITE	NOT HISPANIC OR LATINO	No	No	2000	YES	Functional (Limited) Neck Dissection	Functional (Limited) Neck Dissection	YES	14	2	0	Negative	[Not Available]	[Not Available]	Dead	[Not Available]	1591	WITH TUMOR	7th	T2	N2b	[Not Available]	Stage IVA	No Extranodal Extension	G2	[Not Available]	[Not Available]	[Not Available]	[Not Available]	2	[Not Available]	[Not Available]	[Not Available]	YES	7	3	[Not Available]	[Not Available]	[Not Available]
aa34f900-b2e4-4276-9d28-807ad11444ac	TCGA-CV-7104	2011-10-11	Head & Neck Squamous Cell Carcinoma	Oral Tongue	[Not Available]	NO	YES	FEMALE	-22349	WHITE	NOT HISPANIC OR LATINO	No	No	2000	YES	Modified Radical Neck Dissection	[Not Available]	YES	30	8	[Not Available]	Negative	[Not Available]	[Not Available]	Dead	[Not Available]	393	TUMOR FREE	7th	T2	N2b	[Not Available]	Stage IVA	No Extranodal Extension	G2	YES	YES	[Not Available]	[Not Available]	1	[Not Available]	[Not Available]	[Not Available]	NO	[Not Available]	[Not Available]	[Not Available]	[Not Available]	[Not Available]
c539274c-e2bf-4b5f-ab56-35eff1569bac	TCGA-CV-7177	2011-10-11	Head & Neck Squamous Cell Carcinoma	Larynx	[Not Available]	NO	YES	FEMALE	-30180	WHITE	NOT HISPANIC OR LATINO	No	No	1999	NO	[Not Available]	[Not Available]	NO	[Not Available]	[Not Available]	[Not Available]	Negative	[Not Available]	[Not Available]	Dead	[Not Available]	663	WITH TUMOR	7th	T2	NX	[Not Available]	Stage II	No Extranodal Extension	G2	[Not Available]	[Not Available]	[Not Available]	[Not Available]	[Not Available]	[Not Available]	[Not Available]	[Not Available]	NO	[Not Available]	[Not Available]	[Not Available]	[Not Available]	[Not Available]
8f044599-3fbe-4b69-b67d-49aee9168545	TCGA-CV-7178	2011-10-11	Head & Neck Squamous Cell Carcinoma	Oral Cavity	[Not Available]	NO	YES	FEMALE	-23430	WHITE	NOT HISPANIC OR LATINO	No	No	2000	YES	[Not Available]	[Not Available]	YES	21	4	[Not Available]	Close	[Not Available]	[Not Available]	Dead	[Not Available]	2166	WITH TUMOR	7th	T4a	N2	[Not Available]	Stage IVA	No Extranodal Extension	G3	[Not Available]	[Not Available]	[Not Available]	[Not Available]	3	[Not Available]	[Not Available]	[Not Available]	YES	2	0	[Not Available]	[Not Available]	[Not Available]
d2ca9a4d-c14c-40c0-871c-88794a02e4aa	TCGA-CV-7180	2011-10-11	Head & Neck Squamous Cell Carcinoma	Oral Tongue	[Not Available]	NO	YES	MALE	-12523	WHITE	NOT HISPANIC OR LATINO	No	No	1996	YES	Modified Radical Neck Dissection	Modified Radical Neck Dissection	YES	17	0	[Not Available]	Negative	[Not Available]	[Not Available]	Dead	[Not Available]	327	WITH TUMOR	7th	T2	NX	[Not Available]	Stage II	No Extranodal Extension	G2	[Not Available]	[Not Available]	[Not Available]	[Not Available]	3	1987	[Not Available]	[Not Available]	YES	2	6	[Not Available]	[Not Available]	[Not Available]
de206681-3e27-4d4f-8669-aefb12b5b1e3	TCGA-CV-7183	2011-10-11	Head & Neck Squamous Cell Carcinoma	Oral Cavity	[Not Available]	NO	YES	MALE	-19358	WHITE	NOT HISPANIC OR LATINO	No	No	2002	YES	Modified Radical Neck Dissection	[Not Available]	YES	36	0	[Not Available]	Negative	[Not Available]	[Not Available]	Alive	3497	[Not Applicable]	TUMOR FREE	7th	T2	N0	[Not Available]	Stage II	No Extranodal Extension	G1	[Not Available]	[Not Available]	[Not Available]	[Not Available]	3	1979	[Not Available]	[Not Available]	NO	[Not Available]	[Not Available]	[Not Available]	[Not Available]	[Not Available]
2fbafcc5-896c-4e50-8956-a61540fc89be	TCGA-CV-7235	2011-12-12	Head & Neck Squamous Cell Carcinoma	Floor of mouth	[Not Available]	NO	YES	MALE	-24800	WHITE	NOT HISPANIC OR LATINO	No	No	2007	YES	Functional (Limited) Neck Dissection	Functional (Limited) Neck Dissection	YES	64	[Not Available]	[Not Available]	Positive	[Not Available]	[Not Available]	Alive	1724	[Not Applicable]	TUMOR FREE	7th	T2	N0	[Not Available]	Stage II	[Not Available]	G3	YES	NO	[Not Available]	[Not Available]	3	1952	1991	97.5	YES	7	4	[Not Available]	[Not Available]	[Not Available]
38cfe5af-02e4-4271-8978-8e2566d3dca7	TCGA-CV-7236	2011-12-2	Head & Neck Squamous Cell Carcinoma	Oral Tongue	Left	NO	YES	FEMALE	-28250	WHITE	NOT HISPANIC OR LATINO	No	No	2007	YES	Functional (Limited) Neck Dissection	Functional (Limited) Neck Dissection	YES	34	6	0	Negative	[Not Available]	[Not Available]	Dead	[Not Available]	144	TUMOR FREE	7th	T3	N2c	[Not Available]	Stage IVA	No Extranodal Extension	G3	YES	YES	[Not Available]	[Not Available]	[Not Available]	[Not Available]	[Not Available]	[Not Available]	NO	[Not Available]	[Not Available]	[Not Available]	[Not Available]	[Not Available]
78fcc813-d0a8-44aa-b004-62810dca9d12	TCGA-CV-7238	2011-12-5	Head & Neck Squamous Cell Carcinoma	Oral Tongue	Left	NO	YES	FEMALE	-25471	WHITE	NOT HISPANIC OR LATINO	No	No	2007	YES	Functional (Limited) Neck Dissection	[Not Available]	YES	73	[Not Available]	[Not Available]	Negative	[Not Available]	[Not Available]	Alive	1444	[Not Applicable]	TUMOR FREE	7th	T2	N0	[Not Available]	Stage II	[Not Available]	G2	NO	YES	[Not Available]	[Not Available]	1	[Not Available]	[Not Available]	[Not Available]	NO	[Not Available]	[Not Available]	[Not Available]	[Not Available]	[Not Available]
4b4247e2-4446-44f5-8573-4cea8bf69f8e	TCGA-CV-7242	2011-12-2	Head & Neck Squamous Cell Carcinoma	Larynx	[Not Available]	NO	YES	FEMALE	-22136	WHITE	NOT HISPANIC OR LATINO	No	No	2008	YES	Functional (Limited) Neck Dissection	Functional (Limited) Neck Dissection	YES	43	0	0	Negative	[Not Available]	[Not Available]	Alive	1095	[Not Applicable]	TUMOR FREE	7th	T2	N0	[Not Available]	Stage II	[Not Available]	G2	NO	NO	[Not Available]	[Not Available]	3	1971	[Not Available]	40	YES	7	5	[Not Available]	[Not Available]	[Not Available]
fb7672f9-5dab-4204-a137-c5fb84903892	TCGA-CV-7243	2011-12-5	Head & Neck Squamous Cell Carcinoma	Oral Tongue	Right	NO	YES	MALE	-18466	WHITE	NOT HISPANIC OR LATINO	No	No	2008	YES	[Not Available]	Functional (Limited) Neck Dissection	YES	26	1	0	Negative	[Not Available]	[Not Available]	Alive	954	[Not Applicable]	TUMOR FREE	7th	T2	N1	[Not Available]	Stage III	[Not Available]	G2	NO	NO	[Not Available]	[Not Available]	1	[Not Available]	[Not Available]	[Not Available]	YES	7	1	[Not Available]	[Not Available]	[Not Available]
ae2051a3-f851-4cb3-af18-029f4574b179	TCGA-CV-7245	2011-12-2	Head & Neck Squamous Cell Carcinoma	Larynx	Left	NO	YES	MALE	-22646	WHITE	HISPANIC OR LATINO	No	No	2009	YES	Functional (Limited) Neck Dissection	Functional (Limited) Neck Dissection	YES	46	0	0	Negative	[Not Available]	[Not Available]	Alive	797	[Not Applicable]	TUMOR FREE	7th	T4a	N0	[Not Available]	Stage IVA	[Not Available]	G2	NO	NO	[Not Available]	[Not Available]	4	1966	2006	60	NO	[Not Available]	[Not Available]	[Not Available]	[Not Available]	[Not Available]
5e25ab76-a8ab-4779-aa03-8de658f18da1	TCGA-CV-7247	2011-12-5	Head & Neck Squamous Cell Carcinoma	Larynx	[Not Available]	NO	YES	MALE	-20433	WHITE	NOT HISPANIC OR LATINO	No	No	1995	YES	Functional (Limited) Neck Dissection	Functional (Limited) Neck Dissection	YES	9	[Not Available]	[Not Available]	Negative	[Not Available]	[Not Available]	Dead	[Not Available]	577	WITH TUMOR	7th	T3	N0	[Not Available]	Stage III	[Not Available]	G2	YES	NO	[Not Available]	[Not Available]	1	[Not Available]	[Not Available]	[Not Available]	NO	[Not Available]	[Not Available]	[Not Available]	[Not Available]	[Not Available]
34227de4-d23c-46d6-b78b-49add24a4b88	TCGA-CV-7248	2011-12-2	Head & Neck Squamous Cell Carcinoma	Larynx	[Not Available]	NO	YES	FEMALE	-23082	BLACK OR AFRICAN AMERICAN	NOT HISPANIC OR LATINO	No	No	2001	YES	Modified Radical Neck Dissection	Modified Radical Neck Dissection	YES	24	4	0	Negative	[Not Available]	[Not Available]	Dead	[Not Available]	521	TUMOR FREE	7th	T4a	N2c	[Not Available]	Stage IVA	Microscopic Extension	G2	YES	YES	[Not Available]	[Not Available]	2	1967	[Not Available]	30	NO	[Not Available]	[Not Available]	[Not Available]	[Not Available]	[Not Available]
0858c8b7-e2eb-4461-b65e-9d476029ad8d	TCGA-CV-7250	2011-12-5	Head & Neck Squamous Cell Carcinoma	Larynx	[Not Available]	YES	NO	MALE	-23489	WHITE	NOT HISPANIC OR LATINO	No	No	2000	YES	Modified Radical Neck Dissection	Modified Radical Neck Dissection	YES	48	[Not Available]	[Not Available]	Negative	[Not Available]	[Not Available]	Dead	[Not Available]	2900	TUMOR FREE	7th	T4a	N0	[Not Available]	Stage IVA	[Not Available]	G1	NO	YES	[Not Available]	[Not Available]	3	1960	[Not Available]	60	YES	[Not Available]	[Not Available]	[Not Available]	[Not Available]	[Not Available]
24ecbe19-a9ea-4215-a7f1-74300f9ed2a9	TCGA-CV-7252	2011-12-2	Head & Neck Squamous Cell Carcinoma	Oral Cavity	[Not Available]	NO	YES	FEMALE	-22934	BLACK OR AFRICAN AMERICAN	NOT HISPANIC OR LATINO	No	No	1994	YES	Modified Radical Neck Dissection	[Not Available]	YES	34	0	0	Positive	[Not Available]	[Not Available]	Dead	[Not Available]	151	WITH TUMOR	7th	T4a	N0	[Not Available]	Stage IVA	[Not Available]	G2	NO	YES	[Not Available]	[Not Available]	1	[Not Available]	[Not Available]	[Not Available]	NO	[Not Available]	[Not Available]	[Not Available]	[Not Available]	[Not Available]
d99f39f3-e85a-4073-b6ce-371ba76cea20	TCGA-CV-7253	2011-12-5	Head & Neck Squamous Cell Carcinoma	Oral Cavity	[Not Available]	NO	YES	MALE	-21473	BLACK OR AFRICAN AMERICAN	NOT HISPANIC OR LATINO	No	No	1993	NO	[Not Available]	[Not Available]	NO	[Not Available]	[Not Available]	[Not Available]	Positive	[Not Available]	[Not Available]	Dead	[Not Available]	361	WITH TUMOR	7th	T4a	N0	[Not Available]	Stage IVA	[Not Available]	G2	NO	NO	[Not Available]	[Not Available]	[Not Available]	[Not Available]	[Not Available]	[Not Available]	[Not Available]	[Not Available]	[Not Available]	[Not Available]	[Not Available]	[Not Available]
f4343626-f677-4fe5-862b-8fb4a16262bf	TCGA-CV-7254	2011-12-2	Head & Neck Squamous Cell Carcinoma	Oral Cavity	Right	NO	YES	MALE	-20306	WHITE	NOT HISPANIC OR LATINO	No	No	1996	NO	[Not Available]	[Not Available]	NO	0	0	0	Positive	[Not Available]	[Not Available]	Dead	[Not Available]	1459	WITH TUMOR	7th	T2	NX	[Not Available]	Stage II	[Not Available]	G3	YES	NO	[Not Available]	[Not Available]	4	1976	1996	40	YES	7	6	[Not Available]	[Not Available]	[Not Available]
534f85f2-b9eb-45be-87d5-c3dffd13d541	TCGA-CV-7255	2011-12-5	Head & Neck Squamous Cell Carcinoma	Oral Tongue	[Not Available]	NO	YES	FEMALE	-11931	WHITE	NOT HISPANIC OR LATINO	No	No	1995	NO	[Not Available]	[Not Available]	NO	[Not Available]	[Not Available]	[Not Available]	Negative	[Not Available]	[Not Available]	Dead	[Not Available]	64	WITH TUMOR	7th	T4a	N0	[Not Available]	Stage IVA	[Not Available]	G2	NO	YES	[Not Available]	[Not Available]	1	[Not Available]	[Not Available]	[Not Available]	YES	[Not Available]	[Not Available]	[Not Available]	[Not Available]	[Not Available]
55f96a9c-e2c8-4243-8a7e-94bc6fab73a6	TCGA-CV-7261	2011-12-2	Head & Neck Squamous Cell Carcinoma	Larynx	[Not Available]	NO	YES	MALE	-20992	WHITE	NOT HISPANIC OR LATINO	No	No	2008	YES	[Not Available]	Functional (Limited) Neck Dissection	YES	17	0	0	Negative	[Not Available]	[Not Available]	Alive	1099	[Not Applicable]	TUMOR FREE	7th	T4a	N0	[Not Available]	Stage IVA	[Not Available]	G2	NO	NO	[Not Available]	[Not Available]	2	1967	[Not Available]	41	NO	[Not Available]	[Not Available]	[Not Available]	[Not Available]	[Not Available]
93b742eb-5fc3-4ce2-b7f6-c89f97e0dcc9	TCGA-CV-7263	2011-12-5	Head & Neck Squamous Cell Carcinoma	Oral Cavity	[Not Available]	NO	YES	MALE	-23513	BLACK OR AFRICAN AMERICAN	[Not Available]	No	No	1997	[Not Available]	[Not Available]	[Not Available]	[Not Available]	[Not Available]	[Not Available]	[Not Available]	Positive	[Not Available]	[Not Available]	Dead	[Not Available]	560	WITH TUMOR	7th	T2	NX	[Not Available]	Stage II	[Not Available]	G1	NO	NO	[Not Available]	[Not Available]	3	[Not Available]	[Not Available]	60	NO	[Not Available]	[Not Available]	[Not Available]	[Not Available]	[Not Available]
2c6d6c93-fb6d-47f7-a868-5e9a82c75d4c	TCGA-CV-7406	2012-4-9	Head & Neck Squamous Cell Carcinoma	Base of tongue	[Not Available]	NO	YES	MALE	-18250	WHITE	NOT HISPANIC OR LATINO	No	Yes	1999	YES	Functional (Limited) Neck Dissection	[Not Available]	YES	2	0	0	Positive	[Not Available]	[Not Available]	Dead	[Not Available]	1748	[Not Available]	7th	T2	N0	[Not Available]	Stage II	[Not Available]	GX	YES	[Not Available]	[Not Available]	[Not Available]	4	1974	1994	9	YES	7	3	[Not Available]	[Not Available]	[Not Available]
8b63be59-9ce6-45a0-80d9-4d20f4918cb9	TCGA-CV-7407	2012-2-10	Head & Neck Squamous Cell Carcinoma	Floor of mouth	Right	NO	YES	FEMALE	-24475	WHITE	NOT HISPANIC OR LATINO	No	No	1992	NO	[Not Available]	[Not Available]	[Not Available]	[Not Available]	[Not Available]	[Not Available]	Negative	[Not Available]	[Not Available]	Dead	[Not Available]	1081	[Not Available]	7th	T2	NX	[Not Available]	Stage II	No Extranodal Extension	G2	[Not Available]	YES	[Not Available]	[Not Available]	1	[Not Available]	[Not Available]	[Not Available]	NO	[Not Available]	[Not Available]	[Not Available]	[Not Available]	[Not Available]
acd98e20-d2da-4256-99a5-13e261bc88e6	TCGA-CV-7409	2012-6-14	Head & Neck Squamous Cell Carcinoma	Oral Cavity	[Not Available]	NO	YES	MALE	-15888	BLACK OR AFRICAN AMERICAN	NOT HISPANIC OR LATINO	No	No	1994	YES	Modified Radical Neck Dissection	Modified Radical Neck Dissection	YES	62	7	[Not Available]	Negative	[Not Available]	[Not Available]	Dead	[Not Available]	543	[Not Available]	7th	T4a	N3	[Not Available]	Stage IVB	[Not Available]	G3	[Not Available]	[Not Available]	[Not Available]	[Not Available]	[Not Available]	[Not Available]	[Not Available]	[Not Available]	NO	[Not Available]	[Not Available]	[Not Available]	[Not Available]	[Not Available]
06f0cf45-3840-44b2-bfc5-18eb980b8f68	TCGA-CV-7410	2012-4-9	Head & Neck Squamous Cell Carcinoma	Larynx	Right	NO	YES	MALE	-22302	WHITE	NOT HISPANIC OR LATINO	No	Yes	1993	YES	[Not Available]	Modified Radical Neck Dissection	YES	10	01	0	Negative	[Not Available]	[Not Available]	Dead	[Not Available]	6417	WITH TUMOR	7th	T2	N1	[Not Available]	Stage III	Gross Extension	GX	[Not Available]	[Not Available]	[Not Available]	[Not Available]	3	1948	1986	38	NO	[Not Available]	[Not Available]	[Not Available]	[Not Available]	[Not Available]
600fc87b-a177-4bf9-9084-457f7e7e102c	TCGA-CV-7411	2012-2-13	Head & Neck Squamous Cell Carcinoma	Oral Cavity	Left	NO	YES	FEMALE	-23696	WHITE	NOT HISPANIC OR LATINO	No	No	1994	YES	Functional (Limited) Neck Dissection	Functional (Limited) Neck Dissection	YES	29	0	0	Negative	[Not Available]	[Not Available]	Dead	[Not Available]	2717	[Not Available]	7th	T4a	N0	[Not Available]	Stage IVA	[Not Available]	G1	[Not Available]	[Not Available]	[Not Available]	[Not Available]	2	[Not Available]	[Not Available]	[Not Available]	NO	[Not Available]	[Not Available]	[Not Available]	[Not Available]	[Not Available]
b3342767-62bc-407f-8a83-5be50e3bdc3e	TCGA-CV-7413	2012-2-17	Head & Neck Squamous Cell Carcinoma	Oral Cavity	Right	NO	YES	FEMALE	-27231	WHITE	NOT HISPANIC OR LATINO	No	No	1995	NO	[Not Available]	[Not Available]	[Not Available]	[Not Available]	[Not Available]	[Not Available]	Negative	[Not Available]	[Not Available]	Dead	[Not Available]	294	[Not Available]	7th	T2	N0	[Not Available]	Stage II	No Extranodal Extension	G2	NO	NO	[Not Available]	[Not Available]	[Not Available]	[Not Available]	[Not Available]	[Not Available]	NO	[Not Available]	[Not Available]	[Not Available]	[Not Available]	[Not Available]
c3b2c38d-81a3-42fd-a41e-6f6de3934007	TCGA-CV-7414	2012-2-13	Head & Neck Squamous Cell Carcinoma	Oral Cavity	Left	NO	YES	MALE	-28603	WHITE	NOT HISPANIC OR LATINO	No	No	1995	YES	Radical Neck Dissection	[Not Available]	YES	21	10	[Not Available]	Negative	[Not Available]	[Not Available]	Dead	[Not Available]	14	[Not Available]	7th	T4a	N2b	[Not Available]	Stage IVA	Microscopic Extension	G2	YES	YES	[Not Available]	[Not Available]	3	[Not Available]	1965	[Not Available]	NO	[Not Available]	[Not Available]	[Not Available]	[Not Available]	[Not Available]
f22eac21-8a74-433a-b65c-3540d14a45cb	TCGA-CV-7415	2012-2-10	Head & Neck Squamous Cell Carcinoma	Larynx	Left	NO	YES	MALE	-22062	WHITE	NOT HISPANIC OR LATINO	No	No	1995	YES	Radical Neck Dissection	Modified Radical Neck Dissection	YES	82	16	0	Negative	[Not Available]	[Not Available]	Dead	[Not Available]	695	WITH TUMOR	7th	T4a	N2c	[Not Available]	Stage IVA	Microscopic Extension	G2	YES	[Not Available]	[Not Available]	[Not Available]	[Not Available]	[Not Available]	[Not Available]	[Not Available]	NO	[Not Available]	[Not Available]	[Not Available]	[Not Available]	[Not Available]
96415324-6859-41eb-8d07-be4e6f7d9781	TCGA-CV-7416	2012-1-31	Head & Neck Squamous Cell Carcinoma	Oral Cavity	Left	NO	YES	FEMALE	-10936	WHITE	NOT HISPANIC OR LATINO	No	Yes	1994	YES	Radical Neck Dissection	Modified Radical Neck Dissection	YES	[Not Available]	[Not Available]	[Not Available]	Negative	[Not Available]	[Not Available]	Dead	[Not Available]	763	[Not Available]	7th	T4a	[Not Available]	[Not Available]	Stage IVA	Gross Extension	GX	[Not Available]	NO	[Not Available]	[Not Available]	1	[Not Available]	[Not Available]	[Not Available]	[Not Available]	[Not Available]	[Not Available]	[Not Available]	[Not Available]	[Not Available]
20ad4ac0-6a87-461f-83a5-fded51bf821a	TCGA-CV-7418	2012-2-10	Head & Neck Squamous Cell Carcinoma	Larynx	Left	NO	YES	MALE	-22805	BLACK OR AFRICAN AMERICAN	NOT HISPANIC OR LATINO	No	No	1996	YES	Functional (Limited) Neck Dissection	[Not Available]	YES	28	2	0	Positive	[Not Available]	[Not Available]	Dead	[Not Available]	789	TUMOR FREE	7th	T4a	N2b	[Not Available]	Stage IVA	[Not Available]	G2	[Not Available]	[Not Available]	[Not Available]	[Not Available]	4	1955	1994	60	YES	7	6	[Not Available]	[Not Available]	[Not Available]
e0acb3aa-4cb4-43c9-ae36-2213536666a6	TCGA-CV-7421	2012-2-13	Head & Neck Squamous Cell Carcinoma	Larynx	Midline	NO	YES	MALE	-27961	WHITE	NOT HISPANIC OR LATINO	No	No	1997	YES	Functional (Limited) Neck Dissection	Functional (Limited) Neck Dissection	YES	11	0	[Not Available]	Negative	[Not Available]	[Not Available]	Dead	[Not Available]	2	[Not Available]	7th	T4a	N0	[Not Available]	Stage IVA	No Extranodal Extension	G2	[Not Available]	[Not Available]	[Not Available]	[Not Available]	3	[Not Available]	1962	[Not Available]	NO	[Not Available]	[Not Available]	[Not Available]	[Not Available]	[Not Available]
2e73e016-61ff-4f23-9ca9-fd48d9050d82	TCGA-CV-7422	2012-2-10	Head & Neck Squamous Cell Carcinoma	Larynx	Right	NO	YES	FEMALE	-22098	WHITE	NOT HISPANIC OR LATINO	No	No	1997	YES	Functional (Limited) Neck Dissection	Functional (Limited) Neck Dissection	YES	27	1	0	Negative	[Not Available]	[Not Available]	Dead	[Not Available]	1037	WITH TUMOR	7th	T4a	N1	[Not Available]	Stage IVA	Microscopic Extension	G3	YES	[Not Available]	[Not Available]	[Not Available]	4	1957	1997	80	YES	[Not Available]	[Not Available]	[Not Available]	[Not Available]	[Not Available]
f3a626e4-2d93-4d13-a34c-de0e0c6118ac	TCGA-CV-7423	2012-2-13	Head & Neck Squamous Cell Carcinoma	Oral Cavity	Right	NO	YES	MALE	-24071	WHITE	NOT HISPANIC OR LATINO	No	No	1997	NO	[Not Available]	[Not Available]	[Not Available]	[Not Available]	[Not Available]	[Not Available]	Negative	[Not Available]	[Not Available]	Dead	[Not Available]	3059	[Not Available]	7th	T2	NX	[Not Available]	Stage II	[Not Available]	G1	[Not Available]	[Not Available]	[Not Available]	[Not Available]	3	[Not Available]	1976	[Not Available]	NO	[Not Available]	[Not Available]	[Not Available]	[Not Available]	[Not Available]
815119e3-13c4-4f63-98c7-10a519034a25	TCGA-CV-7424	2012-2-7	Head & Neck Squamous Cell Carcinoma	Larynx	Right	NO	YES	MALE	-24775	ASIAN	NOT HISPANIC OR LATINO	No	No	1997	YES	Modified Radical Neck Dissection	Radical Neck Dissection	YES	4	1	0	Close	[Not Available]	[Not Available]	Dead	[Not Available]	453	WITH TUMOR	7th	T3	N2b	[Not Available]	Stage IVA	Gross Extension	G2	[Not Available]	YES	[Not Available]	[Not Available]	4	1947	1997	50	NO	[Not Available]	[Not Available]	[Not Available]	[Not Available]	[Not Available]
d2e43b2d-2b28-441a-8f03-a43ae7dfc1ce	TCGA-CV-7425	2012-2-13	Head & Neck Squamous Cell Carcinoma	Oral Cavity	Right	NO	YES	FEMALE	-28368	WHITE	NOT HISPANIC OR LATINO	No	No	2000	NO	[Not Available]	[Not Available]	[Not Available]	[Not Available]	[Not Available]	[Not Available]	Positive	[Not Available]	[Not Available]	Dead	[Not Available]	1718	WITH TUMOR	7th	T3	NX	[Not Available]	Stage III	[Not Available]	G1	[Not Available]	[Not Available]	[Not Available]	[Not Available]	1	[Not Available]	[Not Available]	[Not Available]	NO	[Not Available]	[Not Available]	[Not Available]	[Not Available]	[Not Available]
c2bbb6f9-6f88-4a58-a15a-b887dfad34b4	TCGA-CV-7427	2012-2-13	Head & Neck Squamous Cell Carcinoma	Oral Cavity	Right	NO	YES	FEMALE	-26975	WHITE	NOT HISPANIC OR LATINO	No	No	1997	NO	[Not Available]	[Not Available]	[Not Available]	[Not Available]	[Not Available]	[Not Available]	Negative	[Not Available]	[Not Available]	Dead	[Not Available]	4760	TUMOR FREE	7th	T2	NX	[Not Available]	Stage II	[Not Available]	G1	[Not Available]	[Not Available]	[Not Available]	[Not Available]	3	1937	1955	25	YES	7	1	[Not Available]	[Not Available]	[Not Available]
90d3c240-5cb6-4601-a852-b5cdfbcd6483	TCGA-CV-7428	2012-2-13	Head & Neck Squamous Cell Carcinoma	Oral Cavity	Right	NO	YES	MALE	-17429	WHITE	NOT HISPANIC OR LATINO	No	No	1998	YES	[Not Available]	Functional (Limited) Neck Dissection	YES	10	02	[Not Available]	Positive	[Not Available]	[Not Available]	Dead	[Not Available]	1671	WITH TUMOR	7th	T4a	N2b	[Not Available]	Stage IVA	[Not Available]	G2	[Not Available]	[Not Available]	[Not Available]	[Not Available]	2	1973	[Not Available]	4	YES	7	3	[Not Available]	[Not Available]	[Not Available]
44d99f11-ef5b-45d7-b7df-b5c5893d878f	TCGA-CV-7429	2012-2-13	Head & Neck Squamous Cell Carcinoma	Oral Cavity	Right	NO	YES	MALE	-20188	WHITE	NOT HISPANIC OR LATINO	No	No	1998	YES	[Not Available]	Functional (Limited) Neck Dissection	YES	24	14	[Not Available]	Negative	[Not Available]	[Not Available]	Dead	[Not Available]	107	WITH TUMOR	7th	T4a	N2b	[Not Available]	Stage IVA	Microscopic Extension	G3	[Not Available]	YES	[Not Available]	[Not Available]	4	[Not Available]	[Not Available]	[Not Available]	YES	[Not Available]	[Not Available]	[Not Available]	[Not Available]	[Not Available]
df132eb8-174b-4427-a16b-953e0f28bf2f	TCGA-CV-7430	2012-2-13	Head & Neck Squamous Cell Carcinoma	Larynx	Left	NO	YES	MALE	-20763	WHITE	NOT HISPANIC OR LATINO	No	No	1996	YES	[Not Available]	Functional (Limited) Neck Dissection	YES	10	0	[Not Available]	Positive	[Not Available]	[Not Available]	Dead	[Not Available]	495	WITH TUMOR	7th	T4a	N0	[Not Available]	Stage IVA	[Not Available]	G2	YES	YES	[Not Available]	[Not Available]	4	1972	1992	40	NO	[Not Available]	[Not Available]	[Not Available]	[Not Available]	[Not Available]
eaf674dd-9909-4879-b9a3-74253169eddd	TCGA-CV-7432	2012-2-13	Head & Neck Squamous Cell Carcinoma	Oral Cavity	Left	NO	YES	MALE	-28875	WHITE	NOT HISPANIC OR LATINO	No	No	1998	YES	Functional (Limited) Neck Dissection	[Not Available]	YES	20	0	[Not Available]	Negative	[Not Available]	[Not Available]	Dead	[Not Available]	2570	[Not Available]	7th	T2	N0	[Not Available]	Stage II	[Not Available]	G1	[Not Available]	YES	[Not Available]	[Not Available]	4	1937	1998	61	NO	[Not Available]	[Not Available]	[Not Available]	[Not Available]	[Not Available]
c9c33b2a-bf99-4563-a220-01a5dbe3be92	TCGA-CV-7433	2012-2-13	Head & Neck Squamous Cell Carcinoma	Larynx	Right	NO	YES	MALE	-18004	WHITE	NOT HISPANIC OR LATINO	No	No	1999	YES	Functional (Limited) Neck Dissection	Modified Radical Neck Dissection	YES	43	04	[Not Available]	Negative	[Not Available]	[Not Available]	Dead	[Not Available]	601	WITH TUMOR	7th	T4a	N2b	[Not Available]	Stage IVA	Microscopic Extension	G3	[Not Available]	[Not Available]	[Not Available]	[Not Available]	2	1984	[Not Available]	16	NO	[Not Available]	[Not Available]	[Not Available]	[Not Available]	[Not Available]
63b50e1c-7948-464f-bff1-8e0e5daafcc5	TCGA-CV-7434	2012-2-13	Head & Neck Squamous Cell Carcinoma	Oral Cavity	Left	NO	YES	MALE	-23465	WHITE	NOT HISPANIC OR LATINO	No	No	1999	YES	[Not Available]	Functional (Limited) Neck Dissection	YES	1	1	[Not Available]	Negative	[Not Available]	[Not Available]	Dead	[Not Available]	218	[Not Available]	7th	T4a	N1	[Not Available]	Stage IVA	Microscopic Extension	G2	[Not Available]	YES	[Not Available]	[Not Available]	4	1958	1998	80	YES	7	1	[Not Available]	[Not Available]	[Not Available]
65ba24fb-07df-47ce-91c4-677684b64cf4	TCGA-CV-7435	2012-2-13	Head & Neck Squamous Cell Carcinoma	Oral Cavity	Midline	NO	YES	FEMALE	-21049	WHITE	NOT HISPANIC OR LATINO	No	No	1999	YES	Functional (Limited) Neck Dissection	Functional (Limited) Neck Dissection	YES	22	02	[Not Available]	Negative	[Not Available]	[Not Available]	Alive	4335	[Not Applicable]	TUMOR FREE	7th	T3	N2b	[Not Available]	Stage IVA	No Extranodal Extension	G2	YES	YES	[Not Available]	[Not Available]	2	1959	[Not Available]	[Not Available]	NO	[Not Available]	[Not Available]	[Not Available]	[Not Available]	[Not Available]
a4cb2c52-15e2-45c8-aff9-23339217d167	TCGA-CV-7437	2012-4-9	Head & Neck Squamous Cell Carcinoma	Larynx	Right	NO	YES	MALE	-28221	[Not Available]	[Not Available]	No	Yes	1996	NO	[Not Available]	[Not Available]	[Not Available]	[Not Available]	[Not Available]	[Not Available]	Negative	[Not Available]	[Not Available]	Dead	[Not Available]	506	WITH TUMOR	7th	T2	NX	[Not Available]	Stage II	[Not Available]	GX	YES	YES	[Not Available]	[Not Available]	1	[Not Available]	[Not Available]	[Not Available]	NO	[Not Available]	[Not Available]	[Not Available]	[Not Available]	[Not Available]
08a45833-16a3-4a57-a310-307ec086e558	TCGA-CV-7438	2012-2-13	Head & Neck Squamous Cell Carcinoma	Oral Tongue	Left	NO	YES	FEMALE	-32021	WHITE	NOT HISPANIC OR LATINO	No	No	2000	NO	[Not Available]	[Not Available]	[Not Available]	[Not Available]	[Not Available]	[Not Available]	Close	[Not Available]	[Not Available]	Dead	[Not Available]	194	WITH TUMOR	7th	T1	NX	[Not Available]	Stage I	[Not Available]	G3	YES	YES	[Not Available]	[Not Available]	1	[Not Available]	[Not Available]	[Not Available]	NO	[Not Available]	[Not Available]	[Not Available]	[Not Available]	[Not Available]
6715b957-0d48-439c-8cd7-bd9b204d39b0	TCGA-CV-7440	2012-4-9	Head & Neck Squamous Cell Carcinoma	Larynx	Midline	NO	YES	MALE	-13992	WHITE	NOT HISPANIC OR LATINO	No	Yes	2000	NO	[Not Available]	[Not Available]	NO	[Not Available]	[Not Available]	[Not Available]	Negative	[Not Available]	[Not Available]	Dead	[Not Available]	675	[Not Available]	7th	T2	NX	[Not Available]	Stage II	[Not Available]	GX	YES	YES	[Not Available]	[Not Available]	2	1981	[Not Available]	21	NO	[Not Available]	[Not Available]	[Not Available]	[Not Available]	[Not Available]
c4ad0479-8bef-4876-b423-fe83f222a60a	TCGA-CV-7446	2012-2-13	Head & Neck Squamous Cell Carcinoma	Oral Tongue	Left	NO	YES	MALE	-24170	WHITE	NOT HISPANIC OR LATINO	No	No	1998	YES	Modified Radical Neck Dissection	Modified Radical Neck Dissection	YES	2	2	0	Negative	[Not Available]	[Not Available]	Dead	[Not Available]	1093	WITH TUMOR	7th	T2	N2b	[Not Available]	Stage IVA	No Extranodal Extension	G2	[Not Available]	YES	[Not Available]	[Not Available]	2	1958	[Not Available]	86	YES	6	1	[Not Available]	[Not Available]	[Not Available]
fa2d4258-3ee4-4d53-8ef2-9700b5cf38d6	TCGA-CV-7568	2012-4-9	Head & Neck Squamous Cell Carcinoma	Oral Cavity	Midline	NO	YES	FEMALE	-17670	WHITE	NOT HISPANIC OR LATINO	No	Yes	1995	NO	[Not Available]	[Not Available]	NO	[Not Available]	[Not Available]	[Not Available]	Negative	[Not Available]	[Not Available]	Dead	[Not Available]	927	[Not Available]	7th	T4a	NX	[Not Available]	Stage IVA	[Not Available]	GX	YES	YES	[Not Available]	[Not Available]	4	1961	1996	35	NO	[Not Available]	[Not Available]	[Not Available]	[Not Available]	[Not Available]
9E3E8014-04D4-40D8-B2DF-53C770E01DF2	TCGA-CV-A45O	2013-8-22	Head & Neck Squamous Cell Carcinoma	Alveolar Ridge	[Not Available]	NO	YES	MALE	-20868	WHITE	NOT HISPANIC OR LATINO	No	No	1994	YES	Functional (Limited) Neck Dissection	[Not Available]	YES	14	0	0	Negative	[Not Available]	[Not Available]	Alive	851	[Not Applicable]	TUMOR FREE	7th	[Not Available]	[Not Available]	[Not Available]	[Not Available]	[Not Available]	G2	[Not Available]	[Not Available]	[Not Available]	[Not Available]	3	[Not Available]	[Not Available]	[Not Available]	NO	[Not Available]	[Not Available]	NO	NO	[Not Applicable]
1C509BA7-2EDF-4428-BD39-109C78B3FB30	TCGA-CV-A45P	2013-8-22	Head & Neck Squamous Cell Carcinoma	Oral Tongue	Right	NO	YES	FEMALE	-30297	WHITE	NOT HISPANIC OR LATINO	No	No	1998	YES	[Not Available]	Functional (Limited) Neck Dissection	YES	22	0	0	Negative	[Not Available]	[Not Available]	Alive	639	[Not Applicable]	WITH TUMOR	5th	T1	N0	M0	Stage I	No Extranodal Extension	G2	[Not Available]	[Not Available]	[Not Available]	[Not Available]	1	[Not Available]	[Not Available]	[Not Available]	NO	[Not Available]	[Not Available]	YES	[Not Available]	Complete Remission/Response
650310FF-B75E-40D2-BB8D-80E4EFA36B2A	TCGA-CV-A45Q	2013-8-22	Head & Neck Squamous Cell Carcinoma	Oral Cavity	Left	NO	YES	FEMALE	-25379	WHITE	NOT HISPANIC OR LATINO	No	No	1995	YES	Functional (Limited) Neck Dissection	[Not Available]	YES	20	1	0	Negative	[Not Available]	[Not Available]	Dead	[Not Available]	5152	TUMOR FREE	7th	[Not Available]	[Not Available]	[Not Available]	[Not Available]	[Not Available]	G1	[Not Available]	[Not Available]	[Not Available]	[Not Available]	3	1945	1995	[Not Available]	NO	[Not Available]	[Not Available]	YES	NO	Complete Remission/Response
9180E195-DAE9-4AF9-90CF-71778BC9AEFC	TCGA-CV-A45R	2013-8-19	Head & Neck Squamous Cell Carcinoma	Oral Tongue	[Not Available]	NO	YES	MALE	-17125	WHITE	HISPANIC OR LATINO	No	No	1997	YES	[Not Available]	Functional (Limited) Neck Dissection	YES	26	1	0	Negative	[Not Available]	[Not Available]	Alive	5480	[Not Applicable]	TUMOR FREE	4th	T2	N1	M0	Stage III	No Extranodal Extension	G1	[Not Available]	[Not Available]	[Not Available]	[Not Available]	4	[Not Available]	1985	[Not Available]	YES	[Not Available]	[Not Available]	YES	NO	Complete Remission/Response
837BF19D-1E02-4C3D-9E65-8999F0652020	TCGA-CV-A45T	2013-8-15	Head & Neck Squamous Cell Carcinoma	Oral Tongue	Right	NO	YES	FEMALE	-23452	WHITE	NOT HISPANIC OR LATINO	No	No	1998	YES	[Not Available]	Functional (Limited) Neck Dissection	YES	32	0	0	Positive	[Not Available]	[Not Available]	Dead	[Not Available]	4856	TUMOR FREE	5th	T1	N0	M0	[Discrepancy]	No Extranodal Extension	G3	[Not Available]	[Not Available]	[Not Available]	[Not Available]	4	[Not Available]	[Not Available]	[Not Available]	YES	[Not Available]	[Not Available]	NO	NO	[Not Available]
7CABCC66-F159-42DC-BD79-953BFFD93B8D	TCGA-CV-A45U	2013-8-20	Head & Neck Squamous Cell Carcinoma	Oral Cavity	Left	NO	YES	MALE	-21746	WHITE	NOT HISPANIC OR LATINO	No	No	1999	YES	Functional (Limited) Neck Dissection	[Not Available]	YES	13	2	0	Negative	[Not Available]	[Not Available]	Dead	[Not Available]	1079	WITH TUMOR	5th	T4	N2b	M0	Stage IVA	Microscopic Extension	G1	[Not Available]	[Not Available]	[Not Available]	[Not Available]	2	[Not Available]	[Not Available]	[Not Available]	YES	[Not Available]	[Not Available]	YES	NO	Complete Remission/Response
9413432E-24FE-428A-B464-1A5BCDBF5F74	TCGA-CV-A45V	2013-8-22	Head & Neck Squamous Cell Carcinoma	Oral Cavity	Right	NO	YES	FEMALE	-31936	WHITE	NOT HISPANIC OR LATINO	No	No	1999	NO	[Not Available]	[Not Available]	[Not Available]	[Not Available]	[Not Available]	[Not Available]	Negative	[Not Available]	[Not Available]	Dead	[Not Available]	32	[Unknown]	5th	T4	N0	M0	Stage IVA	No Extranodal Extension	G1	[Not Available]	[Not Available]	[Not Available]	[Not Available]	1	[Not Available]	[Not Available]	[Not Available]	NO	[Not Available]	[Not Available]	NO	NO	[Not Available]
2D74E19E-9677-491F-B9EA-4874DB64747A	TCGA-CV-A45W	2013-8-14	Head & Neck Squamous Cell Carcinoma	Larynx	[Not Available]	NO	YES	MALE	-27743	WHITE	NOT HISPANIC OR LATINO	No	No	1999	YES	Functional (Limited) Neck Dissection	Functional (Limited) Neck Dissection	YES	48	0	0	Negative	[Not Available]	[Not Available]	Dead	[Not Available]	1398	TUMOR FREE	5th	T2	N0	M0	Stage II	No Extranodal Extension	G2	NO	[Not Available]	[Not Available]	[Not Available]	2	[Not Available]	[Not Available]	[Not Available]	YES	[Not Available]	[Not Available]	NO	NO	[Not Available]
3101785D-1CC2-4BD9-9FCE-02205D0548C6	TCGA-CV-A45X	2013-8-13	Head & Neck Squamous Cell Carcinoma	Floor of mouth	[Not Available]	NO	YES	MALE	-17464	WHITE	NOT HISPANIC OR LATINO	No	No	2000	YES	[Not Available]	Functional (Limited) Neck Dissection	YES	32	4	0	Negative	[Not Available]	[Not Available]	Dead	[Not Available]	198	TUMOR FREE	5th	T2	N2b	M0	Stage IVA	No Extranodal Extension	G2	[Not Available]	[Not Available]	[Not Available]	[Not Available]	2	[Not Available]	[Not Available]	[Not Available]	YES	[Not Available]	[Not Available]	YES	NO	Complete Remission/Response
468061C2-0ACB-4F67-A357-99CCBD81A8B7	TCGA-CV-A45Y	2013-8-23	Head & Neck Squamous Cell Carcinoma	Larynx	[Not Available]	NO	YES	MALE	-22442	AMERICAN INDIAN OR ALASKA NATIVE	HISPANIC OR LATINO	No	No	2000	YES	Functional (Limited) Neck Dissection	[Not Available]	YES	15	0	0	Negative	[Not Available]	[Not Available]	Dead	[Not Available]	2703	TUMOR FREE	5th	T4a	N0	M0	Stage IVA	No Extranodal Extension	G3	[Not Available]	[Not Available]	[Not Available]	[Not Available]	4	1960	1999	39	YES	[Not Available]	[Not Available]	YES	NO	[Not Available]
E7174299-3CA7-4D51-9048-3EF3EFDE4E5C	TCGA-CV-A45Z	2013-8-14	Head & Neck Squamous Cell Carcinoma	Larynx	[Not Available]	NO	YES	MALE	-27397	WHITE	NOT HISPANIC OR LATINO	No	No	2000	YES	Functional (Limited) Neck Dissection	Functional (Limited) Neck Dissection	YES	10	0	0	Negative	[Not Available]	[Not Available]	Dead	[Not Available]	1466	WITH TUMOR	5th	T1	N0	M0	[Discrepancy]	No Extranodal Extension	G3	[Not Available]	[Not Available]	[Not Available]	[Not Available]	2	1940	[Not Available]	40	YES	[Not Available]	[Not Available]	NO	NO	[Not Available]
E08FF4F7-62FD-4240-9E8B-C3AD7A9B2C44	TCGA-CV-A460	2013-8-23	Head & Neck Squamous Cell Carcinoma	Larynx	[Not Available]	NO	YES	MALE	-26539	WHITE	NOT HISPANIC OR LATINO	No	No	2001	YES	Functional (Limited) Neck Dissection	Functional (Limited) Neck Dissection	YES	80	4	0	Negative	[Not Available]	[Not Available]	Dead	[Not Available]	1838	[Discrepancy]	5th	T1	N2	M0	[Discrepancy]	Microscopic Extension	G3	[Not Available]	[Not Available]	[Not Available]	[Not Available]	3	1946	1981	51	NO	[Not Available]	[Not Available]	YES	NO	Complete Remission/Response
3CF77E08-EA34-4091-B242-75C7E35FF699	TCGA-CV-A461	2013-8-21	Head & Neck Squamous Cell Carcinoma	Larynx	[Not Available]	NO	YES	MALE	-23955	WHITE	NOT HISPANIC OR LATINO	No	No	2004	YES	Functional (Limited) Neck Dissection	[Not Available]	YES	21	0	0	Negative	[Not Available]	[Not Available]	Dead	[Not Available]	2064	TUMOR FREE	6th	[Not Available]	[Not Available]	[Not Available]	[Not Available]	[Not Available]	G2	[Not Available]	[Not Available]	[Not Available]	[Not Available]	2	1954	[Not Available]	[Not Available]	NO	[Not Available]	[Not Available]	YES	NO	Complete Remission/Response
FA9F6B24-16B4-4DDA-ACCE-BF2E186D365D	TCGA-CV-A463	2013-8-22	Head & Neck Squamous Cell Carcinoma	Floor of mouth	[Not Available]	NO	YES	FEMALE	-30095	WHITE	HISPANIC OR LATINO	No	No	2007	YES	Functional (Limited) Neck Dissection	Functional (Limited) Neck Dissection	YES	41	0	0	Negative	[Not Available]	[Not Available]	Dead	[Not Available]	23	TUMOR FREE	6th	T4a	N0	M0	Stage IVA	No Extranodal Extension	G2	[Not Available]	[Not Available]	[Not Available]	[Not Available]	1	[Not Available]	[Not Available]	[Not Available]	NO	[Not Available]	[Not Available]	NO	NO	Complete Remission/Response
27707915-D36E-4DA7-9B39-2FDD9CE0BDC5	TCGA-CV-A464	2013-8-20	Head & Neck Squamous Cell Carcinoma	Buccal Mucosa	Left	NO	YES	MALE	-17669	WHITE	NOT HISPANIC OR LATINO	No	No	2008	YES	Functional (Limited) Neck Dissection	[Not Available]	YES	37	0	0	Positive	[Not Available]	[Not Available]	Alive	1722	[Not Applicable]	TUMOR FREE	6th	T3	N0	M0	Stage III	No Extranodal Extension	G2	[Not Available]	YES	[Not Available]	[Not Available]	4	1978	2001	21	YES	[Not Available]	[Not Available]	NO	NO	Complete Remission/Response
6F8B9C64-16F1-4CD0-9CD6-A3C27D311CF8	TCGA-CV-A465	2013-8-22	Head & Neck Squamous Cell Carcinoma	Oral Tongue	Right	NO	YES	MALE	-9015	WHITE	HISPANIC OR LATINO	No	No	2008	YES	[Not Available]	Functional (Limited) Neck Dissection	YES	53	0	0	Negative	[Not Available]	[Not Available]	Dead	[Not Available]	215	TUMOR FREE	6th	T3	N0	M0	Stage III	No Extranodal Extension	G1	[Not Available]	[Not Available]	[Not Available]	[Not Available]	1	[Not Available]	[Not Available]	[Not Available]	NO	[Not Available]	[Not Available]	NO	NO	[Not Applicable]
1C801A6B-8407-46DA-B6CC-245F05418B9E	TCGA-CV-A468	2013-8-21	Head & Neck Squamous Cell Carcinoma	Lip	[Not Available]	NO	YES	MALE	-15372	[Not Available]	HISPANIC OR LATINO	No	No	2001	YES	Functional (Limited) Neck Dissection	[Not Available]	YES	34	2	0	Negative	[Not Available]	[Not Available]	Dead	[Not Available]	464	TUMOR FREE	5th	T4a	N2a	M0	Stage IVA	Microscopic Extension	G2	[Not Available]	YES	[Not Available]	[Not Available]	2	1977	[Not Available]	25	YES	[Not Available]	[Not Available]	YES	NO	Complete Remission/Response
432FBB6C-331F-4D2D-834D-F6378D88107A	TCGA-CV-A6JD	2013-10-16	Head & Neck Squamous Cell Carcinoma	Floor of mouth	[Not Available]	NO	YES	FEMALE	-29988	WHITE	NOT HISPANIC OR LATINO	No	No	2012	YES	[Not Available]	Functional (Limited) Neck Dissection	YES	23	0	0	Negative	[Not Available]	[Not Available]	Dead	[Not Available]	182	TUMOR FREE	7th	[Not Available]	[Not Available]	[Not Available]	[Not Available]	[Not Available]	G3	[Not Available]	[Not Available]	[Not Available]	[Not Available]	3	1970	1975	10	NO	[Not Available]	[Not Available]	YES	NO	Complete Remission/Response
E48C1481-E35C-49F9-9D13-A5D4085CF876	TCGA-CV-A6JE	2013-10-16	Head & Neck Squamous Cell Carcinoma	Oral Cavity	[Not Available]	NO	YES	MALE	-28658	WHITE	NOT HISPANIC OR LATINO	No	No	2011	YES	Functional (Limited) Neck Dissection	[Not Available]	YES	34	0	0	Negative	[Not Available]	[Not Available]	Alive	750	[Not Applicable]	TUMOR FREE	7th	[Not Available]	[Not Available]	[Not Available]	[Not Available]	[Not Available]	G2	[Not Available]	[Not Available]	[Not Available]	[Not Available]	4	1949	2001	[Not Available]	YES	7	3	NO	NO	Complete Remission/Response
08C95E8F-AA2F-4163-AC43-096053EC6886	TCGA-CV-A6JM	2013-10-17	Head & Neck Squamous Cell Carcinoma	Hypopharynx	[Not Available]	NO	YES	MALE	-31147	WHITE	NOT HISPANIC OR LATINO	No	No	2011	YES	Functional (Limited) Neck Dissection	Functional (Limited) Neck Dissection	YES	38	0	0	Negative	[Not Available]	[Not Available]	Dead	[Not Available]	194	TUMOR FREE	7th	[Not Available]	[Not Available]	[Not Available]	[Not Available]	[Not Available]	G2	[Not Available]	[Not Available]	[Not Available]	[Not Available]	1	[Not Available]	[Not Available]	[Not Available]	NO	[Not Available]	[Not Available]	NO	NO	Complete Remission/Response
10593E5B-7ACB-498B-BDF7-705E3E2BC443	TCGA-CV-A6JN	2013-10-21	Head & Neck Squamous Cell Carcinoma	Oral Cavity	[Not Available]	NO	YES	MALE	-19635	WHITE	NOT HISPANIC OR LATINO	No	No	2011	YES	[Not Available]	Functional (Limited) Neck Dissection	YES	27	1	0	Negative	[Not Available]	[Not Available]	Alive	717	[Not Applicable]	TUMOR FREE	7th	[Not Available]	[Not Available]	[Not Available]	[Not Available]	[Not Available]	G1	[Not Available]	[Not Available]	[Not Available]	[Not Available]	2	1975	[Not Available]	54	YES	7	8	YES	NO	Complete Remission/Response
865C624A-D52D-4C53-9904-40014CB8CCE7	TCGA-CV-A6JO	2013-12-6	Head & Neck Squamous Cell Carcinoma	Oral Tongue	[Not Available]	NO	YES	MALE	-25377	WHITE	NOT HISPANIC OR LATINO	No	No	2011	YES	Functional (Limited) Neck Dissection	Functional (Limited) Neck Dissection	YES	51	10	0	Negative	[Not Available]	[Not Available]	Dead	[Not Available]	197	WITH TUMOR	7th	T3	N2c	M0	Stage IVA	Gross Extension	G2	[Not Available]	[Not Available]	[Not Available]	[Not Available]	4	1959	2008	74	NO	[Not Available]	[Not Available]	YES	NO	Progressive Disease
6A82A217-F7A2-4697-98A6-6C6553E8FAC1	TCGA-CV-A6JT	2013-12-12	Head & Neck Squamous Cell Carcinoma	Oral Tongue	Right	NO	YES	MALE	-23806	WHITE	NOT HISPANIC OR LATINO	No	No	2011	YES	[Not Available]	Functional (Limited) Neck Dissection	YES	34	0	0	Negative	[Not Available]	[Not Available]	Alive	670	[Not Applicable]	TUMOR FREE	7th	T2	N0	M0	Stage II	No Extranodal Extension	G2	[Not Available]	[Not Available]	[Not Available]	[Not Available]	1	[Not Available]	[Not Available]	[Not Available]	NO	[Not Available]	[Not Available]	YES	NO	Complete Remission/Response
B1B3983D-37D2-4BEF-BD17-708E3E600146	TCGA-CV-A6JU	2013-12-13	Head & Neck Squamous Cell Carcinoma	Oral Tongue	Left	NO	YES	FEMALE	-22591	WHITE	NOT HISPANIC OR LATINO	No	No	2011	YES	Functional (Limited) Neck Dissection	Functional (Limited) Neck Dissection	YES	93	0	0	Negative	[Not Available]	[Not Available]	Alive	110	[Not Applicable]	TUMOR FREE	7th	T4b	N0	M0	Stage IVB	No Extranodal Extension	G2	[Not Available]	[Not Available]	[Not Available]	[Not Available]	2	1958	[Not Available]	81	YES	7	12	YES	NO	Complete Remission/Response
0625DF42-740F-4E52-8F9E-0F5B7DEE251B	TCGA-CV-A6JY	2013-12-13	Head & Neck Squamous Cell Carcinoma	Oral Cavity	Left	NO	YES	MALE	-25321	WHITE	NOT HISPANIC OR LATINO	No	No	2011	YES	Functional (Limited) Neck Dissection	[Not Available]	YES	27	0	0	Negative	[Not Available]	[Not Available]	Alive	646	[Not Applicable]	TUMOR FREE	7th	T4a	N0	M0	Stage IVA	No Extranodal Extension	G1	[Not Available]	[Not Available]	[Not Available]	[Not Available]	2	1983	[Not Available]	[Not Available]	YES	[Not Available]	[Not Available]	YES	NO	Complete Remission/Response
4CACFF9D-CC50-43A5-A227-16923ADA7467	TCGA-CV-A6JZ	2013-12-16	Head & Neck Squamous Cell Carcinoma	Oral Cavity	[Not Available]	NO	YES	MALE	-25182	WHITE	NOT HISPANIC OR LATINO	No	No	2011	YES	Functional (Limited) Neck Dissection	Functional (Limited) Neck Dissection	YES	66	0	0	Negative	[Not Available]	[Not Available]	Alive	680	[Not Applicable]	WITH TUMOR	7th	T2	N0	M0	Stage II	No Extranodal Extension	G2	[Not Available]	[Not Available]	[Not Available]	[Not Available]	2	1960	[Not Available]	53	YES	7	4	YES	NO	Complete Remission/Response
D5E136FD-B6FC-4400-88D3-30D10CBD9801	TCGA-CV-A6K0	2013-12-16	Head & Neck Squamous Cell Carcinoma	Oral Tongue	Right	NO	YES	MALE	-21488	WHITE	NOT HISPANIC OR LATINO	No	No	2011	YES	[Not Available]	Functional (Limited) Neck Dissection	YES	20	0	0	Negative	[Not Available]	[Not Available]	Alive	606	[Not Applicable]	TUMOR FREE	7th	T1	N0	M0	Stage I	No Extranodal Extension	G3	[Not Available]	[Not Available]	[Not Available]	[Not Available]	1	[Not Available]	[Not Available]	[Not Available]	YES	6	1	NO	NO	Complete Remission/Response
3FB3D96E-85EF-4071-A220-2382F8D9DE82	TCGA-CV-A6K1	2013-12-16	Head & Neck Squamous Cell Carcinoma	Larynx	[Not Available]	NO	YES	MALE	-23848	WHITE	NOT HISPANIC OR LATINO	No	No	2011	YES	Functional (Limited) Neck Dissection	Functional (Limited) Neck Dissection	YES	44	0	0	Negative	[Not Available]	[Not Available]	Alive	527	[Not Applicable]	TUMOR FREE	7th	T4a	N0	M0	Stage IVA	No Extranodal Extension	G2	[Not Available]	[Not Available]	[Not Available]	[Not Available]	4	1968	2011	43	YES	7	6	YES	NO	Complete Remission/Response
A1066AEA-3122-4887-83D0-132EF84C06E1	TCGA-CV-A6K2	2014-1-17	Head & Neck Squamous Cell Carcinoma	Oral Cavity	Right	NO	YES	MALE	-29114	WHITE	NOT HISPANIC OR LATINO	No	No	2011	YES	[Not Available]	Functional (Limited) Neck Dissection	YES	49	0	0	Negative	[Not Available]	[Not Available]	Dead	[Not Available]	317	WITH TUMOR	7th	T4	N0	M0	Stage IVA	No Extranodal Extension	G1	[Not Available]	[Not Available]	[Not Available]	[Not Available]	3	1950	1964	14	YES	6	7	YES	NO	Progressive Disease
47d1fcaf-3c01-43ba-9a21-0870b4ea2976	TCGA-CX-7082	2011-10-1	Head & Neck Squamous Cell Carcinoma	Oral Cavity	Right	NO	YES	MALE	-30174	WHITE	NOT HISPANIC OR LATINO	Yes	No	2010	YES	[Not Available]	Functional (Limited) Neck Dissection	YES	15	2	[Not Available]	Close	[Not Available]	[Not Available]	Dead	[Not Available]	11	TUMOR FREE	7th	T2	N2b	[Not Available]	Stage IVA	Gross Extension	G2	NO	NO	[Not Available]	[Not Available]	4	[Not Available]	2003	50	YES	0	0	[Not Available]	[Not Available]	[Not Available]
2a7b4613-f908-4e78-98ed-857dcd7ed774	TCGA-CX-7085	2011-10-1	Head & Neck Squamous Cell Carcinoma	Oral Tongue	Right	NO	YES	FEMALE	-28221	WHITE	NOT HISPANIC OR LATINO	No	No	2010	YES	[Not Available]	Functional (Limited) Neck Dissection	YES	25	0	[Not Available]	Close	[Not Available]	[Not Available]	Alive	15	[Not Applicable]	TUMOR FREE	7th	T1	N0	[Not Available]	Stage I	No Extranodal Extension	G2	NO	YES	[Not Available]	[Not Available]	3	[Not Available]	1980	3	YES	0	0	[Not Available]	[Not Available]	[Not Available]
ad6c9d09-2c03-4786-a72d-dd2aa5f603d4	TCGA-CX-7086	2011-10-1	Head & Neck Squamous Cell Carcinoma	Floor of mouth	Midline	NO	YES	MALE	-19434	BLACK OR AFRICAN AMERICAN	NOT HISPANIC OR LATINO	No	No	2011	YES	Modified Radical Neck Dissection	Modified Radical Neck Dissection	YES	64	1	[Not Available]	Negative	[Not Available]	[Not Available]	Alive	237	[Not Applicable]	TUMOR FREE	7th	T3	N1	[Not Available]	Stage III	[Not Available]	G2	YES	NO	[Not Available]	[Not Available]	2	1976	[Not Available]	35	YES	7	7	[Not Available]	[Not Available]	[Not Available]
3ce5b304-6068-43ba-9e70-e4357d6d7a2a	TCGA-CX-7219	2011-10-1	Head & Neck Squamous Cell Carcinoma	Floor of mouth	Midline	NO	YES	MALE	-17222	BLACK OR AFRICAN AMERICAN	NOT HISPANIC OR LATINO	Yes	No	2009	YES	Modified Radical Neck Dissection	Modified Radical Neck Dissection	YES	76	14	[Not Available]	Close	[Not Available]	[Not Available]	Alive	828	[Not Applicable]	TUMOR FREE	6th	T4a	N2c	[Not Available]	Stage IVA	Gross Extension	G2	YES	NO	[Not Available]	[Not Available]	2	1989	[Not Available]	20	YES	7	12	[Not Available]	[Not Available]	[Not Available]
18334157-AA38-4859-A786-99A920A1FBE3	TCGA-CX-A4AQ	2015-3-31	Head & Neck Squamous Cell Carcinoma	Floor of mouth	Right	YES	NO	MALE	-20709	WHITE	NOT HISPANIC OR LATINO	No	No	2008	YES	[Not Available]	Functional (Limited) Neck Dissection	YES	41	2	[Not Available]	Positive	[Unknown]	[Unknown]	Alive	1555	[Not Applicable]	TUMOR FREE	6th	T2	N2b	M0	Stage IVA	No Extranodal Extension	G3	YES	NO	[Not Evaluated]	[Not Evaluated]	4	[Not Available]	2005	75	YES	7	1	YES	[Unknown]	Complete Remission/Response
8e0e456e-85ee-4de5-8f0b-72393d6acde0	TCGA-D6-6515	2011-9-5	Head & Neck Squamous Cell Carcinoma	Oral Tongue	Midline	YES	NO	FEMALE	-30099	WHITE	NOT HISPANIC OR LATINO	No	No	2010	NO	[Not Available]	[Not Available]	NO	[Not Available]	[Not Available]	[Not Available]	Close	[Not Available]	[Not Available]	Dead	[Not Available]	403	TUMOR FREE	7th	T2	N0	[Not Available]	Stage II	[Not Available]	G3	[Not Available]	[Not Available]	[Not Available]	[Not Available]	1	[Not Available]	[Not Available]	[Not Available]	NO	[Not Available]	[Not Available]	[Not Available]	[Not Available]	[Not Available]
e4733700-ff23-43ff-bfa0-e679ce9352c9	TCGA-D6-6516	2011-9-22	Head & Neck Squamous Cell Carcinoma	Lip	Right	YES	NO	MALE	-25242	WHITE	NOT HISPANIC OR LATINO	No	No	2010	YES	[Not Available]	Functional (Limited) Neck Dissection	YES	8	0	[Not Available]	Close	[Not Available]	[Not Available]	Alive	325	[Not Applicable]	TUMOR FREE	7th	T1	N0	[Not Available]	Stage I	[Not Available]	G2	NO	[Not Available]	[Not Available]	[Not Available]	4	1959	1996	74	NO	[Not Available]	[Not Available]	[Not Available]	[Not Available]	[Not Available]
ebe99910-e9f2-43dc-ad57-ac2f610b60c8	TCGA-D6-6517	2011-9-22	Head & Neck Squamous Cell Carcinoma	Larynx	Midline	YES	NO	MALE	-21791	WHITE	NOT HISPANIC OR LATINO	No	No	2010	YES	Functional (Limited) Neck Dissection	Functional (Limited) Neck Dissection	YES	3	0	[Not Available]	Negative	[Not Available]	[Not Available]	Alive	250	[Not Applicable]	WITH TUMOR	7th	T3	N0	[Not Available]	Stage III	[Not Available]	G2	[Not Available]	[Not Available]	[Not Available]	[Not Available]	4	1970	2010	30	YES	6	3	[Not Available]	[Not Available]	[Not Available]
fbdab01c-191c-4aef-9451-ca3afec55fa1	TCGA-D6-6823	2011-10-7	Head & Neck Squamous Cell Carcinoma	Oral Tongue	Left	YES	NO	MALE	-18611	WHITE	NOT HISPANIC OR LATINO	No	No	2010	YES	Functional (Limited) Neck Dissection	[Not Available]	YES	6	0	0	Close	[Not Available]	[Not Available]	Alive	605	[Not Applicable]	TUMOR FREE	7th	T2	N0	[Not Available]	Stage II	No Extranodal Extension	G2	[Not Available]	[Not Available]	[Not Available]	[Not Available]	2	1979	[Not Available]	60	YES	2	1	[Not Available]	[Not Available]	[Not Available]
63f6a127-e4e8-4e1c-8236-a2adb9594c8f	TCGA-D6-6824	2011-9-7	Head & Neck Squamous Cell Carcinoma	Larynx	Midline	YES	NO	MALE	-22633	WHITE	NOT HISPANIC OR LATINO	No	No	2010	YES	Functional (Limited) Neck Dissection	Functional (Limited) Neck Dissection	YES	25	[Not Available]	[Not Available]	Close	[Not Available]	[Not Available]	Alive	77	[Not Applicable]	TUMOR FREE	7th	T4a	N0	[Not Available]	Stage IVA	No Extranodal Extension	G2	[Not Available]	[Not Available]	[Not Available]	[Not Available]	2	1968	[Not Available]	40	YES	7	1	[Not Available]	[Not Available]	[Not Available]
42bc2336-2408-441a-83b9-aadc9700f750	TCGA-D6-6825	2011-10-7	Head & Neck Squamous Cell Carcinoma	Oral Tongue	Right	YES	NO	MALE	-26976	WHITE	NOT HISPANIC OR LATINO	No	No	2011	YES	[Not Available]	Functional (Limited) Neck Dissection	YES	9	0	0	Negative	[Not Available]	[Not Available]	Alive	153	[Not Applicable]	TUMOR FREE	7th	T1	N0	[Not Available]	Stage I	No Extranodal Extension	G2	[Not Available]	[Not Available]	[Not Available]	[Not Available]	4	1957	2011	300	YES	5	2	[Not Available]	[Not Available]	[Not Available]
31243867-8e9f-46e9-a213-b83544eb8028	TCGA-D6-6826	2011-10-7	Head & Neck Squamous Cell Carcinoma	Larynx	Midline	YES	NO	FEMALE	-23722	WHITE	NOT HISPANIC OR LATINO	No	No	2011	YES	[Not Available]	Functional (Limited) Neck Dissection	YES	5	0	0	Negative	[Not Available]	[Not Available]	Alive	154	[Not Applicable]	TUMOR FREE	7th	T4a	N2b	[Not Available]	Stage IVA	No Extranodal Extension	G2	[Not Available]	[Not Available]	[Not Available]	[Not Available]	1	[Not Available]	[Not Available]	[Not Available]	NO	[Not Available]	[Not Available]	[Not Available]	[Not Available]	[Not Available]
3c5bc678-41e9-46b3-9686-5cd95659ab71	TCGA-D6-6827	2011-10-7	Head & Neck Squamous Cell Carcinoma	Lip	Right	YES	NO	FEMALE	-20175	WHITE	NOT HISPANIC OR LATINO	No	No	2011	YES	[Not Available]	Functional (Limited) Neck Dissection	YES	1	[Not Available]	[Not Available]	Close	[Not Available]	[Not Available]	Alive	128	[Not Applicable]	TUMOR FREE	7th	T1	N0	[Not Available]	Stage I	No Extranodal Extension	G3	[Not Available]	[Not Available]	[Not Available]	[Not Available]	2	1983	[Not Available]	28	NO	[Not Available]	[Not Available]	[Not Available]	[Not Available]	[Not Available]
5ed786f3-1d15-4079-bb8f-2f34ef305644	TCGA-D6-8568	2012-7-23	Head & Neck Squamous Cell Carcinoma	Larynx	Left	YES	NO	MALE	-22796	WHITE	NOT HISPANIC OR LATINO	No	No	2012	YES	Functional (Limited) Neck Dissection	Functional (Limited) Neck Dissection	YES	3	0	0	Negative	[Not Evaluated]	[Not Available]	Alive	106	[Not Applicable]	WITH TUMOR	7th	T2	N0	M0	Stage II	No Extranodal Extension	G2	NO	YES	[Not Evaluated]	[Not Evaluated]	2	1969	[Not Available]	43	YES	2	5	NO	NO	Stable Disease
83aa326a-09bf-41cf-945e-6b251f11f731	TCGA-D6-8569	2012-7-23	Head & Neck Squamous Cell Carcinoma	Oral Tongue	Midline	YES	NO	MALE	-19212	WHITE	NOT HISPANIC OR LATINO	No	No	2012	YES	Functional (Limited) Neck Dissection	Functional (Limited) Neck Dissection	YES	7	0	0	Negative	[Not Evaluated]	[Not Evaluated]	Alive	128	[Not Applicable]	TUMOR FREE	7th	T2	N0	M0	Stage II	No Extranodal Extension	G2	NO	NO	[Not Evaluated]	[Not Evaluated]	4	1979	2012	43	NO	[Not Available]	[Not Available]	NO	NO	Stable Disease
55A9E8AE-95A3-485C-8DF0-78740FCD58D8	TCGA-D6-A4Z9	2013-1-23	Head & Neck Squamous Cell Carcinoma	Oral Tongue	Left	YES	NO	MALE	-21659	WHITE	NOT HISPANIC OR LATINO	No	No	2012	YES	Modified Radical Neck Dissection	[Not Available]	YES	10	1	[Not Available]	Negative	[Not Evaluated]	[Not Evaluated]	Alive	112	[Not Applicable]	TUMOR FREE	7th	T2	N2	M0	Stage IVA	No Extranodal Extension	G2	NO	NO	[Not Evaluated]	[Not Evaluated]	3	1973	[Not Available]	39	NO	[Not Available]	[Not Available]	NO	NO	Complete Remission/Response
E08E1D99-81E1-454A-9BDA-CDA92C9E22B4	TCGA-D6-A4ZB	2013-1-15	Head & Neck Squamous Cell Carcinoma	Oral Tongue	Right	YES	NO	MALE	-22455	WHITE	NOT HISPANIC OR LATINO	No	No	2012	YES	Functional (Limited) Neck Dissection	Functional (Limited) Neck Dissection	YES	15	0	[Not Available]	Negative	[Not Evaluated]	[Not Evaluated]	Alive	104	[Not Applicable]	TUMOR FREE	7th	T3	N0	M0	Stage III	No Extranodal Extension	G2	NO	NO	[Not Evaluated]	[Not Evaluated]	2	1971	[Not Available]	41	NO	[Not Available]	[Not Available]	NO	NO	Complete Remission/Response
F248D7B9-6EA7-44EF-8AF6-8BEDA6C6BA4A	TCGA-D6-A6EK	2014-3-31	Head & Neck Squamous Cell Carcinoma	Larynx	Right	YES	NO	MALE	-24558	WHITE	NOT HISPANIC OR LATINO	No	No	2012	YES	[Not Available]	Modified Radical Neck Dissection	YES	3	1	[Not Available]	Negative	[Not Evaluated]	[Not Evaluated]	Alive	483	[Not Applicable]	WITH TUMOR	7th	T2	N1	M0	Stage III	No Extranodal Extension	G1	NO	NO	[Not Evaluated]	[Not Evaluated]	4	1965	2013	72	NO	[Not Available]	[Not Available]	YES	YES	Partial Remission/Response
F1099653-FD32-4459-86EB-40E0412CE2FA	TCGA-D6-A6EM	2014-3-31	Head & Neck Squamous Cell Carcinoma	Oral Tongue	Left	YES	NO	FEMALE	-23865	WHITE	NOT HISPANIC OR LATINO	No	No	2012	YES	Modified Radical Neck Dissection	[Not Available]	YES	17	1	0	Negative	[Not Evaluated]	[Not Evaluated]	Alive	232	[Not Applicable]	WITH TUMOR	7th	T2	N1	M0	Stage III	No Extranodal Extension	G2	NO	NO	[Not Evaluated]	[Not Evaluated]	1	[Not Available]	[Not Available]	[Not Available]	NO	[Not Available]	[Not Available]	YES	NO	Complete Remission/Response
F13DFDCC-02F8-4A4C-A2FC-E6A45499BD4C	TCGA-D6-A6EN	2014-3-31	Head & Neck Squamous Cell Carcinoma	Buccal Mucosa	Left	YES	NO	MALE	-26294	WHITE	NOT HISPANIC OR LATINO	No	No	2013	YES	Modified Radical Neck Dissection	[Not Available]	YES	15	1	0	Negative	[Not Evaluated]	[Not Evaluated]	Alive	439	[Not Applicable]	TUMOR FREE	7th	T2	N1	M0	Stage III	No Extranodal Extension	G3	YES	NO	[Not Evaluated]	[Not Evaluated]	5	[Not Available]	[Not Available]	[Not Available]	NO	[Not Available]	[Not Available]	YES	NO	Complete Remission/Response
42D342D9-F8A5-4940-9B6B-5773D66055F9	TCGA-D6-A6EO	2014-3-31	Head & Neck Squamous Cell Carcinoma	Floor of mouth	Left	YES	NO	MALE	-16185	WHITE	NOT HISPANIC OR LATINO	No	No	2013	YES	Modified Radical Neck Dissection	Modified Radical Neck Dissection	YES	9	0	0	Negative	[Not Evaluated]	[Not Evaluated]	Alive	429	[Not Applicable]	TUMOR FREE	7th	T4a	N0	M0	Stage IVA	Gross Extension	G2	NO	NO	[Not Evaluated]	[Not Evaluated]	5	[Not Available]	[Not Available]	[Not Available]	NO	[Not Available]	[Not Available]	YES	NO	Stable Disease
37159B2B-E564-47A9-ADAA-91B9571EF9DE	TCGA-D6-A6EP	2014-3-31	Head & Neck Squamous Cell Carcinoma	Hypopharynx	Midline	YES	NO	MALE	-22674	WHITE	NOT HISPANIC OR LATINO	No	No	2013	YES	Functional (Limited) Neck Dissection	[Not Available]	YES	4	0	0	Negative	[Not Evaluated]	[Not Evaluated]	Alive	424	[Not Applicable]	TUMOR FREE	7th	T3	N0	M0	Stage III	No Extranodal Extension	G3	NO	NO	[Not Evaluated]	[Not Evaluated]	3	1970	2013	40	NO	[Not Available]	[Not Available]	NO	NO	Complete Remission/Response
1ACDA00D-04FB-4D71-99A4-996F92601827	TCGA-D6-A6EQ	2014-3-31	Head & Neck Squamous Cell Carcinoma	Larynx	Left	YES	NO	MALE	-20876	WHITE	NOT HISPANIC OR LATINO	No	No	2013	YES	Modified Radical Neck Dissection	[Not Available]	YES	20	0	1	Negative	[Not Evaluated]	[Not Evaluated]	Alive	368	[Not Applicable]	TUMOR FREE	7th	T4a	N1	M0	Stage IVA	No Extranodal Extension	G3	NO	NO	[Not Evaluated]	[Not Evaluated]	1	[Not Available]	[Not Available]	[Not Available]	NO	[Not Available]	[Not Available]	YES	NO	Complete Remission/Response
B47FB978-2DFB-4ABC-A5AF-6E14DD684182	TCGA-D6-A6ES	2014-3-31	Head & Neck Squamous Cell Carcinoma	Larynx	Left	YES	NO	MALE	-18408	WHITE	NOT HISPANIC OR LATINO	No	No	2013	YES	Modified Radical Neck Dissection	Modified Radical Neck Dissection	YES	13	0	0	Negative	[Not Evaluated]	[Not Evaluated]	Alive	24	[Not Applicable]	TUMOR FREE	7th	T4a	N0	M0	Stage IVA	No Extranodal Extension	G2	NO	NO	[Not Evaluated]	[Not Evaluated]	[Unknown]	[Not Available]	[Not Available]	[Not Available]	NO	[Not Available]	[Not Available]	YES	NO	Complete Remission/Response
F04F1C1C-6D6D-4A2B-BA88-110B08FCC596	TCGA-D6-A74Q	2014-3-31	Head & Neck Squamous Cell Carcinoma	Larynx	Midline	YES	NO	MALE	-24702	WHITE	NOT HISPANIC OR LATINO	No	No	2013	YES	[Not Available]	Functional (Limited) Neck Dissection	YES	7	0	0	Negative	[Not Evaluated]	[Not Evaluated]	Alive	338	[Not Applicable]	TUMOR FREE	7th	T4a	N0	M0	Stage IVA	No Extranodal Extension	G3	NO	NO	[Not Evaluated]	[Not Evaluated]	4	1964	2013	[Not Available]	NO	[Not Available]	[Not Available]	YES	NO	Complete Remission/Response
b4a41682-4aca-4f1d-bacd-66f5e6ec7466	TCGA-DQ-5624	2011-3-22	Head & Neck Squamous Cell Carcinoma	Oral Tongue	Right	NO	YES	FEMALE	-15867	WHITE	NOT HISPANIC OR LATINO	No	No	2007	YES	[Not Available]	Functional (Limited) Neck Dissection	YES	24	01	[Not Available]	Negative	[Not Available]	[Not Available]	Alive	1149	[Not Applicable]	[Not Available]	7th	TX	NX	[Not Available]	[Not Available]	Microscopic Extension	G2	NO	YES	[Not Available]	[Not Available]	1	[Not Available]	[Not Available]	[Not Available]	NO	[Not Available]	[Not Available]	[Not Available]	[Not Available]	[Not Available]
53d9a130-4a3a-4491-85cd-9a44415a1632	TCGA-DQ-5625	2011-3-24	Head & Neck Squamous Cell Carcinoma	Oral Tongue	Right	NO	YES	FEMALE	-19211	WHITE	NOT HISPANIC OR LATINO	No	No	2008	YES	[Not Available]	Functional (Limited) Neck Dissection	YES	19	0	[Not Available]	Negative	[Not Available]	[Not Available]	Alive	1058	[Not Applicable]	WITH TUMOR	6th	TX	NX	[Not Available]	[Not Available]	No Extranodal Extension	G2	NO	NO	[Not Available]	[Not Available]	2	1975	[Not Available]	33	YES	7	15	[Not Available]	[Not Available]	[Not Available]
e95e9e7d-a1ed-46eb-9cf8-1d355bf0577f	TCGA-DQ-5629	2011-4-4	Head & Neck Squamous Cell Carcinoma	Larynx	Right	NO	YES	MALE	-23550	WHITE	NOT HISPANIC OR LATINO	Yes	Yes	2009	YES	Functional (Limited) Neck Dissection	Functional (Limited) Neck Dissection	YES	47	02	[Not Available]	Negative	[Not Available]	[Not Available]	Alive	516	[Not Applicable]	TUMOR FREE	6th	TX	NX	[Not Available]	[Not Available]	No Extranodal Extension	G2	NO	YES	Negative	[Not Available]	4	1959	2009	63	YES	4	3	[Not Available]	[Not Available]	[Not Available]
91a712b5-a724-48d0-ba06-4f6857683463	TCGA-DQ-5630	2011-3-22	Head & Neck Squamous Cell Carcinoma	Oral Tongue	Right	NO	YES	MALE	-26855	WHITE	NOT HISPANIC OR LATINO	No	No	2009	YES	[Not Available]	Functional (Limited) Neck Dissection	YES	49	01	[Not Available]	Negative	[Not Available]	[Not Available]	Alive	477	[Not Applicable]	TUMOR FREE	6th	TX	NX	[Not Available]	[Not Available]	No Extranodal Extension	G2	NO	YES	[Not Available]	[Not Available]	3	1958	1963	5	YES	3	4	[Not Available]	[Not Available]	[Not Available]
10b3f56a-e61e-486b-8d3c-176668d5dc34	TCGA-DQ-5631	2011-3-22	Head & Neck Squamous Cell Carcinoma	Oral Tongue	Left	NO	YES	MALE	-19172	WHITE	NOT HISPANIC OR LATINO	No	No	2009	YES	Functional (Limited) Neck Dissection	[Not Available]	YES	20	1	[Not Available]	Negative	[Not Available]	[Not Available]	Dead	548	548	WITH TUMOR	6th	TX	NX	[Not Available]	[Not Available]	Microscopic Extension	G3	YES	NO	[Not Available]	[Not Available]	4	1972	1995	23	YES	0	1	[Not Available]	[Not Available]	[Not Available]
8a3fdb52-63ef-48d7-95ff-167829825eb9	TCGA-DQ-7588	2012-2-16	Head & Neck Squamous Cell Carcinoma	Buccal Mucosa	Left	YES	NO	MALE	-24106	WHITE	NOT HISPANIC OR LATINO	Yes	No	2010	YES	Functional (Limited) Neck Dissection	[Not Available]	YES	30	1	[Not Available]	Negative	[Not Available]	[Not Available]	Dead	[Not Available]	427	WITH TUMOR	7th	TX	NX	[Not Available]	[Not Available]	No Extranodal Extension	G3	NO	NO	Negative	[Not Available]	4	1965	2010	45	YES	4	10	[Not Available]	[Not Available]	[Not Available]
4648225e-5b68-488a-969a-e8d812190c6f	TCGA-DQ-7589	2012-2-16	Head & Neck Squamous Cell Carcinoma	Larynx	Left	NO	YES	MALE	-25606	WHITE	NOT HISPANIC OR LATINO	Yes	No	2010	NO	[Not Available]	[Not Available]	NO	[Not Available]	[Not Available]	[Not Available]	[Not Available]	[Not Available]	[Not Available]	Alive	575	[Not Applicable]	TUMOR FREE	7th	TX	NX	[Not Available]	[Not Available]	No Extranodal Extension	G4	[Not Available]	[Not Available]	Negative	[Not Available]	4	1955	2005	100	YES	4	10	[Not Available]	[Not Available]	[Not Available]
a8a391ba-e595-4a91-bd55-02b312e55427	TCGA-DQ-7590	2012-5-29	Head & Neck Squamous Cell Carcinoma	Tonsil	Left	NO	YES	MALE	-18718	WHITE	NOT HISPANIC OR LATINO	No	No	2010	NO	[Not Available]	[Not Available]	NO	[Not Available]	[Not Available]	[Not Available]	[Not Available]	[Not Available]	[Not Available]	Alive	661	[Not Applicable]	TUMOR FREE	7th	TX	NX	[Not Available]	[Not Available]	[Not Available]	G4	[Not Available]	[Not Available]	Positive	[Not Available]	3	1974	1976	0.5	YES	4	5	[Not Available]	[Not Available]	[Not Available]
3ef779cf-772e-445e-93c8-e1094ea8b878	TCGA-DQ-7591	2012-2-16	Head & Neck Squamous Cell Carcinoma	Base of tongue	Left	YES	NO	MALE	-22798	WHITE	NOT HISPANIC OR LATINO	No	No	2011	NO	[Not Available]	[Not Available]	[Not Available]	[Not Available]	[Not Available]	[Not Available]	[Not Available]	[Not Available]	[Not Available]	Alive	360	[Not Applicable]	TUMOR FREE	7th	TX	NX	[Not Available]	[Not Available]	[Not Available]	G4	[Not Available]	[Not Available]	Positive	[Not Available]	3	1963	1973	20	YES	3	3	[Not Available]	[Not Available]	[Not Available]
d82e6c52-9ea4-4f60-989c-cf95d464fd6f	TCGA-DQ-7592	2012-2-16	Head & Neck Squamous Cell Carcinoma	Oral Tongue	Left	YES	NO	MALE	-21041	AMERICAN INDIAN OR ALASKA NATIVE	NOT HISPANIC OR LATINO	No	No	2011	YES	Functional (Limited) Neck Dissection	Functional (Limited) Neck Dissection	YES	42	3	[Not Available]	Negative	[Not Available]	[Not Available]	Alive	299	[Not Applicable]	TUMOR FREE	7th	TX	NX	[Not Available]	[Not Available]	[Not Available]	G2	NO	YES	Negative	[Not Available]	2	1967	[Not Available]	68	YES	1	3	[Not Available]	[Not Available]	[Not Available]
67eae8b3-3bd2-4e87-af78-ffe8221f318d	TCGA-DQ-7593	2012-5-29	Head & Neck Squamous Cell Carcinoma	Base of tongue	Right	NO	YES	MALE	-21439	WHITE	[Not Available]	Yes	No	2011	NO	[Not Available]	[Not Available]	NO	[Not Available]	[Not Available]	[Not Available]	[Not Available]	[Not Available]	[Not Available]	Alive	369	[Not Applicable]	TUMOR FREE	7th	TX	NX	[Not Available]	[Not Available]	[Not Available]	G4	[Not Available]	[Not Available]	Positive	[Not Available]	2	1971	[Not Available]	20	YES	4	8	[Not Available]	[Not Available]	[Not Available]
62ca707c-0657-4b7c-863c-99f4ec475972	TCGA-DQ-7594	2012-5-29	Head & Neck Squamous Cell Carcinoma	Base of tongue	Right	NO	YES	MALE	-17471	WHITE	NOT HISPANIC OR LATINO	No	No	2011	NO	[Not Available]	[Not Available]	NO	[Not Available]	[Not Available]	[Not Available]	[Not Available]	[Not Available]	[Not Available]	Alive	368	[Not Applicable]	TUMOR FREE	7th	TX	NX	[Not Available]	[Not Available]	[Not Available]	G4	[Not Available]	[Not Available]	Positive	[Not Available]	1	[Not Available]	[Not Available]	[Not Available]	YES	1	1	[Not Available]	[Not Available]	[Not Available]
f6ebe511-a4df-4310-bd59-3a46d43f100b	TCGA-DQ-7595	2012-5-29	Head & Neck Squamous Cell Carcinoma	Larynx	Left	NO	YES	MALE	-19530	WHITE	NOT HISPANIC OR LATINO	No	No	2011	NO	[Not Available]	[Not Available]	NO	[Not Available]	[Not Available]	[Not Available]	[Not Available]	[Not Available]	[Not Available]	Alive	324	[Not Applicable]	TUMOR FREE	7th	TX	NX	[Not Available]	[Not Available]	[Not Available]	G3	[Not Available]	[Not Available]	Positive	[Not Available]	2	1971	[Not Available]	80	YES	4	10	[Not Available]	[Not Available]	[Not Available]
0f25d7fd-fc7c-4563-a8bd-80b5e0c32ea2	TCGA-DQ-7596	2012-5-29	Head & Neck Squamous Cell Carcinoma	Tonsil	Right	NO	YES	MALE	-17846	WHITE	NOT HISPANIC OR LATINO	No	No	2011	NO	[Not Available]	[Not Available]	[Not Available]	[Not Available]	[Not Available]	[Not Available]	[Not Available]	[Not Available]	[Not Available]	Alive	340	[Not Applicable]	TUMOR FREE	7th	[Not Available]	[Not Available]	[Not Available]	[Not Available]	[Not Available]	G4	[Not Available]	[Not Available]	[Not Available]	[Not Available]	1	[Not Available]	[Not Available]	[Not Available]	YES	1	3	[Not Available]	[Not Available]	[Not Available]
829b41b1-693b-4f7f-a5c2-68c14b079aae	TCGA-F7-7848	2012-2-20	Head & Neck Squamous Cell Carcinoma	Larynx	Left	YES	NO	MALE	-17251	WHITE	NOT HISPANIC OR LATINO	No	No	2011	YES	Functional (Limited) Neck Dissection	[Not Available]	YES	4	1	[Not Available]	Negative	[Not Available]	[Not Available]	Alive	35	[Not Applicable]	TUMOR FREE	7th	T4a	N1	M0	Stage IVA	[Not Available]	G2	NO	NO	[Not Available]	[Not Available]	2	1985	[Not Available]	20	YES	1	1	[Not Available]	[Not Available]	[Not Available]
b4d5299d-1f25-4565-b612-0a0a4d6656ec	TCGA-F7-8298	2012-6-13	Head & Neck Squamous Cell Carcinoma	Larynx	Midline	YES	NO	MALE	-21445	WHITE	NOT HISPANIC OR LATINO	No	No	2011	YES	Radical Neck Dissection	Radical Neck Dissection	YES	14	0	[Not Available]	Negative	[Not Available]	[Not Available]	Alive	14	[Not Applicable]	TUMOR FREE	7th	T1	N0	M0	Stage I	[Not Available]	G1	[Not Available]	[Not Available]	[Not Available]	[Not Available]	3	1985	[Not Available]	26	YES	3	1	[Not Available]	[Not Available]	[Not Available]
513b1a26-8f1b-49a0-8957-de10930e6c98	TCGA-F7-8489	2012-9-10	Head & Neck Squamous Cell Carcinoma	Floor of mouth	Midline	YES	NO	MALE	-17873	WHITE	NOT HISPANIC OR LATINO	No	No	2012	YES	Functional (Limited) Neck Dissection	Functional (Limited) Neck Dissection	YES	8	[Not Available]	[Not Available]	Close	[Not Available]	[Not Available]	Alive	14	[Not Applicable]	TUMOR FREE	7th	T2	N0	M0	Stage II	No Extranodal Extension	G1	NO	NO	[Unknown]	[Unknown]	2	1992	[Not Available]	300	NO	[Not Available]	[Not Available]	NO	NO	Complete Remission/Response
85AE3B0F-3A54-4A23-BE25-9A4DEEBBC011	TCGA-F7-A50G	2013-2-28	Head & Neck Squamous Cell Carcinoma	Oral Tongue	Midline	YES	NO	MALE	-24285	WHITE	NOT HISPANIC OR LATINO	No	No	2012	YES	Functional (Limited) Neck Dissection	Functional (Limited) Neck Dissection	YES	9	1	[Not Available]	Close	[Unknown]	[Unknown]	Alive	15	[Not Applicable]	TUMOR FREE	7th	T3	N1	M0	Stage III	No Extranodal Extension	G1	NO	NO	[Not Evaluated]	[Not Evaluated]	2	1977	[Not Available]	27	NO	[Not Available]	[Not Available]	[Unknown]	[Unknown]	[Not Available]
795677D4-DC60-4EBD-A9DF-E88713E5A4AA	TCGA-F7-A50I	2013-2-28	Head & Neck Squamous Cell Carcinoma	Larynx	[Not Available]	YES	NO	MALE	-26373	WHITE	[Unknown]	No	No	2011	NO	[Not Available]	[Not Available]	NO	[Not Available]	[Not Available]	[Not Available]	Positive	[Unknown]	[Unknown]	Alive	92	[Not Applicable]	TUMOR FREE	7th	T4a	N0	M0	Stage IVA	Gross Extension	G2	YES	[Not Available]	[Unknown]	[Unknown]	2	1980	[Not Available]	.9	YES	1	1	[Unknown]	[Unknown]	[Not Available]
15E43EE8-3080-4895-84FB-A24AD3A68B97	TCGA-F7-A50J	2013-2-28	Head & Neck Squamous Cell Carcinoma	Oral Tongue	Right	YES	NO	FEMALE	-24758	WHITE	NOT HISPANIC OR LATINO	No	No	2011	YES	[Not Available]	Modified Radical Neck Dissection	YES	10	0	[Not Available]	Close	[Unknown]	[Unknown]	Alive	156	[Not Applicable]	TUMOR FREE	7th	T3	N0	M0	Stage III	No Extranodal Extension	G2	YES	YES	[Not Evaluated]	[Not Evaluated]	4	1960	2011	25.5	YES	1	0	[Unknown]	[Unknown]	[Not Available]
7A211CE6-3162-4F58-BF24-9B68562913D5	TCGA-F7-A61S	2013-5-28	Head & Neck Squamous Cell Carcinoma	Oral Tongue	Midline	YES	NO	MALE	-22655	WHITE	NOT HISPANIC OR LATINO	No	No	2012	YES	Radical Neck Dissection	[Not Available]	YES	6	0	[Not Available]	Negative	[Not Available]	[Not Available]	Alive	3	[Not Applicable]	TUMOR FREE	7th	T3	N0	M0	Stage III	No Extranodal Extension	G1	[Not Available]	[Not Available]	[Not Evaluated]	[Not Evaluated]	4	1989	2012	11	YES	2	1	[Unknown]	[Unknown]	[Unknown]
0B67F9BB-E469-4B4C-9CE6-6AF1C7B1AAB2	TCGA-F7-A61V	2013-5-28	Head & Neck Squamous Cell Carcinoma	Base of tongue	Left	YES	NO	MALE	-19857	WHITE	NOT HISPANIC OR LATINO	No	No	2012	YES	Radical Neck Dissection	[Not Available]	YES	62	0	[Not Available]	Negative	[Not Available]	[Not Available]	Alive	9	[Not Applicable]	TUMOR FREE	7th	T2	N0	M0	Stage II	No Extranodal Extension	G1	NO	NO	Negative	[Not Evaluated]	2	1974	[Not Available]	38	[Not Available]	[Not Available]	[Not Available]	[Unknown]	[Unknown]	[Unknown]
8F6C64C9-7799-436D-BFF0-B166E56532A8	TCGA-F7-A61W	2013-5-28	Head & Neck Squamous Cell Carcinoma	Oral Tongue	Left	YES	NO	MALE	-18879	ASIAN	NOT HISPANIC OR LATINO	No	No	2012	YES	Radical Neck Dissection	[Not Available]	YES	9	4	[Not Available]	Negative	[Not Evaluated]	[Not Evaluated]	Alive	14	[Not Applicable]	TUMOR FREE	7th	T2	N2b	M0	Stage IVA	Microscopic Extension	G2	YES	NO	[Not Evaluated]	[Not Evaluated]	2	1992	[Not Available]	20	YES	7	1	[Unknown]	[Unknown]	[Unknown]
B86E27D4-A524-4855-89C6-D46A4079A9A0	TCGA-F7-A620	2013-5-28	Head & Neck Squamous Cell Carcinoma	Base of tongue	[Not Available]	YES	NO	MALE	-17475	WHITE	NOT HISPANIC OR LATINO	No	No	2012	YES	Modified Radical Neck Dissection	[Not Available]	YES	12	1	[Not Available]	Negative	[Not Evaluated]	[Not Evaluated]	Alive	13	[Not Applicable]	TUMOR FREE	7th	T3	N1	M0	Stage III	No Extranodal Extension	G1	NO	[Not Available]	[Not Evaluated]	[Not Evaluated]	2	1982	[Not Available]	30	YES	[Not Available]	[Not Available]	[Unknown]	[Unknown]	[Unknown]
9C128871-1026-46AB-9AE9-7C6AAC468B11	TCGA-F7-A622	2013-5-28	Head & Neck Squamous Cell Carcinoma	Larynx	[Not Available]	YES	NO	MALE	-27456	WHITE	NOT HISPANIC OR LATINO	No	No	2012	NO	[Not Available]	[Not Available]	NO	[Not Available]	[Not Available]	[Not Available]	Negative	[Not Evaluated]	[Not Evaluated]	Alive	13	[Not Applicable]	TUMOR FREE	7th	T3	NX	M0	Stage III	[Not Available]	G1	[Not Available]	[Not Available]	[Not Evaluated]	[Not Evaluated]	1	[Not Available]	[Not Available]	[Not Available]	YES	2	1	[Unknown]	[Unknown]	Complete Remission/Response
FCB0C5E5-F63C-41B3-AE0E-3D1D6AAA66E4	TCGA-F7-A623	2013-5-28	Head & Neck Squamous Cell Carcinoma	Larynx	[Not Available]	YES	NO	MALE	-25592	WHITE	NOT HISPANIC OR LATINO	No	No	2012	YES	Radical Neck Dissection	Radical Neck Dissection	YES	6	2	[Not Available]	Negative	[Not Evaluated]	[Not Evaluated]	Alive	6	[Not Applicable]	TUMOR FREE	7th	T1	N2b	M0	Stage IVA	[Not Available]	G1	NO	NO	[Not Evaluated]	[Not Evaluated]	2	1971	[Not Available]	42	YES	2	1	[Unknown]	[Unknown]	[Unknown]
46E51EB2-0C5E-457B-AF1A-8BAC1B8A8BEA	TCGA-F7-A624	2013-5-28	Head & Neck Squamous Cell Carcinoma	Buccal Mucosa	[Not Available]	YES	NO	MALE	-26667	WHITE	NOT HISPANIC OR LATINO	No	No	2012	NO	[Not Available]	[Not Available]	NO	[Not Available]	[Not Available]	[Not Available]	Negative	[Not Evaluated]	[Not Evaluated]	Alive	0	[Not Applicable]	TUMOR FREE	7th	T2	NX	M0	Stage II	[Not Available]	G3	NO	NO	[Not Evaluated]	[Not Evaluated]	1	[Not Available]	[Not Available]	[Not Available]	YES	1	1	[Unknown]	[Unknown]	[Unknown]
eeae67ac-c9e0-468d-aad6-052501f7b982	TCGA-H7-7774	2012-1-23	Head & Neck Squamous Cell Carcinoma	Oral Cavity	[Not Available]	YES	NO	FEMALE	-27519	WHITE	NOT HISPANIC OR LATINO	No	No	2011	[Not Available]	[Not Available]	[Not Available]	YES	21	0	[Not Available]	[Not Available]	[Not Available]	[Not Available]	Alive	30	[Not Applicable]	TUMOR FREE	7th	T4a	N0	[Not Available]	Stage IVA	No Extranodal Extension	G2	NO	NO	[Not Available]	[Not Available]	4	1956	2011	55	YES	0	0	[Not Available]	[Not Available]	[Not Available]
f090838e-7cc0-4ba8-b3a2-faaa99743785	TCGA-H7-8501	2012-8-21	Head & Neck Squamous Cell Carcinoma	Buccal Mucosa	Right	YES	NO	MALE	-19808	WHITE	NOT HISPANIC OR LATINO	No	No	2012	YES	[Not Available]	[Not Available]	YES	43	1	[Not Available]	Negative	[Not Evaluated]	[Not Evaluated]	Alive	58	[Not Applicable]	[Unknown]	7th	T4a	N1	M0	Stage IVA	No Extranodal Extension	GX	YES	YES	[Unknown]	[Unknown]	2	[Not Available]	[Not Available]	[Not Available]	YES	1	1	[Unknown]	[Unknown]	[Unknown]
ce603d46-299a-4ffb-84ab-b3b914a561b9	TCGA-H7-8502	2012-8-21	Head & Neck Squamous Cell Carcinoma	Oral Cavity	Right	YES	NO	MALE	-18286	WHITE	NOT HISPANIC OR LATINO	No	No	2012	YES	[Not Available]	[Not Available]	YES	40	2	[Not Available]	Positive	[Unknown]	[Unknown]	Alive	133	[Not Applicable]	[Unknown]	7th	T4a	N2b	M0	Stage IVA	[Not Available]	G2	YES	YES	[Unknown]	[Unknown]	2	1982	[Not Available]	40	YES	7	8	YES	YES	[Unknown]
EBFB8C1B-471F-4ACB-A1FE-287E02CADBA7	TCGA-H7-A6C4	2013-11-27	Head & Neck Squamous Cell Carcinoma	Oral Tongue	Left	YES	NO	FEMALE	-13137	WHITE	NOT HISPANIC OR LATINO	Yes, History of Prior Malignancy	No	2012	YES	Modified Radical Neck Dissection	[Not Available]	YES	30	5	[Not Available]	Negative	[Not Evaluated]	[Not Evaluated]	Alive	414	[Not Applicable]	TUMOR FREE	7th	T2	N2b	M0	Stage IVA	Microscopic Extension	G2	YES	YES	Negative	[Not Evaluated]	2	1994	[Not Available]	9	YES	0	0	YES	YES	Complete Remission/Response
B6D1490A-AE85-4E99-A053-1614B498A081	TCGA-H7-A6C5	2013-12-2	Head & Neck Squamous Cell Carcinoma	Larynx	Right	YES	NO	MALE	-23808	WHITE	NOT HISPANIC OR LATINO	Yes, History of Prior Malignancy	No	2012	YES	[Not Available]	[Not Available]	YES	76	0	0	Negative	[Not Evaluated]	[Not Evaluated]	Alive	403	[Not Applicable]	TUMOR FREE	7th	T2	N0	M0	Stage II	No Extranodal Extension	G2	NO	NO	[Not Evaluated]	[Not Evaluated]	4	1952	2012	50	YES	[Not Available]	[Not Available]	YES	NO	Complete Remission/Response
59A7D695-CB0C-47B8-BA9D-CA52CA2CFA7D	TCGA-H7-A76A	2014-1-23	Head & Neck Squamous Cell Carcinoma	Tonsil	Right	YES	NO	MALE	-20946	WHITE	NOT HISPANIC OR LATINO	No	No	2013	YES	[Not Available]	[Not Available]	YES	31	2	[Not Available]	[Not Available]	[Not Evaluated]	[Not Evaluated]	Alive	206	[Not Applicable]	TUMOR FREE	7th	TX	N2b	MX	[Not Available]	[Not Available]	G2	YES	NO	Positive	[Not Evaluated]	4	1989	1993	[Not Available]	YES	5	2	YES	NO	Complete Remission/Response
5c48e21f-1fe9-4007-9b0c-7ca766586fff	TCGA-HD-7229	2011-10-5	Head & Neck Squamous Cell Carcinoma	Larynx	Left	YES	NO	MALE	-22076	WHITE	NOT HISPANIC OR LATINO	No	No	2011	[Not Available]	[Not Available]	[Not Available]	[Not Available]	[Not Available]	[Not Available]	[Not Available]	[Not Available]	[Not Available]	[Not Available]	Alive	2	[Not Applicable]	WITH TUMOR	7th	T4a	N0	[Not Available]	Stage IVA	[Not Available]	G3	[Not Available]	[Not Available]	[Not Available]	[Not Available]	3	[Not Available]	[Not Available]	[Not Available]	NO	[Not Available]	[Not Available]	[Not Available]	[Not Available]	[Not Available]
e8ac39e6-377a-412c-b18d-f6c4fc654ec6	TCGA-HD-7753	2012-3-9	Head & Neck Squamous Cell Carcinoma	Oropharynx	Left	YES	NO	MALE	-22774	BLACK OR AFRICAN AMERICAN	NOT HISPANIC OR LATINO	No	No	2011	NO	[Not Available]	[Not Available]	NO	[Not Available]	[Not Available]	[Not Available]	Positive	[Not Available]	[Not Available]	Alive	5	[Not Applicable]	WITH TUMOR	7th	T1	N0	[Not Available]	Stage I	[Not Available]	G2	NO	NO	[Not Available]	[Not Available]	2	[Not Available]	[Not Available]	40	YES	7	4	[Not Available]	[Not Available]	[Not Available]
10f53522-9ae7-47b9-80aa-b4b481561465	TCGA-HD-7754	2012-3-9	Head & Neck Squamous Cell Carcinoma	Tonsil	Right	YES	NO	MALE	-25365	WHITE	NOT HISPANIC OR LATINO	No	No	2011	YES	[Not Available]	Radical Neck Dissection	YES	23	4	0	Positive	[Not Available]	[Not Available]	Alive	25	[Not Applicable]	WITH TUMOR	7th	T2	N2b	[Not Available]	Stage IVA	Microscopic Extension	G1	NO	YES	[Not Available]	[Not Available]	4	[Not Available]	1999	4	YES	7	4	[Not Available]	[Not Available]	[Not Available]
0f718e17-86c1-4221-a878-d57ae87e744f	TCGA-HD-7831	2012-3-9	Head & Neck Squamous Cell Carcinoma	Oral Tongue	Right	YES	NO	MALE	-27334	WHITE	NOT HISPANIC OR LATINO	No	No	2011	YES	[Not Available]	Modified Radical Neck Dissection	YES	21	3	0	Negative	[Not Available]	[Not Available]	Alive	0	[Not Applicable]	WITH TUMOR	7th	T2	N2	[Not Available]	Stage IVA	No Extranodal Extension	G2	NO	[Not Available]	[Not Available]	[Not Available]	1	[Not Available]	[Not Available]	[Not Available]	YES	1	0	[Not Available]	[Not Available]	[Not Available]
31e58fac-3ac3-4eeb-82d6-3f2b5cb8a60d	TCGA-HD-7832	2012-3-9	Head & Neck Squamous Cell Carcinoma	Floor of mouth	Right	YES	NO	MALE	-19192	WHITE	NOT HISPANIC OR LATINO	No	No	2011	YES	[Not Available]	Modified Radical Neck Dissection	YES	35	0	0	Negative	[Not Available]	[Not Available]	Alive	0	[Not Applicable]	TUMOR FREE	7th	T4a	N0	[Not Available]	Stage IVA	No Extranodal Extension	G2	NO	[Not Available]	[Not Available]	[Not Available]	2	[Not Available]	[Not Available]	36	YES	7	6	[Not Available]	[Not Available]	[Not Available]
a40f1055-3dc4-4d01-930c-92cf314f73f8	TCGA-HD-7917	2012-3-10	Head & Neck Squamous Cell Carcinoma	Floor of mouth	Right	YES	NO	MALE	-22979	WHITE	NOT HISPANIC OR LATINO	No	No	2011	YES	[Not Available]	Modified Radical Neck Dissection	YES	13	0	0	Negative	[Not Available]	[Not Available]	Alive	37	[Not Applicable]	TUMOR FREE	7th	T2	N0	[Not Available]	Stage II	[Not Available]	G1	NO	NO	[Not Available]	[Not Available]	2	[Not Available]	[Not Available]	[Not Available]	YES	6	12	[Not Available]	[Not Available]	[Not Available]
43b99616-d7b4-404e-8912-4275f8d6dc55	TCGA-HD-8224	2012-6-13	Head & Neck Squamous Cell Carcinoma	Base of tongue	Midline	YES	NO	MALE	-23069	WHITE	NOT HISPANIC OR LATINO	No	No	2011	YES	Radical Neck Dissection	Radical Neck Dissection	YES	57	0	23	Positive	[Not Available]	[Not Available]	Alive	55	[Not Applicable]	WITH TUMOR	7th	T3	N2c	M0	Stage IVA	Gross Extension	G3	YES	YES	Negative	[Not Available]	1	[Not Available]	[Not Available]	[Not Available]	YES	7	5	[Not Available]	[Not Available]	[Not Available]
f1b7b418-80d2-4ddf-94cd-f79abba0a2a4	TCGA-HD-8314	2012-8-9	Head & Neck Squamous Cell Carcinoma Basaloid Type	Base of tongue	Left	YES	NO	MALE	-21517	WHITE	NOT HISPANIC OR LATINO	No	No	2012	YES	Modified Radical Neck Dissection	[Not Available]	YES	44	1	[Not Available]	Close	[Not Evaluated]	[Not Evaluated]	Alive	44	[Not Applicable]	TUMOR FREE	7th	T1	N1	[Not Available]	Stage III	[Not Available]	G4	YES	NO	Positive	[Not Evaluated]	1	[Not Available]	[Not Available]	[Not Available]	NO	[Not Available]	[Not Available]	NO	NO	[Not Applicable]
22933e67-5c61-4c13-9772-5adb78785b34	TCGA-HD-8634	2012-12-28	Head & Neck Squamous Cell Carcinoma	Oral Tongue	Left	YES	NO	FEMALE	-18718	WHITE	NOT HISPANIC OR LATINO	Yes, History of Prior Malignancy	No	2012	NO	[Not Available]	[Not Available]	YES	4	0	0	Negative	[Unknown]	[Unknown]	Alive	24	[Not Applicable]	[Unknown]	7th	T1	N0	MX	Stage I	No Extranodal Extension	G2	NO	[Not Available]	[Not Evaluated]	[Not Evaluated]	2	1979	[Not Available]	60	YES	7	7	[Unknown]	[Unknown]	[Not Applicable]
b843df7e-db06-4d29-b00d-6a93effd9191	TCGA-HD-8635	2012-12-28	Head & Neck Squamous Cell Carcinoma	Oral Tongue	Right	YES	NO	FEMALE	-22340	WHITE	NOT HISPANIC OR LATINO	Yes, History of Prior Malignancy	No	2012	NO	[Not Available]	[Not Available]	YES	1	1	[Not Available]	Negative	[Unknown]	[Unknown]	Alive	25	[Not Applicable]	[Unknown]	7th	T1	N1	MX	Stage III	No Extranodal Extension	G2	NO	NO	Negative	[Not Evaluated]	2	1976	[Not Available]	36	YES	1	4	[Unknown]	[Unknown]	[Not Applicable]
765CC306-BDAE-4CAF-AD1E-35B8FE95C220	TCGA-HD-A4C1	2013-1-25	Head & Neck Squamous Cell Carcinoma	Buccal Mucosa	Left	YES	NO	FEMALE	-15096	BLACK OR AFRICAN AMERICAN	NOT HISPANIC OR LATINO	No	No	2012	YES	Radical Neck Dissection	Radical Neck Dissection	YES	42	7	[Not Available]	Close	[Unknown]	[Unknown]	Alive	11	[Not Applicable]	[Unknown]	7th	T4a	N2b	MX	Stage IVA	No Extranodal Extension	G1	NO	NO	Negative	[Not Evaluated]	1	[Not Available]	[Not Available]	[Not Available]	NO	[Not Available]	[Not Available]	[Unknown]	[Unknown]	[Not Applicable]
C0EDDE5E-D229-4061-8820-14AFC712C5B6	TCGA-HD-A633	2013-9-20	Head & Neck Squamous Cell Carcinoma	Oral Cavity	Left	YES	NO	MALE	-27057	WHITE	NOT HISPANIC OR LATINO	No	No	2012	YES	Modified Radical Neck Dissection	[Not Available]	YES	39	0	[Not Available]	Negative	[Unknown]	[Unknown]	Alive	49	[Not Applicable]	TUMOR FREE	7th	T4a	N0	MX	Stage IVA	No Extranodal Extension	G2	NO	NO	[Unknown]	[Unknown]	1	[Not Available]	[Not Available]	[Not Available]	YES	[Not Available]	[Not Available]	[Unknown]	[Unknown]	[Unknown]
A0B136FB-3A0A-4411-8907-4CA775C7D04E	TCGA-HD-A634	2013-9-20	Head & Neck Squamous Cell Carcinoma	Tonsil	Left	YES	NO	MALE	-20810	WHITE	NOT HISPANIC OR LATINO	No	No	2013	YES	Modified Radical Neck Dissection	[Not Available]	YES	22	2	[Not Available]	Close	[Unknown]	[Unknown]	Alive	10	[Not Applicable]	TUMOR FREE	7th	T3	N2b	MX	Stage IVA	Microscopic Extension	G3	YES	NO	Positive	[Not Evaluated]	2	1993	[Not Available]	40	YES	[Not Available]	[Not Available]	[Unknown]	[Unknown]	[Unknown]
9205DC07-93F5-4B5E-924E-8E097616160F	TCGA-HD-A6HZ	2013-9-20	Head & Neck Squamous Cell Carcinoma	Oral Tongue	Right	YES	NO	FEMALE	-29045	WHITE	NOT HISPANIC OR LATINO	No	No	2012	YES	[Not Available]	Modified Radical Neck Dissection	YES	11	1	[Not Available]	Close	[Unknown]	[Unknown]	Alive	111	[Not Applicable]	TUMOR FREE	7th	T2	N1	MX	Stage III	No Extranodal Extension	G2	YES	NO	[Unknown]	[Unknown]	1	[Not Available]	[Not Available]	[Not Available]	NO	[Not Available]	[Not Available]	[Unknown]	[Unknown]	[Unknown]
DEC3C21B-3F59-472F-8573-27B0E830AA92	TCGA-HD-A6I0	2013-9-20	Head & Neck Squamous Cell Carcinoma	Oral Cavity	Left	YES	NO	MALE	-20491	WHITE	NOT HISPANIC OR LATINO	No	No	2013	YES	Modified Radical Neck Dissection	[Not Available]	YES	50	1	[Not Available]	Negative	[Unknown]	[Unknown]	Alive	33	[Not Applicable]	TUMOR FREE	7th	T4a	N1	MX	Stage IVA	No Extranodal Extension	G1	NO	YES	[Unknown]	[Unknown]	3	1973	1988	15	YES	7	4	[Unknown]	[Unknown]	[Unknown]
9d469689-0413-4898-aa83-c6756cbfe117	TCGA-HL-7533	2012-5-25	Head & Neck Squamous Cell Carcinoma	Oral Cavity	Right	NO	YES	MALE	-23950	WHITE	NOT HISPANIC OR LATINO	No	No	2008	NO	[Not Available]	[Not Available]	NO	[Not Available]	[Not Available]	[Not Available]	[Not Available]	[Not Available]	[Not Available]	Alive	692	[Not Applicable]	TUMOR FREE	6th	[Not Available]	[Not Available]	[Not Available]	[Not Available]	[Not Available]	G3	[Not Available]	[Not Available]	[Not Available]	Positive	3	1963	1988	25	YES	2.5	2.5	[Not Available]	[Not Available]	[Not Available]
ebd1be2c-35ca-45c0-9aba-9baf432114c1	TCGA-IQ-7630	2011-12-13	Head & Neck Squamous Cell Carcinoma	Oropharynx	Left	NO	YES	MALE	-18131	WHITE	HISPANIC OR LATINO	No	No	2011	YES	Modified Radical Neck Dissection	[Not Available]	YES	27	0	[Not Available]	Negative	[Not Available]	[Not Available]	Alive	160	[Not Applicable]	TUMOR FREE	7th	T2	N0	M0	Stage II	[Not Available]	G3	NO	NO	[Not Available]	[Not Available]	1	[Not Available]	[Not Available]	[Not Available]	NO	[Not Available]	[Not Available]	[Not Available]	[Not Available]	[Not Available]
d8a6383e-3320-4d2c-9017-31e8e1e8f120	TCGA-IQ-7631	2011-12-13	Head & Neck Squamous Cell Carcinoma	Buccal Mucosa	Right	NO	YES	FEMALE	-22151	WHITE	NOT HISPANIC OR LATINO	No	No	2011	YES	Modified Radical Neck Dissection	Modified Radical Neck Dissection	YES	48	0	[Not Available]	Negative	[Not Available]	[Not Available]	Alive	122	[Not Applicable]	TUMOR FREE	7th	T2	N0	[Not Available]	Stage II	[Not Available]	G1	NO	NO	[Not Available]	[Not Available]	3	1963	1993	30	NO	[Not Available]	[Not Available]	[Not Available]	[Not Available]	[Not Available]
601a4146-8093-4f20-9a0a-a97916c9e7f6	TCGA-IQ-7632	2011-12-13	Head & Neck Squamous Cell Carcinoma	Alveolar Ridge	Left	NO	YES	FEMALE	-24986	WHITE	NOT HISPANIC OR LATINO	No	No	2011	YES	Modified Radical Neck Dissection	[Not Available]	YES	30	0	[Not Available]	Negative	[Not Available]	[Not Available]	Alive	113	[Not Applicable]	TUMOR FREE	7th	T4a	N0	M0	Stage IVA	[Not Available]	G1	[Not Available]	[Not Available]	[Not Available]	[Not Available]	3	1961	1981	10	NO	[Not Available]	[Not Available]	[Not Available]	[Not Available]	[Not Available]
D3F786A6-5D72-4D6E-85FD-0C6ADE9F6E95	TCGA-IQ-A61E	2013-7-22	Head & Neck Squamous Cell Carcinoma	Oral Tongue	Right	YES	NO	FEMALE	-20417	WHITE	NOT HISPANIC OR LATINO	No	No	2011	YES	Functional (Limited) Neck Dissection	Functional (Limited) Neck Dissection	YES	44	0	[Not Available]	Close	[Not Available]	[Not Available]	Alive	588	[Not Applicable]	TUMOR FREE	7th	T3	N0	MX	Stage III	[Not Available]	G2	NO	YES	[Not Evaluated]	[Not Evaluated]	2	1983	[Not Available]	45	YES	7	3	YES	YES	Complete Remission/Response
C512BA69-7B90-4334-92EB-48AB91AA05F2	TCGA-IQ-A61G	2013-8-1	Head & Neck Squamous Cell Carcinoma	Floor of mouth	Midline	YES	NO	MALE	-21066	WHITE	HISPANIC OR LATINO	No	No	2012	YES	Modified Radical Neck Dissection	Modified Radical Neck Dissection	YES	39	5	[Not Available]	Negative	[Not Evaluated]	[Not Evaluated]	Alive	360	[Not Applicable]	WITH TUMOR	7th	T4a	N2c	MX	Stage IVA	Gross Extension	G2	NO	YES	[Not Evaluated]	[Not Evaluated]	4	1982	2012	60	NO	[Not Available]	[Not Available]	YES	YES	Progressive Disease
90D21B9B-DBB8-43A6-9817-67ED69FABDC0	TCGA-IQ-A61H	2013-7-22	Head & Neck Squamous Cell Carcinoma	Oral Tongue	Left	YES	NO	MALE	-27990	WHITE	HISPANIC OR LATINO	No	No	2012	YES	Radical Neck Dissection	Modified Radical Neck Dissection	YES	53	0	[Not Available]	Negative	[Not Evaluated]	[Not Evaluated]	Alive	412	[Not Applicable]	TUMOR FREE	7th	T2	N0	MX	Stage II	[Not Available]	G2	NO	NO	[Not Evaluated]	[Not Evaluated]	4	[Not Available]	2012	30	NO	[Not Available]	[Not Available]	NO	NO	Complete Remission/Response
B9AAC2A5-5CA9-4F57-BA02-B53904256467	TCGA-IQ-A61I	2013-7-26	Head & Neck Squamous Cell Carcinoma	Oropharynx	Left	YES	NO	MALE	-23035	BLACK OR AFRICAN AMERICAN	NOT HISPANIC OR LATINO	No	No	2012	YES	Modified Radical Neck Dissection	[Not Available]	YES	41	3	[Not Available]	Negative	[Not Evaluated]	[Not Evaluated]	Dead	[Not Available]	2	TUMOR FREE	7th	T1	N2b	M0	Stage IVA	No Extranodal Extension	G3	YES	NO	[Not Evaluated]	[Not Evaluated]	1	[Not Available]	[Not Available]	[Not Available]	NO	[Not Available]	[Not Available]	NO	NO	Complete Remission/Response
D69E29CA-24BE-4F35-A581-F82E624B8E8B	TCGA-IQ-A61J	2013-7-26	Head & Neck Squamous Cell Carcinoma	Oral Tongue	Left	YES	NO	MALE	-19913	WHITE	NOT HISPANIC OR LATINO	No	No	2012	YES	Modified Radical Neck Dissection	[Not Available]	YES	73	2	[Not Available]	Negative	[Not Evaluated]	[Not Evaluated]	Alive	440	[Not Applicable]	TUMOR FREE	7th	T2	N2b	M0	Stage IVA	No Extranodal Extension	G1	NO	YES	[Not Evaluated]	[Not Evaluated]	1	[Not Available]	[Not Available]	[Not Available]	NO	[Not Available]	[Not Available]	YES	YES	Complete Remission/Response
2C96D3C4-323E-4A2A-9132-40E860B701A5	TCGA-IQ-A61K	2013-7-29	Head & Neck Squamous Cell Carcinoma	Oral Tongue	Right	YES	NO	FEMALE	-25697	WHITE	NOT HISPANIC OR LATINO	No	No	2012	YES	[Not Available]	Functional (Limited) Neck Dissection	YES	48	4	[Not Available]	Negative	[Not Evaluated]	[Not Evaluated]	Dead	[Not Available]	161	TUMOR FREE	7th	T3	N2b	M0	Stage IVA	Gross Extension	G2	NO	YES	[Not Evaluated]	[Not Evaluated]	2	[Not Available]	[Not Available]	20	NO	[Not Available]	[Not Available]	YES	YES	[Not Applicable]
818AD88A-131E-49DF-85D8-55BBA0E9EC02	TCGA-IQ-A61L	2013-7-29	Head & Neck Squamous Cell Carcinoma	Oral Tongue	Right	YES	NO	FEMALE	-26506	WHITE	HISPANIC OR LATINO	No	No	2012	YES	[Not Available]	Functional (Limited) Neck Dissection	YES	42	0	[Not Available]	Negative	[Not Evaluated]	[Not Evaluated]	Alive	351	[Not Applicable]	WITH TUMOR	7th	T2	N0	M0	Stage II	No Extranodal Extension	G1	NO	NO	Negative	Negative	1	[Not Available]	[Not Available]	[Not Available]	NO	[Not Available]	[Not Available]	YES	NO	Progressive Disease
B835289F-6174-4BF9-AEDF-9EBB9EF4EB62	TCGA-IQ-A61O	2013-8-1	Head & Neck Squamous Cell Carcinoma, Spindle Cell Variant	Oropharynx	Right	YES	NO	MALE	-15920	WHITE	HISPANIC OR LATINO	No	No	2012	YES	[Not Available]	Modified Radical Neck Dissection	YES	38	3	[Not Available]	Negative	[Not Evaluated]	[Not Evaluated]	Alive	360	[Not Applicable]	TUMOR FREE	7th	T2	N2b	MX	Stage IVA	Gross Extension	GX	NO	YES	[Not Evaluated]	[Not Evaluated]	1	[Not Available]	[Not Available]	[Not Available]	NO	[Not Available]	[Not Available]	YES	YES	Complete Remission/Response
C2F1B2D5-1302-4E29-8889-37BA34E91DE2	TCGA-IQ-A6SG	2015-3-27	Head & Neck Squamous Cell Carcinoma	Oral Tongue	Left	[Not Available]	[Not Available]	FEMALE	-22529	WHITE	HISPANIC OR LATINO	No	No	2013	YES	Functional (Limited) Neck Dissection	Radical Neck Dissection	YES	71	0	0	Negative	[Unknown]	[Unknown]	Alive	579	[Not Applicable]	TUMOR FREE	7th	T3	N0	M0	Stage III	[Not Available]	G2	[Not Available]	[Not Available]	[Not Available]	[Not Available]	1	[Not Available]	[Not Available]	[Not Available]	[Not Available]	[Not Available]	[Not Available]	[Not Available]	[Not Available]	[Not Available]
573E3713-781F-447E-9F4D-A7FAAE4A4F03	TCGA-IQ-A6SH	2015-3-27	Head & Neck Squamous Cell Carcinoma	Oral Tongue	Left	[Not Available]	[Not Available]	MALE	-20109	BLACK OR AFRICAN AMERICAN	NOT HISPANIC OR LATINO	No	No	2013	YES	Radical Neck Dissection	Radical Neck Dissection	YES	49	1	[Not Available]	Negative	[Not Available]	[Not Available]	Alive	471	[Not Applicable]	TUMOR FREE	7th	T2	N1	M0	Stage III	Microscopic Extension	G1	NO	NO	[Not Evaluated]	[Not Evaluated]	3	1984	2013	120	[Not Available]	[Not Available]	[Not Available]	[Not Available]	[Not Available]	[Not Available]
5ED1B22D-99CA-4C21-B5D4-851E4A6217E9	TCGA-KU-A66S	2013-6-27	Head & Neck Squamous Cell Carcinoma Basaloid Type	Larynx	Midline	YES	NO	FEMALE	-25454	WHITE	NOT HISPANIC OR LATINO	No	No	2012	YES	Functional (Limited) Neck Dissection	[Not Available]	YES	7	1	[Not Available]	Positive	[Not Evaluated]	[Not Evaluated]	Alive	224	[Not Applicable]	TUMOR FREE	7th	T1	N1	MX	Stage III	Microscopic Extension	G2	YES	NO	[Not Evaluated]	[Not Evaluated]	2	1962	[Not Available]	50	NO	[Not Available]	[Not Available]	YES	NO	[Unknown]
27392405-1365-49E6-8AFE-7C18946AB06E	TCGA-KU-A66T	2013-6-27	Head & Neck Squamous Cell Carcinoma	Floor of mouth	Right	YES	NO	FEMALE	-19405	WHITE	NOT HISPANIC OR LATINO	No	No	2012	YES	[Not Available]	Modified Radical Neck Dissection	YES	24	0	[Not Available]	Negative	[Not Evaluated]	[Not Evaluated]	Alive	210	[Not Applicable]	TUMOR FREE	7th	T4	N0	MX	Stage IVA	No Extranodal Extension	G2	NO	NO	[Not Evaluated]	[Not Evaluated]	1	[Not Available]	[Not Available]	[Not Available]	NO	[Not Available]	[Not Available]	YES	NO	[Unknown]
ABBCC1D8-AB74-4459-BF28-CC627BEF440E	TCGA-KU-A6H7	2013-9-25	Head & Neck Squamous Cell Carcinoma	Tonsil	Left	YES	NO	FEMALE	-20314	WHITE	NOT HISPANIC OR LATINO	No	No	2013	YES	Functional (Limited) Neck Dissection	[Not Available]	YES	23	1	0	Positive	[Not Evaluated]	[Not Evaluated]	Alive	146	[Not Applicable]	TUMOR FREE	7th	T2	N2a	M0	Stage IVA	Microscopic Extension	G2	YES	NO	Positive	[Not Evaluated]	4	1971	2001	60	YES	1	1	YES	YES	Complete Remission/Response
9BF40EEB-9A87-44A2-A782-197AB954C937	TCGA-KU-A6H8	2013-9-25	Head & Neck Squamous Cell Carcinoma	Oral Tongue	Right	YES	NO	MALE	-15066	WHITE	NOT HISPANIC OR LATINO	No	No	2013	YES	[Not Available]	Functional (Limited) Neck Dissection	YES	16	2	[Not Available]	Negative	[Not Evaluated]	[Not Evaluated]	Alive	168	[Not Applicable]	WITH TUMOR	7th	T2	N2b	M0	Stage IVA	Microscopic Extension	G3	YES	YES	[Not Evaluated]	[Not Evaluated]	2	1988	[Not Available]	12.5	YES	1	2	YES	YES	Progressive Disease
6EA380AD-D73D-41B2-B448-2D224DEEC01B	TCGA-MT-A51W	2012-9-28	Head & Neck Squamous Cell Carcinoma	Tonsil	Left	YES	NO	FEMALE	-19098	WHITE	NOT HISPANIC OR LATINO	No	No	2012	NO	[Not Available]	[Not Available]	NO	[Not Available]	[Not Available]	[Not Available]	Negative	[Not Evaluated]	[Not Evaluated]	Alive	14	[Not Applicable]	TUMOR FREE	7th	T1	N0	M0	Stage I	No Extranodal Extension	G2	NO	NO	Negative	Negative	2	1992	[Not Available]	10	YES	4	7	NO	NO	[Not Applicable]
375E4B96-49DA-4F65-9878-29F56FDA9C2E	TCGA-MT-A51X	2012-9-28	Head & Neck Squamous Cell Carcinoma	Oral Tongue	Right	YES	NO	MALE	-10976	WHITE	NOT HISPANIC OR LATINO	No	No	2012	YES	Modified Radical Neck Dissection	Modified Radical Neck Dissection	YES	35	2	[Not Available]	Negative	[Not Available]	[Not Available]	Alive	34	[Not Applicable]	[Unknown]	7th	T1	N2b	M0	Stage IVA	Microscopic Extension	G1	YES	[Not Available]	[Not Available]	[Not Available]	2	1992	[Not Available]	28.5	NO	[Not Available]	[Not Available]	NO	NO	[Unknown]
EDA7DF86-A344-4790-88AC-E1391F07F66D	TCGA-MT-A67A	2013-5-21	Head & Neck Squamous Cell Carcinoma	Oral Tongue	Right	NO	YES	FEMALE	-31161	WHITE	NOT HISPANIC OR LATINO	No	No	2011	YES	[Not Available]	Functional (Limited) Neck Dissection	YES	20	0	[Not Available]	Positive	[Not Evaluated]	[Not Evaluated]	Alive	392	[Not Applicable]	TUMOR FREE	7th	T1	N0	MX	Stage I	No Extranodal Extension	G2	NO	NO	[Not Evaluated]	[Not Evaluated]	1	[Not Available]	[Not Available]	[Not Available]	YES	0	0	NO	NO	Complete Remission/Response
11C944FC-9A49-4C00-AB8C-DA5DFD595244	TCGA-MT-A67D	2013-5-21	Head & Neck Squamous Cell Carcinoma	Floor of mouth	Right	YES	NO	MALE	-20386	WHITE	NOT HISPANIC OR LATINO	No	No	2012	YES	[Not Available]	Functional (Limited) Neck Dissection	YES	23	0	[Not Available]	Negative	[Not Evaluated]	[Not Evaluated]	Alive	56	[Not Applicable]	[Unknown]	7th	T2	N0	M0	Stage II	No Extranodal Extension	G2	NO	NO	[Not Evaluated]	[Not Evaluated]	2	1971	[Not Available]	40	YES	3	0	NO	NO	Complete Remission/Response
50EE088A-5F74-466A-B9E7-7247F0A8D3E8	TCGA-MT-A67F	2013-5-21	Head & Neck Squamous Cell Carcinoma	Oral Cavity	Right	YES	NO	FEMALE	-22057	WHITE	NOT HISPANIC OR LATINO	No	No	2012	YES	[Not Available]	Functional (Limited) Neck Dissection	YES	64	0	[Not Available]	Negative	[Not Evaluated]	[Not Evaluated]	Alive	111	[Not Applicable]	TUMOR FREE	7th	T4	N0	MX	Stage IVA	No Extranodal Extension	G2	NO	NO	[Not Evaluated]	[Not Evaluated]	1	[Not Available]	[Not Available]	[Not Available]	YES	0	0	NO	NO	Complete Remission/Response
7BFEF2DD-5F82-4521-9369-0329E41FAF1B	TCGA-MT-A67G	2013-5-21	Head & Neck Squamous Cell Carcinoma	Tonsil	Right	YES	NO	FEMALE	-19394	WHITE	NOT HISPANIC OR LATINO	No	No	2013	YES	[Not Available]	Functional (Limited) Neck Dissection	YES	48	5	[Not Available]	Positive	[Not Evaluated]	[Not Evaluated]	Alive	189	[Not Applicable]	[Discrepancy]	7th	T1	N2b	MX	Stage IVA	No Extranodal Extension	G2	NO	NO	[Not Evaluated]	[Not Evaluated]	1	[Not Available]	[Not Available]	[Not Available]	YES	7	2	YES	YES	[Unknown]
C060BDAB-DCE7-46B9-801C-48DFAB4FAD92	TCGA-MT-A7BN	2013-7-24	Head & Neck Squamous Cell Carcinoma	Floor of mouth	Midline	YES	NO	MALE	-27162	WHITE	[Unknown]	No	No	2013	YES	Radical Neck Dissection	Radical Neck Dissection	YES	19	[Not Available]	[Not Available]	Negative	[Unknown]	[Unknown]	Alive	51	[Not Applicable]	WITH TUMOR	7th	[Not Available]	[Not Available]	[Not Available]	Stage IVA	No Extranodal Extension	G3	YES	NO	[Unknown]	[Unknown]	1	[Not Available]	[Not Available]	[Not Available]	YES	0	0	NO	NO	[Unknown]
FD7E2226-8086-4A56-867B-6457B87A7FED	TCGA-MZ-A5BI	2014-1-28	Head & Neck Squamous Cell Carcinoma	Tonsil	Left	NO	YES	MALE	-19500	WHITE	HISPANIC OR LATINO	No	No	2008	NO	[Not Available]	[Not Available]	NO	[Not Available]	[Not Available]	[Not Available]	[Not Available]	[Not Evaluated]	[Not Evaluated]	Dead	[Not Available]	217	[Unknown]	6th	[Not Available]	[Not Available]	[Not Available]	[Not Available]	[Not Available]	[Not Available]	[Not Available]	[Not Available]	Positive	[Not Evaluated]	[Unknown]	[Not Available]	[Not Available]	[Not Available]	YES	0	0	NO	NO	Complete Remission/Response
AAD9A83A-AB62-47B0-990C-527CCDB58D63	TCGA-MZ-A6I9	2013-9-12	Head & Neck Squamous Cell Carcinoma	Base of tongue	Right	YES	NO	MALE	-24939	WHITE	NOT HISPANIC OR LATINO	No	No	2012	NO	[Not Available]	[Not Available]	NO	[Not Available]	[Not Available]	[Not Available]	[Not Available]	[Not Evaluated]	[Not Evaluated]	Alive	254	[Not Applicable]	WITH TUMOR	7th	[Not Available]	[Not Available]	[Not Available]	[Not Available]	[Not Available]	G2	[Not Available]	[Not Available]	Positive	[Not Evaluated]	3	1962	1976	14	YES	7	2	NO	NO	[Not Applicable]
06580CBC-D0D8-4B97-87EF-EBC17CDAE81C	TCGA-MZ-A7D7	2014-1-30	Head & Neck Squamous Cell Carcinoma	Base of tongue	Right	YES	NO	MALE	-18974	WHITE	NOT HISPANIC OR LATINO	No	No	2013	YES	Functional (Limited) Neck Dissection	Functional (Limited) Neck Dissection	YES	72	2	0	Close	[Unknown]	[Unknown]	Alive	240	[Not Applicable]	TUMOR FREE	7th	T3	N2b	MX	Stage IVA	Microscopic Extension	[Not Available]	[Not Available]	NO	Negative	[Not Evaluated]	2	1973	[Not Available]	39	YES	7	6	YES	YES	Complete Remission/Response
3A867DF4-D548-4408-A90B-441DED53B7B6	TCGA-P3-A5Q5	2013-6-4	Head & Neck Squamous Cell Carcinoma Basaloid Type	Tonsil	Right	NO	YES	MALE	-19728	WHITE	NOT HISPANIC OR LATINO	No	No	2004	YES	[Not Available]	Modified Radical Neck Dissection	YES	[Not Available]	[Not Available]	[Not Available]	Positive	[Not Evaluated]	[Not Evaluated]	Alive	910	[Not Applicable]	TUMOR FREE	6th	T2	N2	MX	Stage IVA	Gross Extension	G3	[Not Available]	[Not Available]	[Not Evaluated]	[Not Evaluated]	4	[Not Available]	[Not Available]	30	YES	[Not Available]	[Not Available]	YES	NO	Complete Remission/Response
451E4916-80EE-45F8-AD70-84340868A5A9	TCGA-P3-A5Q6	2013-6-4	Head & Neck Squamous Cell Carcinoma	Tonsil	Left	NO	YES	MALE	-17917	WHITE	NOT HISPANIC OR LATINO	No	No	2005	YES	Modified Radical Neck Dissection	Functional (Limited) Neck Dissection	YES	35	4	[Not Available]	Positive	[Not Evaluated]	[Not Evaluated]	Dead	[Not Available]	480	WITH TUMOR	6th	T4a	N2b	MX	Stage IVA	Gross Extension	G3	[Not Available]	NO	[Not Evaluated]	[Not Evaluated]	4	[Not Available]	[Not Available]	9	YES	[Not Available]	[Not Available]	YES	YES	Complete Remission/Response
80D51546-C046-4AF4-B3B3-B6BF5B1EAB02	TCGA-P3-A5QA	2013-6-4	Head & Neck Squamous Cell Carcinoma	Oral Tongue	Right	NO	YES	MALE	-15125	[Unknown]	[Unknown]	No	No	2008	NO	[Not Available]	[Not Available]	[Not Available]	[Not Available]	[Not Available]	[Not Available]	Negative	[Not Evaluated]	[Not Evaluated]	Alive	1652	[Not Applicable]	TUMOR FREE	6th	T1	NX	MX	Stage I	[Not Available]	G3	NO	[Not Available]	[Not Evaluated]	[Not Evaluated]	1	[Not Available]	[Not Available]	[Not Available]	YES	[Not Available]	[Not Available]	YES	NO	Complete Remission/Response
387DB1DF-EBAA-41C2-B036-F46AD61E313A	TCGA-P3-A5QE	2013-6-4	Head & Neck Squamous Cell Carcinoma Basaloid Type	Base of tongue	Right	NO	YES	MALE	-18002	WHITE	NOT HISPANIC OR LATINO	No	No	2009	YES	[Not Available]	Functional (Limited) Neck Dissection	YES	17	1	[Not Available]	Close	[Not Evaluated]	[Not Evaluated]	Alive	721	[Not Applicable]	TUMOR FREE	6th	T2	N1	MX	Stage III	No Extranodal Extension	G2	[Not Available]	NO	[Not Evaluated]	[Not Evaluated]	1	[Not Available]	[Not Available]	[Not Available]	YES	[Not Available]	[Not Available]	YES	NO	Complete Remission/Response
4587AE9F-71FB-4582-82FF-FB407FEE6445	TCGA-P3-A5QF	2013-6-4	Head & Neck Squamous Cell Carcinoma	Alveolar Ridge	Right	NO	YES	MALE	-18035	WHITE	NOT HISPANIC OR LATINO	No	No	2009	YES	[Not Available]	Functional (Limited) Neck Dissection	YES	41	4	[Not Available]	Positive	[Not Evaluated]	[Not Evaluated]	Dead	[Not Available]	330	WITH TUMOR	6th	T4	N2b	MX	Stage IVA	Microscopic Extension	G2	YES	NO	[Not Evaluated]	[Not Evaluated]	1	[Not Available]	[Not Available]	[Not Available]	NO	[Not Available]	[Not Available]	YES	YES	[Unknown]
3A2FE6DA-5F3C-4AD8-B735-23ADFFE3FD6B	TCGA-P3-A6SW	2013-10-21	Head & Neck Squamous Cell Carcinoma Basaloid Type	Tonsil	Left	NO	YES	MALE	-18536	WHITE	NOT HISPANIC OR LATINO	No	No	2005	YES	Modified Radical Neck Dissection	Functional (Limited) Neck Dissection	YES	[Not Available]	[Not Available]	[Not Available]	Close	[Not Evaluated]	[Not Evaluated]	Alive	1120	[Not Applicable]	TUMOR FREE	6th	T3	N3	MX	Stage IVB	Gross Extension	G3	[Not Available]	NO	[Not Evaluated]	[Not Evaluated]	2	[Not Available]	[Not Available]	20	YES	3	1	YES	YES	Complete Remission/Response
220D75AE-C94B-473A-A988-AC40C15FA219	TCGA-P3-A6SX	2013-10-21	Head & Neck Squamous Cell Carcinoma	Tonsil	Left	NO	YES	MALE	-24715	WHITE	NOT HISPANIC OR LATINO	No	No	2005	YES	Functional (Limited) Neck Dissection	[Not Available]	YES	30	1	[Not Available]	Close	[Not Evaluated]	[Not Evaluated]	Dead	[Not Available]	1430	TUMOR FREE	6th	T2	N1	MX	Stage III	No Extranodal Extension	G2	YES	YES	[Not Evaluated]	[Not Evaluated]	4	1954	2004	100	YES	[Not Available]	[Not Available]	YES	YES	Complete Remission/Response
E3121DDE-EEE2-4975-A135-BDB89434A7E2	TCGA-P3-A6T0	2013-10-21	Head & Neck Squamous Cell Carcinoma	Floor of mouth	Right	NO	YES	FEMALE	-17259	WHITE	NOT HISPANIC OR LATINO	No	No	2007	YES	Functional (Limited) Neck Dissection	Functional (Limited) Neck Dissection	YES	18	0	[Not Available]	Negative	[Not Evaluated]	[Not Evaluated]	Alive	578	[Not Applicable]	TUMOR FREE	6th	T4a	N0	MX	Stage IVA	No Extranodal Extension	G2	[Not Available]	[Not Available]	[Not Evaluated]	[Not Evaluated]	4	1976	2006	30	YES	[Not Available]	[Not Available]	YES	NO	Complete Remission/Response
A563109D-0990-4BDC-8BD7-6766D1EADBDC	TCGA-P3-A6T2	2013-10-21	Head & Neck Squamous Cell Carcinoma	Buccal Mucosa	Left	NO	YES	MALE	-16588	WHITE	NOT HISPANIC OR LATINO	No	No	2008	YES	Functional (Limited) Neck Dissection	[Not Available]	YES	42	2	[Not Available]	Positive	[Not Evaluated]	[Not Evaluated]	Alive	1917	[Not Applicable]	TUMOR FREE	6th	T3	N2b	MX	Stage IVA	No Extranodal Extension	G2	[Not Available]	YES	[Not Evaluated]	[Not Evaluated]	1	[Not Available]	[Not Available]	[Not Available]	YES	4	4	YES	YES	Complete Remission/Response
13E936FF-81F0-49B9-BC2E-2EA43921F450	TCGA-P3-A6T3	2013-10-21	Head & Neck Squamous Cell Carcinoma	Oral Cavity	Right	NO	YES	MALE	-18143	WHITE	NOT HISPANIC OR LATINO	No	No	2008	YES	[Not Available]	Functional (Limited) Neck Dissection	YES	30	2	[Not Available]	Positive	[Not Evaluated]	[Not Evaluated]	Dead	[Not Available]	577	WITH TUMOR	6th	T3	N2	MX	Stage IVA	[Not Available]	G2	NO	[Not Available]	[Not Evaluated]	[Not Evaluated]	1	[Not Available]	[Not Available]	[Not Available]	YES	[Not Available]	[Not Available]	YES	YES	Complete Remission/Response
C7885E34-D5DC-4256-A4AD-944A27DFCFC2	TCGA-P3-A6T4	2013-10-21	Head & Neck Squamous Cell Carcinoma	Floor of mouth	Left	NO	YES	MALE	-20027	WHITE	NOT HISPANIC OR LATINO	No	No	2008	YES	Functional (Limited) Neck Dissection	Functional (Limited) Neck Dissection	YES	14	1	[Not Available]	Positive	[Not Evaluated]	[Not Evaluated]	Dead	[Not Available]	62	WITH TUMOR	6th	T4a	N1	MX	Stage IVA	[Not Available]	G2	YES	YES	[Not Evaluated]	[Not Evaluated]	2	1968	[Not Available]	40	YES	7	3.5	NO	NO	Progressive Disease
46625EBD-5BF3-4FE7-BF3F-19CC5A210555	TCGA-P3-A6T5	2013-10-21	Head & Neck Squamous Cell Carcinoma	Alveolar Ridge	Left	NO	YES	FEMALE	-28977	WHITE	NOT HISPANIC OR LATINO	No	No	2009	YES	Functional (Limited) Neck Dissection	[Not Available]	YES	29	0	[Not Available]	Close	[Not Evaluated]	[Not Evaluated]	Dead	[Not Available]	882	WITH TUMOR	6th	T4a	N0	MX	Stage IVA	No Extranodal Extension	G2	[Not Available]	YES	[Not Evaluated]	[Not Evaluated]	3	[Not Available]	1980	15	YES	[Not Available]	[Not Available]	NO	NO	Complete Remission/Response
91D44093-D8D9-442C-92ED-E659C45B4E0A	TCGA-P3-A6T6	2013-10-21	Head & Neck Squamous Cell Carcinoma	Alveolar Ridge	Right	NO	YES	MALE	-19694	WHITE	NOT HISPANIC OR LATINO	No	No	2009	NO	[Not Available]	[Not Available]	NO	[Not Available]	[Not Available]	[Not Available]	Positive	[Not Evaluated]	[Not Evaluated]	Dead	[Not Available]	395	WITH TUMOR	6th	T4a	NX	MX	Stage IVA	[Not Available]	G3	YES	YES	[Not Evaluated]	[Not Evaluated]	1	[Not Available]	[Not Available]	[Not Available]	YES	7	1	YES	NO	Complete Remission/Response
7CB42865-AF55-487D-B604-FAACE62BBA51	TCGA-P3-A6T7	2013-10-21	Head & Neck Squamous Cell Carcinoma	Floor of mouth	Right	NO	YES	MALE	-20301	WHITE	NOT HISPANIC OR LATINO	No	No	2010	YES	[Not Available]	Functional (Limited) Neck Dissection	YES	47	2	[Not Available]	Close	[Not Evaluated]	[Not Evaluated]	Dead	[Not Available]	487	[Unknown]	6th	T3	N2b	MX	Stage IVA	Microscopic Extension	G2	YES	YES	[Not Evaluated]	[Not Evaluated]	2	[Not Available]	[Not Available]	80	YES	7	6	YES	YES	Complete Remission/Response
8F1B904E-39A7-4870-B0F4-EFA1D43E50A8	TCGA-P3-A6T8	2013-10-21	Head & Neck Squamous Cell Carcinoma	Floor of mouth	Midline	NO	YES	MALE	-19754	WHITE	NOT HISPANIC OR LATINO	No	No	2010	YES	Functional (Limited) Neck Dissection	Functional (Limited) Neck Dissection	YES	34	2	[Not Available]	Positive	[Not Evaluated]	[Not Evaluated]	Alive	400	[Not Applicable]	TUMOR FREE	7th	T4a	N2	MX	Stage IVA	No Extranodal Extension	G3	YES	YES	[Not Evaluated]	[Not Evaluated]	2	1980	[Not Available]	30	YES	7	5	YES	YES	Complete Remission/Response
2915B26B-8C18-48E4-9715-A7E207F0A0E6	TCGA-QK-A64Z	2013-9-4	Head & Neck Squamous Cell Carcinoma	Hard Palate	Right	NO	YES	FEMALE	-29037	WHITE	NOT HISPANIC OR LATINO	No	No	2011	NO	[Not Available]	[Not Available]	NO	[Not Available]	[Not Available]	[Not Available]	Close	[Not Evaluated]	[Not Evaluated]	Alive	553	[Not Applicable]	TUMOR FREE	7th	T4	NX	MX	Stage IVA	[Not Available]	G1	NO	NO	[Not Evaluated]	[Not Evaluated]	1	[Not Available]	[Not Available]	[Not Available]	YES	0	0	NO	NO	[Not Applicable]
49EB77F3-F7D8-4E98-9F91-547543028877	TCGA-QK-A652	2013-9-4	Head & Neck Squamous Cell Carcinoma	Oral Tongue	Left	YES	NO	MALE	-22023	WHITE	NOT HISPANIC OR LATINO	No	No	2013	YES	Functional (Limited) Neck Dissection	[Not Available]	YES	39	1	0	Negative	[Not Evaluated]	[Not Evaluated]	Alive	259	[Not Applicable]	TUMOR FREE	7th	T1	N1	MX	Stage III	No Extranodal Extension	G2	YES	YES	[Not Evaluated]	[Not Evaluated]	1	[Not Available]	[Not Available]	[Not Available]	YES	1	1	YES	NO	Complete Remission/Response
22AE99B4-52CF-4D20-A068-7457E16919B6	TCGA-QK-A6IF	2013-9-24	Head & Neck Squamous Cell Carcinoma	Tonsil	Right	YES	NO	MALE	-22463	WHITE	NOT HISPANIC OR LATINO	No	No	2013	NO	[Not Available]	[Not Available]	[Not Available]	[Not Available]	[Not Available]	[Not Available]	[Not Available]	[Not Evaluated]	[Not Evaluated]	Alive	245	[Not Applicable]	TUMOR FREE	7th	[Not Available]	[Not Available]	[Not Available]	[Not Available]	[Not Available]	GX	[Not Available]	[Not Available]	Positive	Positive	1	[Not Available]	[Not Available]	[Not Available]	YES	2	2	YES	YES	Complete Remission/Response
3203D0AE-5FE9-4FF2-BE0A-1D97F7684819	TCGA-QK-A6IG	2013-9-24	Head & Neck Squamous Cell Carcinoma	Buccal Mucosa	Right	YES	NO	MALE	-25334	WHITE	NOT HISPANIC OR LATINO	No	No	2013	YES	Modified Radical Neck Dissection	Modified Radical Neck Dissection	YES	22	1	0	Negative	[Not Evaluated]	[Not Evaluated]	Alive	218	[Not Applicable]	WITH TUMOR	7th	T2	N1	M0	Stage III	Microscopic Extension	G2	YES	YES	[Not Evaluated]	[Not Evaluated]	4	1973	2013	40	YES	[Not Available]	[Not Available]	YES	YES	Progressive Disease
C1F286F6-D4A1-494A-88C8-FF8E2A3DF2CE	TCGA-QK-A6IH	2013-9-24	Head & Neck Squamous Cell Carcinoma	Alveolar Ridge	Left	YES	NO	FEMALE	-23936	WHITE	NOT HISPANIC OR LATINO	No	No	2013	YES	Modified Radical Neck Dissection	[Not Available]	YES	32	3	0	Close	[Not Evaluated]	[Not Evaluated]	Alive	228	[Not Applicable]	WITH TUMOR	7th	T4b	N2b	M0	Stage IVB	Microscopic Extension	G2	YES	YES	[Not Evaluated]	[Not Evaluated]	1	[Not Available]	[Not Available]	[Not Available]	YES	[Not Available]	[Not Available]	YES	YES	Progressive Disease
3AEA4CF5-ADE6-4747-B1D1-C431564F5FA6	TCGA-QK-A6II	2013-9-25	Head & Neck Squamous Cell Carcinoma	Floor of mouth	Left	YES	NO	MALE	-19113	WHITE	NOT HISPANIC OR LATINO	No	No	2013	YES	Modified Radical Neck Dissection	Functional (Limited) Neck Dissection	YES	58	4	0	Negative	[Not Evaluated]	[Not Evaluated]	Alive	225	[Not Applicable]	WITH TUMOR	7th	T4a	N2c	M0	Stage IVA	Microscopic Extension	G2	NO	YES	[Not Evaluated]	[Not Evaluated]	2	1983	[Not Available]	30	YES	7	[Not Available]	YES	YES	Progressive Disease
BDC0A7F5-D0F9-4008-BF4C-51E570CA1EBC	TCGA-QK-A6IJ	2013-9-25	Head & Neck Squamous Cell Carcinoma	Floor of mouth	Left	YES	NO	MALE	-25966	WHITE	NOT HISPANIC OR LATINO	No	No	2013	YES	Modified Radical Neck Dissection	[Not Available]	YES	40	1	0	Negative	[Not Evaluated]	[Not Evaluated]	Alive	64	[Not Applicable]	TUMOR FREE	7th	T2	N1	M0	Stage III	No Extranodal Extension	G3	NO	NO	[Not Evaluated]	Negative	4	1963	2011	40	YES	[Not Available]	[Not Available]	NO	NO	[Unknown]
DCB27E14-14EF-42B2-B9A6-7E26C5AFA869	TCGA-QK-A6V9	2013-12-6	Head & Neck Squamous Cell Carcinoma	Tonsil	Right	NO	YES	MALE	-20461	WHITE	NOT HISPANIC OR LATINO	No	No	2012	NO	[Not Available]	[Not Available]	NO	[Not Available]	[Not Available]	[Not Available]	Negative	[Not Evaluated]	[Not Evaluated]	Alive	567	[Not Applicable]	TUMOR FREE	7th	T2	NX	M0	Stage II	No Extranodal Extension	G2	NO	NO	Positive	Positive	1	[Not Available]	[Not Available]	[Not Available]	NO	[Not Available]	[Not Available]	NO	NO	Complete Remission/Response
63D646E2-60AA-4BD5-B2ED-6254C9C51BE4	TCGA-QK-A6VB	2013-12-6	Head & Neck Squamous Cell Carcinoma	Floor of mouth	Left	YES	NO	MALE	-24144	WHITE	NOT HISPANIC OR LATINO	No	No	2013	YES	Functional (Limited) Neck Dissection	[Not Available]	YES	40	0	0	Negative	[Not Evaluated]	[Not Evaluated]	Alive	156	[Not Applicable]	TUMOR FREE	7th	T4a	N0	M0	Stage IVA	No Extranodal Extension	G2	NO	NO	[Not Evaluated]	[Not Evaluated]	4	[Not Available]	1998	[Not Available]	NO	[Not Available]	[Not Available]	YES	NO	Complete Remission/Response
3E49A2B8-9B2C-4D15-9773-24DF8B4AB2FD	TCGA-QK-A6VC	2013-12-6	Head & Neck Squamous Cell Carcinoma	Hypopharynx	Right	YES	NO	FEMALE	-22865	BLACK OR AFRICAN AMERICAN	NOT HISPANIC OR LATINO	No	No	2013	YES	Functional (Limited) Neck Dissection	Modified Radical Neck Dissection	YES	67	1	0	Close	[Not Evaluated]	[Not Evaluated]	Alive	106	[Not Applicable]	TUMOR FREE	7th	T4a	N1	M0	Stage IVA	No Extranodal Extension	G2	NO	YES	[Not Evaluated]	Negative	4	[Not Available]	2003	[Not Available]	NO	[Not Available]	[Not Available]	YES	NO	[Unknown]
2C878227-77A1-4988-A46C-885DB9E400F7	TCGA-QK-A8Z7	2014-4-14	Head & Neck Squamous Cell Carcinoma Basaloid Type	Floor of mouth	Left	YES	NO	MALE	-21711	BLACK OR AFRICAN AMERICAN	NOT HISPANIC OR LATINO	No	No	2013	YES	Modified Radical Neck Dissection	Modified Radical Neck Dissection	YES	96	5	0	Close	[Not Evaluated]	[Not Evaluated]	Alive	23	[Not Applicable]	[Unknown]	7th	T4a	N2c	M0	Stage IVA	No Extranodal Extension	[Not Available]	NO	NO	[Not Evaluated]	[Not Evaluated]	2	1973	[Not Available]	8	YES	0	0	[Unknown]	[Unknown]	[Unknown]
AC511727-185B-4AC0-B6C0-DC3A79657BE6	TCGA-QK-A8Z8	2014-4-14	Head & Neck Squamous Cell Carcinoma	Larynx	Left	YES	NO	FEMALE	-22107	BLACK OR AFRICAN AMERICAN	NOT HISPANIC OR LATINO	No	No	2013	NO	[Not Available]	[Not Available]	NO	[Not Available]	[Not Available]	[Not Available]	[Not Available]	[Not Evaluated]	[Not Evaluated]	Dead	[Not Available]	171	WITH TUMOR	7th	T3	N1	M1	Stage IVC	[Not Available]	G2	[Not Available]	[Not Available]	[Not Evaluated]	[Not Evaluated]	2	[Not Available]	[Not Available]	80	YES	7	12	NO	YES	[Unknown]
8980FB06-E38D-459F-A777-52048D492DEF	TCGA-QK-A8Z9	2014-4-14	Head & Neck Squamous Cell Carcinoma	Floor of mouth	Right	YES	NO	MALE	-20471	BLACK OR AFRICAN AMERICAN	NOT HISPANIC OR LATINO	No	No	2013	YES	Modified Radical Neck Dissection	Modified Radical Neck Dissection	YES	82	2	0	Negative	[Not Evaluated]	[Not Evaluated]	Alive	149	[Not Applicable]	TUMOR FREE	7th	T4a	N2b	M0	Stage IVA	Microscopic Extension	G2	YES	YES	[Not Evaluated]	[Not Evaluated]	2	[Not Available]	[Not Available]	35	YES	[Not Available]	[Not Available]	YES	YES	Complete Remission/Response
86A5C819-49E9-4B06-B43D-0F0C06A935FD	TCGA-QK-A8ZA	2014-4-14	Head & Neck Squamous Cell Carcinoma	Oropharynx	Right	YES	NO	MALE	-21979	BLACK OR AFRICAN AMERICAN	NOT HISPANIC OR LATINO	No	No	2013	NO	[Not Available]	[Not Available]	[Not Available]	[Not Available]	[Not Available]	[Not Available]	[Not Available]	[Not Evaluated]	[Not Evaluated]	Alive	135	[Not Applicable]	[Unknown]	7th	T2	N2b	MX	[Not Available]	[Not Available]	G2	[Not Available]	[Not Available]	Positive	[Not Evaluated]	2	1983	[Not Available]	15	YES	7	3	YES	YES	[Unknown]
3D2FF6C0-8C03-440D-8EC1-231862BD6713	TCGA-QK-A8ZB	2014-4-14	Head & Neck Squamous Cell Carcinoma	Larynx	Left	YES	NO	MALE	-25192	BLACK OR AFRICAN AMERICAN	NOT HISPANIC OR LATINO	No	No	2013	YES	Modified Radical Neck Dissection	Modified Radical Neck Dissection	YES	81	0	0	Negative	[Not Evaluated]	[Not Evaluated]	Alive	135	[Not Applicable]	TUMOR FREE	7th	T4a	N0	M0	Stage IVA	No Extranodal Extension	G2	NO	NO	[Not Evaluated]	[Not Evaluated]	3	[Not Available]	1983	[Not Available]	YES	0	0	YES	NO	Complete Remission/Response
677C9D22-E518-43AB-9668-A606C35A6EEB	TCGA-QK-AA3J	2014-6-5	Head & Neck Squamous Cell Carcinoma Basaloid Type	Larynx	Right	YES	NO	MALE	-25469	BLACK OR AFRICAN AMERICAN	NOT HISPANIC OR LATINO	No	No	2013	NO	[Not Available]	[Not Available]	NO	[Not Available]	[Not Available]	[Not Available]	[Not Available]	[Not Evaluated]	[Not Evaluated]	Alive	157	[Not Applicable]	TUMOR FREE	7th	T1	N0	M0	Stage I	[Not Available]	G3	[Not Available]	[Not Available]	[Not Evaluated]	[Not Evaluated]	4	[Not Available]	2013	[Not Available]	NO	[Not Available]	[Not Available]	YES	NO	Complete Remission/Response
09F6C3AB-B799-404A-B301-22B9CAF33E82	TCGA-QK-AA3K	2014-6-9	Head & Neck Squamous Cell Carcinoma	Oral Tongue	Right	YES	NO	MALE	-22093	BLACK OR AFRICAN AMERICAN	NOT HISPANIC OR LATINO	No	No	2013	YES	Functional (Limited) Neck Dissection	Modified Radical Neck Dissection	YES	6	4	[Not Available]	Positive	[Not Evaluated]	[Not Evaluated]	Alive	168	[Not Applicable]	[Unknown]	7th	T3	N2b	MX	Stage IVA	Gross Extension	G2	NO	YES	Positive	[Not Evaluated]	2	[Not Available]	[Not Available]	[Not Available]	YES	[Not Available]	[Not Available]	YES	YES	[Unknown]
B815FAE9-C595-4C76-ACC6-6D38B9AF9578	TCGA-RS-A6TO	2014-3-10	Head & Neck Squamous Cell Carcinoma	Oral Cavity	Right	YES	NO	FEMALE	-30104	WHITE	NOT HISPANIC OR LATINO	No	No	2013	YES	Functional (Limited) Neck Dissection	Modified Radical Neck Dissection	YES	61	4	[Not Available]	Positive	[Not Evaluated]	[Not Evaluated]	Alive	272	[Not Applicable]	TUMOR FREE	7th	T4	N2c	M0	Stage IVA	Microscopic Extension	G2	NO	YES	Negative	[Not Evaluated]	1	[Not Available]	[Not Available]	[Not Available]	NO	[Not Available]	[Not Available]	YES	YES	Complete Remission/Response
5436B002-4E4F-4D0F-9566-C0EF4D2D1854	TCGA-RS-A6TP	2014-3-10	Head & Neck Squamous Cell Carcinoma	Tonsil	Left	YES	NO	MALE	-21393	WHITE	NOT HISPANIC OR LATINO	No	No	2013	NO	[Not Available]	[Not Available]	NO	[Not Available]	[Not Available]	[Not Available]	Close	[Not Evaluated]	[Not Evaluated]	Alive	236	[Not Applicable]	TUMOR FREE	7th	T2	N0	M0	Stage II	Microscopic Extension	G3	NO	NO	Positive	[Not Evaluated]	4	1980	2000	10	YES	0	0	NO	NO	Complete Remission/Response
8B9E81DA-EA22-4F6A-BDB1-281B0EC8A451	TCGA-T2-A6WX	2013-10-30	Head & Neck Squamous Cell Carcinoma	Oral Tongue	Left	NO	YES	FEMALE	-27005	WHITE	NOT HISPANIC OR LATINO	No	No	2010	YES	Functional (Limited) Neck Dissection	Functional (Limited) Neck Dissection	YES	85	1	[Not Available]	Negative	[Not Evaluated]	[Not Evaluated]	Dead	[Not Available]	209	WITH TUMOR	7th	[Not Available]	[Not Available]	[Not Available]	[Not Available]	No Extranodal Extension	G1	YES	YES	[Not Evaluated]	[Not Evaluated]	1	[Not Available]	[Not Available]	[Not Available]	YES	0	0	YES	YES	Progressive Disease
93CBDA0F-8454-4127-A6DA-A19DDA345DEB	TCGA-T2-A6WZ	2013-10-21	Head & Neck Squamous Cell Carcinoma	Oral Tongue	Left	NO	YES	MALE	-19397	WHITE	NOT HISPANIC OR LATINO	No	No	2012	YES	Functional (Limited) Neck Dissection	Functional (Limited) Neck Dissection	YES	89	2	[Not Available]	Negative	[Not Evaluated]	[Not Evaluated]	Dead	[Not Available]	484	WITH TUMOR	7th	T3	N2b	[Not Available]	[Not Available]	Microscopic Extension	G2	NO	YES	[Not Evaluated]	Negative	2	[Not Available]	[Not Available]	40	YES	7	3.5	YES	YES	Stable Disease
FF38628E-8ABE-44D6-8D3B-7CFE46BD2E35	TCGA-T2-A6X0	2013-10-21	Head & Neck Squamous Cell Carcinoma	Tonsil	Right	NO	YES	MALE	-18114	WHITE	NOT HISPANIC OR LATINO	No	No	2012	YES	[Not Available]	Functional (Limited) Neck Dissection	YES	31	0	[Not Available]	Negative	[Not Evaluated]	[Not Evaluated]	Alive	216	[Not Applicable]	TUMOR FREE	7th	TX	[Not Available]	[Not Available]	[Not Available]	Gross Extension	G2	[Not Available]	[Not Available]	[Not Evaluated]	Positive	4	[Not Available]	1997	10	YES	0	0	YES	YES	Complete Remission/Response
731F6967-5A01-40B7-9F88-64D980214BB2	TCGA-T2-A6X2	2013-10-22	Head & Neck Squamous Cell Carcinoma	Alveolar Ridge	Left	NO	YES	MALE	-30013	WHITE	NOT HISPANIC OR LATINO	No	No	2011	YES	Functional (Limited) Neck Dissection	Functional (Limited) Neck Dissection	YES	53	[Not Available]	[Not Available]	Negative	[Not Evaluated]	[Not Evaluated]	Alive	987	[Not Applicable]	TUMOR FREE	7th	T3	N0	MX	Stage III	No Extranodal Extension	G1	NO	YES	[Not Evaluated]	Negative	3	[Not Available]	[Not Available]	25	YES	0	0	NO	NO	Complete Remission/Response
DBDEB4CA-F67C-4D89-AF60-88B425EBE461	TCGA-T3-A92M	2014-12-31	Head & Neck Squamous Cell Carcinoma	Larynx	Midline	YES	NO	MALE	-19247	BLACK OR AFRICAN AMERICAN	NOT HISPANIC OR LATINO	No	No	2013	YES	[Not Available]	Radical Neck Dissection	YES	4	4	0	Negative	[Not Evaluated]	[Not Evaluated]	Alive	0	[Not Applicable]	[Unknown]	7th	T4a	N2c	MX	Stage IVA	Microscopic Extension	G2	[Not Available]	[Not Available]	[Not Available]	[Not Evaluated]	2	[Not Available]	[Not Available]	20	NO	[Not Available]	[Not Available]	[Unknown]	[Unknown]	[Unknown]
DB873DBD-D0C0-4A19-80E5-963DCFAF823E	TCGA-T3-A92N	2014-10-27	Head & Neck Squamous Cell Carcinoma	Floor of mouth	Midline	YES	NO	MALE	-28879	BLACK OR AFRICAN AMERICAN	NOT HISPANIC OR LATINO	No	No	2013	YES	Radical Neck Dissection	Radical Neck Dissection	YES	31	6	0	Positive	[Not Evaluated]	[Not Evaluated]	Alive	-2	[Not Applicable]	WITH TUMOR	7th	T2	N2c	MX	Stage IVA	Microscopic Extension	G3	NO	YES	[Not Evaluated]	[Unknown]	2	1963	[Not Available]	50	NO	[Not Available]	[Not Available]	NO	NO	[Unknown]
896F5DCC-D076-4E1F-AE7C-52D21109DA7B	TCGA-TN-A7HI	2014-1-14	Head & Neck Squamous Cell Carcinoma	Tonsil	Right	YES	NO	MALE	-20666	WHITE	NOT HISPANIC OR LATINO	No	No	2013	YES	[Not Available]	Modified Radical Neck Dissection	YES	49	2	[Not Available]	Negative	[Not Evaluated]	[Not Evaluated]	Alive	146	[Not Applicable]	TUMOR FREE	7th	T2	N2b	M0	Stage IVA	No Extranodal Extension	G3	YES	NO	Positive	Positive	2	1980	[Not Available]	16	YES	[Not Available]	[Not Available]	YES	NO	Complete Remission/Response
B3DBF9AD-9602-4E44-BEAC-1CFA5F8BBA5D	TCGA-TN-A7HJ	2014-1-14	Head & Neck Squamous Cell Carcinoma	Larynx	Midline	YES	NO	MALE	-18809	WHITE	NOT HISPANIC OR LATINO	No	No	2013	YES	Modified Radical Neck Dissection	Modified Radical Neck Dissection	YES	121	4	[Not Available]	Negative	[Not Evaluated]	[Not Evaluated]	Alive	184	[Not Applicable]	TUMOR FREE	7th	T4a	N2b	M0	Stage IVA	Microscopic Extension	G2	YES	YES	[Not Evaluated]	[Not Evaluated]	1	[Not Available]	[Not Available]	[Not Available]	NO	[Not Available]	[Not Available]	YES	YES	Complete Remission/Response
4B50AEA4-4AD1-4BF6-9CF1-984C28A99C84	TCGA-TN-A7HL	2014-1-13	Head & Neck Squamous Cell Carcinoma	Hypopharynx	Midline	YES	NO	MALE	-21731	WHITE	NOT HISPANIC OR LATINO	No	No	2013	YES	Modified Radical Neck Dissection	Modified Radical Neck Dissection	YES	71	3	[Not Available]	Negative	[Not Evaluated]	[Not Evaluated]	Alive	153	[Not Applicable]	TUMOR FREE	7th	T3	N2b	M0	Stage IVA	Microscopic Extension	G2	YES	YES	Positive	Positive	4	1993	2013	10	YES	4	2	YES	YES	Complete Remission/Response
2135B007-B714-495B-9B30-92010179EC33	TCGA-UF-A718	2013-12-16	Head & Neck Squamous Cell Carcinoma	Larynx	Midline	NO	YES	MALE	-22836	WHITE	[Not Evaluated]	No	No	2009	YES	Functional (Limited) Neck Dissection	Functional (Limited) Neck Dissection	YES	25	0	[Not Available]	Negative	[Not Evaluated]	[Not Evaluated]	Alive	1326	[Not Applicable]	TUMOR FREE	7th	T4a	N0	M0	Stage IVA	No Extranodal Extension	G2	NO	NO	[Not Evaluated]	[Not Evaluated]	2	1959	[Not Available]	50	NO	[Not Available]	[Not Available]	[Unknown]	[Unknown]	Complete Remission/Response
B295A542-F5B3-4B81-84ED-3704B944A8E3	TCGA-UF-A719	2013-12-16	Head & Neck Squamous Cell Carcinoma	Floor of mouth	Right	NO	YES	MALE	-19797	[Unknown]	[Not Evaluated]	No	No	2009	YES	[Not Available]	Functional (Limited) Neck Dissection	YES	13	0	[Not Available]	Negative	[Not Evaluated]	[Not Evaluated]	Alive	1337	[Not Applicable]	TUMOR FREE	7th	T2	N0	M0	Stage II	No Extranodal Extension	G1	NO	NO	[Not Evaluated]	[Not Evaluated]	2	[Not Available]	[Not Available]	[Not Available]	YES	[Not Available]	[Not Available]	NO	NO	Complete Remission/Response
2C7F1035-5C8C-4C49-8B9B-2F1233896530	TCGA-UF-A71A	2013-11-24	Head & Neck Squamous Cell Carcinoma	Floor of mouth	Midline	NO	YES	MALE	-24623	WHITE	[Not Evaluated]	No	No	2009	YES	Modified Radical Neck Dissection	Functional (Limited) Neck Dissection	YES	31	9	[Not Available]	Positive	[Not Evaluated]	[Not Evaluated]	Dead	[Not Available]	86	WITH TUMOR	7th	T4a	N2c	M0	Stage IVA	Gross Extension	G1	YES	NO	[Not Evaluated]	[Not Evaluated]	3	[Not Available]	[Not Available]	[Not Available]	NO	[Not Available]	[Not Available]	NO	NO	Complete Remission/Response
A71B425B-CCD3-42F0-8163-3721CB1794EF	TCGA-UF-A71B	2014-2-5	Head & Neck Squamous Cell Carcinoma	Alveolar Ridge	Right	NO	YES	MALE	-18404	WHITE	[Not Evaluated]	No	No	2010	YES	[Not Available]	Functional (Limited) Neck Dissection	YES	11	0	[Not Available]	Negative	[Not Evaluated]	[Not Evaluated]	Alive	1158	[Not Applicable]	TUMOR FREE	7th	T4	N0	M0	Stage IVA	No Extranodal Extension	G2	NO	NO	[Not Evaluated]	[Not Evaluated]	2	1970	[Not Available]	30	YES	[Not Available]	[Not Available]	YES	NO	Complete Remission/Response
32AAC152-322B-4D7F-A78B-448FECDF17BF	TCGA-UF-A71D	2014-2-5	Head & Neck Squamous Cell Carcinoma	Larynx	Left	NO	YES	FEMALE	-19747	WHITE	[Not Evaluated]	Yes, History of Synchronous/Bilateral Malignancy	No	2010	YES	Functional (Limited) Neck Dissection	Functional (Limited) Neck Dissection	YES	42	0	[Not Available]	Negative	[Not Evaluated]	[Not Evaluated]	Alive	986	[Not Applicable]	TUMOR FREE	7th	T4a	N0	M0	Stage IVA	No Extranodal Extension	G2	NO	NO	[Not Evaluated]	[Not Evaluated]	2	1967	[Not Available]	22	YES	[Not Available]	[Not Available]	YES	NO	Complete Remission/Response
119EA204-792B-49EC-8FD4-EB88C4F91042	TCGA-UF-A71E	2014-2-5	Head & Neck Squamous Cell Carcinoma Basaloid Type	Floor of mouth	Left	NO	YES	MALE	-23071	WHITE	[Not Evaluated]	No	No	2010	YES	Functional (Limited) Neck Dissection	Functional (Limited) Neck Dissection	YES	48	0	[Not Available]	Negative	[Not Evaluated]	[Not Evaluated]	Alive	1090	[Not Applicable]	TUMOR FREE	7th	T4a	N0	M0	Stage IVA	No Extranodal Extension	G3	YES	NO	[Not Evaluated]	[Not Evaluated]	1	[Not Available]	[Not Available]	[Not Available]	YES	[Not Available]	[Not Available]	YES	NO	Complete Remission/Response
82C47F60-B863-45F9-82DC-72D89753F4B1	TCGA-UF-A7J9	2014-2-2	Head & Neck Squamous Cell Carcinoma	Larynx	Right	NO	YES	MALE	-27459	WHITE	[Not Evaluated]	No	No	2011	YES	Functional (Limited) Neck Dissection	Functional (Limited) Neck Dissection	YES	18	0	[Not Available]	Negative	[Not Evaluated]	[Not Evaluated]	Alive	1043	[Not Applicable]	TUMOR FREE	7th	T4a	N0	M0	Stage IVA	No Extranodal Extension	G2	NO	NO	[Not Evaluated]	[Not Evaluated]	2	1951	[Not Available]	25.5	YES	7	33	YES	NO	Complete Remission/Response
97C3C5DC-5540-4713-805E-4D98FD8C03AD	TCGA-UF-A7JA	2014-2-2	Head & Neck Squamous Cell Carcinoma	Buccal Mucosa	Right	NO	YES	FEMALE	-24121	WHITE	[Not Evaluated]	No	No	2008	YES	[Not Available]	Functional (Limited) Neck Dissection	YES	14	1	[Not Available]	Negative	[Not Evaluated]	[Not Evaluated]	Alive	1894	[Not Applicable]	TUMOR FREE	7th	T4a	N1	M0	Stage IVA	No Extranodal Extension	G2	YES	NO	[Not Evaluated]	[Not Evaluated]	2	[Not Available]	[Not Available]	[Not Available]	YES	[Not Available]	[Not Available]	YES	NO	Complete Remission/Response
545C9F09-DF14-4302-B131-519D141438D1	TCGA-UF-A7JC	2014-2-2	Head & Neck Squamous Cell Carcinoma	Floor of mouth	Left	NO	YES	MALE	-15452	WHITE	[Not Evaluated]	No	No	2012	YES	Functional (Limited) Neck Dissection	Functional (Limited) Neck Dissection	YES	37	3	[Not Available]	Positive	[Not Evaluated]	[Not Evaluated]	Alive	484	[Not Applicable]	WITH TUMOR	7th	T3	N2b	M0	Stage IVA	Gross Extension	G1	YES	NO	[Not Evaluated]	[Not Evaluated]	2	1984	[Not Available]	38	NO	[Not Available]	[Not Available]	YES	YES	Complete Remission/Response
D947828F-D62F-426B-9710-3C93A7AEF05B	TCGA-UF-A7JD	2014-3-17	Head & Neck Squamous Cell Carcinoma	Buccal Mucosa	Right	NO	YES	MALE	-26101	[Unknown]	[Not Evaluated]	No	No	2012	YES	[Not Available]	Functional (Limited) Neck Dissection	YES	25	2	[Not Available]	Positive	[Not Evaluated]	[Not Evaluated]	Alive	653	[Not Applicable]	TUMOR FREE	7th	T4	N2b	M0	Stage IVA	Gross Extension	G3	YES	YES	[Not Evaluated]	[Not Evaluated]	2	1951	[Not Available]	61	YES	[Not Available]	[Not Available]	YES	NO	Complete Remission/Response
3BD2FCEE-5B16-49F3-A717-F1E106BBC12F	TCGA-UF-A7JF	2014-2-2	Head & Neck Squamous Cell Carcinoma	Larynx	Left	NO	YES	MALE	-29468	WHITE	[Not Evaluated]	No	No	2010	YES	Functional (Limited) Neck Dissection	Functional (Limited) Neck Dissection	YES	66	2	[Not Available]	Positive	[Not Evaluated]	[Not Evaluated]	Alive	1266	[Not Applicable]	TUMOR FREE	7th	T4a	N2a	M0	Stage IVA	No Extranodal Extension	G2	NO	NO	[Not Evaluated]	[Not Evaluated]	2	1940	[Not Available]	42	YES	[Not Available]	[Not Available]	YES	YES	Complete Remission/Response
0ABE0B8F-FD93-43E8-B78F-48A7C3F96868	TCGA-UF-A7JH	2014-2-2	Head & Neck Squamous Cell Carcinoma	Larynx	Left	NO	YES	MALE	-21558	BLACK OR AFRICAN AMERICAN	[Not Evaluated]	No	No	2012	YES	Functional (Limited) Neck Dissection	Functional (Limited) Neck Dissection	YES	24	0	[Not Available]	Negative	[Not Evaluated]	[Not Evaluated]	Alive	469	[Not Applicable]	TUMOR FREE	7th	T4a	N0	M0	Stage IVA	No Extranodal Extension	G1	NO	NO	[Not Evaluated]	[Not Evaluated]	4	1960	2012	52	YES	[Not Available]	[Not Available]	YES	NO	Complete Remission/Response
68F612B7-33B4-4CA4-B012-439BFD598888	TCGA-UF-A7JJ	2014-2-2	Head & Neck Squamous Cell Carcinoma	Larynx	Midline	NO	YES	MALE	-25201	[Unknown]	[Not Evaluated]	No	No	2013	YES	Functional (Limited) Neck Dissection	Functional (Limited) Neck Dissection	YES	27	0	[Not Available]	Negative	[Not Evaluated]	[Not Evaluated]	Alive	214	[Not Applicable]	TUMOR FREE	7th	T4a	N0	M0	Stage IVA	No Extranodal Extension	G1	NO	NO	[Not Evaluated]	[Not Evaluated]	2	1953	[Not Available]	80	NO	[Not Available]	[Not Available]	YES	YES	Complete Remission/Response
1CA54115-93A3-4C0E-ABF0-915B4BBFF10C	TCGA-UF-A7JK	2014-2-2	Head & Neck Squamous Cell Carcinoma	Larynx	Left	NO	YES	MALE	-21696	[Unknown]	[Not Evaluated]	No	No	2010	YES	Functional (Limited) Neck Dissection	Functional (Limited) Neck Dissection	YES	19	3	[Not Available]	Positive	[Not Evaluated]	[Not Evaluated]	Dead	[Not Available]	424	WITH TUMOR	7th	T4a	N2b	M0	Stage IVA	Gross Extension	G2	YES	YES	[Not Evaluated]	[Not Evaluated]	4	[Not Available]	2008	[Not Available]	YES	[Not Available]	[Not Available]	YES	YES	Complete Remission/Response
55DEAB98-29C3-45A1-BC13-BCE3F13AD481	TCGA-UF-A7JO	2014-2-2	Head & Neck Squamous Cell Carcinoma	Floor of mouth	Left	NO	YES	FEMALE	-28951	WHITE	[Not Evaluated]	No	No	2009	YES	Functional (Limited) Neck Dissection	[Not Available]	YES	27	0	[Not Available]	Negative	[Not Evaluated]	[Not Evaluated]	Dead	[Not Available]	631	WITH TUMOR	6th	T4a	N0	M0	Stage IVA	No Extranodal Extension	G2	NO	NO	[Not Evaluated]	[Not Evaluated]	1	[Not Available]	[Not Available]	[Not Available]	NO	[Not Available]	[Not Available]	YES	NO	Complete Remission/Response
1BC03593-5AB6-4082-B157-7EA456845E28	TCGA-UF-A7JS	2014-2-2	Head & Neck Squamous Cell Carcinoma	Oral Tongue	Left	NO	YES	MALE	-21676	WHITE	[Not Evaluated]	No	No	2012	YES	Modified Radical Neck Dissection	Functional (Limited) Neck Dissection	YES	54	4	[Not Available]	Positive	[Not Evaluated]	[Not Evaluated]	Alive	413	[Not Applicable]	TUMOR FREE	7th	T4a	N2b	M0	Stage IVA	No Extranodal Extension	G2	YES	YES	[Not Evaluated]	[Not Evaluated]	2	1962	[Not Available]	25.5	YES	[Not Available]	[Not Available]	YES	NO	Complete Remission/Response
12DA9527-CF33-46C6-90CF-65478FF15CF9	TCGA-UF-A7JT	2014-2-2	Head & Neck Squamous Cell Carcinoma	Floor of mouth	Right	NO	YES	FEMALE	-26375	WHITE	[Not Evaluated]	No	No	2009	YES	[Not Available]	Functional (Limited) Neck Dissection	YES	13	3	[Not Available]	Negative	[Not Evaluated]	[Not Evaluated]	Dead	[Not Available]	993	WITH TUMOR	6th	T4a	N0	M0	Stage IVA	No Extranodal Extension	G3	NO	YES	[Not Evaluated]	[Not Evaluated]	1	[Not Available]	[Not Available]	[Not Available]	NO	[Not Available]	[Not Available]	YES	YES	Complete Remission/Response
12D94C6E-323F-450B-B510-F2AB4671E0FA	TCGA-UF-A7JV	2014-2-2	Head & Neck Squamous Cell Carcinoma	Hypopharynx	Right	NO	YES	FEMALE	-22985	WHITE	[Not Evaluated]	Yes, History of Synchronous/Bilateral Malignancy	No	2011	YES	Functional (Limited) Neck Dissection	Modified Radical Neck Dissection	YES	28	5	[Not Available]	Close	[Not Evaluated]	[Not Evaluated]	Dead	[Not Available]	90	WITH TUMOR	7th	T4a	N2b	M0	Stage IVA	No Extranodal Extension	G2	NO	[Not Available]	[Not Evaluated]	[Not Evaluated]	1	[Not Available]	[Not Available]	[Not Available]	NO	[Not Available]	[Not Available]	NO	NO	Complete Remission/Response
F88EC55C-4C1E-4593-9C89-1981F220C0F8	TCGA-UP-A6WW	2014-8-28	Head & Neck Squamous Cell Carcinoma	Oral Tongue	Right	YES	NO	MALE	-21427	WHITE	HISPANIC OR LATINO	No	No	2013	YES	Functional (Limited) Neck Dissection	Radical Neck Dissection	YES	53	14	[Not Available]	Negative	[Not Available]	[Not Available]	Alive	457	[Not Applicable]	TUMOR FREE	7th	[Not Available]	[Not Available]	[Not Available]	[Not Available]	Microscopic Extension	G2	YES	YES	[Not Available]	[Not Available]	1	[Not Available]	[Not Available]	[Not Available]	YES	7	3	YES	[Discrepancy]	Complete Remission/Response
F9E82D62-FAFC-45B0-97CF-D1A4A3C884A1	TCGA-WA-A7GZ	2014-1-14	Head & Neck Squamous Cell Carcinoma	Floor of mouth	[Not Available]	YES	NO	MALE	-21207	WHITE	NOT HISPANIC OR LATINO	No	No	2012	YES	Functional (Limited) Neck Dissection	Functional (Limited) Neck Dissection	YES	[Not Available]	[Not Available]	[Not Available]	Negative	[Not Available]	[Not Available]	Alive	335	[Not Applicable]	TUMOR FREE	7th	T2	N0	[Not Available]	[Not Available]	[Not Available]	G2	[Not Available]	[Not Available]	[Not Available]	[Not Available]	2	1984	[Not Available]	20	[Not Available]	[Not Available]	[Not Available]	YES	YES	Complete Remission/Response
4199C571-F20F-4873-AFD3-5393F2F8D2DB	TCGA-WA-A7H4	2014-1-14	Head & Neck Squamous Cell Carcinoma	Oral Tongue	Right	YES	NO	MALE	-25363	WHITE	NOT HISPANIC OR LATINO	No	No	2013	YES	Functional (Limited) Neck Dissection	Functional (Limited) Neck Dissection	YES	[Not Available]	[Not Available]	[Not Available]	Negative	[Not Available]	[Not Available]	Alive	153	[Not Applicable]	TUMOR FREE	7th	T2	N0	[Not Available]	Stage II	[Not Available]	G3	[Not Available]	[Not Available]	[Not Available]	[Not Available]	2	1963	[Not Available]	25	[Not Available]	[Not Available]	[Not Available]	NO	NO	Complete Remission/Response
[truncated: 18 more columns]
