# Supplementary material for: A 16-gene signature predicting prognosis of patients with oral tongue squamous cell carcinoma
Source: PeerJ. 2017 Nov 17;5:e4062. doi: 10.7717/peerj.4062 (PMC5695251; doi:10.7717/peerj.4062)
Supplement: Supplemental Information 1 [file peerj-05-4062-s001.zip › rawdata and codes/02/02.r]

foldChange=1
padj=0.05
pval=0.05
clinicalFile="survival.txt" 
expFile="OTSCC.txt"
library(hash)
library(survival)
library("DESeq")


allgene<-rownames(read.table(expFile,header=T,check.names=F,row.names=1,sep="\t"))
exp=read.table(expFile,header=T,check.names=F,row.names=1,sep="\t")
group=c(rep("1",0),rep("2",length(colnames(exp))))
design = factor(group)
newTab = newCountDataSet(exp, design )
newTab = estimateSizeFactors(newTab)
newData=counts(newTab, normalized=TRUE )

normalizeExp=rbind(id=colnames(newData),newData)
normalizeExp[1:3,1:3]
write.table(normalizeExp,file="OTSCCnormalizeExp.txt",sep="\t",quote=F,col.names=F)
exp = read.table("OTSCCnormalizeExp.txt", row.names=1 ,header=T,sep="\t",check.names=F)

rt=read.table(clinicalFile,header=F,check.names=F,sep="\t")
alive=rt[rt$V2=='Alive',]
dead=rt[rt$V2=='Dead',]
alive=alive[,1:3]
alive=cbind(alive,0)
colnames(alive)=c("sample","sur","time","status")
dead=dead[,c(1,2,4)]
dead=cbind(dead,1)
colnames(dead)=c("sample","sur","time","status")
clinical=rbind(alive,dead)
clinical=clinical[grep("^\\d+$",clinical$time),]
clinical=clinical[order(clinical$sample,as.numeric(as.vector(clinical$time))),]
h = hash(keys = clinical$sample, values = paste(clinical$time,clinical$status,sep="\t"))

write.table("sample\ttime\tstatus",file="survivaltime.txt",sep="\t"
  ,quote=F,row.names=F,col.names=F)
 
for (i in colnames(exp)){
if(has.key(i,h)){
      write.table(paste(i,h[[i]],sep="\t"),file="survivaltime.txt",sep="\t",
                  quote=F,append=TRUE,row.names=F,col.names=F)
				}
}


rt=read.table("survivaltime.txt",header=T,sep="\t")
rownames(rt)=rt[,1]
same=intersect(colnames(exp),rownames(rt))
exp1=exp[,same]
rt1=rt[same,]
exprtall=cbind(t(exp1),rt1)

exprtp=c()
for (i in 1:dim(exp1)[1]){
gene=colnames(exprtall)[i]
a=exprtall[,gene]<=median(exprtall[,gene])
diff=survdiff(Surv(time, status) ~a,data = exprtall)
pValue=1-pchisq(diff$chisq,df=1)
pValue=round(pValue,5)
exprtp[i]=pValue
}

diffmRNAExpDE1=exp1[exprtp<0.05,]
write.table(diffmRNAExpDE1,file="diffmRNAExpDE1.txt",sep="\t",quote=F,row.names=T,col.names=T)
