# Supplementary material for: A 16-gene signature predicting prognosis of patients with oral tongue squamous cell carcinoma
Source: PeerJ. 2017 Nov 17;5:e4062. doi: 10.7717/peerj.4062 (PMC5695251; doi:10.7717/peerj.4062)
Supplement: Supplemental Information 1 [file peerj-05-4062-s001.zip › rawdata and codes/02/OTSCC.txt]

TCGA-BB-4225	TCGA-BB-7863	TCGA-BB-A6UO	TCGA-CN-4733	TCGA-CN-A6UY	TCGA-CQ-6229	TCGA-CR-7392	TCGA-CR-7401	TCGA-CV-6952	TCGA-CV-A6K0	TCGA-F7-A61W	TCGA-F7-A620	TCGA-HD-7831	TCGA-MZ-A7D7	TCGA-BA-A6DG	TCGA-CQ-A4CA	TCGA-CV-6954	TCGA-CV-A45R	TCGA-F7-A61S	TCGA-IQ-A61H	TCGA-P3-A5QA	TCGA-P3-A5QE	TCGA-BA-6873	TCGA-CN-4736	TCGA-CN-A498	TCGA-CQ-5333	TCGA-CQ-A4CE	TCGA-CV-6433	TCGA-CV-7180	TCGA-CX-7085	TCGA-H7-A6C4	TCGA-IQ-A61O	TCGA-MT-A67A	TCGA-QK-AA3K	TCGA-BA-7269	TCGA-BB-7861	TCGA-CN-4737	TCGA-CQ-5330	TCGA-CQ-6219	TCGA-CV-6951	TCGA-CV-6959	TCGA-CV-7236	TCGA-D6-6823	TCGA-D6-A4ZB	TCGA-HD-A6HZ	TCGA-UP-A6WW	TCGA-BA-4075	TCGA-CN-4742	TCGA-CN-A6V6	TCGA-CQ-A4CH
?|100130426	1	0	0	0	0	0	0	0	0	0	0	0	0	1	1	0	0	0	0	0	0	0	0	0	0	0	0	0	0	0	0	0	0	0	0	0	0	0	0	0	0	0	0	0	0	0	0	0	0
?|100133144	14	27	13	4	0	16	12	1	14	71	24	25	9	29	17	5	3	20	12	91	33	96	10	16	15	0	16	15	13	24	26	3	30	4	25	68	40	8	5	20	15	24	31	11	36	31	23	8	28
?|100134869	34	26	24	3	0	11	18	9	13	88	9	13	8	19	2	8	7	27	7	25	14	162	23	22	26	7	34	13	30	20	10	12	10	11	6	4	62	3	1	25	27	8	74	47	19	49	7	12	44
?|10357	632	279	214	338	290	533	316	439	409	206	254	356	344	401	207	201	445	217	305	615	341	315	346	545	227	348	266	1030	247	340	272	170	153	174	138	595	221	228	808	232	737	562	655	188	215	307	649	807	178
?|10431	2437	2705	2794	2020	2244	3908	1589	1967	2900	1579	3411	3287	1713	2647	1721	1773	4373	1960	2463	2606	2949	1933	1644	2225	1760	2233	1654	2601	2656	1093	2415	2006	1511	1388	6004	2525	1411	1667	4152	1738	2612	2129	4355	1558	1483	3935	2785	2837	1191
?|155060	290	283	374	103	370	482	159	129	152	598	93	93	121	217	346	135	143	514	255	134	251	345	144	128	247	438	407	203	62	169	189	428	905	296	65	604	353	318	180	554	281	159	291	842	271	496	145	128	229
?|26823	0	0	2	0	0	0	0	0	0	1	0	0	0	0	0	0	0	0	0	0	0	1	0	0	0	0	0	1	0	0	0	1	0	0	0	4	0	0	0	0	0	1	0	0	0	2	0	0	1
?|280660	0	0	0	0	0	0	0	0	0	0	0	0	0	0	0	0	0	0	0	0	0	0	0	0	0	0	0	0	0	0	0	8	0	0	0	0	0	0	0	0	0	0	0	0	0	0	0	0	0
?|317712	0	0	0	0	0	0	0	0	0	0	0	0	0	0	0	0	0	0	0	0	0	0	0	0	0	0	0	0	0	0	0	0	0	0	0	0	0	0	0	0	0	0	0	0	0	0	0	0	0
?|340602	1	0	0	0	0	0	2	0	0	0	0	1	0	0	0	0	1	2	0	248	1	2	0	1	0	1	1	1	0	0	0	0	0	0	2	1	5	0	0	0	0	1	0	57	0	0	0	5	1
?|388795	63	2	1	1	15	6	0	0	1	4	0	3	0	31	1	3	0	0	9	5	22	13	0	3	5	1	6	0	0	2	0	1	5	10	1	16	3	1	11	1	12	5	1	5	1	1	2	3	1
?|390284	8	9	11	11	3	19	6	19	16	3	18	7	16	10	9	5	29	9	5	12	11	12	14	14	4	9	6	12	7	12	12	11	8	8	4	16	4	4	15	15	17	23	15	11	3	22	8	8	16
?|391343	0	0	0	0	0	0	1	0	0	0	0	0	0	0	1	1	0	0	0	0	3	2	0	0	0	0	0	0	0	0	0	0	0	1	0	1	38	0	0	0	0	0	0	0	0	2	0	0	0
?|391714	0	0	0	0	0	0	0	0	0	0	0	0	1	2	1	0	0	2	0	0	0	2	0	0	0	0	0	0	0	0	0	0	0	0	0	1	0	0	0	0	0	1	0	0	0	1	0	0	0
?|404770	0	0	0	0	0	0	0	0	0	0	0	0	0	0	0	0	0	0	0	0	0	0	0	0	0	0	0	0	0	0	0	0	0	0	0	0	0	0	0	0	0	0	0	0	0	1	0	0	1
?|441362	0	0	0	0	1	0	0	0	0	0	0	0	0	0	0	0	0	0	0	0	0	0	0	0	0	0	0	0	0	0	0	0	0	0	0	0	0	0	0	0	0	1	0	0	0	0	0	0	0
?|442388	0	0	0	0	0	0	0	0	0	0	0	0	0	0	0	0	0	0	0	0	0	0	0	0	0	0	0	0	0	0	0	0	0	0	0	0	0	0	0	0	0	0	0	0	0	0	0	0	0
?|553137	11	0	0	2	4	0	0	1	0	1	0	0	0	0	5	0	0	0	0	0	2	2	2	0	0	0	0	0	0	0	0	0	0	0	0	3	4	2	0	0	1	0	0	0	1	4	2	1	0
?|57714	3168	763	384	4231	247	1177	5547	673	5103	1451	534	4139	625	152	492	885	1279	1245	837	700	578	1434	2226	3048	887	522	715	988	343	4418	1273	337	267	236	143	5358	1711	2765	3045	1315	4760	3726	3290	283	841	248	224	1725	741
?|645851	18	5	8	0	4	26	11	4	11	27	1	7	2	12	21	9	4	24	8	5	12	30	10	17	17	4	22	13	6	7	17	4	13	11	0	19	32	17	4	7	18	4	14	22	14	28	2	7	11
?|652919	58	6	0	62	0	57	54	0	34	96	49	2	0	0	12	1	0	4	0	110	11	146	31	29	24	0	7	10	0	181	16	0	0	0	0	86	87	30	0	0	24	10	131	14	47	0	0	19	0
?|653553	2927	5790	5167	1674	2978	7082	1530	4809	5033	2310	3326	7056	1289	2240	2614	3563	5645	5638	5122	2326	2551	4497	1332	2279	4956	1729	2957	3514	4080	1760	8243	2050	5305	564	14726	1816	1657	2391	3499	4936	2706	3735	3143	4583	808	9918	1673	2682	3758
?|728045	0	0	0	0	0	0	0	0	0	0	0	0	0	0	0	0	0	0	0	0	0	0	0	0	0	0	0	0	0	0	0	0	0	0	0	0	0	0	0	0	0	0	0	0	0	0	0	0	0
?|728603	0	0	0	0	0	0	0	0	0	0	0	0	0	0	0	0	0	0	0	0	0	0	0	0	0	0	0	0	0	0	0	0	1	0	0	0	0	0	0	0	0	0	0	0	0	0	0	0	0
?|728788	0	0	0	1	0	0	0	0	0	2	0	0	1	0	2	0	0	0	0	1	0	0	0	0	0	0	1	5	1	0	0	1	0	0	0	1	1	0	0	0	1	3	0	0	0	0	0	0	0
?|729884	126	2624	486	151	115	129	236	791	3609	1057	2	2336	306	7894	840	2	140	12003	985	3022	14	3137	57	254	2304	16	11917	6	3320	9978	3461	3	387	0	1242	718	875	82	1035	3734	1264	549	530	1376	816	1358	31	182	1834
?|8225	1266	961	713	1214	1724	1113	1033	1255	1251	1451	818	800	1120	435	1329	1173	1401	1605	711	914	1880	1529	697	863	1181	1481	806	1296	717	709	693	1993	598	881	6914	2615	1747	843	1365	668	871	689	1991	1669	671	3951	773	1124	953
?|90288	20	0	0	1	15	15	5	3	2	7	2	1	3	1	9	3	35	3	2	5	1	11	26	5	3	1	3	6	4	4	3	7	0	6	11	6	1	4	11	5	3	4	4	3	6	4	1	2	7
A1BG|1	79	58	137	102	1067	33	142	57	30	214	193	83	112	315	224	165	40	65	16	145	501	198	43	83	30	106	41	173	43	126	118	147	27	697	584	127	60	45	83	250	52	95	612	396	133	175	144	85	86
A1CF|29974	0	0	0	0	0	0	0	0	0	0	0	0	1	0	0	0	0	0	0	0	0	0	0	0	0	0	0	0	0	0	0	0	0	1	1	0	0	0	0	0	1	0	0	0	2	0	1	0	0
A2BP1|54715	0	10	0	43	1	164	14	63	19	169	19	42	80	4	245	250	0	113	1	79	91	12	12	236	1	165	7	0	0	169	219	1	0	0	11	1	217	147	84	95	272	3	5	4	102	0	10	25	35
A2LD1|87769	617	644	166	135	456	154	330	136	112	203	137	213	82	547	93	273	170	233	129	121	198	384	41	156	142	354	182	276	167	151	141	195	102	150	137	554	195	52	315	196	143	229	211	254	149	244	305	116	206
A2M|2	7446	5005	6442	20797	3313	13995	23440	14179	6096	14673	4268	5863	23430	473	18754	19178	9397	13947	1944	8017	10793	3458	5915	29910	2821	14343	5109	3520	1685	32441	7583	20606	1784	16663	7582	24148	15900	23760	14872	6456	27078	16062	10275	2788	10783	9042	1853	12956	5204
A2ML1|144568	3599	23526	5444	654	1311	42399	6789	18708	20087	22696	546	3005	409	13992	7922	100	11419	22916	4523	2034	15	10640	1732	6628	10472	72	48231	1108	37988	35139	28061	2	18686	0	1804	4028	19253	374	3596	23877	7042	2318	9933	7561	78474	21588	83	22182	15757
A4GALT|53947	5477	869	2492	2787	9550	1754	1407	2457	2598	2052	1269	3407	2651	848	3031	1174	1768	6264	1600	6638	1347	3026	1954	1113	1325	388	791	4907	2477	2012	3673	1512	360	1413	1590	650	2804	1676	540	4236	4105	2804	10848	2055	5191	2384	1201	1392	2605
A4GNT|51146	1	0	0	2	0	1	1	0	0	1	0	1	1	2	7	0	1	1	0	5	1	2	0	4	1	4	0	0	0	1	0	3	0	1	0	7	5	2	0	5	0	0	0	4	1	0	1	0	2
AAA1|404744	0	2	0	0	0	0	0	0	1	0	0	0	0	1	1	2	0	0	0	1	0	0	3	0	0	0	0	0	0	0	0	0	1	2	0	3	0	0	0	0	0	0	0	0	0	4	1	0	0
AAAS|8086	3251	1247	1419	1505	2555	1028	1004	1314	1140	1383	1171	1850	1098	579	1011	1720	3278	1510	1330	1381	1745	2675	959	1757	1078	1620	1573	1537	1728	925	1002	1597	1483	1256	568	2332	1969	1332	2105	1471	2786	1669	4377	1345	1122	3173	1084	1408	1276
AACS|65985	7729	3872	1703	1846	9004	4286	1834	3531	3805	2377	3158	1768	1253	1690	1833	2322	2641	7545	2209	1729	1971	2487	1074	3408	3763	1625	3111	2600	2461	2733	2621	1444	1270	266	1565	2381	3750	1483	2152	3726	3502	4876	5406	3059	2787	9963	2160	3240	2535
AACSL|729522	76	24	2	0	626	9	1	1	8	1	2	2	3	1	6	9	10	3	1	0	0	804	4	3	5	0	9	48	8	4	0	5	11	0	0	248	21	0	6	0	0	4	7	42	8	574	6	4	30
AADAC|13	11	4	15	1	1	40	1	129	47	55	5	3	4	8	2	36	11	20	3	13	1	2	0	4	123	0	28	7	19	6	22	1	22	0	172	3	2	6	3	180	5	3	6	160	55	6	13	9	4
AADACL2|344752	192	4	2	14	6	459	9	68	79	253	41	9	0	0	1	1	473	24	17	0	0	1	0	14	34	0	10	0	42	70	24	0	51	0	84	1	93	1	8	148	0	0	22	1328	4	3	0	56	2
AADACL3|126767	0	13	0	20	0	30	120	0	10	3	0	17	0	0	0	436	4	0	0	0	7	0	0	41	0	0	23	2	0	2	0	0	0	0	0	0	9	91	0	0	2	0	0	0	8	1	0	5	1
AADACL4|343066	0	0	0	0	0	0	0	0	0	0	0	0	0	0	0	1	0	0	0	0	0	0	0	0	0	0	0	0	0	0	0	0	0	0	0	0	0	0	0	0	0	0	0	0	0	1	0	0	0
AADAT|51166	123	9	10	25	0	73	34	37	15	124	7	7	136	218	131	41	130	139	34	102	289	215	11	54	44	9	53	109	43	56	17	222	7	236	90	13	92	63	95	153	66	56	141	99	79	224	95	78	93
AAGAB|79719	2511	3767	2063	1591	1304	3637	1849	744	4112	1993	4602	3826	1653	3498	2395	2486	3836	1696	2146	3088	3175	3070	1977	3432	2199	1675	1916	1890	3942	1978	3425	1635	1780	1704	2576	4681	4111	1565	3297	3517	4911	4488	6917	2011	2289	5490	5995	4195	1937
AAK1|22848	1966	3489	912	2495	1775	3746	3985	2079	2671	2699	1982	2090	3224	500	2077	2347	3932	2351	954	3166	3469	3729	1262	2799	2649	1546	1806	2495	1719	3287	2224	2149	683	997	1921	4578	3465	2548	2408	2758	4984	4526	3742	1492	2259	2944	886	4165	1678
AAMP|14	7198	4650	4558	4534	8034	9090	3598	5790	6447	4736	7122	4373	2977	2587	4778	5149	8929	3899	4986	3631	5528	7884	3551	4912	5036	3850	3535	3421	6068	3925	6888	4095	3176	2975	7910	4662	4565	5423	7343	7184	7588	5977	14273	3312	2911	16207	3918	5066	2609
AANAT|15	2	0	1	2	2	0	0	0	2	3	1	4	0	0	2	0	1	1	0	0	0	0	2	3	1	4	4	3	1	2	0	2	0	0	0	2	4	0	1	2	2	1	3	1	2	0	1	1	2
AARS|16	7875	5277	4831	9474	2850	9491	8402	10126	5440	4934	10924	6210	7158	1724	4741	5896	11378	5113	3668	7619	5446	5364	5863	13274	7072	4315	6135	8018	8684	5714	4156	7617	2211	4441	7655	5930	7580	5928	8437	7385	12622	4807	22708	4862	5549	9214	9643	4950	6233
AARS2|57505	927	1229	619	916	1053	1010	1030	918	904	992	1188	1056	809	521	753	885	2626	973	683	619	993	1831	924	1110	1114	709	906	1149	716	628	499	707	542	1039	726	2075	973	932	1114	818	1883	1327	1646	1168	523	1120	416	756	866
AARSD1|80755	1448	1111	1824	817	1537	1594	548	1180	1338	1041	1054	649	610	813	1040	1202	1544	866	973	995	1207	1062	1041	1469	883	1405	1037	1286	1224	659	1070	1840	965	1716	4139	923	1327	850	1486	1716	1578	1019	1672	956	867	3846	829	1079	664
AASDH|132949	930	567	276	325	367	526	416	527	552	513	857	325	270	956	422	441	575	485	395	550	374	863	365	617	637	215	473	250	483	398	402	365	162	190	378	750	709	433	715	443	543	629	873	369	412	1164	620	674	316
AASDHPPT|60496	2232	2785	730	1883	393	1970	1846	2145	2608	1921	2479	1646	1500	1868	1145	765	4286	1331	1266	1261	1523	2376	1561	2697	1133	1569	1936	1164	1798	1502	1086	849	741	749	653	2231	2026	1591	3073	2132	3252	2657	4035	1403	962	802	3493	2822	699
AASS|10157	407	621	115	250	104	217	252	246	196	627	395	281	283	87	521	278	313	318	477	722	418	767	213	410	165	372	597	928	271	767	107	492	299	348	163	1711	283	160	352	184	808	320	259	475	228	463	76	301	419
AATF|26574	4581	4942	3298	3614	3432	5053	2895	3002	4286	2697	2974	3085	1474	910	3494	2618	4463	3584	2899	2862	3299	3464	3622	4570	2980	3025	3158	3408	4471	2492	3460	3735	1960	2703	2937	4869	3218	3653	6227	4806	5685	4385	7688	2892	2989	6295	1549	3951	2323
AATK|9625	87	126	89	74	53	65	87	52	70	160	66	142	46	32	104	100	206	57	65	38	52	125	64	128	49	128	84	42	25	247	80	71	38	189	52	74	124	108	51	275	207	190	177	149	43	79	65	262	43
ABAT|18	666	49	109	526	74	336	482	348	524	348	241	341	483	214	663	514	308	79	122	214	892	809	104	272	175	567	54	264	343	428	472	385	23	38	40	611	834	204	295	153	1076	1020	4574	629	170	72	930	1144	289
ABCA1|19	1125	2720	1098	5284	456	3309	5971	3132	5372	4157	1910	2739	3729	1229	5221	1934	2136	3155	2172	3027	3829	1657	2310	5133	3762	1479	817	1664	1335	3589	2522	1218	563	2250	1155	4579	2101	3657	3980	4480	4509	6652	12753	1304	2971	1051	719	2124	1127
ABCA10|10349	2	66	12	63	2	14	33	20	145	73	152	124	66	20	51	35	10	238	26	26	70	31	217	60	216	24	26	8	9	33	34	7	65	30	5	25	70	21	4	2	120	44	9	36	33	3	25	5	38
ABCA11P|79963	336	194	108	175	140	186	149	75	133	193	87	181	179	319	122	93	802	123	239	427	258	198	169	150	131	79	101	18	86	72	129	82	73	41	80	178	206	163	280	111	202	75	507	120	64	69	359	91	30
ABCA12|26154	186	6756	1826	471	89	11309	2481	2066	8665	136	1344	1006	605	473	2321	236	8833	644	627	381	51	780	715	2309	2260	72	6679	204	1031	4898	5046	2	1870	23	465	230	8435	415	2882	3056	804	1601	2371	2221	1350	640	195	10886	484
ABCA13|154664	212	256	20	117	2744	1081	90	210	194	517	299	43	285	1935	103	58	105	1051	100	1491	83	3055	534	40	3042	9	644	1332	107	406	102	10	29	105	3959	9545	109	40	158	5122	145	238	525	1945	2569	3462	304	66	1659
ABCA17P|650655	926	250	0	0	2891	3	0	11	0	8	2	1	2	14	4	3	1	5	2	26	11	181	1	4	5	8	3	612	0	1	3	2	3	61	34	394	10	2	1	1	3	2	2	6	7	1247	3	1	322
ABCA2|20	6034	3734	195	1474	4606	401	898	834	460	820	312	763	1191	623	823	735	297	602	187	1394	608	2075	205	1394	843	1060	428	7108	185	1448	367	612	265	875	616	5336	1042	909	505	795	1804	2749	2030	1219	1580	15796	375	1676	2207
ABCA3|21	29490	378	50	296	27202	208	161	178	47	291	66	70	109	11	262	322	129	195	27	321	169	15169	53	376	146	2081	49	7523	36	340	151	64	52	67	462	7400	360	122	151	272	377	416	356	174	949	22496	110	145	2098
ABCA4|24	72	59	26	83	24	20	234	99	100	97	372	6	169	17	200	390	11	105	7	103	286	16	71	33	19	75	3	13	13	46	48	46	9	89	22	136	63	10	10	20	44	210	45	2	36	21	66	471	19
ABCA5|23461	324	628	173	185	300	568	229	337	771	1227	227	326	187	571	457	433	296	1516	318	514	603	1008	164	725	1047	406	1232	439	341	550	417	452	928	1225	211	997	939	209	164	584	590	863	94	905	712	326	194	400	587
ABCA6|23460	13	35	17	287	2	145	197	87	63	206	43	70	127	17	183	71	86	118	15	100	68	16	29	267	66	31	31	4	12	361	55	95	36	85	28	245	214	125	51	11	196	102	48	71	106	57	16	121	57
ABCA7|10347	1538	546	479	850	1978	438	478	731	433	1374	248	488	467	408	1071	787	826	2387	341	595	1339	3132	171	407	972	1093	1009	1376	754	1161	628	410	285	984	1536	3117	1104	369	506	698	1086	2287	2762	824	838	2942	249	851	1580
ABCA8|10351	4	35	2	494	1	54	171	379	20	404	14	158	96	39	126	256	17	29	12	91	212	1	40	263	85	26	22	2	5	579	71	32	10	258	48	11	384	223	39	13	518	403	95	23	130	21	21	81	78
ABCA9|10350	5	22	6	122	1	86	95	44	34	220	7	60	38	8	137	84	25	45	5	38	28	5	12	179	27	28	22	4	4	189	35	21	56	30	12	214	153	108	35	18	115	36	49	30	88	32	3	77	70
ABCB1|5243	75	35	16	358	24	113	81	108	34	129	31	62	78	4	38	62	29	61	26	77	15	104	18	141	34	54	54	147	18	274	56	40	24	17	32	699	66	88	98	10	75	118	51	28	82	42	10	63	161
ABCB10|23456	1274	1127	451	591	486	634	614	695	608	975	580	578	489	921	470	300	641	836	336	1706	894	1466	395	733	1458	523	456	866	426	868	534	598	297	285	506	1295	585	335	540	748	1062	846	1277	517	767	864	502	1074	836
ABCB11|8647	0	20	1	12	0	7	9	0	8	14	1	1	1	4	2	8	2	3	0	1	0	2	0	10	231	0	4	0	2	51	4	0	5	0	0	1	4	1	0	1	11	3	0	6	9	0	1	9	2
ABCB4|5244	15	14	14	64	10	30	78	55	5	81	10	35	99	11	114	83	17	40	5	23	39	24	12	79	10	85	12	19	3	94	42	80	8	47	42	131	71	33	40	14	50	43	20	10	54	40	3	73	19
ABCB5|340273	4	52	0	1	7	0	15	6	1	3	0	2	0	0	1	55	0	1	0	28	0	0	2	4	2	0	32	5	1	8	1	5	1	12	19	1	2	0	1	6	2	8	0	21	3	9	1	7	3
ABCB6|10058	3149	1975	1126	1105	2598	2269	743	1519	1314	1272	2358	1000	932	1902	1086	2255	5014	1169	1013	2331	1728	1336	1028	1684	3467	1113	904	1003	1199	981	253	1191	3352	2107	4642	1014	1393	675	1645	5070	1864	1391	3672	2025	452	7074	1707	1219	783
ABCB7|22	752	611	652	653	612	1210	760	700	745	724	910	539	647	761	796	504	685	744	426	965	732	1318	618	738	632	568	880	537	621	635	611	887	245	535	320	2540	909	702	1662	1098	1329	979	1667	407	708	1538	810	1051	824
ABCB8|11194	1786	1219	1840	1888	3061	2397	1317	2036	2034	1863	1260	1193	973	1588	1539	1459	1534	2313	1722	1202	2644	932	1178	2105	2281	1479	1646	1107	1386	1269	2177	1754	644	1284	1205	1172	1894	1990	1799	1672	2268	2577	3251	1590	875	4726	1292	1997	832
ABCB9|23457	784	125	200	213	740	241	310	213	205	215	323	255	188	102	460	128	317	643	215	365	474	592	214	247	224	179	203	407	258	151	248	155	140	563	220	392	409	293	236	560	424	666	1152	222	195	1885	244	538	258
ABCC1|4363	9549	5239	3644	5050	5794	8242	5434	4902	5523	3306	6923	4756	4829	3284	3993	3581	8177	4757	2169	24310	2649	13950	4297	5843	9208	1755	7712	6155	6624	6219	3982	2629	5200	2296	4596	12578	7467	3246	6721	48590	7802	7333	22136	6975	8548	4641	1534	7304	3725
ABCC10|89845	668	1478	811	1810	1017	1918	1394	842	1121	1324	1520	1204	1189	489	1356	981	2774	5987	702	1063	1986	2058	1006	1500	1325	1336	994	1366	730	878	1108	1047	536	846	424	2516	1502	1106	1733	1619	2342	2618	2277	888	627	1104	846	1464	1064
ABCC11|85320	5	17	2	15	7	17	21	7	8	9	26	9	4	9	11	30	13	6	4	1	4	14	3	19	6	0	10	0	10	5	7	5	2	0	2	5	34	17	3	13	16	12	8	13	8	7	3	10	8
ABCC12|94160	0	0	1	3	0	1	1	0	0	0	0	0	4	1	1	52	0	0	0	4	0	0	0	16	0	93	0	0	0	1	4	1	0	0	0	0	1	6	0	0	10	0	0	0	4	0	0	0	7
ABCC13|150000	0	0	0	0	0	0	9	14	0	0	0	0	0	6	1	0	5	0	8	0	2	3	0	1	0	0	0	0	3	1	0	0	0	0	2	11	0	0	0	0	0	0	0	0	0	1	0	0	1
ABCC2|1244	13	84	23	67	9	43	39	28	31	25	46	56	13	95	16	67	21	25	15	4679	34	27	25	23	33	6	28	10	42	26	18	20	399	6	14	12	42	27	19	89	104	43	394	65	34	5	82	79	10
ABCC3|8714	827	328	209	1520	275	1092	792	656	826	857	934	454	211	2159	859	768	740	895	357	3071	264	106	1009	2483	1889	1366	262	775	579	415	778	697	723	150	1336	716	432	478	717	4719	314	1503	2260	1299	533	301	729	873	483
ABCC4|10257	3128	870	302	1073	2100	666	1132	943	567	719	376	401	701	987	730	455	785	469	418	300	790	1697	496	619	633	350	393	1467	500	1120	530	677	168	260	202	3023	1007	648	950	957	1257	1186	2262	423	730	796	1400	2283	641
ABCC5|10057	1401	2191	994	1155	1067	5744	1044	1705	3331	2764	2857	2399	1867	7044	2586	3430	2229	6220	1901	11167	1846	7932	1466	3308	7152	1456	3261	3198	1321	1370	2052	1004	1326	1395	5057	12059	3653	1689	3918	10261	2193	6060	7470	8478	8676	3965	908	1587	3764
ABCC6|368	30	3	4	5	18	9	16	4	5	10	3	11	4	2	14	8	19	15	3	77	17	7	3	14	18	10	7	6	7	8	5	12	21	6	21	6	14	1	14	32	11	8	18	16	18	16	7	11	6
ABCC6P1|653190	0	0	0	1	0	0	2	0	1	0	0	0	2	0	7	1	1	2	0	0	1	0	0	0	1	0	0	1	0	0	0	0	0	0	0	1	1	2	0	0	0	0	1	1	1	0	0	0	1
ABCC6P2|730013	4	0	3	2	0	3	2	8	0	4	2	5	15	11	2	2	37	0	2	4	20	3	0	2	1	1	0	8	4	2	1	23	0	6	17	0	3	0	3	8	0	2	19	5	5	4	6	1	0
ABCC8|6833	1	0	0	1	0	4	2	0	0	5	0	0	0	0	1	3	0	0	0	22	0	1	1	0	0	2	0	1	0	4	0	0	2	0	2	0	2	4	0	0	3	10	0	1	2	0	0	0	2
ABCC9|10060	77	227	79	704	24	187	902	435	107	435	49	95	855	96	934	296	224	408	13	317	363	9	134	1069	65	288	132	40	20	1424	256	563	31	332	81	412	910	376	182	142	962	585	190	71	313	123	41	618	96
ABCD1|215	1311	946	631	1828	472	814	1284	625	1642	622	504	2569	669	116	1060	1302	538	1146	756	303	213	2306	1007	3393	508	994	325	1107	501	724	409	1595	682	463	375	1678	1738	957	886	556	1044	2705	2073	673	673	1364	281	1179	619
ABCD2|225	45	3	2	141	20	31	108	12	26	37	0	25	12	1	18	11	11	27	16	7	1	71	9	59	12	9	20	70	11	136	7	10	6	5	2	462	20	29	42	8	24	22	9	6	45	6	1	17	37
ABCD3|5825	2850	2610	700	1524	1442	2127	2485	2692	2161	2436	2057	1346	1466	2709	2195	858	1942	2475	918	3120	2006	3641	1410	2606	2434	1091	1754	1851	1582	1779	1888	1495	884	778	954	3719	1722	1251	1534	1593	2065	3058	3738	1054	1129	3123	1446	3997	2021
ABCD4|5826	1211	836	780	903	1769	1066	703	778	735	1181	1131	805	882	706	1591	773	996	1147	705	593	803	1420	899	1287	853	1364	727	1237	580	719	617	1198	421	1412	1249	1342	1024	877	768	727	913	977	1654	1007	788	2619	1755	917	872
ABCE1|6059	4849	6680	3765	2581	1741	7150	3200	3929	5487	4371	5080	3475	2000	6802	2748	1876	5523	3625	2088	3497	5178	3224	4131	3986	1844	1984	4205	4238	3342	3238	2160	2281	1957	3631	3765	6612	2811	3656	6321	4787	6689	7643	8645	2033	2708	3674	5863	4624	1861
ABCF1|23	3583	5765	4167	6175	4327	9424	5339	4915	6983	4396	8296	5452	4518	1359	5125	5230	16295	4689	3755	4522	4598	5749	5238	5005	4402	2763	4029	3309	4211	4276	5429	3778	1620	5204	5947	7148	4963	4935	8687	7232	10497	7923	9565	4112	2657	4624	2578	7871	3415
ABCF2|10061	4120	5032	3475	4499	2796	6270	2676	3880	4610	3788	2936	2612	2181	3655	2893	2600	3225	3205	3260	3299	4065	1922	3349	3663	2845	2640	3751	2987	3324	2942	3754	2563	887	2775	1454	3099	3466	3677	4496	5234	5973	6660	8605	3078	2162	4948	4158	5227	2164
ABCF3|55324	2798	3893	1995	2702	2214	5647	2291	3308	1704	2694	4323	3766	2639	1718	2551	3136	4510	3598	2207	3765	2515	2401	2248	4036	4172	2533	2418	3548	2543	1946	2387	2228	1418	1560	5476	5259	2685	2439	5293	5293	4243	5933	6605	4220	2020	4579	1934	3760	2528
ABCG1|9619	3901	1167	774	2349	1583	3039	2826	2167	3157	989	628	2529	1623	815	1885	470	2770	1252	1339	1051	716	2775	519	3318	1452	1441	1188	1784	953	2416	2168	623	668	405	1296	2595	1982	1690	1020	1881	1587	827	3480	933	1160	2423	739	808	1620
ABCG2|9429	70	43	37	158	6	68	70	47	194	59	177	42	68	288	129	62	60	54	80	588	46	28	77	313	49	35	32	27	235	99	91	110	22	66	70	268	121	194	129	337	124	81	33	38	40	53	492	212	112
ABCG4|64137	6	117	4	8	5	378	93	118	247	9	48	17	31	69	170	8	498	59	85	29	21	15	11	28	21	6	363	7	36	284	189	20	49	33	9	18	189	10	33	16	12	12	87	54	47	22	12	191	9
ABCG5|64240	0	0	1	0	5	1	0	0	3	1	1	1	0	7	2	5	3	3	1	3	1	4	3	1	1	1	1	2	0	0	5	1	0	1	10	2	2	1	1	2	1	1	2	2	6	2	3	0	1
ABCG8|64241	0	0	0	1	0	0	0	0	0	0	0	0	0	0	0	1	0	0	0	0	0	0	0	0	2	0	1	0	0	0	0	0	0	1	2	0	0	0	0	0	0	0	1	1	13	1	0	0	0
ABHD1|84696	7	0	0	3	3	5	2	3	1	9	2	5	1	14	0	8	2	1	3	20	7	1	1	3	3	6	1	7	1	3	3	2	1	4	63	9	2	4	2	7	1	3	9	13	5	118	8	2	0
ABHD10|55347	2032	555	453	719	1406	1016	805	872	574	686	1145	766	692	2359	776	685	1746	818	474	1256	782	1683	481	1275	655	518	785	1477	639	469	444	1182	470	600	2219	1499	955	614	1692	1344	887	1220	1322	816	730	2389	1157	785	913
ABHD11|83451	2437	800	462	524	2827	467	260	507	386	423	941	1019	278	1444	273	215	305	374	706	807	476	2022	285	497	455	652	275	1880	340	336	491	358	748	388	854	1182	277	546	831	1414	470	994	1139	955	618	3741	884	628	931
ABHD12|26090	9720	1945	683	4332	5833	3782	2235	2205	2276	1888	2370	2651	1848	1116	1819	2180	5990	2785	2945	2340	4849	2725	608	3948	2036	4154	2078	4258	2112	1752	2513	3306	2067	1927	7202	4155	3195	3806	3794	1788	3184	2563	3467	2893	1870	9295	1156	4293	1945
ABHD12B|145447	5	3	1	2	0	7	1	6	6	5	0	3	2	8	10	16	45	4	4	0	13	0	2	10	4	3	8	1	23	5	9	11	2	1	2	0	74	7	5	9	4	5	14	5	0	4	30	78	5
ABHD13|84945	1209	1781	771	648	568	1915	1323	1025	1233	916	979	1045	682	1356	1297	1119	1820	1158	787	1089	924	1496	644	1273	752	611	871	915	844	1103	1557	574	360	462	608	1750	1581	416	1307	1112	1093	1486	1557	782	496	538	1863	2032	627
ABHD14A|25864	622	440	222	450	366	298	289	285	212	204	254	198	210	206	294	194	356	213	210	104	355	220	273	335	182	880	122	480	238	259	217	406	210	420	608	473	206	191	233	235	370	270	643	230	166	1844	348	316	206
ABHD14B|84836	3422	2438	899	1589	2302	1125	1355	1503	913	1688	648	689	924	392	1287	1279	2629	1523	588	575	1634	1358	1508	1560	983	2948	944	5317	1500	1309	1206	2411	1673	1744	4265	3128	1742	781	1788	1595	997	1869	2090	819	1564	4728	1351	957	1605
ABHD15|116236	1200	1136	332	815	493	631	730	599	666	635	485	396	440	292	635	486	870	987	347	533	594	972	598	865	640	782	527	650	710	752	489	493	348	483	292	1348	1120	580	719	945	814	1159	1099	715	629	1217	315	687	417
ABHD2|11057	16262	4390	2245	7378	4237	4971	6122	4943	3401	4786	4119	2971	5573	1633	5679	1991	3995	3850	1439	7368	5379	9715	4203	8457	5458	2319	2649	4162	3077	8372	5179	3677	1259	2545	2196	11388	9233	6400	6538	27957	9316	9692	7915	2628	5430	13575	2293	10353	6485
ABHD3|171586	1721	545	834	1146	1550	1670	712	817	934	770	1168	821	537	2651	1176	753	1549	1207	665	3242	1122	1455	640	953	1693	636	574	2229	637	665	948	336	599	312	742	2783	670	714	556	1492	847	787	2532	479	1104	1162	1029	841	986
ABHD4|63874	3581	1188	857	1369	1730	3314	1708	2511	1891	1858	1322	1653	1979	1528	2081	1054	5636	2424	660	6395	992	2806	1844	2802	1501	892	1825	2343	1130	1541	806	3518	2057	1285	942	3590	1400	1475	2052	5736	1170	2050	2995	3127	785	4123	1030	2570	1675
ABHD5|51099	1829	1732	719	863	554	2071	1225	1488	1197	1595	855	1086	1126	1341	1601	564	4072	1349	512	1522	764	2232	1130	2212	1143	1024	1196	2254	869	2297	1300	659	933	328	1214	2919	1374	626	1100	1592	1519	2097	1393	1130	1080	2290	913	1533	1581
ABHD6|57406	879	1117	216	511	99	1037	423	529	513	394	420	519	322	609	435	731	1432	696	319	390	342	589	582	730	525	558	374	333	632	1011	254	151	192	145	260	906	514	358	542	581	630	672	1152	255	294	558	535	529	303
ABHD8|79575	1480	31	239	455	1238	595	568	416	184	499	392	192	483	334	1132	492	810	666	259	356	411	1182	529	589	326	661	140	1316	235	496	286	330	31	267	854	806	367	262	319	497	550	461	1545	448	228	1402	541	603	603
ABI1|10006	4719	7759	2591	2741	2208	12546	3300	5125	3458	4330	4742	3164	2848	6456	4360	2517	7522	5099	3154	4111	2414	9428	1858	5778	5732	2268	4295	3914	4395	5896	6539	2170	1543	1392	4590	7984	3912	2255	5368	6123	8491	6326	5368	2315	5827	4037	5870	6988	2931
ABI2|10152	3574	273	558	1215	1366	1293	1159	889	1104	1100	830	697	1585	560	1657	768	1864	807	854	3649	1923	3041	824	1362	1192	987	564	1448	691	1251	652	1431	418	1606	967	1780	1125	1255	2155	1392	1454	1607	2605	1177	835	2886	1038	1236	657
ABI3|51225	1230	119	210	1686	901	436	626	408	493	1048	137	771	245	58	456	1022	626	589	355	186	103	605	234	1183	303	2553	244	1635	140	683	239	462	158	506	405	2183	365	1086	1170	180	514	362	300	217	338	1092	191	571	808
ABI3BP|25890	48	14	86	782	30	216	372	770	206	2775	19	267	276	23	314	214	120	170	75	360	260	1206	287	835	391	62	53	88	421	3362	348	5401	18	114	86	1126	263	1338	242	135	713	743	117	176	285	241	198	275	159
ABL1|25	4541	4663	2598	5959	1635	4239	5069	4872	5883	4378	3119	3092	7949	660	4756	2411	3564	3528	2537	2724	5893	5479	3417	5255	3661	2524	2484	5808	3076	7221	3419	6484	1388	8020	1098	5143	4683	5098	6424	3307	7351	8446	7573	3693	2531	5567	2017	7263	3770
ABL2|27	1390	2942	1953	3069	699	3154	2795	2136	3382	1822	1330	3481	1931	490	3996	893	2836	2321	1157	2928	4290	1807	1379	2788	3974	1263	1088	1347	1025	5042	4326	3677	484	2867	1738	2454	4234	3156	2495	2132	5593	5179	2751	1354	2089	1247	2227	3816	1167
ABLIM1|3983	912	23958	5836	9857	882	33469	14777	17073	19904	13827	8315	15307	8212	4193	3638	8237	21371	11445	5761	8320	3634	9298	4161	11364	14197	2221	15280	3351	16135	27791	18097	1321	4170	535	4524	9460	16329	4670	10417	12986	24373	11195	23367	10048	10436	2145	1682	20977	7512
ABLIM2|84448	519	528	492	482	1652	1545	670	1338	619	1419	416	418	353	141	2471	2277	52	1917	382	825	725	1748	257	1606	1227	1672	491	801	1042	949	3346	54	46	96	367	97	1773	923	207	727	3342	621	1148	993	891	2797	294	261	482
ABLIM3|22885	137	1181	266	897	167	1070	1017	1103	1103	1080	585	563	734	712	1462	862	78	907	502	367	2248	261	634	1149	702	345	451	304	555	1194	1138	2065	682	341	366	796	1360	1873	518	279	1268	702	212	442	768	991	661	977	470
ABO|28	2	4	16	164	1	0	13	285	617	150	42	5	2	149	4	37	3	88	34	103	9	8	3	536	960	4	36	181	190	9	136	5	11	2	35	24	287	9	9	44	2	100	131	133	38	0	7	37	165
ABP1|26	189	232	109	491	416	110	373	401	359	391	41	267	120	101	57	181	98	180	281	25	63	308	21	2191	126	102	307	38	142	1584	400	41	313	34	28	143	3541	435	96	99	92	211	90	215	51	594	31	1056	34
ABR|29	12576	7342	1849	5506	4647	8937	4450	6255	4789	7545	3651	3577	5892	2309	4325	2114	3334	5613	2718	2371	2559	5691	4819	6469	3497	3923	3639	3261	3377	5400	5242	3835	1501	3440	2842	7127	6275	4105	7420	5927	6463	10061	4631	5018	4923	11716	1996	3582	4092
ABRA|137735	1	1	3	23	1	61	5	89	19	66	6	22	5	1	32	41	0	7	1	14	26	2	7	472	2	66	4	2	2	75	390	0	4	1	5	1	107	86	6	9	112	3	1	1	136	2	13	1	88
ABT1|29777	1307	1632	1440	1534	1627	1895	1263	1441	1902	1297	2142	2277	1091	2453	1587	1721	4641	1853	1388	1517	1449	1803	1438	1830	1794	1465	1581	1897	1358	1096	2008	1148	1057	1294	1549	1655	1551	1308	3363	2066	2824	2054	3001	1472	775	1711	4517	2141	1557
ABTB1|80325	921	950	619	1011	1614	1546	1056	1381	642	637	1398	955	699	773	2075	2238	2308	1170	664	951	958	1066	558	2067	644	1722	1226	1480	1434	1192	1456	1160	581	935	1502	1164	2339	971	958	929	1853	1345	1888	2805	1043	1771	1333	2818	806
ABTB2|25841	2024	718	196	474	522	815	677	394	778	436	467	774	468	222	1320	363	197	302	238	338	570	1310	475	946	304	360	409	442	260	549	928	231	146	63	276	569	1163	626	1071	374	1445	1007	657	244	549	1720	231	1814	173
ACAA1|30	2265	6158	1370	1637	1492	3018	1745	2217	1981	2208	2179	1995	1107	1706	2068	1836	2376	1951	1686	1680	1500	2284	1958	2261	1155	2188	2275	2429	2210	3577	1777	1250	2187	1384	2747	2019	1567	1075	1650	1435	2165	1439	2273	1943	1137	5692	1789	3089	1465
ACAA2|10449	1037	385	291	1275	251	972	1250	776	447	1028	1199	279	1322	592	897	873	1360	540	412	509	2486	426	190	1477	161	656	371	297	345	1316	707	850	70	1584	451	1369	1238	1104	663	245	744	661	1525	627	498	483	1592	1675	440
ACACA|31	5594	8776	2079	3302	1533	5728	4067	4399	3992	3983	2335	1284	1795	1088	2358	2775	5005	3887	1391	4211	3564	4457	4679	3531	3758	1359	5415	3276	4199	3981	2954	2541	2132	2365	1313	2859	8789	2341	5871	6209	10517	7496	10222	3242	2581	3599	1144	5556	2805
ACACB|32	537	66	39	396	766	312	334	194	75	574	97	145	288	11	386	635	156	295	48	406	228	637	141	771	254	376	129	564	60	620	279	394	47	169	120	934	658	326	219	144	926	376	407	167	544	1692	26	140	699
ACAD10|80724	1732	1053	814	860	1177	1016	911	924	893	929	796	557	727	400	783	618	1333	1747	662	802	735	1053	908	730	974	822	1119	810	898	519	506	1357	639	955	419	1099	1260	1006	1054	1088	881	884	2332	893	808	2885	533	604	772
ACAD11|84129	306	547	396	169	316	737	194	292	377	717	480	435	305	814	761	577	1200	720	456	663	525	1117	207	649	644	308	934	737	186	299	321	672	534	370	397	798	773	276	291	379	503	330	482	1528	708	1159	611	203	560
ACAD8|27034	1001	618	232	529	501	781	568	536	519	859	632	576	502	713	789	494	654	458	459	388	535	1340	435	720	289	922	726	499	397	854	727	427	349	514	227	932	741	495	755	785	665	724	1009	746	518	1350	822	1756	437
ACAD9|28976	3549	4070	1853	1962	2327	4128	1861	2910	2208	1768	3428	2569	1701	1341	1305	2827	4156	2488	1965	2049	1543	2112	1354	3148	2038	1758	2300	4281	2660	1400	1746	935	1002	1135	4317	2454	2168	1695	4608	3193	3568	3655	3379	3764	1751	4938	1487	3553	2246
ACADL|33	0	0	0	3	1	16	8	12	3	41	7	3	1	2	23	43	7	23	1	58	10	7	0	44	8	32	10	1	6	31	57	1	6	0	3	0	27	10	4	12	46	81	8	39	15	7	9	3	8
ACADM|34	1707	1623	852	1375	1134	2085	1410	1270	1205	1613	2187	1032	874	2261	1515	868	1809	1537	921	2197	1378	2179	1225	2154	1459	773	653	2187	797	1568	1363	1834	369	967	1252	3365	883	842	1547	1470	1624	1742	3225	903	1135	2568	1420	1347	1866
ACADS|35	1865	35	422	657	1451	647	582	624	145	444	489	538	386	506	427	785	959	1854	537	502	538	895	153	1242	814	1021	535	1275	423	622	836	576	55	353	1003	797	760	484	560	1042	623	604	1403	862	676	5534	689	764	1115
ACADSB|36	1223	547	218	474	775	411	425	568	157	901	259	522	402	439	221	550	593	931	222	898	320	1155	137	1024	1116	207	283	611	361	686	277	359	83	141	405	1315	312	244	387	475	321	467	1192	553	533	407	324	611	363
ACADVL|37	20937	7963	8510	4660	33865	25353	5030	8688	7441	10084	14019	8764	4840	16210	12186	7517	8253	19501	7203	9259	7956	14189	4802	10111	9873	8386	10847	12023	3490	7654	12548	9609	8036	9601	13546	12787	7596	7705	6886	15578	7273	10268	7357	9882	9760	42422	9345	9237	9522
ACAN|176	202	130	456	139	93	57	287	90	35	40	91	17	391	3	661	69	135	104	53	81	88	57	29	317	10	11	38	145	29	288	19	459	27	272	189	128	384	144	81	13	506	187	309	46	65	32	30	80	17
ACAP1|9744	976	78	87	1225	976	349	645	214	269	720	32	630	160	117	474	643	301	327	318	373	126	1207	137	445	262	714	369	793	124	943	266	175	157	343	523	3244	158	397	588	117	334	213	511	446	528	805	174	282	765
ACAP2|23527	6192	4326	809	2320	2673	5887	3065	3017	4033	3170	3317	2251	2645	3109	1833	1618	3938	3193	1220	4886	2051	6393	1966	4289	4758	1413	2844	7863	2344	3283	2336	2404	934	1514	1818	11931	4123	1533	3336	5289	3859	6316	7070	3220	2723	4314	2531	4921	4219
ACAP3|116983	1251	2417	2294	1056	2397	2704	1293	2172	2044	3007	2089	1841	1503	1402	2423	2957	2407	4465	1463	1562	2080	3916	1433	2739	2330	1954	2710	2000	2329	1916	2681	1718	2006	1727	1650	1928	4683	1197	1432	2735	3658	2443	4418	4127	1204	3757	913	2259	2263
ACAT1|38	2514	1804	703	1053	999	1351	1013	1030	508	1232	2170	1281	677	1555	944	749	1875	1266	1098	1407	1757	1156	486	1530	681	1752	1015	661	865	854	917	902	901	1361	1167	1316	958	966	1681	826	1453	1243	1117	1160	1053	1951	2150	1091	665
ACAT2|39	2446	38	1025	1526	2388	3628	748	1613	3144	1344	2111	1020	705	1939	966	1660	1408	1116	1051	5881	2060	3321	1890	1531	3140	169	1933	4443	1579	1296	1168	884	59	1159	1600	2621	1160	1217	3200	1105	7523	990	3367	1518	919	2774	2057	8174	1618
ACBD3|64746	3737	4569	1900	3004	1515	5626	3940	3659	5007	3343	2758	2351	3564	2288	3358	2387	5795	3566	1656	5703	4517	4707	2475	2808	5086	1007	3154	2480	2444	5303	4446	4548	633	1886	4310	5159	3582	2157	4271	4471	4766	5117	5473	2223	3856	2332	1935	5000	2864
ACBD4|79777	595	47	75	141	715	136	90	94	112	128	48	100	85	64	192	194	277	203	146	60	67	415	67	196	122	329	167	506	72	159	87	111	95	142	219	305	189	79	187	137	90	115	251	207	213	932	163	82	139
ACBD5|91452	1874	1549	710	1063	612	2250	975	1151	869	1169	1693	560	705	1209	895	528	1568	1420	822	1369	686	2211	574	1973	1622	667	1334	1375	1084	1347	1157	814	552	374	909	2444	1287	872	2132	2999	1687	1679	1029	471	1471	1178	938	1614	805
ACBD6|84320	1493	1213	1022	628	1585	1143	630	905	921	725	1003	811	664	785	718	744	1688	955	591	1480	1254	1248	469	650	1001	1060	590	1472	882	669	1113	1438	562	1085	1763	1298	773	541	901	1610	1037	711	1981	1008	483	2727	1155	1438	915
ACBD7|414149	336	5	10	11	1005	23	9	16	2	21	25	14	16	12	21	19	40	30	13	38	21	1388	7	18	10	46	5	1255	10	6	15	52	2	24	30	1199	9	17	35	68	30	19	62	39	31	1939	42	14	348
ACCN1|40	0	0	9	11	5	53	2	8	5	1	22	3	4	1	7	8	1	0	0	0	8	0	0	6	47	5	2	0	6	3	0	2	0	0	0	3	3	27	5	0	4	3	0	6	3	1	2	42	4
ACCN2|41	429	36	93	59	49	246	170	128	247	154	156	145	176	86	132	67	333	188	95	174	452	91	94	105	281	479	219	166	342	97	223	394	49	468	284	134	205	322	216	344	100	56	642	169	146	94	91	178	73
ACCN3|9311	11	5	4	5	64	10	8	1	9	24	3	10	3	5	57	12	6	27	13	12	24	45	1	9	45	15	18	22	4	5	37	113	2	45	1	13	25	6	6	13	8	8	14	28	22	40	3	5	31
ACCN4|55515	0	0	2	0	3	2	3	0	3	1	0	1	5	1	12	3	10	7	0	22	1	5	0	0	1	3	1	1	0	0	3	17	7	0	14	5	5	2	4	3	1	1	18	8	6	2	1	0	9
ACCN5|51802	0	2	0	0	0	0	0	0	0	0	0	0	0	0	0	0	0	3	0	0	0	0	0	0	0	0	0	0	0	0	0	0	0	1	0	1	0	0	0	1	0	0	0	0	0	0	0	0	0
ACCS|84680	198	245	112	78	124	407	224	228	109	355	122	215	60	152	88	563	62	140	129	176	366	624	154	141	67	467	183	619	68	119	99	192	157	169	59	377	635	113	125	223	131	171	189	147	196	690	172	327	203
ACCSL|390110	0	0	0	0	0	0	0	0	0	0	0	0	0	0	0	0	0	0	0	0	0	0	0	0	0	0	0	0	0	0	0	1	0	0	0	0	0	0	0	0	0	0	0	0	0	0	0	0	0
ACD|65057	1256	753	796	881	758	762	690	559	941	695	985	893	640	381	711	778	1273	831	687	508	1217	893	944	920	740	1266	424	1243	911	672	538	859	434	747	944	938	807	1031	1789	856	1460	808	2627	938	719	1541	1320	812	634
ACE|1636	384	542	446	1523	427	468	960	516	335	552	204	366	926	31	1028	418	519	526	291	252	162	551	344	1606	383	963	159	197	93	1756	259	744	70	553	187	2486	697	1175	966	241	1149	456	695	201	895	443	134	640	169
ACE2|59272	131	509	139	290	24	207	476	175	928	100	63	1049	9	118	20	381	296	217	415	38	15	79	133	278	232	105	447	56	105	160	243	3	172	0	233	229	44	340	352	151	139	219	364	175	219	143	19	163	222
ACER1|125981	5	62	1	1	3	673	61	74	103	23	9	49	0	22	1	1	154	64	18	1	0	3	1	14	7	2	112	4	70	160	147	0	114	0	2	10	255	1	31	52	2	1	35	61	9	0	0	290	5
ACER2|340485	130	260	34	136	21	189	322	54	208	130	66	77	133	47	117	48	106	108	25	278	83	57	129	205	62	25	164	250	39	205	121	11	42	43	20	430	67	150	187	266	153	230	173	40	100	36	265	137	55
ACER3|55331	2121	1708	810	1257	356	689	1794	1038	1761	1539	1260	1111	976	1336	725	964	1138	1234	612	594	1612	1576	947	1279	946	1836	1145	412	1391	1073	811	318	335	306	568	1766	1385	1188	1666	535	3650	2661	3197	807	721	430	2238	2821	258
ACHE|43	1215	83	9	211	544	274	102	266	117	467	131	441	112	52	312	2059	9	242	69	155	325	67	60	1092	20	1068	46	359	4	441	1068	177	14	27	80	204	622	718	83	530	1134	159	76	73	424	446	110	92	210
ACIN1|22985	5657	6700	4612	4156	4512	8362	3861	4346	5565	7456	7637	6993	4294	2421	6738	4233	7931	5779	4505	6700	6449	10370	6093	5318	6247	3529	6124	6444	3651	4603	4180	4805	4534	4456	2888	12555	6385	5200	5446	4871	9497	6665	14906	6424	5418	10778	1425	3610	5690
ACLY|47	9178	16771	5031	7242	1679	10710	7230	8081	7070	5276	4727	3337	6201	4619	8212	3992	9053	7821	3689	11488	9655	5839	10021	7390	6618	3955	7289	4357	5885	8090	8191	8540	2887	6487	5052	8727	10226	6920	10734	8265	14163	17001	15590	5108	7864	4736	3276	15694	2724
ACMSD|130013	0	0	0	0	0	0	0	0	1	0	1	0	2	0	0	5	0	0	0	0	1	0	0	0	2	0	0	0	0	0	1	0	0	0	2	1	0	0	0	0	0	0	0	4	2	0	0	1	0
ACN9|57001	289	14	389	187	420	637	321	291	206	415	444	393	441	837	407	141	513	371	309	776	442	286	164	247	406	146	347	731	384	183	251	487	425	363	981	640	272	170	317	523	162	320	430	290	782	985	787	199	351
ACO1|48	1892	2023	1834	1350	958	1658	1991	1515	1395	2192	1167	748	2319	758	2646	992	1403	2334	1016	2105	2748	1627	1072	2206	2018	1801	1130	1738	1741	2246	1271	2279	668	1811	1084	2969	1333	1696	3259	925	3989	1579	1625	778	902	1586	1506	2681	1200
ACO2|50	8301	4977	4480	7787	8689	7459	4164	11414	6291	4461	6145	4990	5332	3742	3200	4221	4675	3864	2966	6871	3354	5663	2606	8386	11530	4329	4747	7492	4364	4780	4414	5200	3049	3666	12659	6067	6294	5466	7679	5539	7466	8069	9258	6012	4761	17858	3256	8743	5426
ACOT1|641371	780	306	469	476	824	720	277	368	215	454	306	456	460	865	407	515	996	319	220	329	389	762	443	591	190	1088	163	778	242	330	359	892	321	984	438	699	460	292	561	502	406	400	778	413	328	2686	831	626	497
ACOT11|26027	456	4602	1336	1314	802	918	1692	2099	2088	925	3372	1137	557	297	1442	298	2947	3570	264	470	605	882	511	1555	3119	911	1609	353	981	1479	2715	163	547	77	443	210	2058	597	589	521	1053	2511	2253	969	2370	998	315	3870	591
ACOT12|134526	0	0	0	0	0	0	0	1	0	0	0	0	0	0	1	0	0	4	0	0	0	1	0	0	0	0	0	0	0	0	0	0	0	2	3	1	0	0	0	0	0	0	0	1	0	0	2	0	1
ACOT13|55856	733	1215	894	1249	940	1646	1060	1122	1261	780	1646	1461	781	2343	1255	2110	8153	850	1177	1405	872	1215	867	1619	970	874	1196	1363	1058	742	921	1118	1760	610	2137	1092	803	806	2103	2159	857	1304	1213	1127	510	1381	2046	564	746
ACOT2|10965	702	236	352	455	474	484	289	248	218	478	345	493	323	570	365	307	828	269	210	295	292	670	655	574	279	471	172	558	285	340	246	481	138	686	281	575	352	345	379	463	597	347	1123	341	332	1466	660	450	260
ACOT4|122970	343	42	59	205	236	133	128	37	71	77	97	113	55	164	49	104	295	69	139	32	96	221	128	228	49	33	39	411	173	42	43	74	49	112	159	383	77	51	174	22	114	91	246	64	110	1706	526	80	135
ACOT6|641372	0	0	0	1	2	0	3	0	0	0	0	0	0	0	0	0	3	0	0	0	1	3	0	2	0	5	0	0	0	1	1	0	1	5	0	0	0	1	1	0	1	0	1	2	1	2	2	0	1
ACOT7|11332	4293	4999	4112	3101	4769	7895	2183	3622	5231	1728	4070	6225	1979	4306	4402	3661	5078	4052	3355	3319	3972	3214	2442	4653	3615	2883	2785	4048	2842	2667	3748	1250	1405	1017	3609	3457	2983	2393	10134	2187	5037	5712	10803	2663	2486	11025	2602	7072	2300
ACOT8|10005	1962	726	511	717	1501	1177	736	557	600	619	826	1018	540	883	873	611	3438	879	1178	607	1324	837	393	1057	547	1005	641	725	785	418	664	723	575	396	2133	1158	905	1066	1320	913	1027	890	1030	764	329	2852	1722	1164	601
ACOT9|23597	1464	1603	1610	1728	867	1555	2157	1455	2264	1363	2979	2430	1464	1677	2373	1917	1320	979	1392	1276	4156	1109	1312	1001	1301	1958	812	1372	681	1205	1889	4392	1055	1570	1951	2796	1468	1669	2053	616	1777	2867	1435	898	2013	2656	4088	1557	1110
ACOX1|51	4782	2658	1306	2213	2217	3274	3123	2833	4740	2875	2598	1599	1744	2475	2608	1566	3287	3886	1002	1398	1437	4100	1714	3622	3159	1389	3171	2574	2166	4745	2504	1763	1164	1929	2985	3858	3642	1438	3104	3456	2324	6082	3828	2200	2016	2503	1607	4026	2060
ACOX2|8309	12	61	24	62	2	38	48	41	13	75	2	34	88	29	52	31	28	15	9	41	34	9	33	49	14	20	24	22	16	76	16	81	31	39	98	35	60	30	30	16	58	41	65	23	42	29	38	51	27
ACOX3|8310	1725	1182	837	1033	1325	2128	1060	1405	1196	1236	581	1057	886	393	822	737	1903	1686	978	394	1305	904	589	1382	1200	741	1424	1249	1236	1555	1122	701	498	339	1184	900	751	999	1430	987	1002	452	1087	604	383	3621	412	1177	921
ACOXL|55289	12	1	0	55	34	3	21	2	3	3	1	15	11	0	2	5	3	0	2	8	2	7	4	0	14	0	0	21	1	79	2	2	0	4	1	31	5	0	2	12	8	1	3	10	13	21	3	13	10
ACP1|52	5026	2828	2765	1975	3648	3905	2594	2159	3556	2279	4475	4216	1788	3514	2670	2526	5080	2564	2539	5159	5325	3103	1795	2728	2909	2434	2072	4049	2356	1619	2934	2662	1650	2105	6723	4488	2243	2192	2870	2984	3359	3181	6545	3233	2788	5531	3934	3867	2172
ACP2|53	2958	1287	1155	2939	3836	2055	4048	1707	2927	2450	2753	1905	3179	1185	1954	1750	2995	1818	2702	1401	3121	3463	1793	5189	1108	4758	1150	2742	1111	1954	1143	2554	579	3476	1160	5807	1702	2703	4594	1968	3194	3555	3075	815	1199	5123	1489	4569	1405
ACP5|54	4302	10172	4291	6914	2692	6038	4165	3157	4986	2183	2276	8582	2248	2497	5262	6626	6187	3702	3187	3435	1887	1601	2780	9330	7672	12605	3619	6303	2016	4231	4497	5136	1580	1707	5368	10668	2928	6595	11456	4461	5524	4260	4327	3191	3647	5001	2966	6228	3605
ACP6|51205	503	86	57	97	421	105	150	69	77	269	98	75	92	75	199	86	382	107	136	240	176	577	78	253	208	143	91	315	89	179	60	86	83	199	1197	514	146	147	181	324	48	109	234	241	173	1101	229	128	258
ACPL2|92370	2730	27	147	310	952	144	532	264	69	296	79	145	850	345	420	193	1169	578	177	670	540	1811	62	418	482	71	209	2014	148	326	147	740	25	246	403	2045	374	229	390	479	372	386	625	712	582	891	218	507	815
ACPP|55	222	414	149	102	85	326	331	856	365	1252	140	167	164	931	172	107	290	648	236	325	35	84	45	174	253	22	626	610	1118	484	297	21	266	7	161	479	363	60	655	897	224	323	92	959	189	207	173	1930	531
ACPT|93650	1	1	0	0	0	9	0	2	0	1	9	1	7	0	13	11	11	2	0	0	2	0	5	0	0	0	0	0	0	0	21	8	0	99	0	0	30	7	0	1	2	1	0	23	0	1	1	9	1
ACR|49	3	3	0	6	3	2	1	5	0	8	4	5	1	2	5	2	0	3	1	5	1	4	1	1	4	11	1	0	2	6	4	3	0	17	0	2	6	1	0	21	18	3	27	13	4	5	0	5	2
ACRBP|84519	20	7	10	70	9	26	24	9	15	27	3	18	6	6	38	21	20	25	11	27	12	27	6	48	10	53	22	28	18	82	15	37	5	12	25	111	48	36	41	6	30	10	37	25	53	25	34	15	11
ACRC|93953	7	50	24	16	35	149	17	20	17	56	20	38	8	69	71	85	5	29	21	36	45	92	8	42	18	28	113	30	14	27	49	41	36	49	14	72	58	17	17	19	40	18	47	39	46	61	15	10	41
ACRV1|56	16	57	6	6	20	16	62	2	8	3	2	7	0	3	4	4	72	9	7	2	9	11	9	11	1	3	62	3	6	4	14	0	10	10	2	9	9	3	3	1	8	1	10	50	3	8	5	49	4
ACSBG1|23205	5	43	11	7	10	20	16	17	17	19	15	27	8	11	20	28	34	17	5	13	9	5	5	39	28	8	38	12	12	16	21	24	12	17	18	12	128	5	13	7	10	20	73	155	16	33	6	18	18
ACSBG2|81616	0	0	0	1	3	3	0	0	1	2	0	2	1	0	1	2	0	2	0	2	2	2	0	1	1	5	2	0	1	0	1	1	1	0	0	4	2	0	0	0	1	2	4	0	3	2	1	0	3
ACSF2|80221	1947	127	304	649	2217	772	843	593	1031	629	264	513	490	470	1501	865	1865	377	328	103	1134	1079	573	840	557	1068	420	1143	508	438	360	1092	96	630	656	1048	575	848	1169	380	1433	1057	616	507	596	1428	2577	525	439
ACSF3|197322	794	525	716	843	814	895	591	605	668	638	769	639	659	198	494	1161	1512	1015	547	776	622	598	676	1262	852	249	716	862	928	673	614	747	412	814	1953	964	1095	899	1277	880	907	754	1530	967	635	1173	538	403	623
ACSL1|2180	5330	6365	1778	2731	1315	9055	3276	3991	9268	4797	1339	4109	2066	2649	7431	3785	2076	5073	1609	7892	1350	5493	1348	5619	3261	3321	6269	1042	1774	6892	5762	1447	2146	1683	1394	5010	6380	2838	3739	5162	8254	5896	3078	4591	5025	5509	1470	10482	2906
ACSL3|2181	4906	3018	2531	3914	2974	4697	3635	3530	6567	3192	4325	2939	3379	1667	4948	4068	6053	3585	2505	5735	8065	3413	4092	4797	5421	3769	3064	1924	3903	3995	3669	4164	1326	2063	4421	3520	3609	4582	4085	2053	6868	6867	10566	2150	2566	1616	2366	3509	1899
ACSL4|2182	1753	2800	1393	5671	1028	3974	6489	4217	3585	4261	3769	4444	4262	3052	3954	2067	3022	1914	1593	2835	4129	1882	4070	4623	4438	2412	1363	2752	3071	7120	3352	6118	401	1660	1449	8344	5434	3877	3727	1428	12583	8779	11800	1519	4371	1424	5296	6249	1652
ACSL5|51703	1457	293	561	2017	485	845	1826	727	1254	1071	138	4290	180	35	310	2254	534	930	2047	212	216	3144	1180	2429	322	1487	905	1120	335	2204	325	491	988	296	184	4122	386	1533	3159	85	2317	1910	639	438	1275	879	141	442	1279
ACSL6|23305	38	0	0	50	11	7	20	4	1	14	2	4	0	34	1	7	5	4	3	6	44	99	1	9	33	3	6	8	0	39	3	8	3	6	2	89	3	7	7	1	7	6	3	47	9	8	3	5	12
ACSM1|116285	11	1	2	1	7	2	4	5	6	8	2	5	1	0	1	10	5	2	2	1	3	47	0	2	2	9	2	6	4	1	1	1	4	3	0	11	5	4	25	12	13	48	2	1	6	21	5	3	4
ACSM2A|123876	0	0	0	3	0	1	0	1	0	2	0	0	0	1	0	2	0	0	0	0	0	0	0	0	0	0	0	1	0	2	0	0	0	0	4	1	0	0	0	0	0	0	0	8	14	2	0	0	2
ACSM2B|348158	0	0	0	5	0	0	0	0	0	1	0	0	0	0	0	1	0	1	0	1	0	0	0	0	0	0	0	0	0	0	0	0	0	0	0	1	0	0	0	0	0	0	0	3	2	0	1	0	0
ACSM3|6296	88	2	10	43	4	31	19	26	14	66	7	30	20	7	21	17	115	13	17	10	10	160	13	24	13	14	6	17	21	24	11	37	4	52	27	138	10	14	56	23	6	31	26	56	25	525	7	21	151
ACSM4|341392	0	0	0	0	0	0	0	0	0	0	0	0	0	0	0	0	0	0	0	0	0	0	0	0	0	0	0	0	0	0	0	0	0	0	0	0	0	0	0	0	0	0	0	0	0	1	0	0	0
ACSM5|54988	1	0	1	14	3	9	8	5	3	17	0	14	9	1	12	12	7	12	0	3	4	5	7	59	1	31	0	3	0	10	13	38	1	4	2	64	12	31	20	4	8	5	1	7	14	7	4	1	8
ACSS1|84532	4046	390	101	1654	3691	768	1269	752	522	901	1528	927	544	433	813	1241	2027	627	1038	1179	1358	4425	645	1876	821	1169	555	1837	1073	1138	406	556	413	600	1446	2941	971	548	901	1932	1856	1174	5048	2586	1954	5916	190	979	937
ACSS2|55902	2859	2700	700	1586	3937	2274	1332	1581	1988	1464	1380	1466	760	2062	1814	1873	2377	1314	1335	5332	1568	1488	827	2618	1974	2282	1555	2667	1485	1589	1680	933	1594	515	892	2251	1733	880	3347	1310	9399	1578	3778	1556	1315	2303	1776	5758	1482
ACSS3|79611	6	4	9	63	0	27	69	43	13	54	1	10	91	1	131	16	55	26	1	32	41	6	12	84	36	10	11	1	0	96	12	96	4	34	16	59	63	60	59	13	26	54	19	9	24	30	9	77	6
ACTA1|58	5	34	12	8840	3	16642	682	15482	2300	8945	2871	5009	2357	8	8436	82252	49	3097	18	3732	7152	8	741	115096	10	58882	236	5	103	17573	48241	498	291	9	2040	9	23185	25806	3395	8202	42189	9	250	6	19887	7	1080	2726	11176
ACTA2|59	5041	2979	14564	2865	3011	3552	4185	7458	1787	2416	2120	1058	36435	177	20638	3598	5653	5319	854	5350	3591	1120	1695	8287	595	1835	933	3056	827	7264	1062	55216	1550	8372	14515	4611	10482	4653	7394	1927	4993	10071	3286	2585	1693	6960	2166	8799	833
ACTB|60	281805	467715	336341	293804	180021	417433	251986	258326	366212	297040	407835	282828	395431	156419	389605	257695	353376	200537	215162	202504	457101	226568	275826	326743	202049	462791	161076	352231	335366	442292	274245	672248	189966	238077	375497	337902	264305	206598	430009	258211	487571	544802	455303	158973	255644	340553	524080	422805	185406
ACTBL2|345651	10	33	23	69	2	10	91	9	20	4	1	14	39	9	14	7	32	0	16	0	124	2	4	38	12	16	2	143	3	11	21	53	5	7	6	3	55	17	30	0	40	63	9	24	2	11	23	8	0
ACTC1|70	4	140	842	7606	3	16157	1233	15712	4661	19005	4515	9461	5590	0	19039	40816	9	11775	175	5989	11618	0	2840	36826	43	33634	367	2	331	15572	47237	337	478	1	1495	5	22065	22861	8126	12743	25811	48	599	1	7677	3	968	3197	6001
ACTG1|71	304943	198985	189833	205868	141264	254228	112629	219346	319622	153059	225530	211798	160662	172996	215227	89411	187797	199852	117335	92990	294311	101435	175270	138264	222415	209836	185125	190932	214447	283990	278571	211658	93709	148499	394997	199844	160952	152809	298810	230343	361859	387790	323843	165501	90326	135895	169017	293761	97830
ACTG2|72	247	272	1649	86	114	214	154	403	134	121	103	35	1762	14	1503	401	116	398	22	319	7047	117	46	526	15	101	25	146	26	299	59	10528	35	83	586	236	470	586	341	135	403	300	154	255	69	450	251	687	44
ACTL6A|86	4753	3064	1766	2173	1970	4909	2040	2797	3478	2868	5366	3907	2815	6228	3403	2260	4965	2219	2763	4492	4215	4173	2383	2746	4520	2339	2198	7125	2622	1276	2072	1953	1021	1397	2639	8316	2709	2082	5724	3741	5619	5430	9505	2811	2956	3662	7450	4077	3325
ACTL6B|51412	0	1	0	0	1	0	0	0	2	0	0	0	0	0	0	0	1	0	0	2	0	0	0	0	0	0	0	0	0	0	0	1	0	0	0	0	0	0	0	0	0	0	2	0	0	0	1	0	0
ACTL7A|10881	0	0	0	0	0	1	0	0	0	0	1	0	0	0	0	0	0	0	0	0	1	0	0	1	1	0	0	0	0	0	0	0	0	0	0	0	1	0	0	0	0	0	0	1	0	0	1	0	0
ACTL7B|10880	0	1	0	0	0	2	0	0	1	1	1	0	0	1	0	3	0	0	3	1	1	1	0	0	1	0	3	0	0	0	1	1	0	2	0	3	0	0	0	1	0	1	1	0	1	1	0	0	1
ACTL8|81569	0	914	2	0	0	4	1	0	0	2	17	24	0	8	1	2	3	4	2	70	0	3	1	1	0	0	9	3	3	1	3	4	7	5	1	1	61	1	6	1	2	8	1	3	25	1	2	1	3
ACTL9|284382	0	0	0	0	0	0	0	0	0	0	0	0	0	1	0	0	0	0	0	0	0	0	0	0	0	0	0	0	0	0	0	0	0	0	0	0	0	0	0	0	0	0	0	0	0	0	0	0	0
ACTN1|87	7666	29710	30987	29711	3584	38438	21468	33203	36672	30426	40921	25825	51743	8581	52201	17265	27256	15158	15463	10924	52829	9114	45167	22841	19381	24272	12273	8404	21310	25512	23111	49602	3666	12391	9768	10433	22480	36240	30952	12554	52827	71905	62460	14046	12894	10501	38054	41928	4634
ACTN2|88	7	28	7	3427	2	6038	439	4984	1638	8631	825	2062	805	1	2584	18237	8	2106	54	2074	2634	25	609	26886	11	21708	75	22	46	6915	15636	8	106	2	381	10	12294	8841	1127	3548	18469	4	76	1	7202	5	161	746	3584
ACTN3|89	4	1	5	164	0	7	2	4	4	1	10	12	0	1	2	106	14	5	0	6	12	3	10	342	4	8	8	3	5	105	225	3	2	6	1	6	35	67	1	4	35	3	32	1	6	9	1	7	15
ACTN4|81	46737	27987	24590	26203	22380	43841	35032	38780	36535	30148	13506	32052	29070	7565	25278	25266	43214	21630	17481	18542	40880	36020	17343	31898	33052	23053	23198	26638	33388	41120	31290	29671	13367	15385	24849	35154	36498	34013	31877	32228	67749	65129	67882	24788	27392	55992	13103	54234	27321
ACTR10|55860	2323	3129	2809	1550	1915	5158	1519	2137	2848	2382	2483	2135	1839	5485	3376	1866	5109	2319	2219	2126	3061	2532	2339	2260	2404	1757	2417	1720	2012	1835	2655	2335	863	1584	2646	2838	1775	1817	2908	1984	2297	2954	4005	1553	1665	3196	7259	2565	1462
ACTR1A|10121	8355	12398	7301	9380	7997	15872	7785	10984	11423	6552	12651	12728	8185	4039	7513	10142	11183	9027	7046	4297	9714	8152	6155	10911	6662	8238	6309	5955	8339	7084	12267	8577	3878	5839	7066	5362	9660	6747	14632	6926	10976	14397	11240	4639	4234	6603	5283	13980	3352
ACTR1B|10120	4616	1667	1111	1897	3070	1854	1561	2167	1924	2347	2226	1420	1835	2018	2112	2358	2077	2076	1040	2367	2465	4674	1219	2334	2018	2911	1298	4191	1058	1801	1555	4074	1101	1742	2225	4008	9365	1456	1717	2811	2286	2831	2346	3253	1981	9842	4575	2156	2676
ACTR2|10097	9768	21971	11621	15275	4749	22215	20114	18800	20261	14961	19541	14265	16059	10705	14389	7923	25667	13364	8599	18772	19005	16664	11601	23534	19775	9730	11054	14297	14386	21963	18313	13986	4028	7322	8197	25475	16151	11999	16795	11791	25509	24901	29401	7559	15969	8958	16020	32417	8947
ACTR3|10096	9426	21888	9983	12608	5619	24456	12793	17024	17775	14453	16137	12362	12191	19228	11958	9206	22875	8994	9260	17210	19460	15909	8493	15697	13639	9646	12007	15618	12105	18292	17122	12211	5959	4752	13046	27379	12672	8996	11384	21788	22882	21926	18369	11481	10613	11490	23323	25200	10484
ACTR3B|57180	272	142	162	131	226	290	101	139	104	223	170	143	175	441	199	97	198	195	115	283	232	185	97	184	195	147	145	211	134	118	90	219	58	278	217	381	184	124	183	291	159	161	572	185	141	589	237	135	131
ACTR3C|653857	165	83	66	67	214	219	80	73	37	74	51	52	18	210	30	92	42	64	88	21	92	98	41	49	56	68	32	260	79	38	20	109	85	36	50	87	75	36	100	168	82	57	118	57	112	424	176	60	17
ACTR5|79913	886	762	422	515	524	1115	528	412	551	529	772	353	297	1410	607	445	1737	581	641	378	1249	484	490	522	355	465	786	286	567	348	385	311	554	396	279	956	643	887	2818	442	813	580	1539	414	422	1038	814	921	309
ACTR6|64431	1507	878	862	670	833	1562	653	722	826	836	2080	1297	554	1293	1005	1011	1312	1046	788	3337	988	1436	576	1020	876	594	1117	1312	676	601	825	647	428	546	566	2064	744	543	1134	968	1164	1184	1251	660	700	1907	1436	1323	1053
ACTR8|93973	1649	1288	314	727	421	993	798	707	521	903	643	474	767	422	597	440	1030	600	402	614	771	1139	950	768	452	866	550	988	433	786	493	674	388	510	883	1544	725	631	759	709	1000	828	977	474	552	1585	922	1089	484
ACTRT1|139741	0	2	0	0	0	0	0	0	0	0	0	0	0	2	0	0	0	0	0	0	2	0	0	6	1	0	1	0	0	0	0	1	0	0	0	0	2	0	3	0	0	0	0	0	0	0	0	0	0
ACTRT2|140625	0	0	0	0	0	0	0	0	0	0	0	0	0	0	0	0	0	0	0	0	0	0	0	0	0	0	0	0	0	0	0	0	0	0	0	0	0	0	0	0	0	0	0	0	0	0	0	0	0
ACVR1|90	1286	2638	1070	2037	500	3437	1889	3255	1909	2113	2320	1063	4918	2475	3344	1539	3473	2381	1233	2562	4698	1221	1246	3023	4369	1368	965	767	1150	2267	2274	2149	417	1700	2113	842	2586	2032	3201	4761	3557	3421	2948	2435	1347	1341	1876	4290	830
ACVR1B|91	4158	2518	1597	1859	981	2057	2160	2158	2202	2251	1104	2042	1367	862	1965	1382	3972	2450	1713	2025	2243	3407	1067	3044	2277	1459	2016	2030	2006	2130	2192	593	1152	804	676	2987	2947	1925	1831	3268	5683	3233	4407	2709	1399	2469	1088	5945	1740
ACVR1C|130399	221	523	144	106	50	185	131	133	162	119	235	200	388	371	75	90	340	212	184	235	676	382	45	263	791	95	39	26	136	181	164	11	169	106	344	173	121	139	226	137	493	160	122	222	150	378	168	85	123
ACVR2A|92	614	568	217	306	605	388	388	409	376	526	445	172	595	848	355	433	1651	341	256	839	463	699	218	478	723	202	331	671	367	541	355	384	190	409	674	416	492	302	554	873	326	572	893	694	365	794	448	806	573
ACVR2B|93	1154	219	67	276	143	290	402	166	135	372	139	123	368	123	422	145	473	242	97	821	454	605	331	360	249	290	117	646	101	287	174	160	109	274	433	687	393	260	281	623	644	293	657	294	272	555	164	292	244
ACVRL1|94	515	532	838	1900	324	727	1413	1133	441	909	294	469	1451	46	2032	910	943	598	249	586	644	201	381	1448	283	721	445	387	152	1519	449	965	245	1590	1256	1303	1102	1291	680	274	1163	1013	882	368	833	692	409	1265	362
ACY1|95	3098	3632	739	791	867	1155	672	954	554	858	2956	953	543	1644	526	830	2629	693	689	497	1350	1038	1033	979	674	1634	808	2481	1231	720	615	574	1331	985	1597	947	1033	759	948	995	1467	1222	2439	914	606	4425	6347	2647	692
ACY3|91703	22	69	20	62	67	36	17	13	50	18	2	113	5	17	17	56	9	16	55	17	7	31	35	65	44	167	21	240	5	27	19	16	44	21	75	143	6	21	130	6	67	30	8	24	16	256	4	28	121
ACYP1|97	542	130	293	100	943	313	50	132	176	187	288	565	63	779	314	174	535	147	198	422	229	717	136	136	163	245	237	982	220	69	231	223	157	116	244	351	121	100	253	126	151	185	322	227	251	1543	400	67	233
ACYP2|98	168	191	117	156	204	267	168	206	160	225	228	393	122	235	205	322	313	217	114	141	193	264	64	448	123	302	131	343	84	190	275	202	95	46	348	317	236	152	284	128	307	217	188	141	143	175	321	112	290
ADA|100	1002	1159	1342	1341	329	1761	1145	784	954	524	1763	1257	664	806	2862	947	2261	1509	1626	827	1261	885	445	1661	1014	919	500	391	863	939	770	908	474	820	1910	2187	516	1646	4953	1220	1765	2802	2454	1014	640	864	3503	1308	330
ADAD1|132612	0	0	0	0	0	0	0	0	0	0	0	0	0	0	0	0	0	0	0	0	0	0	0	0	0	0	0	0	0	0	0	1	0	0	0	0	0	0	0	0	0	0	0	0	0	2	0	0	0
ADAD2|161931	5	1	8	5	1	9	1	5	10	26	2	2	6	8	5	11	18	15	0	3	3	5	2	4	16	1	8	16	3	7	1	17	5	9	36	0	10	6	5	4	6	7	12	13	8	4	1	2	7
ADAL|161823	354	290	159	183	136	284	181	272	252	213	330	329	181	386	198	270	317	150	241	173	318	246	177	423	299	219	149	315	216	172	159	206	206	224	117	531	389	223	401	362	413	370	425	271	219	571	375	235	157
ADAM10|102	4745	6151	2021	3389	279	4256	5186	2647	6941	2465	5003	2074	3814	3155	3907	2550	3915	2396	1442	3265	4941	3014	4512	5971	5109	1763	2230	2513	3496	4896	5092	1643	701	1008	239	7564	6456	3182	3843	3441	8665	8752	5890	1562	3689	1183	2811	9377	1520
ADAM11|4185	21	34	6	5	4	15	6	7	37	8	14	7	7	9	18	9	49	13	7	26	15	58	7	11	6	11	30	11	15	11	31	13	48	91	22	27	35	11	9	36	9	5	23	60	26	47	52	57	36
ADAM12|8038	422	968	2126	4570	1279	1918	4917	6719	872	3257	291	1252	30662	1345	9055	707	3450	1025	361	2705	11502	313	955	4537	1532	651	301	370	162	10570	1253	30940	300	6123	3342	1182	6339	6403	3985	2789	2225	3673	2122	473	1746	1691	1444	11982	335
ADAM15|8751	6621	8801	6486	7222	5050	8029	6105	9726	13971	5655	5105	7704	3305	2922	8232	2738	3619	10721	2949	7598	3981	6733	4950	9120	14602	5179	7098	5763	7937	7861	8268	3301	5024	2880	12264	3820	7025	5621	4959	8222	7362	9505	21131	8445	4978	11960	7944	13908	7145
ADAM17|6868	1825	3065	1039	1963	358	3849	2812	2082	2856	1670	2468	1547	1734	4212	2540	934	2741	2144	1271	4688	2218	2023	1933	2476	3247	580	1331	1265	1257	2685	2622	1000	306	986	370	3228	2263	1760	2251	5512	3598	3205	3555	1793	2381	1128	3208	6914	836
ADAM18|8749	0	0	0	0	0	0	0	0	0	0	0	0	0	0	0	0	0	0	0	0	0	0	0	0	0	0	0	0	0	0	0	0	0	0	0	0	0	0	0	0	0	0	0	1	0	1	3	0	0
ADAM19|8728	4774	378	930	4059	5276	2242	2329	2507	1701	7751	447	4316	7931	392	5663	1305	1261	3427	802	1017	10122	2165	2830	1684	838	730	543	3028	225	4346	1693	3849	82	3523	814	9612	2644	5734	4783	868	1987	2923	1017	436	1975	4745	650	2469	1516
ADAM2|2515	0	0	0	0	0	0	0	0	0	0	0	0	0	0	0	0	0	0	0	0	0	0	0	0	0	0	0	0	0	0	0	0	0	0	0	0	0	0	0	0	2	0	0	0	1	0	0	0	0
ADAM20|8748	2	4	5	3	0	5	3	3	5	1	17	2	1	3	2	3	18	4	1	10	2	5	5	2	2	4	6	4	0	4	1	4	4	10	1	2	3	1	5	0	0	3	3	7	1	6	3	6	2
ADAM21|8747	14	6	15	6	7	12	1	4	4	5	5	1	4	12	9	4	26	0	11	7	87	4	12	7	0	4	4	2	4	1	7	5	3	5	0	3	14	27	0	4	42	6	31	3	1	5	11	2	1
ADAM21P1|145241	2	1	4	2	1	3	2	3	1	2	2	1	2	4	5	2	2	3	0	0	15	1	2	1	1	0	1	0	2	0	0	0	0	0	0	2	2	5	2	0	6	2	19	0	0	1	1	2	1
ADAM22|53616	739	2	4	25	35	11	11	7	2	34	4	0	46	3	42	9	23	6	1	21	9	79	5	25	1	2	7	140	6	55	8	14	2	35	13	576	38	19	8	15	14	38	30	3	47	172	46	15	43
ADAM23|8745	814	1193	23	250	390	755	197	887	1214	646	43	374	373	635	415	366	85	1109	510	3519	552	1725	154	227	1459	29	498	278	259	693	264	114	991	586	353	1924	242	552	829	5965	151	943	125	289	691	619	23	152	115
ADAM28|10863	632	11	20	450	306	68	452	94	50	385	5	118	36	196	68	146	75	49	121	97	15	1044	20	160	283	444	64	398	17	434	101	265	25	117	226	3632	83	189	230	35	115	936	96	70	317	281	52	130	401
ADAM29|11086	4	0	0	4	0	0	1	0	0	2	0	0	0	0	0	0	0	3	0	0	0	2	0	1	0	0	0	0	0	2	1	1	0	0	0	5	0	0	3	0	2	0	0	0	1	1	0	1	1
ADAM30|11085	0	0	0	0	0	0	0	0	0	0	0	0	0	0	0	0	0	0	0	0	0	0	1	0	0	0	0	0	0	0	0	0	0	0	0	0	0	0	0	0	0	0	0	0	0	1	0	0	0
ADAM32|203102	11	3	4	7	12	22	4	12	6	15	8	6	8	18	13	21	6	18	8	31	23	18	1	13	2	5	9	15	0	10	6	7	5	26	4	185	5	4	11	2	6	7	15	21	14	13	16	8	6
ADAM33|80332	25	37	96	450	7	95	170	355	26	243	23	186	162	45	385	371	23	61	19	153	92	26	15	166	51	26	145	11	8	383	70	212	202	248	138	36	260	122	100	18	198	86	144	364	207	50	10	190	126
ADAM3A|1587	0	0	0	0	0	0	1	0	0	0	0	0	0	0	0	0	0	2	0	0	0	1	0	0	0	0	0	0	0	0	0	0	0	0	0	0	0	0	0	0	0	0	0	0	0	2	0	0	0
ADAM5P|255926	14	0	0	0	0	0	0	0	0	0	0	0	0	0	0	0	0	0	0	0	0	0	0	0	0	0	0	0	0	0	0	0	0	0	0	1	0	0	0	0	0	0	0	0	0	1	0	0	0
ADAM6|8755	351050	3546	251	1236356	190628	19117	530800	7420	62684	12606	177	104600	75235	8524	2514	17566	10126	6787	23554	33770	6534	19673	7650	45130	280688	29615	37897	79085	22216	471119	75496	9001	21029	81373	58261	745552	2849	3453	39922	7174	117388	22790	68924	437442	369829	200612	276	251522	234243
ADAM7|8756	0	0	0	0	0	0	0	0	0	0	0	0	0	0	0	0	0	0	0	0	0	0	0	0	0	0	0	0	0	0	0	0	0	0	0	0	0	0	0	0	0	1	0	2	0	0	0	0	0
ADAM8|101	5028	714	1130	2331	4766	1037	1783	522	2595	1732	4337	4439	914	354	2529	1946	1024	1059	716	418	197	5607	1485	1992	967	1760	695	4510	1572	3376	2245	1057	147	466	1373	3561	746	640	794	219	5107	1473	4747	1536	1353	13946	3468	1007	1334
ADAM9|8754	12278	4559	2595	4439	2302	14907	7095	5791	5825	9631	4133	2286	6381	5808	8152	3198	7827	11847	3888	5403	13622	8911	3940	4581	7130	3174	5400	7966	5629	9370	5403	10087	740	2357	1905	14686	8002	6712	3523	7890	11430	8726	15852	3824	4968	4121	16520	7274	3827
ADAMDEC1|27299	1105	12	39	458	157	210	591	23	192	230	16	436	17	11	65	334	438	499	170	210	23	513	66	952	108	2112	22	1308	24	567	99	358	15	579	64	4531	167	644	1251	92	213	152	88	47	612	311	91	241	601
ADAMTS1|9510	2354	892	2273	5878	139	1887	2686	1606	4069	3046	4278	812	1456	797	1988	1009	1883	1541	822	1838	20310	1148	795	2068	1988	215	1231	1208	1225	6589	15822	12684	281	3075	2895	1263	3926	3939	1299	2253	5090	8976	2863	687	1363	206	650	1104	892
ADAMTS10|81794	101	59	121	176	38	96	251	200	33	262	28	90	445	11	640	139	103	157	18	102	170	654	45	184	48	63	111	83	10	282	101	1151	40	167	132	143	361	168	90	45	136	115	116	189	144	142	19	162	64
ADAMTS12|81792	91	218	184	873	4	283	1161	1389	103	384	40	55	4642	111	1046	56	641	160	15	181	1344	24	792	585	49	27	39	10	39	1500	123	975	6	299	100	165	1792	1242	340	132	764	750	627	37	192	66	115	3065	66
ADAMTS13|11093	109	10	30	30	269	50	15	24	60	91	74	95	53	60	74	58	9	43	59	100	29	265	30	44	39	140	32	23	6	37	52	99	16	340	26	84	92	39	66	77	59	75	29	164	112	1152	95	25	44
ADAMTS14|140766	73	135	401	456	150	561	508	1072	237	928	106	420	3654	191	1545	463	446	405	128	471	1716	352	168	618	363	264	344	100	345	852	434	1033	191	939	557	160	1489	1936	474	170	504	748	433	260	726	916	136	946	120
ADAMTS15|170689	5	98	78	258	1	462	745	610	411	458	279	121	580	124	115	63	13	561	223	27	138	7	297	254	301	118	74	4	37	202	96	28	3	8	21	27	259	629	757	177	720	1137	23	35	154	17	68	789	8
ADAMTS16|170690	5	0	2	28	3	32	36	28	1	42	1	6	148	4	133	13	67	32	0	35	327	1	12	127	1	8	1	0	0	293	14	1057	3	1643	63	3	92	113	137	52	10	24	1	7	13	92	25	145	11
ADAMTS17|170691	1147	139	59	129	271	131	176	92	50	201	69	73	95	57	139	157	39	96	25	140	60	753	14	107	131	127	140	375	69	280	102	54	59	63	78	700	255	53	55	112	416	69	637	210	165	601	33	134	191
ADAMTS18|170692	11	4	0	23	2	14	12	2	3	13	0	4	5	19	22	19	4	23	0	15	6	7	1	13	1	3	15	2	2	55	8	50	2	4	0	8	23	95	5	16	29	14	15	5	29	9	1	10	7
ADAMTS19|171019	1	0	0	0	0	1	0	3	0	2	0	0	0	0	1	0	0	0	0	0	0	5	0	0	0	0	0	0	1	0	0	0	1	1	0	0	2	0	0	2	0	1	2	0	0	1	0	1	1
ADAMTS2|9509	264	348	600	6333	17	1394	6623	3977	552	2546	134	603	8678	109	4311	602	2264	822	117	561	1868	233	646	3171	302	366	314	73	117	6863	599	3702	41	900	596	675	4107	3630	2033	756	2251	2404	1517	660	2128	940	110	5922	389
ADAMTS20|80070	1	53	24	0	0	1	49	0	6	2	42	0	0	5	0	42	100	120	21	14	71	50	4	17	0	31	12	0	0	0	0	4	95	15	3	13	174	2	2	0	3	5	103	82	15	2	35	2	25
ADAMTS3|9508	23	22	59	173	1	13	166	132	11	49	8	36	96	59	84	74	83	30	44	64	118	74	9	50	20	3	18	28	8	181	25	123	6	77	52	46	212	38	24	29	40	218	50	70	44	8	31	180	20
ADAMTS4|9507	1242	576	1662	2164	154	1177	2090	1339	888	1721	313	514	3724	79	3911	492	2403	1268	230	1794	2081	822	754	1177	723	242	256	322	377	5090	568	7423	125	2010	1016	2823	1521	1487	1563	402	1725	3689	1716	860	794	392	407	2302	326
ADAMTS5|11096	42	64	133	466	17	92	689	158	229	226	146	67	503	26	201	76	415	169	50	292	691	39	98	232	39	27	45	30	20	932	133	6430	29	2396	231	253	597	264	186	94	341	325	171	55	156	92	185	380	32
ADAMTS6|11174	14	26	109	67	8	163	68	61	162	289	116	40	434	7	251	42	89	63	164	91	1809	52	142	181	16	85	66	33	19	227	76	2006	41	187	54	76	188	274	89	23	174	181	127	31	71	25	169	122	28
ADAMTS7|11173	211	148	343	575	67	424	891	686	403	492	116	318	2359	54	1436	444	450	500	133	233	518	81	239	561	143	167	416	135	123	860	412	1542	102	2057	316	198	923	651	472	269	511	588	371	383	875	606	110	1502	90
ADAMTS8|11095	5	0	18	42	2	11	51	32	8	217	8	10	7	0	25	24	1	29	3	31	12	5	3	34	11	7	12	1	5	35	10	11	2	1	3	20	41	36	23	3	32	73	6	4	22	12	5	48	10
ADAMTS9|56999	95	294	437	813	91	279	577	386	208	446	121	212	407	58	794	356	353	316	56	620	199	743	183	534	86	97	135	87	63	2855	312	577	100	484	203	482	639	885	239	116	1625	923	656	219	385	135	172	486	110
ADAMTSL1|92949	33	31	67	333	20	100	213	139	68	92	15	32	150	1	86	150	122	77	6	99	34	17	194	117	21	39	80	17	14	390	31	1206	8	222	64	55	321	303	105	31	482	238	167	18	130	94	34	191	32
ADAMTSL2|9719	257	167	300	329	192	390	343	286	218	277	180	144	428	18	945	267	505	309	138	159	255	61	161	398	173	243	180	163	98	235	173	383	101	170	383	242	520	446	201	134	278	379	417	132	111	1555	66	433	152
ADAMTSL3|57188	6	5	12	74	1	16	26	38	14	111	7	24	10	2	69	29	168	25	12	35	1	6	42	98	33	6	8	12	9	115	7	196	5	49	13	107	62	34	20	11	43	390	36	159	69	6	8	18	25
ADAMTSL4|54507	175	5579	1865	2072	109	1541	1747	2149	4234	1873	948	1074	1043	1085	4353	2165	676	3968	848	825	1719	203	370	5990	1562	2719	3627	207	2345	2976	7545	2759	585	316	352	727	4328	1862	710	769	7314	426	3077	562	1960	600	1157	1880	980
ADAMTSL5|339366	168	648	247	176	129	266	325	361	432	249	668	286	335	137	343	864	1262	562	638	244	547	71	149	491	201	451	331	30	754	775	470	581	348	84	267	33	1176	251	100	279	1227	363	1855	565	231	26	479	681	124
ADAP1|11033	1444	542	154	600	343	94	448	248	336	256	108	1481	396	116	92	585	1427	117	430	937	86	838	71	1904	227	588	376	309	2606	305	373	177	299	113	1075	502	450	762	430	894	1009	1118	1960	617	593	976	1569	167	187
ADAP2|55803	314	4357	335	783	244	2726	838	720	650	879	277	293	311	350	572	1076	1873	1030	444	208	94	133	142	872	238	990	2651	603	475	1875	969	760	452	318	384	1000	657	681	763	294	767	371	548	594	321	312	250	2515	352
ADAR|103	22559	22751	8309	28210	8839	26012	29346	18238	29833	17066	13503	18600	13984	3157	9311	11863	20541	18300	12788	14807	15657	28065	16226	27252	21681	8915	10329	11013	10053	20505	14320	11363	4697	8938	10670	35154	16607	19696	23907	24904	27420	23762	49488	11425	14237	15437	4984	33267	15889
ADARB1|104	696	2096	876	917	156	2529	2844	738	1193	1234	910	681	1260	114	1845	689	1743	947	830	376	1002	749	905	2074	653	1581	1017	262	496	1304	1024	3813	333	575	295	1598	1433	853	1436	530	1285	1211	2369	291	948	388	271	741	220
ADARB2|105	330	8	8	2	329	8	1	1	8	56	3	0	0	3	1	2	78	0	0	14	1	1352	5	9	24	41	6	174	10	12	13	0	1	5	2	153	107	0	5	24	3	21	2	5	19	125	4	7	147
ADAT1|23536	695	598	181	818	49	575	850	501	649	465	455	338	503	604	196	299	524	272	219	430	397	295	574	675	459	111	341	226	429	633	263	209	67	249	274	761	1073	508	723	651	823	602	1175	314	422	163	914	1065	202
ADAT2|134637	194	476	351	186	222	577	213	246	259	683	511	424	124	382	369	164	175	361	293	261	426	572	294	290	299	170	529	349	335	205	343	203	502	318	216	525	347	265	265	270	588	223	671	251	271	258	385	212	204
ADAT3|113179	257	190	277	116	412	54	101	197	109	227	111	170	52	39	123	98	199	183	72	68	70	227	175	64	169	196	296	444	191	199	132	103	63	213	238	156	147	54	107	177	183	140	630	240	90	264	9	109	249
ADC|113451	923	4	85	196	930	212	181	133	103	377	49	159	310	177	577	382	266	279	47	170	402	322	80	392	250	102	80	209	33	243	96	820	43	271	329	765	194	288	588	79	101	247	169	188	218	2090	194	201	246
ADCK1|57143	583	584	265	303	528	541	287	429	332	416	443	476	148	294	295	436	456	447	199	301	195	563	224	349	206	307	351	403	279	191	340	408	230	380	502	508	317	219	633	359	163	541	520	470	336	1075	403	292	238
ADCK2|90956	2273	1962	1052	1405	1528	1504	1010	1125	1346	1280	1428	969	506	967	970	663	1264	1723	1315	1270	1974	855	681	1691	1736	1620	1064	1380	1450	1330	1094	1268	969	404	1617	2026	1558	982	1725	2098	1661	1934	1938	1502	954	3919	2094	1587	755
ADCK4|79934	2284	667	818	774	2943	1377	1024	978	991	1105	628	1253	786	967	900	1517	1894	909	698	1334	1248	1774	542	1297	1907	1135	617	1860	696	722	746	848	625	941	1385	2261	883	865	1437	1453	1060	1255	1605	1924	1368	4685	809	1045	1356
ADCK5|203054	687	767	606	261	596	587	351	629	768	577	1017	826	263	717	697	441	457	808	529	316	707	758	564	445	551	567	655	1028	289	253	668	395	343	311	1217	621	745	686	448	605	675	648	1600	698	272	1200	497	568	281
ADCY1|107	20	253	129	204	9	107	229	69	73	100	320	45	159	60	207	274	193	50	134	368	237	38	327	373	170	20	68	78	39	255	73	104	25	577	265	455	180	109	185	162	195	224	1343	105	107	36	562	86	31
ADCY10|55811	5	5	1	0	8	2	2	1	2	5	1	2	3	20	4	1	0	1	1	82	6	9	0	2	4	11	2	27	0	2	0	3	1	2	0	32	2	0	7	20	2	7	2	12	15	36	2	0	13
ADCY2|108	315	3	0	98	4	388	87	179	98	352	47	106	423	11	925	833	26	247	3	284	494	6	48	761	5	516	5	2	10	285	710	74	10	7	37	741	665	244	148	315	1170	75	17	25	155	130	62	108	127
ADCY3|109	5701	3230	1531	3350	1161	2266	3499	2727	3331	2503	3254	2810	2192	1564	2568	1926	2288	2498	2193	5260	3463	2491	1920	3996	4238	2089	1710	2376	2731	3208	2463	1029	1225	1723	1092	3853	3758	2634	2278	2596	5462	3143	11736	3340	3146	4550	1510	6260	1678
ADCY4|196883	256	119	176	500	179	299	257	207	166	475	104	216	146	29	284	391	137	242	101	186	141	174	132	242	83	147	290	106	31	461	206	327	100	290	106	229	361	289	129	54	400	310	260	193	314	437	103	273	156
ADCY5|111	41	4	4	30	3	9	45	40	5	25	6	4	80	9	26	17	12	21	2	301	16	17	4	89	10	2	13	186	3	81	13	49	2	23	9	605	51	25	32	15	42	40	18	60	132	18	1	41	35
ADCY6|112	3477	129	244	849	1109	336	739	603	524	1089	178	874	1336	261	1347	1002	302	1100	412	843	773	5285	378	937	973	158	395	1134	219	1568	588	1258	394	1066	291	1671	1114	448	600	135	786	1356	422	655	1117	6016	202	440	1919
ADCY7|113	847	4223	1477	3223	353	3429	3917	1601	3560	3879	1641	1983	2556	1139	2654	1543	1717	3132	1748	2132	2548	1372	2105	3140	2580	1440	3186	847	2059	3247	2440	3694	881	932	715	3909	4387	2680	2971	2024	4600	3954	4165	1443	2864	681	1501	3844	1139
ADCY8|114	1	0	0	0	0	7	0	0	0	0	0	0	1	579	0	0	0	0	0	4	5	0	1	0	0	0	0	0	0	0	5	0	0	3	0	0	0	3	0	0	2	8	0	0	0	0	1	0	1
ADCY9|115	2726	1955	731	1700	1922	1700	2904	2111	1248	1223	1582	1040	1174	214	1360	2262	1707	1335	646	1177	1401	1936	996	2688	1414	1811	1196	1600	1418	2150	1312	1168	355	673	515	3004	2992	1046	1250	685	3678	2167	4290	981	1359	655	371	1864	1782
ADCYAP1|116	23	57	0	247	2	7	27	22	28	15	0	42	35	10	0	20	2	79	1	17	17	51	6	15	19	0	36	13	4	187	63	6	7	4	14	23	29	6	58	37	65	303	27	16	45	3	8	76	70
ADCYAP1R1|117	0	16	0	7	0	7	5	6	2	6	1	4	24	0	2	1	6	2	0	10	1	1	1	14	0	0	2	0	1	25	2	6	2	1	0	4	5	2	0	2	3	7	5	0	2	0	2	22	6
ADD1|118	12049	11366	6028	11822	6146	12881	10808	9864	11345	9921	6541	7454	11182	2347	9304	7023	18151	11718	7903	4491	11801	9514	7557	12544	9235	7320	5653	5540	9617	10545	8626	9839	3031	4777	6910	8610	12087	8193	13620	7199	15466	9688	15443	6462	5629	12065	5209	12764	5868
ADD2|119	37	7	147	45	2	14	40	15	9	31	266	73	15	192	5	28	7	254	20	1499	15	18	11	95	10	34	9	14	36	50	11	3	2	100	57	63	38	32	23	91	16	50	43	375	172	16	196	15	10
ADD3|120	5618	2003	1089	3762	2031	3523	5026	2778	2990	2474	1700	2095	3551	3496	2723	1172	2498	3024	1125	5987	2393	5518	2289	3286	3713	628	1633	4253	1828	3771	2101	3349	412	822	2154	7106	2607	1551	4405	6553	3960	3793	10887	2113	4468	3070	2406	2856	3053
ADH1A|124	9	0	0	0	1	1	1	0	0	3	0	0	0	4	0	2	0	0	0	0	0	2	0	11	0	0	0	0	0	0	0	1	0	0	1	3	0	1	0	1	8	7	0	6	11	1	1	0	0
ADH1B|125	26	0	0	26	1	150	13	14	13	160	0	2	0	6	4	36	0	3	3	30	1	12	7	1217	6	56	4	1	4	156	22	0	2	0	0	242	71	284	14	8	945	199	2	14	184	9	10	6	16
ADH1C|126	184	0	0	9	5	9	3	6	5	32	4	3	0	6	0	16	2	4	14	10	5	71	1	66	3	8	4	0	3	16	7	0	36	2	499	122	7	23	2	499	32	1596	16	4	33	223	4	2	13
ADH4|127	1	0	0	1	1	3	3	1	0	14	0	0	0	7	2	4	0	1	1	0	0	0	0	5	0	3	0	0	0	3	0	0	1	0	4	0	1	0	3	0	6	0	0	6	112	0	1	0	0
ADH5|128	12437	8478	4340	3600	5077	7255	3403	4976	5801	4599	10453	4281	3505	5869	4935	4033	7073	4688	3927	3919	6034	6169	3939	4582	3326	5497	3716	10398	3253	3809	3773	5292	2970	6359	7364	7235	2551	4314	7111	6658	6232	8613	7474	3444	3131	11557	12468	10417	9182
ADH6|130	12	0	0	1	5	1	0	2	3	3	2	1	0	1	1	0	0	0	0	0	3	12	1	2	1	0	0	5	0	1	0	1	1	0	0	1	2	1	0	6	2	1	4	4	17	8	0	1	9
ADH7|131	21071	245	74	103	285	5855	85	2498	2573	2332	314	255	2	7914	7	69	2101	2505	475	8865	0	1160	104	118	1334	4	1474	1728	728	434	182	0	4412	6	984	686	263	5	18	29362	10	17	790	1888	392	3317	3	8	7250
ADHFE1|137872	60	2	82	50	66	86	45	71	39	78	122	80	17	193	41	172	11	16	35	95	29	203	14	220	28	74	17	388	13	35	102	35	20	37	60	74	70	55	12	223	102	33	8	375	54	255	89	63	100
ADI1|55256	4962	3319	2419	2568	6094	4482	2265	2637	2299	2334	3645	3182	1840	3902	1502	3195	6716	3038	1364	5522	2392	4128	1305	3555	1964	2025	2712	11138	3655	2130	3390	3457	1427	1674	9365	5027	2780	1703	2632	3327	3378	3459	8454	4406	3835	7465	4708	3040	4546
ADIG|149685	7	0	0	0	0	0	0	0	0	0	0	0	0	0	0	0	0	2	0	0	0	0	0	0	0	0	0	0	0	0	0	0	0	0	1	0	0	1	0	1	0	0	0	0	0	0	0	0	0
ADIPOQ|9370	0	0	0	2	0	106	0	0	1	1	0	0	0	0	0	3	0	2	0	1	0	0	0	985	0	30	0	0	0	352	51	0	0	0	0	0	3	79	0	9	970	6	0	0	0	1	0	0	0
ADIPOR1|51094	11420	10673	5616	8555	5487	13044	6978	8814	11130	4750	6604	7516	5336	4418	6011	15192	11418	10083	3676	9156	6304	6689	3586	9749	16796	4494	6718	7694	7080	11238	12233	5011	3099	3146	8188	8296	8002	4588	8071	7784	14179	9050	10300	5549	4151	8272	6869	13393	5772
ADIPOR2|79602	7699	7006	2580	3826	3521	6749	5265	3694	5603	3896	4911	4982	4584	728	4783	3222	4875	3493	3533	6061	6231	5213	4315	3968	4526	2694	6094	4982	4425	5125	6170	2655	4125	2723	2004	8196	6263	3577	6439	3978	9211	6834	12608	4002	9680	5877	2699	9094	4348
ADK|132	1782	2306	2279	1203	2405	2732	1208	2111	1960	1102	3296	2885	886	2997	1397	1197	3320	1078	1713	837	2428	3079	1173	2081	1429	1369	1456	1587	1959	1267	1796	699	606	587	2415	1769	834	1203	2303	1367	2730	1621	2759	1041	1106	2428	5035	2124	1105
ADM|133	4752	2716	7071	2027	921	3611	4235	1923	3029	1347	2010	2755	2727	2591	6457	1202	8308	2859	3627	2919	9455	2880	4085	1096	7029	1408	4378	6870	4947	7248	9509	8659	979	1690	1630	2643	2774	3694	1706	8417	25664	2072	4603	5282	4970	4186	6564	7488	2811
ADM2|79924	1055	227	187	191	1518	313	198	420	38	159	464	296	160	97	163	93	61	184	50	395	57	3622	20	360	251	21	432	1243	174	224	140	147	55	152	1218	254	205	21	81	497	35	82	724	280	359	3424	270	205	467
ADNP|23394	13382	5292	1299	4116	1955	6322	5746	3613	4186	5114	4599	2668	4601	2580	2891	2052	9014	3623	2931	5218	7873	8110	3734	5825	4563	1714	3526	3216	3443	3993	3257	2181	1522	1955	960	6016	5602	6836	4932	7009	10490	6722	12817	2753	3252	4105	2829	7156	3131
ADNP2|22850	3386	1352	507	1321	1498	1407	1936	1682	1910	1259	948	966	1341	790	1181	595	2005	830	857	1720	1206	3435	1529	2034	1901	137	1494	2163	1046	2244	902	428	476	875	679	6311	1700	1684	1353	2472	1606	1729	3167	812	1287	1512	850	2762	1075
ADO|84890	1735	1528	590	1263	1072	1720	1669	1280	1349	1265	1711	1949	1468	1424	1513	996	1369	1385	668	1764	1563	1514	1326	2153	1219	1067	967	1224	1003	937	1070	1152	471	953	1732	2101	1447	1126	2391	1584	1433	1907	2007	928	1092	1592	789	1597	791
ADORA1|134	160	10	21	176	249	79	131	76	30	101	24	42	231	10	346	176	59	78	15	92	115	190	15	154	68	99	14	20	6	124	68	80	12	137	175	82	131	139	158	47	83	83	69	61	65	176	17	150	51
ADORA2A|135	657	53	61	946	459	176	399	178	114	295	74	248	164	60	297	214	133	213	114	96	169	504	114	300	136	181	103	458	54	845	102	220	32	250	187	1113	117	161	223	72	357	130	229	214	259	388	56	180	262
ADORA2B|136	2839	558	516	622	395	1918	468	663	936	624	1586	1576	757	4078	728	263	2012	666	785	1292	949	1711	975	978	982	864	524	1221	708	409	555	356	214	662	1578	1228	568	1114	2122	1223	1470	1701	1373	867	1127	1077	2554	505	309
ADORA3|140	177	27	39	132	194	334	194	79	122	110	68	142	263	38	619	318	315	82	182	28	20	85	166	148	56	990	15	250	16	151	85	229	22	321	66	266	83	620	233	24	214	88	47	135	116	246	156	209	128
ADPGK|83440	3306	1739	1652	2577	1478	1956	1750	957	2269	2259	3025	3433	1339	2744	2073	2110	1632	1499	1776	2044	2788	3474	1888	2214	2394	2032	1423	4321	1418	1970	1798	1682	1755	1959	1150	6900	1945	1599	2301	1971	3370	2904	2837	2247	3623	3251	2822	2325	1806
ADPRH|141	1427	104	164	897	373	358	723	340	298	663	115	299	515	49	600	591	437	447	264	361	691	399	124	680	94	385	143	546	88	726	364	464	40	343	398	728	632	471	737	147	685	615	195	307	377	235	132	489	247
ADPRHL1|113622	168	66	53	143	38	179	47	257	200	210	135	169	78	54	191	811	40	110	35	129	98	57	121	1022	32	682	26	31	132	358	1057	116	20	99	235	19	492	734	93	217	643	156	113	112	228	64	407	52	219
ADPRHL2|54936	2740	3117	2485	1555	2637	3751	1998	1963	3223	1766	3090	3452	994	1079	2105	2956	4122	2756	3052	1580	1765	2319	1965	2664	1608	2817	1631	3062	1783	1951	2563	2283	1475	956	3197	2157	2093	1803	2902	2368	2427	2007	4036	1829	878	4915	1913	3560	1850
ADRA1A|148	2	0	1	1	0	1	4	1	0	1	0	1	0	0	0	0	0	3	0	0	1	147	0	5	34	0	0	0	0	4	0	1	0	0	0	5	1	0	1	0	3	2	0	0	6	1	0	5	1
ADRA1B|147	94	6	21	32	245	128	13	6	39	26	30	40	28	12	84	4	3	9	19	10	10	23	122	16	17	3	1	159	0	17	14	39	3	25	2	26	14	34	39	6	14	21	3	11	22	32	67	19	12
ADRA1D|146	1	23	19	15	0	35	15	22	6	11	22	5	37	1	58	18	17	16	5	6	30	6	19	26	7	11	4	6	5	25	14	25	3	33	105	7	33	16	10	2	18	21	44	3	6	5	10	12	1
ADRA2A|150	10	6	67	629	6	34	496	652	47	1176	5	28	695	4	967	161	251	138	45	259	29	31	16	416	239	34	62	10	55	1082	74	237	19	58	216	657	183	385	205	91	107	326	29	69	233	130	27	514	31
ADRA2B|151	68	2	4	3	34	10	4	2	3	5	21	3	6	14	45	22	6	7	1	37	16	565	5	60	8	4	5	27	8	5	4	24	4	40	20	61	31	10	8	22	3	12	29	44	40	36	5	10	5
ADRA2C|152	14	9	92	59	6	85	74	93	60	65	279	50	204	53	23	195	76	24	50	370	476	6	24	72	355	27	131	29	30	38	48	1126	7	248	2114	19	56	124	76	56	215	138	318	586	77	589	174	20	16
ADRB1|153	1	5	4	39	2	15	29	7	21	25	3	35	9	12	4	50	12	7	8	31	11	5	2	33	10	12	21	39	6	12	7	1	6	0	75	11	12	10	31	13	29	62	17	9	24	19	6	13	12
ADRB2|154	122	1696	921	1521	1659	1168	433	941	2209	1244	479	851	223	1515	688	345	1049	686	828	210	690	3291	451	657	2064	125	358	2005	2828	1938	3733	83	215	75	463	681	965	414	197	144	2454	1523	298	1033	964	633	2284	425	605
ADRB3|155	21	2	0	4	68	1	1	6	0	14	1	2	1	1	5	0	3	4	1	4	1	3	1	3	3	2	1	19	0	6	3	2	1	1	4	37	17	2	4	0	6	0	0	0	7	3	2	1	5
ADRBK1|156	7004	5982	5150	6867	4157	6160	6924	5729	5348	6155	5366	6144	3277	1985	8268	5745	4394	7446	3340	6205	4039	8702	4910	5622	8987	5960	5361	8767	4549	7332	3796	3830	2684	3934	8575	10243	5957	4238	6572	7007	10383	7553	11035	5526	3508	15995	2482	10067	6566
ADRBK2|157	1096	431	501	1904	666	1822	1618	2116	1076	1617	1038	923	741	630	1018	865	531	1078	930	1011	1805	1978	2398	1802	1725	543	206	615	499	1482	1028	919	70	592	1057	2557	918	1489	1838	531	1556	2407	2708	1283	1028	1358	467	1239	473
ADRM1|11047	20927	6516	7540	7795	12409	9768	5768	6697	6991	6025	7989	9298	4026	2925	6275	7169	17275	9271	8132	5063	9147	8007	5445	8345	5908	7177	5946	11277	6342	4605	6385	4770	5332	4818	10637	9407	8243	7996	11143	7796	10775	7615	18521	5873	3237	16310	8980	11469	4303
ADSL|158	3052	1953	2130	3317	2535	3531	1283	2866	2212	1942	3755	2197	2093	7097	1928	1607	3052	1775	1923	2725	2900	2391	2354	2886	2533	2084	1476	2437	1828	1446	2069	2999	999	2416	6890	2071	2529	2475	3777	2745	3587	2722	5740	1972	1488	5074	7765	3188	1021
ADSS|159	3352	3072	1889	2374	1938	3880	2056	2603	2636	2721	3337	2111	1844	3418	2000	1789	4267	3413	1675	6281	3254	5208	1962	2677	2569	1367	1958	3988	1890	2200	2554	2827	1039	1747	2705	5450	2187	1916	3508	4959	4293	4453	4875	2048	2650	3600	2074	2505	3381
ADSSL1|122622	39	599	132	181	781	317	92	727	272	277	89	169	853	311	535	557	153	187	55	455	126	273	123	809	411	848	162	254	231	217	437	97	33	166	2126	82	419	421	80	1153	440	481	310	744	436	821	413	328	172
AEBP1|165	4761	3140	11807	26501	1217	8199	44097	23695	4095	17679	6299	4005	85978	811	58619	10635	30335	8034	1825	6209	24927	2535	11743	21762	3614	6578	2442	1410	5609	28846	4116	168009	2045	47722	31780	3511	29319	21114	19718	11529	8931	20966	7120	9302	6475	24683	1596	49027	4196
AEBP2|121536	3186	2063	1038	1137	1382	3230	1444	1870	1990	1978	1937	1375	1611	993	1612	1161	5383	2568	1127	2442	1243	2964	939	1841	2620	859	2464	3670	2025	1456	1523	857	1206	766	1809	3442	2085	1001	2629	2811	2849	1947	3519	1550	6596	2179	480	1470	1977
AEN|64782	1419	1961	1144	1692	606	1617	726	887	1854	1084	2270	2366	1324	1137	1175	795	989	770	971	1612	1767	1524	1134	1391	924	1022	1173	1843	1265	1399	2006	889	1034	2628	1245	3190	1454	1295	1759	1109	2468	3251	2563	1430	1232	1601	2816	2321	930
AES|166	16519	13257	15643	9718	22935	10063	7646	11464	9123	13114	12575	13166	8905	4649	10520	8187	12250	11917	10917	9304	14004	23718	4620	12485	12067	19968	6963	18830	13447	11018	13582	5993	8786	9105	20517	24177	11000	6278	15083	13775	21064	17970	15352	10975	7005	22753	11233	12598	15743
AFAP1|60312	7088	1341	1205	4027	1790	1854	3452	2530	2417	2208	1586	1046	5649	292	3558	908	1954	2113	1368	1140	5457	6699	1141	3826	3494	1542	1124	3632	1923	3267	1320	3900	277	1257	1710	2559	3845	2767	3021	1147	7006	4673	3815	1264	1970	2756	1657	4103	1526
AFAP1L1|134265	1396	1295	680	1373	2109	1511	1511	875	2152	691	1254	656	858	376	1138	1273	786	621	1350	363	1704	693	787	1354	1090	445	1878	1622	2647	1436	1296	1361	809	565	197	542	2060	1584	412	790	2441	582	618	1283	947	1367	1053	2089	240
AFAP1L2|84632	3185	4414	3356	4019	3503	6423	3580	6105	6640	3240	7012	5643	5957	1055	4482	4462	5327	5397	3701	1235	6051	1768	2952	7308	4240	3468	2340	5080	3871	2240	4607	1966	760	866	1522	2166	3652	3795	5737	2794	6594	7443	10852	2496	4180	3057	1689	5389	762
AFARP1|246182	7	5	13	3	3	3	7	1	6	7	8	3	2	27	6	2	13	9	3	7	7	5	18	5	15	2	9	2	2	10	6	12	2	2	4	10	9	8	3	3	23	11	26	4	10	6	8	11	2
AFF1|4299	10314	3142	1031	2713	3689	4419	3474	2386	2684	4076	2344	2330	2083	1582	3146	1523	3257	3020	1224	1846	2657	7049	1892	3698	1819	1744	2072	3957	1100	5300	2685	1737	800	935	1144	8055	3153	3415	4044	3004	7142	5677	4405	2359	2403	2705	774	6021	2683
AFF2|2334	416	6	13	94	94	29	64	25	8	22	5	5	95	44	17	15	1372	29	2	61	3	815	2	24	266	4	24	399	2	66	3	355	3	31	71	869	22	16	161	102	25	81	18	177	357	127	3	47	13
AFF3|3899	34	16	10	124	133	18	155	49	5	82	3	21	75	34	42	21	17	25	10	20	7	64	3	37	13	9	32	37	8	169	13	44	4	15	8	458	49	25	34	18	43	68	14	18	31	127	8	78	12
AFF4|27125	4992	8587	2458	5154	1864	5803	6273	4078	7162	4369	2618	3729	5594	1448	4772	1980	6388	3906	2641	3172	4580	8285	4291	6908	6100	1846	4020	2798	2143	12446	3891	3358	1004	2462	1436	11667	5633	4188	6415	4547	7263	8284	5128	2534	3883	2371	2307	7121	2033
AFG3L1|172	232	585	376	337	304	761	304	274	530	754	616	439	222	253	491	511	533	793	540	519	491	588	649	496	394	443	812	1258	187	299	352	274	524	260	261	635	856	539	565	460	581	344	770	624	446	594	171	292	541
AFG3L2|10939	4739	5009	3111	2687	4787	3273	3099	2103	3983	3311	4758	4013	2886	1514	2121	2744	4130	2997	2159	3276	3212	3046	3080	4487	2873	1899	3095	3907	3549	2479	2445	2163	1560	2602	3046	7699	3205	2725	4460	3948	4609	2964	6812	2632	4112	6271	1863	5472	2493
AFM|173	0	0	0	0	0	0	0	0	0	1	0	0	0	1	0	0	0	0	0	0	0	0	0	0	0	0	0	0	0	0	0	1	0	0	0	0	0	0	0	0	0	0	0	1	8	0	1	0	0
AFMID|125061	1602	459	625	306	1360	837	568	764	833	738	1026	528	674	910	1403	467	985	986	590	350	849	1541	488	692	909	607	445	1455	620	322	545	497	256	764	1664	2149	669	524	798	1267	688	962	1554	986	889	2043	1160	511	779
AFP|174	11	3	5	0	0	1	1	5	2	1	0	0	6	106	3	13	0	0	0	4	8	0	0	6	1	0	0	1	0	2	0	64	3	16	23	1	1	5	0	5	1	3	0	2	0	1	30	4	2
AFTPH|54812	3399	2567	951	1895	1947	3480	2918	2091	3068	2541	3034	2984	1448	1882	1859	1589	4261	2898	1436	4104	2203	4720	1265	3730	3738	1046	2561	1952	2127	2707	2870	884	834	665	1660	5580	2844	1353	2508	2868	3036	2874	4154	2249	2538	2918	1883	3664	2116
AG2|387763	422	153	1267	738	116	345	422	254	286	519	71	464	963	87	5147	434	796	354	97	619	3934	142	141	384	304	232	45	174	86	1847	950	1984	71	3863	1675	184	423	256	1038	259	1047	1263	220	698	119	276	268	818	206
AGA|175	587	836	938	834	296	1944	1086	1453	2008	774	1133	552	597	1826	1497	1812	1000	1550	723	616	890	726	1109	874	620	801	1331	666	673	1001	820	1555	726	927	1388	1310	979	286	2789	889	1148	1399	431	513	638	1173	1780	989	482
AGAP1|116987	576	901	277	460	171	574	647	511	325	491	621	228	696	195	514	336	520	367	188	589	985	2718	421	566	847	296	311	231	544	673	266	426	137	438	476	980	911	391	344	493	1203	754	2708	353	488	987	244	722	275
AGAP11|119385	289	56	18	14	48	90	15	12	36	47	42	46	6	53	44	22	41	65	17	59	14	3	19	39	38	25	547	180	22	35	42	18	74	12	0	12	332	37	13	30	80	14	121	45	67	14	8	27	54
AGAP2|116986	357	379	212	812	272	225	523	166	241	386	27	412	208	21	465	472	277	289	130	80	89	549	191	399	104	625	350	345	80	581	182	197	121	363	134	1523	607	279	422	67	296	289	386	196	290	326	103	725	361
AGAP3|116988	4207	3704	3888	2708	3691	4924	3142	3737	5265	4012	3482	3557	2339	1175	5016	2030	3568	5291	4501	3676	5051	1925	2872	4394	3356	5397	3811	4423	4116	3719	4940	4629	1597	2191	2992	1680	4410	2860	2882	3467	7319	5372	6112	4238	1896	5357	2198	7200	1866
AGAP4|119016	186	143	253	66	486	299	125	80	173	374	346	361	128	339	383	277	183	358	251	310	424	662	94	195	276	201	325	430	87	93	234	250	362	320	66	570	355	175	158	261	194	109	413	428	350	795	100	89	335
AGAP5|729092	25	32	24	28	46	35	25	14	43	108	55	41	41	40	34	47	15	47	20	29	65	130	45	42	77	25	55	72	38	38	33	65	26	29	12	153	91	48	38	43	69	49	117	59	75	59	10	13	61
AGAP6|414189	98	91	146	39	215	244	75	45	104	295	200	225	55	269	238	159	67	160	136	166	207	292	89	130	123	134	228	221	64	51	133	151	175	171	18	415	239	125	100	120	108	69	186	265	186	441	59	67	205
AGAP7|653268	35	20	14	4	36	18	8	4	7	70	13	24	4	15	21	15	31	19	10	12	16	45	4	8	10	4	12	37	7	13	9	6	19	8	10	22	7	6	8	3	13	9	13	29	24	152	7	3	10
AGAP8|728404	41	14	43	2	27	89	27	16	38	74	33	50	24	93	63	26	16	34	32	68	123	136	6	22	42	54	43	65	22	18	45	28	27	29	9	173	59	22	6	12	67	28	46	62	47	86	19	15	75
AGBL1|123624	0	1	3	14	1	30	12	10	8	29	12	28	6	6	18	38	0	2	3	27	22	2	7	75	1	23	7	0	2	18	41	15	1	9	0	0	72	45	20	13	133	0	2	0	18	1	6	5	4
AGBL2|79841	57	12	3	13	35	15	22	9	33	24	32	50	7	31	16	33	42	24	34	7	19	65	31	21	15	31	30	60	14	8	11	3	20	11	6	42	35	28	28	58	47	26	111	21	59	53	15	13	13
AGBL3|340351	7	1	1	4	17	5	4	5	5	14	4	1	5	9	2	1	4	8	4	3	7	14	6	4	5	0	5	4	3	5	3	5	6	7	1	15	7	10	3	1	3	5	5	1	4	15	6	5	12
AGBL4|84871	1	0	1	0	6	0	4	0	0	1	0	0	1	1	0	29	0	0	1	12	0	17	0	2	0	2	1	1	0	1	1	1	0	1	3	4	0	0	0	0	0	1	0	6	0	21	1	0	1
AGBL5|60509	2213	703	426	888	1466	1151	977	1025	614	718	933	1019	651	912	497	638	3245	1028	712	1242	1882	989	415	860	1106	965	577	1927	1373	600	761	964	334	743	1107	1029	1029	1230	1670	1900	1642	1095	1823	1033	558	2673	1657	1805	677
AGER|177	26	27	56	22	251	123	23	35	51	132	73	106	18	92	169	188	49	103	89	77	102	295	33	43	75	114	108	157	48	54	88	99	87	183	29	195	81	73	41	22	84	17	102	127	86	286	56	50	118
AGFG1|3267	4649	4577	2471	3784	2243	5826	3182	4030	4055	4065	3551	2956	3028	4235	3851	2351	4200	3707	3148	3377	4708	6066	2290	4341	5609	2689	3073	2557	2420	5091	4669	1935	1082	1233	4135	5205	3464	4045	5754	5542	8255	7190	7759	1905	2952	2929	5893	4936	1698
AGFG2|3268	1352	759	347	757	846	655	641	692	552	717	441	642	306	223	395	498	371	575	490	554	453	774	354	849	523	629	439	981	582	623	448	301	390	318	386	1712	500	468	739	1025	764	916	846	425	683	1834	235	569	807
AGGF1|55109	2002	2453	853	1495	1714	1616	1311	1459	2074	1592	998	719	1318	801	1285	1305	2088	1303	1225	1324	1271	1992	1134	2035	1809	1034	1318	1731	1273	1372	1360	904	708	927	728	3902	1426	1329	2233	1327	1271	1966	1810	952	969	2286	952	1514	1051
AGK|55750	1507	912	1052	1035	610	1481	794	967	1012	1101	1308	812	681	1170	900	395	989	1076	1029	970	1327	876	675	1078	1181	804	988	1448	775	760	842	1103	935	658	241	2199	856	942	1235	1761	1474	1810	2290	1019	729	1771	1204	1254	914
AGL|178	2068	1850	644	1631	1132	1730	2038	1850	1272	2273	1575	680	1095	1262	1134	925	2298	2585	682	2560	1482	2369	1441	3206	1747	912	855	2791	1442	1697	1911	866	716	478	1022	4318	1864	1651	1583	2452	2858	2200	5013	572	1330	2256	872	1995	1968
AGMAT|79814	198	201	80	98	89	140	98	22	55	85	103	95	46	221	61	35	95	118	90	94	138	91	110	74	15	34	99	35	56	79	39	45	8	156	253	355	51	129	136	46	135	47	602	61	85	299	154	65	76
AGPAT1|10554	2346	2030	1854	3983	2799	3658	3481	2919	2486	2584	3346	2161	4555	946	4189	3130	6923	2524	1952	1582	4372	2758	2569	3325	2931	2341	1248	2403	2187	3058	2868	3655	645	3507	3473	3672	3122	2417	4586	3115	5080	5066	4866	2020	1540	3688	3233	4024	1645
AGPAT2|10555	362	3972	3633	2640	2624	2100	1067	2644	3796	1981	3303	3831	1619	2682	3275	2699	1612	3433	2724	2780	1328	1079	2041	4555	1704	7781	2448	2335	2379	1765	2973	1064	3043	3932	7435	1234	2083	2813	5583	4143	2787	6542	5808	3825	1982	3283	2848	2956	1492
AGPAT3|56894	9093	6355	2702	3888	5283	2174	3591	3883	4244	3784	1985	3541	2120	489	2910	5378	3636	4207	2022	2366	1707	6029	1949	5993	6925	3883	2915	5531	1683	4837	2232	1857	1762	2169	2953	7788	2069	1968	4824	2426	3770	4249	3438	3155	2580	9365	1127	2990	3232
AGPAT4|56895	68	1128	1474	614	57	912	935	878	719	728	1140	707	1214	696	1942	291	318	610	718	958	976	112	475	440	486	419	974	45	2829	1182	1059	1479	311	1241	951	183	763	738	969	377	1885	1264	1653	399	553	315	637	1074	184
AGPAT5|55326	4682	1124	597	1023	1601	1414	1230	1150	977	1405	988	843	975	1870	1561	364	1755	929	679	1539	2013	2806	938	1116	1132	916	2048	3486	1714	1106	678	1194	583	924	1408	3118	1654	1414	985	1617	2303	905	4043	496	2034	2022	3093	1231	868
AGPAT6|137964	5185	2281	1476	2194	2690	8006	2572	2088	2068	4278	2149	1989	2533	1321	4189	3200	5400	6684	2453	10330	4058	4182	1482	2616	1427	3165	4200	3118	2063	3273	2075	2360	1545	5284	1363	5606	3620	2448	2541	3121	4842	3454	5577	2533	3370	5384	1702	2921	2035
AGPAT9|84803	117	133	77	142	53	714	122	197	128	250	76	170	39	1004	332	161	153	245	65	282	125	364	91	342	155	149	568	125	38	764	338	30	149	15	277	192	302	267	245	671	422	169	259	141	161	108	216	1057	90
AGPHD1|123688	109	77	25	34	53	39	35	25	21	47	31	42	35	87	21	29	29	45	18	89	52	115	21	36	24	29	34	137	31	28	15	26	56	21	69	192	47	32	64	75	21	86	52	44	43	155	61	95	64
AGPS|8540	1863	4862	1713	2837	999	5213	3400	2890	3312	2808	2529	1476	2120	1918	2118	2192	4025	3534	1956	2586	3490	2433	2321	3007	3600	1749	2327	2799	2988	3576	2510	2217	844	1154	2202	2427	3434	2336	3193	4382	5521	3432	6626	2076	1745	2151	3259	4784	1694
AGR2|10551	464	102	121	101	198	102	285	22	879	100	512	51	149	166	123	53	1578	444	494	1020	34	401	280	249	482	10	345	1098	349	149	156	17	457	98	566	207	190	10	768	3787	848	2248	4297	167	340	1040	576	51	7749
AGR3|155465	1	0	0	0	1	0	0	0	0	0	0	1	0	0	0	0	0	0	7	0	2	19	0	0	3	0	2	2	1	1	0	0	5	0	13	0	23	0	0	43	0	153	22	0	11	0	2	2	53
AGRN|375790	19614	28592	15609	21710	33044	22320	60448	47115	36922	17584	41901	17395	28094	5312	22805	43358	31563	26404	18061	12522	48602	15259	32760	44779	44313	37469	6521	23676	25719	22513	28728	11819	5620	12306	14725	24278	29441	30507	24260	23538	65951	47445	72504	17548	13050	25350	8638	59654	20829
AGRP|181	0	0	0	0	0	0	0	0	0	0	0	0	0	0	1	1	0	0	0	1	0	0	2	1	0	1	0	0	0	4	0	1	0	0	0	0	1	0	0	0	0	0	0	0	0	1	0	0	0
AGT|183	52	30	88	310	8	193	159	387	38	323	33	102	67	13	435	1007	16	160	8	160	147	7	26	620	33	370	28	6	5	555	557	317	35	70	81	13	440	295	195	102	985	343	152	99	157	43	116	204	82
AGTPBP1|23287	1598	647	429	658	1075	1199	499	453	737	660	967	427	275	1063	715	328	456	560	381	906	574	1860	481	804	700	384	751	2273	486	813	593	399	341	151	240	1712	573	354	534	708	1130	1191	1182	478	797	782	659	822	794
AGTR1|185	0	1	10	40	0	13	49	16	0	39	0	9	156	0	145	11	15	14	0	21	1	0	1	51	4	6	3	0	0	116	4	62	1	44	24	0	30	28	93	34	15	16	2	3	11	8	2	107	5
AGTR2|186	0	0	0	2	0	0	1	0	1	0	0	0	0	0	0	1	0	1	0	8	0	0	0	1	0	0	0	0	0	0	1	0	2	0	1	0	3	0	0	0	5	1	0	0	0	1	0	2	1
AGTRAP|57085	2788	3129	4419	4726	2787	3506	4687	3532	3351	2515	3021	5037	1828	4721	5155	5426	6995	6244	4238	1769	5933	1494	3147	6250	4638	5553	2493	3142	3627	2227	3018	2097	1468	1904	5290	2158	3897	6130	6464	4678	3419	5239	5727	3358	1086	4652	5234	7202	1623
AGXT|189	2	0	0	0	1	2	0	0	0	7	0	0	0	5	0	0	0	0	0	0	0	0	0	0	0	0	2	15	0	0	0	2	0	0	0	1	1	0	2	0	0	0	0	15	71	7	22	0	0
AGXT2|64902	0	0	0	5	0	0	0	0	0	0	0	0	0	1	1	0	0	0	0	0	0	0	0	0	0	0	0	0	0	0	0	0	0	0	0	0	0	0	0	0	0	0	0	0	3	1	0	1	0
AGXT2L1|64850	5	0	0	0	3	1	0	0	0	3	0	0	0	0	1	1	0	0	0	13	1	6	1	3	0	1	0	2	0	0	6	0	0	0	0	0	0	0	1	2	2	0	0	1	4	13	0	0	5
AGXT2L2|85007	598	604	238	399	1292	469	386	395	511	873	501	607	326	310	707	721	895	384	442	400	430	959	248	1002	476	740	433	876	290	642	381	536	365	527	408	1561	564	487	608	497	534	524	517	856	727	1321	658	341	729
AHCTF1|25909	2930	3312	1727	2002	1173	3854	1935	1415	3149	2201	2725	1914	1496	2063	1951	1421	4460	2323	1211	6407	2980	3408	1958	1859	2950	1144	2091	4565	2019	2334	2437	1641	1121	1294	1289	4185	2159	2026	2382	2611	4269	4067	6406	1895	2289	1926	1113	2396	2352
AHCY|191	39258	11060	6541	11884	37630	14478	6722	6847	6375	5795	6898	6965	4253	35341	5643	3682	19664	6597	7498	8899	13932	6607	4965	7312	5482	4573	9725	19503	7787	5317	7086	4748	6946	5464	17412	9049	8248	11940	43175	10364	67696	9780	21545	6061	4711	18555	20180	14272	3503
AHCYL1|10768	7602	5210	1282	4676	3998	5914	4160	5533	5462	4903	4109	2948	4660	3722	5824	2577	6640	5253	2225	5890	4974	6633	2978	6476	4671	2825	3995	5481	3662	5242	4669	6160	2247	3282	1667	7289	4369	3438	5109	7158	6053	7648	8004	2682	3096	8469	3273	10507	4281
AHCYL2|23382	1211	1920	462	1584	650	1632	1286	1818	1053	1456	1963	866	540	409	817	940	1255	1200	578	531	1051	1418	824	1376	1836	440	1355	677	1259	1017	1052	453	701	401	261	2095	1586	898	1052	1162	1587	1936	4008	529	796	672	758	1087	545
AHDC1|27245	3379	3610	1474	2051	2853	2585	2936	3077	3642	2981	1882	1253	2583	739	2474	1235	3507	2551	1157	1961	1315	6666	2015	2203	6127	812	1818	2413	2151	2204	2438	2467	662	817	1266	3321	5214	2066	1385	7757	5830	3308	5632	2101	1882	8532	333	5127	3934
AHI1|54806	612	311	205	503	652	365	324	181	237	378	108	181	430	314	456	227	583	351	210	434	675	1049	207	233	360	128	285	607	157	475	233	572	90	490	159	999	507	254	369	198	462	447	582	156	226	291	505	214	434
AHNAK|79026	22768	146885	20804	81263	16690	135806	164141	112438	124330	128445	63244	39926	103447	28568	47426	44511	73736	95698	20993	52017	94213	105273	90110	75112	121829	40688	65468	36878	94342	162939	70947	37931	20418	24483	21964	77438	205166	92737	109513	215762	337844	231648	176677	56835	78651	65869	11379	165895	48753
AHNAK2|113146	579	47029	28516	22430	2621	58369	32117	35302	47643	21907	31927	12062	24373	10768	24342	20011	59746	17792	9904	21180	18547	4220	40556	36790	49369	8508	24337	2612	37852	31747	28930	4904	7069	2645	10460	5682	66952	29284	24465	119995	73491	81269	69449	24879	36007	2931	9632	46867	2999
AHR|196	3850	10677	2157	8983	898	7232	11616	7027	4131	5010	5153	3633	6895	12921	5685	1881	35512	5090	2686	12333	6389	3528	2937	9518	5664	3553	5209	3661	2672	7833	2870	2433	1018	4626	4380	8058	10360	3890	15592	13412	12922	17404	20220	3092	4429	1431	7966	5312	1684
AHRR|57491	4169	239	20	147	169	76	139	188	77	130	187	213	199	110	91	245	770	110	59	126	136	113	57	103	101	30	78	45	47	76	158	25	31	1012	80	605	244	62	142	76	265	43	1625	231	469	119	66	523	65
AHSA1|10598	5804	6049	7026	3339	4029	9308	2783	3894	5022	4228	7612	7708	3074	5085	6898	5229	7775	3591	5060	6550	6262	4162	5604	4571	3789	3490	5170	5027	5457	2812	4664	5107	2994	3660	5660	5294	4586	4206	5973	3284	6741	6844	17679	4144	3213	7558	7516	4716	1990
AHSA2|130872	203	167	187	64	310	422	178	103	141	924	276	675	98	576	859	293	160	257	391	753	806	1503	140	394	404	352	464	490	115	205	267	399	864	387	78	1256	782	306	166	189	311	155	437	887	699	1020	205	72	397
AHSG|197	40	1	0	2	1	11	0	0	15	11	4	14	2	19	2	2	4	7	3	6	0	1	1	0	11	2	0	0	3	0	4	0	0	0	26	0	0	3	0	15	0	0	5	9	92	2	40	0	1
AHSP|51327	8	0	0	3	0	2	0	0	1	5	0	1	0	1	0	0	1	0	0	0	0	1	1	0	0	10	0	0	0	0	1	0	0	2	2	1	0	0	0	0	0	3	0	0	0	7	1	2	0
AICDA|57379	2	1	0	11	0	3	1	0	1	0	1	5	1	0	3	0	1	0	3	1	3	4	3	17	0	0	0	1	6	3	2	12	0	0	2	162	6	1	1	1	2	1	11	0	4	0	0	10	3
AIDA|64853	1540	1558	1277	1849	2459	2683	1645	1982	2152	2105	2385	1987	1953	1621	2221	1833	2274	1870	1368	2155	4474	2017	1207	2040	3291	2217	1024	3491	1418	1331	1852	3801	842	1946	2557	2927	1321	1711	2324	1815	3256	2787	3067	1277	1690	3279	1631	2052	1746
AIF1|199	995	236	299	1483	1151	802	467	450	630	1666	178	935	516	230	835	1228	1528	997	485	437	155	548	304	1607	310	4034	280	2060	169	1478	486	1247	216	762	1200	3034	317	1213	2083	322	690	881	400	285	994	2232	714	795	966
AIF1L|83543	955	1511	1107	457	798	3032	1818	781	2197	638	617	922	184	1609	458	439	3236	336	447	1081	51	1477	134	1103	261	80	3715	1957	5090	1429	2542	44	1972	99	782	160	1988	198	536	689	573	350	3527	1036	473	2533	938	2585	1207
AIFM1|9131	1282	2000	1695	1437	2120	3131	1656	1365	1609	1562	2252	2841	1026	820	1609	1156	2302	1628	1274	2418	1292	3108	1235	1680	1495	1302	2141	1692	1997	1187	1548	1572	1409	1139	1614	4842	2311	1272	3827	1725	2491	4038	4409	1292	1945	3255	639	1813	2234
AIFM2|84883	1029	235	599	822	1370	645	625	421	543	477	657	701	439	383	566	889	349	392	490	1508	681	1070	313	1030	703	530	237	1254	456	447	516	573	357	627	1846	1138	515	492	1003	867	895	840	1270	748	515	2030	681	970	538
AIFM3|150209	53	8	2	10	59	26	20	6	21	15	51	6	47	87	32	70	52	21	14	506	64	78	22	24	50	31	21	17	28	16	54	41	13	34	179	20	41	12	45	13	17	21	78	105	244	181	42	37	53
AIG1|51390	833	1595	1414	843	929	1586	953	1111	1176	856	1417	1027	1094	1954	1599	814	742	1116	923	922	1464	746	697	1515	1030	1237	818	1394	1235	946	1199	1330	834	1000	1509	1357	634	783	1231	1620	1708	1315	1109	860	500	1159	3311	1142	557
AIM1|202	6954	20948	8708	11699	2447	11839	10037	10502	15489	9399	11360	6760	4415	2825	4580	8461	11038	8609	4397	3843	4387	7435	10718	7102	7996	5362	9914	4782	8495	11212	9076	2302	3659	863	2178	13465	7531	7372	11990	6451	25205	13280	11279	3337	5152	2886	2141	13900	5287
AIM1L|55057	320	3911	2501	444	395	2316	923	1953	2397	1114	799	2346	495	1328	1963	1373	1303	3245	1212	952	264	893	701	1631	2180	368	1756	468	2034	2377	3141	53	1358	14	1424	374	2275	421	2014	1966	1458	3211	1183	1984	790	2036	410	2558	1539
AIM2|9447	157	1283	1176	1488	86	2351	1043	684	2416	357	283	3748	86	67	450	1508	3760	1146	1452	46	563	336	1212	1906	696	1713	339	1889	209	726	865	199	516	1573	71	5722	190	982	3029	11	1704	894	1483	232	1376	76	16	266	1740
AIMP1|9255	2893	3435	2371	1420	1615	3231	1406	1568	2551	2261	2730	2807	1221	2411	1798	2050	3347	2040	1838	2211	2335	2929	1430	2556	1333	1869	1710	2884	1856	1257	2214	1781	1882	1986	2746	2994	1446	1593	3902	2351	2698	2937	3270	1684	1470	3593	3562	2926	1604
AIMP2|7965	1511	5386	1252	1411	1682	2045	1235	1108	1572	1189	1400	2100	867	2138	955	1886	3951	1035	1369	1434	1646	1468	1227	1819	820	1330	1267	1704	2707	724	740	667	1142	1845	2191	1617	1797	1124	4027	1510	1641	2100	2504	924	1418	3094	6225	1415	793
AIP|9049	5513	1747	2164	1972	4816	2132	1983	1426	1006	1629	1767	2371	1695	3838	3377	1826	2777	2078	1388	2185	2730	2496	1695	2385	1499	2959	900	4889	1555	1433	1300	3484	1065	1903	5353	3058	2031	1698	2716	3361	2440	1784	2973	1871	1038	8218	3099	2252	2159
AIPL1|23746	8	2	0	1	59	0	2	0	9	2	1	11	0	1	0	5	0	0	2	0	0	28	1	1	1	0	3	20	1	1	1	0	4	0	0	56	4	0	0	1	0	0	83	0	19	178	1	0	14
AIRE|326	417	0	0	1	426	0	0	3	3	3	0	0	1	0	4	2	1	0	1	0	2	8	0	1	0	1	0	1	0	0	1	1	1	2	1	13	2	2	0	0	0	0	0	0	0	4	0	3	0
AJAP1|55966	23	816	1076	289	91	535	173	662	1220	33	1085	76	413	16	74	218	655	23	312	110	1226	1	408	1104	9	254	301	16	1125	857	15	93	193	371	33	48	1037	830	266	21	464	711	68	585	217	25	547	3077	6
AK1|203	1395	2372	1555	1904	2843	4524	1031	2527	2647	2027	1946	2145	1439	1181	3116	3705	3031	1382	1442	1024	1809	1432	810	3004	1501	3715	1560	3825	1545	1828	3460	3522	2224	3943	7351	1126	2116	2156	3702	1382	3081	3288	3081	1657	1443	9901	1703	2897	1789
AK2|204	9777	5781	5058	4288	12544	7503	4467	4319	5334	4474	5941	7651	2482	6795	5446	3914	9391	6956	3014	3861	7008	7622	3649	5421	5092	4470	3781	10761	5196	3336	5809	3736	2763	3400	13202	9104	4733	3750	10875	4609	7362	6383	9769	3461	3699	18414	9848	7317	5718
AK3|50808	6378	4885	3045	2328	2396	5460	2957	2287	2942	3364	979	2917	2219	3541	3156	2787	4166	3080	1729	7135	2320	3968	1668	3790	3458	2197	3271	4798	1743	2544	2164	2131	2091	1449	972	4145	1551	1688	3309	2772	2580	1522	1550	2298	2522	3141	3695	2357	3399
AK3L1|205	105	2573	907	1092	38	1687	1998	910	2763	940	1427	678	988	2072	1422	621	4294	615	1043	1091	2025	193	1723	1074	1676	700	1105	579	1337	1174	961	1300	258	581	1512	768	782	1279	800	1509	2674	1841	7123	352	772	981	2397	1162	184
AK5|26289	18	18	81	17	3	82	57	269	12	14	11	11	307	9	164	41	110	62	10	26	47	12	6	92	6	8	5	5	16	41	22	275	8	114	44	22	216	35	48	16	15	46	23	10	9	36	7	65	4
AK7|122481	104	5	6	16	11	11	11	20	10	33	29	21	9	36	19	12	134	26	7	152	22	81	26	30	22	3	56	122	111	22	10	8	15	68	29	2	23	11	23	17	21	40	381	54	48	228	105	46	14
AKAP1|8165	4769	2156	1161	1596	1488	2668	1276	1441	2061	2319	1067	1197	1485	809	1881	1305	2437	2108	1077	2150	1764	3979	1744	2569	1586	1742	1984	1992	1803	1451	1979	1115	738	1168	1638	4210	3419	2040	3085	4349	4220	3338	4636	2232	2215	3707	889	1938	2174
AKAP10|11216	1632	1014	380	979	274	1941	974	698	1060	782	1133	429	566	1755	665	420	1292	812	509	776	695	1470	848	1069	1004	253	825	656	337	838	665	584	172	295	48	1859	1166	798	1507	1278	1445	1163	1028	674	730	676	1532	902	583
AKAP11|11215	3708	3311	674	2430	1046	2531	3993	2220	1878	2195	920	1475	2368	1473	1486	568	2188	1347	999	2215	1892	2360	1748	3152	1384	996	1350	2179	1138	3360	1545	968	602	803	879	4419	5646	1482	3241	1676	3811	3886	4312	904	1661	896	1298	4149	974
AKAP12|9590	235	216	441	1171	26	662	1487	764	593	1554	281	276	3488	36	3932	398	927	398	75	706	1995	74	1267	1377	199	142	83	143	115	3624	680	888	29	882	340	890	1390	1176	637	197	2116	1753	745	272	701	342	554	1398	237
AKAP13|11214	3716	6116	2490	9173	1016	7364	7802	4277	6007	6456	3362	4095	8324	1004	6825	2950	5813	4401	1506	7364	5427	7767	4613	8247	5149	2584	3649	3598	3361	14564	5915	6081	1816	4184	2431	12822	11364	6443	5270	7157	13459	10902	7588	4072	6529	3675	1037	9174	4116
AKAP14|158798	0	0	0	0	1	0	0	0	0	0	0	36	0	0	1	4	0	0	0	0	0	2	1	2	0	6	0	0	0	0	0	0	0	0	0	1	0	1	5	0	3	0	0	0	0	0	0	0	0
AKAP2|11217	709	326	568	5432	21	584	3326	961	2276	1489	1511	329	2256	144	1259	178	713	212	991	598	2129	337	439	2002	439	180	224	178	147	3852	457	2322	16	473	66	3048	1888	3433	695	30	1539	8199	498	128	897	0	229	1880	326
AKAP3|10566	222	37	14	58	33	59	89	35	33	24	49	12	24	17	43	15	5	25	40	77	34	38	309	27	17	13	56	64	13	48	20	26	2	6	86	45	38	35	51	53	43	35	104	9	28	111	3	11	32
AKAP4|8852	1	0	0	0	0	0	1	0	0	0	0	0	1	0	0	0	0	0	0	0	0	0	0	0	0	0	0	0	0	0	0	0	0	0	0	0	1	0	0	2	0	0	0	0	2	2	0	0	0
AKAP5|9495	157	32	52	205	114	113	136	45	84	110	16	180	200	25	53	107	81	96	66	79	45	333	66	202	77	118	70	492	20	222	42	78	46	28	59	1189	73	112	198	44	94	85	52	21	53	77	41	70	255
AKAP6|9472	142	278	237	354	171	1068	314	580	567	1404	249	272	355	439	893	1742	109	1158	133	1011	1223	450	453	2672	223	1071	217	150	104	1250	2226	129	118	57	83	185	1961	1202	225	780	4014	475	781	113	527	223	212	286	270
AKAP7|9465	129	84	57	162	161	87	139	51	112	175	8	161	136	104	89	146	78	178	139	241	212	1763	92	177	149	70	86	212	54	133	61	251	56	222	154	389	52	91	245	43	82	124	21	107	71	324	80	231	172
AKAP8|10270	1972	1935	1133	1122	1262	2109	998	1062	1420	1445	1501	1207	1011	1017	1127	924	2398	1419	947	1879	1571	2802	1367	1142	1288	842	1486	1561	1056	1395	1416	947	823	925	1496	3508	2584	1226	1984	1840	2376	1580	3745	1238	1642	1436	603	1531	1577
AKAP8L|26993	3712	1601	1471	1135	2852	2106	1032	1140	1670	1372	1333	1948	1033	634	2134	1205	3484	1438	1260	1568	1621	3947	1625	1630	1053	1298	1349	2477	1052	1370	1637	1589	1222	1617	2416	3693	2515	1185	2209	1635	2316	1930	3610	1674	1343	3181	624	1490	1848
AKAP9|10142	1989	3651	849	2182	426	2830	5132	1620	2753	3641	2295	1424	7036	1331	1800	892	2579	2126	1032	2842	2591	2716	1649	2428	2600	1003	1995	1642	1202	3343	1563	1559	723	1072	383	5529	2542	1729	2001	3620	4192	4891	2538	1662	3473	2010	410	1398	1924
AKD1|221264	229	212	57	113	171	111	108	114	119	144	114	98	127	87	207	51	160	70	121	44	129	361	62	102	163	52	61	274	85	100	76	62	66	31	36	256	151	76	208	69	66	121	62	57	28	230	62	180	84
AKIRIN1|79647	2466	3435	1728	2333	1107	5113	2977	2511	4372	2567	5344	2571	1924	2754	3722	4340	3849	3468	1995	3569	4173	3766	1789	2844	2795	1487	2235	2078	1691	3355	4059	1507	725	1769	2517	4453	2379	1662	3140	3026	4472	4145	8205	2130	1499	3076	3916	5706	2064
AKIRIN2|55122	1799	2423	1632	2166	2102	3971	1538	1772	2458	1966	2061	3112	1469	2656	2665	1718	1985	2559	1443	2967	2349	2387	1518	1586	1767	1665	3031	2468	1992	2311	2792	1367	922	1373	2140	3213	1440	1569	4208	2808	3655	2931	3342	1405	1500	1953	2008	2455	1709
AKNA|80709	3401	487	434	4958	1749	1083	2655	855	1104	2371	338	1705	756	126	1170	1374	860	973	832	746	468	4490	691	1708	870	1788	879	4072	592	4529	982	645	430	1146	240	10109	1125	2018	2212	608	2213	1471	1723	673	1547	2233	179	1350	2597
AKNAD1|254268	1	124	7	25	0	92	24	22	64	9	39	13	21	3	36	12	46	6	41	4	12	1	63	20	5	29	12	0	39	9	32	1	15	4	4	0	40	51	18	3	22	26	64	13	21	1	25	12	2
AKR1A1|10327	7800	5187	3027	5317	10560	4101	4131	4879	3467	4682	5063	3854	3422	4296	4833	8535	6352	6873	2436	5339	4090	6381	3453	4973	3637	5076	2813	7562	2908	3514	3168	6722	2946	4019	14356	7473	4701	2687	6766	5537	3548	5253	6841	3353	5211	12693	3427	4081	9805
AKR1B1|231	4880	276	1178	3328	3575	3869	2400	1882	1735	2379	951	1752	2475	16218	7510	3199	2192	12141	1965	9908	6926	1043	1612	4363	3265	2931	1668	5310	746	2702	2260	4972	6259	2603	11858	3443	2446	2999	3978	5954	2958	2202	6544	2661	848	9430	10353	5270	1145
AKR1B10|57016	63	13268	3571	6552	741	14434	3246	14594	9985	8449	1250	4078	2521	64623	1277	3605	310	19582	3001	54668	387	153	3019	1810	28040	1456	14039	115	9762	5338	1479	13	58922	4	35014	230	2338	2046	1377	113351	1448	1439	12181	16695	1684	3528	552	372	1497
AKR1B15|441282	3	685	129	136	22	1064	203	282	1212	316	227	79	148	1098	278	541	156	1420	228	746	291	19	89	1243	285	114	1087	3	168	305	890	8	418	5	833	10	141	365	273	741	329	365	125	194	134	154	516	894	58
AKR1C1|1645	173	3496	982	837	77	7602	550	2756	890	2841	4120	270	454	108994	1754	3319	24	1379	460	78095	681	1515	804	1574	6170	180	2658	52	3524	1003	1249	339	29629	599	30086	969	768	644	1334	123499	1000	5590	6808	6213	1427	352	3217	2000	557
AKR1C2|1646	169	5380	1383	675	10	9795	1157	2588	298	865	2236	125	553	87646	1181	1140	62	3383	527	53035	374	634	676	1446	11051	82	3563	11	3133	654	1070	146	48191	334	34730	499	1025	1228	1553	90657	511	11290	5373	8417	1217	165	4785	2668	711
AKR1C3|8644	126	2711	761	620	52	2720	1062	1040	354	563	1148	278	483	45086	1145	2029	76	3275	288	37872	442	832	884	1005	6887	171	1663	31	1712	747	431	403	23253	1082	8708	220	423	450	555	56118	547	3132	1190	3294	1032	3509	6615	2479	382
AKR1C4|1109	0	0	1	0	0	0	0	0	0	1	0	0	0	2	0	0	0	0	0	3	0	0	0	1	0	0	0	0	0	0	0	0	2	0	0	0	0	0	0	2	0	0	2	0	3	1	4	0	0
AKR1CL1|340811	0	1	0	0	0	0	0	0	0	0	0	0	0	7	0	0	0	0	0	8	0	0	0	0	3	0	0	0	0	0	0	1	1	0	0	0	0	0	0	4	0	0	0	3	0	0	0	1	0
AKR1D1|6718	6	3	0	1	1	1	1	1	0	3	0	0	0	1	0	0	0	2	0	0	2	1	0	0	1	0	3	2	0	0	0	1	0	1	6	3	1	0	0	0	1	1	0	8	5	7	0	0	1
AKR1E2|83592	70	4	66	10	32	26	36	31	17	34	57	7	64	57	55	46	11	8	28	46	229	243	3	20	50	2	56	49	106	16	21	68	3	52	42	200	69	7	5	1	8	84	223	61	155	406	24	83	37
AKR7A2|8574	2003	2438	1421	1532	2603	1488	1756	1842	1735	1412	2206	1578	1416	1624	1647	1662	2565	2286	1166	1088	2246	1528	1632	2090	1489	1939	1028	1389	1547	1063	1382	2651	819	1274	5295	1518	1898	1206	1951	1150	1905	1854	4132	1205	1060	5682	2795	2465	1153
AKR7A3|22977	82	134	22	10	51	11	30	19	6	31	10	14	9	46	18	10	63	10	1	9	22	30	7	7	15	9	11	42	25	2	9	31	15	25	51	13	73	5	7	8	7	17	411	25	14	85	44	43	24
AKR7L|246181	13	14	7	4	14	6	2	3	6	12	7	7	2	4	19	19	6	7	3	9	9	30	8	13	15	1	14	27	5	4	10	15	4	29	6	11	14	5	7	6	10	5	40	13	7	29	22	5	11
AKT1|207	5027	9774	6726	8019	4392	8703	6064	8453	8373	8491	10824	7718	9683	2966	8828	5665	5822	7891	6169	12085	9904	8079	8906	9924	8625	7770	4452	4714	7410	7299	6005	8646	3761	7365	7476	7007	7160	6468	8817	12919	11961	11783	21831	8973	6884	16554	8377	18528	3355
AKT1S1|84335	3753	5304	3898	2366	6411	4041	2861	4640	3641	3124	5383	4305	2477	1172	1963	2973	4309	2916	1932	2057	3474	2003	1885	3649	3466	2627	3637	2417	3132	2088	3158	3348	1966	3369	7451	3060	3301	2330	3503	4191	3523	3826	6168	3060	3232	4381	829	3732	2462
AKT2|208	8354	8110	3933	4710	5450	8616	6646	6799	6113	6069	5272	4920	3954	2387	4586	4624	5503	5768	3582	4176	6207	6219	3327	6255	6852	3990	5283	3975	4466	5588	5355	4012	2138	4326	2867	7203	6524	5065	7249	5333	9900	6507	9913	5854	4322	9095	2816	10562	4717
AKT3|10000	2244	409	258	1071	747	581	1325	748	233	650	130	439	2018	114	1506	309	740	355	142	3279	2246	2383	434	917	408	221	194	935	313	1400	318	2484	75	500	410	1260	1376	793	569	265	980	925	692	680	664	330	588	957	806
AKTIP|64400	488	1017	577	402	586	1382	570	576	854	670	626	700	744	895	1153	549	2073	1255	558	626	1064	670	356	923	600	727	1003	1095	720	793	867	816	587	351	1441	710	1175	502	874	635	751	479	933	826	799	866	914	1065	497
ALAD|210	2001	2492	1089	1887	1165	2272	1573	2140	1509	2958	1833	1368	1512	1070	1830	2833	2552	2443	1049	1379	1210	2822	912	2013	1491	1106	1735	2634	2301	1544	1353	2410	1990	1590	838	2424	2013	1138	2350	2753	1841	3530	2611	1682	1583	3761	1032	2600	1848
ALAS1|211	3753	6243	1444	1949	1570	4875	2472	2270	2077	1607	1948	2685	1296	1806	3188	1472	3038	2040	1556	2619	2228	2124	1653	3084	1659	1541	2705	1883	1854	2892	2673	1248	1427	1252	1558	5772	1717	1233	2332	2127	2698	2969	4263	1588	1896	3635	2435	3155	2202
ALAS2|212	8	0	2	1	0	1	1	0	1	0	1	0	0	0	14	9	2	0	0	0	1	0	1	1	0	0	0	1	1	9	2	0	1	2	1	0	3	1	2	0	1	3	1	0	1	0	6	1	1
ALB|213	105	0	5	0	3	3	24	1	1	548	4	1	3	441	23	1	2	2	2	2	2	2	0	15	1	1	0	5	1	1	1	2	0	0	1	2	10	3	6	2	1	0	2	227	894	3	2989	24	4
ALCAM|214	3973	1218	2095	3681	2882	2193	7431	2312	4804	4312	1138	1498	5395	7665	1786	1186	7905	2974	2114	14767	9197	2248	3492	3637	2526	2692	642	2980	1679	3459	2702	4215	560	1436	5039	9473	5011	5974	2677	12766	11814	9427	561	2540	3102	6679	7472	3040	3086
ALDH16A1|126133	5151	1677	1878	1801	6084	2364	1928	2669	2259	2231	2501	3679	1524	734	940	1853	2427	3305	1518	2392	1016	4386	1586	3065	2096	2026	2921	3470	1826	1969	1474	1443	952	2171	2999	3852	2229	1892	2280	2668	2351	2680	7330	2948	3231	7582	549	2283	3895
ALDH18A1|5832	5650	4647	2487	4680	1980	4116	5000	3684	4283	3351	3242	3145	6303	2334	3092	2732	6180	3160	2057	3549	6507	4111	3638	3167	3144	2361	3006	4198	2266	3838	2322	7063	1530	2479	4578	3656	4356	3403	5091	3032	4851	5144	6612	2066	1826	3037	2106	5666	1998
ALDH1A1|216	197	89	46	448	90	236	500	276	84	227	522	163	100	769	371	364	1015	355	111	17375	110	345	99	1569	1601	683	127	1319	171	335	178	215	1170	118	1506	2877	261	534	926	1707	170	152	570	2515	855	548	81	453	565
ALDH1A2|8854	4	6	14	19	2	32	29	13	6	34	0	15	9	0	13	50	1	47	1	34	3	104	3	114	3	11	6	10	0	62	5	152	3	6	2	16	64	28	10	5	92	52	6	4	29	27	12	19	5
ALDH1A3|220	1493	1093	1031	997	40	450	949	800	451	890	465	551	612	3158	2234	347	252	342	456	2155	1890	5815	540	1023	6813	193	3269	645	1045	4429	4186	700	765	96	2119	1329	4692	724	1710	964	3834	8354	4091	1205	3157	1113	754	7443	1273
ALDH1B1|219	2940	127	1311	1029	1754	1356	932	1117	1134	1349	652	800	5399	677	2750	873	1142	798	797	1467	4353	1381	982	1842	865	1661	131	2767	278	2516	985	6599	268	3065	1562	1815	1693	2185	2122	1185	2459	1896	1533	478	961	1810	1457	2016	1007
ALDH1L1|10840	2049	12	8	20	5	17	58	14	6	18	37	8	24	43	17	59	12	47	20	174	72	185	48	177	52	104	14	3436	6	52	65	4	77	9	1151	273	82	47	86	91	86	734	36	143	91	7	33	183	52
ALDH1L2|160428	176	684	157	1076	20	2084	1805	1019	185	787	61	146	2904	148	1034	165	467	992	150	240	2386	67	1619	545	161	56	1580	129	928	1354	353	2825	62	654	395	309	1388	533	431	929	1241	852	3427	395	476	2867	1290	1159	136
ALDH2|217	23756	4536	5460	4439	27669	15335	3655	8805	7681	8813	6889	4142	2097	2611	3843	8553	21324	23845	2792	3448	1751	19716	1764	10381	10992	4402	8219	15757	3558	4467	5300	3346	5199	4375	3030	10983	5087	1835	4622	7393	2146	4339	3350	6681	4967	48784	2563	5672	9888
ALDH3A1|218	8925	1068	549	510	9666	2583	1037	4996	287	8178	563	260	49	9789	39	199	2891	3232	762	77939	35	2016	234	934	1880	272	7628	24998	6573	984	409	25	35901	37	4178	3310	883	182	321	189687	1298	1886	4265	11094	3436	28639	440	260	9024
ALDH3A2|224	10144	5123	3199	3853	6428	9286	3763	6796	3729	8583	5328	3389	1470	11300	3270	3877	7274	5410	2255	6364	1831	6426	2537	8703	6237	3456	3969	6750	3254	2703	3267	909	2227	983	7622	6933	3120	3878	8311	18079	6642	5742	4679	4220	3462	16640	3790	3364	5343
ALDH3B1|221	339	111	197	637	603	211	393	255	223	294	50	288	267	45	427	286	793	330	95	113	380	208	135	766	147	976	186	680	153	546	180	1678	123	267	562	803	557	584	444	181	425	734	1376	244	219	924	404	688	479
ALDH3B2|222	1261	23789	3915	2105	2473	18300	12229	10532	8719	3588	2085	7520	1296	2069	6802	9163	15655	6808	4240	2872	43	1277	1811	6353	9082	1135	26234	979	5561	6550	6423	16	7633	1	1400	3202	12172	631	8173	7533	4282	5787	2870	10881	2482	8855	366	37691	1636
ALDH4A1|8659	6550	4099	1574	2222	2453	4187	2202	4639	2284	2965	5193	2215	1279	1507	1567	1940	3506	2551	1626	1629	1583	3611	1466	4034	3710	2981	1743	1845	3238	1602	2987	1413	1382	660	4232	2172	2656	4356	3293	1871	3793	4995	7999	2003	1035	8408	1484	3499	1974
ALDH5A1|7915	662	428	124	465	846	183	530	120	361	339	150	335	125	178	77	437	2752	309	108	861	85	1796	61	854	393	143	1167	1117	243	401	441	163	152	387	596	1860	758	188	1180	688	170	293	480	1044	471	1138	198	525	1445
ALDH6A1|4329	865	117	74	305	137	172	243	210	78	236	173	137	233	93	130	103	301	187	70	170	70	526	239	459	172	95	113	429	174	261	88	168	27	74	82	860	198	172	130	402	279	337	532	126	150	269	345	319	277
ALDH7A1|501	8569	2594	1455	1211	6685	1646	1868	2561	2054	2659	2433	2065	1222	695	1084	2263	2206	1190	1557	171	2800	36	1978	2374	2205	3973	1653	5752	2181	2076	1236	1442	1839	2057	2142	2098	1345	1623	2110	508	2478	1630	3286	1482	1615	7608	2904	2110	749
ALDH8A1|64577	19	4	9	4	75	16	16	9	17	21	3	8	9	12	19	10	3	6	3	11	22	68	4	2	13	12	18	26	4	11	17	9	15	34	4	36	10	12	13	11	3	7	10	35	12	58	4	2	17
ALDH9A1|223	4170	9307	1915	3186	2976	6328	3410	5935	4848	5490	2035	2381	1505	4396	2183	3565	6453	5751	1866	4301	2533	7951	1833	4009	4314	2649	4819	5462	4800	3433	3355	3134	1935	1677	2344	6937	2008	1901	2077	4538	4066	3513	3855	2787	2355	10554	3902	6473	4115
ALDOA|226	58907	88819	62817	61234	91392	56402	52753	82993	78512	37620	54597	56034	50685	36394	63820	79607	83552	42415	46043	44749	53312	34160	54195	101798	87006	71323	63021	80349	54642	59318	49086	48461	36446	37012	83821	89603	50257	45961	96355	81933	109711	80505	109300	66484	49704	113982	82161	71101	40034
ALDOB|229	41	0	1	3	95	3	0	2	5	27	0	0	5	34	9	1	0	4	0	3	4	13	0	1	3	1	0	11	1	2	0	2	0	1	0	31	4	3	5	0	1	4	3	58	218	43	15	0	3
ALDOC|230	3087	2382	916	979	1081	678	1014	440	263	391	916	259	857	1624	1260	795	4196	362	203	3133	1469	918	134	1169	3549	1737	920	1535	1116	695	271	1744	350	3388	906	2307	874	269	997	1603	1734	951	1880	3702	989	7959	3140	1697	707
ALG1|56052	1432	805	934	1497	1061	1582	520	1863	1265	987	1800	1433	971	628	893	817	1601	998	1100	630	1431	717	1128	1276	1159	776	1129	600	1337	837	852	900	602	1011	890	1532	1558	1163	1792	1142	1504	1551	4563	932	811	901	1408	2010	755
ALG10|84920	343	155	120	240	144	188	402	162	224	194	283	287	248	193	109	129	308	141	181	277	266	492	126	308	219	101	154	251	215	183	119	84	89	102	173	765	287	278	400	225	430	335	521	150	532	253	392	301	184
ALG10B|144245	617	226	190	282	225	225	387	328	298	404	177	398	244	299	214	159	615	455	283	542	345	1095	152	574	549	199	337	605	264	317	164	314	278	213	230	964	662	357	408	473	572	583	415	228	560	492	537	295	393
ALG11|440138	47	42	19	27	84	44	39	29	96	35	22	66	25	23	21	39	44	22	19	18	46	58	39	100	19	15	23	68	10	50	41	23	10	22	40	72	114	26	48	8	61	58	73	39	11	27	19	105	16
ALG12|79087	1417	1728	941	1951	1421	1874	1238	2098	1427	1073	2260	1432	985	1029	1196	1245	1956	1086	1088	895	966	1331	743	1661	2351	1187	1045	1367	1057	966	924	1327	657	1091	1873	1067	1836	1337	1818	1391	1496	1699	2431	1238	783	2501	622	2760	674
ALG13|79868	335	751	630	464	421	1117	547	424	484	824	838	901	535	984	782	406	755	615	443	642	670	1310	475	574	689	441	892	722	681	609	443	1031	506	490	657	2130	1088	420	933	728	935	974	996	538	731	766	1166	703	646
ALG14|199857	305	424	460	375	434	514	363	509	313	361	460	371	270	1031	323	201	631	434	355	458	825	311	270	346	430	331	271	280	416	253	431	369	330	350	509	493	233	269	505	330	602	638	686	285	145	589	536	846	373
ALG1L|200810	117	421	382	190	1240	1767	282	682	240	116	773	190	283	855	174	1161	393	505	447	846	180	518	99	883	549	557	176	896	333	209	122	17	435	103	7681	671	259	318	641	783	636	502	437	1091	675	2864	1057	317	1044
ALG1L2|644974	4	0	1	0	3	0	5	2	1	0	0	1	0	0	0	0	0	0	0	2	0	1	0	5	0	3	1	2	0	2	0	0	0	0	3	4	8	1	4	1	1	0	2	3	1	1	0	1	3
ALG2|85365	1263	1585	1264	2167	956	2197	1762	1747	3453	1546	2051	1763	1440	1809	2656	2023	2834	1299	1738	1608	2897	1314	1352	1748	1705	1254	1567	1661	1565	1550	1371	978	899	1410	1179	1713	1518	1707	3337	1388	1653	3025	3904	1690	1310	1490	2367	1557	1041
ALG3|10195	3039	2817	2352	2595	1557	4553	2443	2895	3240	1892	4974	3993	2332	1825	2989	2929	6015	2727	2828	1967	1955	1351	1647	3180	3812	2550	2276	2831	2607	1497	1740	2640	1856	2186	8541	3653	3162	2192	5127	4490	3766	5158	7756	4312	1730	2874	3180	4175	1869
ALG5|29880	1824	1247	1201	1326	1397	1340	1032	960	1135	882	780	1435	829	2948	881	731	1501	686	1178	1225	1255	612	683	1319	560	902	795	1205	763	949	1068	941	641	835	1803	1331	1022	542	1769	701	1197	1261	1373	869	767	931	4325	2037	553
ALG6|29929	1171	747	406	509	1150	688	554	525	407	665	610	480	337	909	567	310	797	767	540	767	869	1245	362	712	864	331	684	1191	523	431	406	372	444	316	991	1868	291	458	618	576	539	903	1169	221	662	2131	495	816	1084
ALG8|79053	1505	1112	1227	1139	454	1122	1590	909	1200	1318	1745	1295	1040	761	979	757	1732	1027	1366	586	2484	801	698	1017	556	1064	1018	609	1134	889	726	889	713	1136	4320	1476	749	1221	1349	1296	1100	980	2820	1484	539	835	1791	1864	419
ALG9|79796	1558	1396	379	925	574	876	916	1079	1373	926	994	745	969	546	669	361	1188	565	805	445	1106	1050	574	1125	736	1250	987	617	944	985	543	685	507	614	127	961	852	699	1224	807	881	1401	1303	917	549	1078	1057	1542	412
ALK|238	28	2	0	4	10	2	3	1	23	18	6	5	7	5	10	2	3	4	1	14	2	71	2	3	21	4	2	1	2	1	3	3	4	1	6	9	19	5	9	0	1	10	3	17	4	4	0	4	3
ALKBH1|8846	633	392	435	421	653	919	322	373	581	423	512	636	436	573	618	427	1180	449	407	422	567	702	637	549	394	309	478	656	460	355	364	356	159	520	343	873	480	487	686	459	545	630	1299	454	391	790	1582	492	228
ALKBH2|121642	1722	925	1024	365	1380	1074	317	309	414	573	743	516	331	947	430	518	1229	879	575	371	751	1463	247	550	281	639	458	941	882	286	616	460	1118	759	449	1081	661	644	637	1002	1022	595	1104	553	408	1794	1156	552	640
ALKBH3|221120	914	1316	577	716	559	1030	1542	667	841	739	1172	1259	821	1111	551	929	1459	623	733	967	1337	911	381	1020	373	1172	741	1004	808	519	563	508	403	720	1047	911	1030	800	1461	987	1243	954	1742	403	381	1174	1700	4728	474
ALKBH4|54784	764	660	371	525	1173	762	417	546	409	553	592	565	864	482	479	356	759	685	393	684	572	399	386	640	363	572	481	1210	425	303	401	444	432	477	1011	781	407	558	674	945	581	586	1052	581	464	1654	319	732	376
ALKBH5|54890	6309	4339	3573	4209	4215	7421	4912	4331	5488	4055	6186	4031	5574	4238	6000	3450	7417	5474	3503	4942	5063	5231	4257	6373	6725	3455	3339	5186	3121	4657	5008	7781	1884	3507	4911	6021	5376	4086	6501	8764	9367	5940	5294	5204	3335	11471	3662	4230	3293
ALKBH6|84964	561	196	306	208	736	456	193	253	240	296	393	355	156	289	221	320	527	323	371	285	284	426	139	281	416	324	262	605	237	179	308	252	174	290	414	393	256	205	456	307	295	325	614	382	306	1307	156	278	433
ALKBH7|84266	2526	712	975	893	3637	759	639	1241	393	959	563	656	652	1271	757	789	1238	961	510	513	983	1429	657	932	979	1446	837	2043	783	869	565	1422	471	1094	5454	1598	811	624	1145	1656	1006	848	1541	1089	514	2062	885	903	1229
ALKBH8|91801	559	266	127	453	118	528	427	473	484	582	495	343	470	176	263	184	642	318	299	292	495	601	491	580	261	344	442	261	421	265	326	200	155	287	1093	517	620	576	916	482	923	599	836	297	256	160	220	678	148
ALLC|55821	0	0	0	0	0	0	0	1	0	1	0	0	2	1	0	1	0	0	0	3	1	0	0	1	0	0	0	1	0	0	0	1	0	1	3	0	0	2	0	0	0	1	1	0	0	0	0	0	1
ALMS1|7840	1325	853	421	832	702	980	1551	527	989	845	918	561	1016	398	562	263	2280	752	456	1587	1333	2034	839	1064	993	459	396	1516	548	942	565	962	249	444	617	2294	1035	1135	1246	761	1729	2113	2959	480	798	1041	206	1498	814
ALMS1P|200420	7	1	0	7	2	3	4	0	5	1	0	24	6	5	2	9	11	2	5	1	0	7	1	13	2	0	7	1	0	4	2	1	0	4	3	17	1	9	5	1	3	4	1	1	2	1	0	0	0
ALOX12|239	844	485	18	26	276	987	16	414	293	535	98	61	3	532	12	11	7	629	68	2730	70	288	10	163	111	12	901	20	779	913	169	3	332	53	245	178	134	7	41	1197	145	22	172	117	1830	62	6	50	298
ALOX12B|242	255	4306	110	65	355	22575	2037	1519	6166	213	1090	1618	47	495	701	10	6435	2811	1133	106	0	219	158	254	711	163	22993	65	4088	5755	3831	0	2164	0	146	238	4225	18	530	263	176	115	1180	2004	4410	827	20	1436	28
ALOX12P2|245	124	35	98	11	38	118	29	21	32	36	129	127	5	215	42	44	108	150	71	343	44	206	67	38	119	37	137	150	17	26	47	20	2	16	28	235	189	58	42	255	76	75	154	279	171	18	7	14	70
ALOX15|246	12	17	1	8	1	4	20	9	2	16	4	15	4	2	1	4	7	0	1	394	0	7	2	15	14	0	9	3	7	16	23	0	2	6	61	49	36	2	7	30	7	12	47	28	95	2	4	10	36
ALOX15B|247	83	10631	114	150	18	263	246	483	185	716	68	28	220	309	977	2483	84	2823	515	73	93	195	164	393	115	221	3680	375	1790	3749	153	69	24	60	1016	562	350	9	115	23	65	847	3226	1552	1262	89	230	77	371
ALOX5|240	562	106	143	1129	486	344	680	516	347	1262	120	271	478	76	931	574	301	415	201	301	125	1848	199	922	273	989	235	717	75	1484	442	854	93	304	84	1171	1013	534	935	193	590	786	355	361	471	1462	261	502	534
ALOX5AP|241	1079	186	178	1140	1377	499	664	452	363	1015	124	788	658	188	2218	1184	198	202	392	390	234	1041	231	437	311	744	284	1151	238	1404	688	762	44	412	950	3613	299	477	1190	153	986	814	345	479	697	1891	1260	792	1031
ALOXE3|59344	64	2080	306	26	173	6630	610	900	2162	105	591	1617	68	235	560	20	4524	1683	806	170	38	88	108	467	415	108	4585	44	1414	1816	2118	15	715	1	141	207	1608	59	353	123	119	193	1509	1020	2171	283	94	1702	21
ALPI|248	6	0	0	0	0	0	0	0	0	0	0	0	0	0	0	0	0	0	0	0	0	0	0	0	0	0	0	0	0	0	0	0	0	0	0	0	0	0	0	0	0	0	0	0	0	0	0	0	0
ALPK1|80216	1558	699	416	680	815	1320	732	687	977	1362	138	1154	387	375	732	662	365	839	508	530	398	1898	513	1380	496	726	890	1737	368	831	818	691	358	350	279	2212	618	1018	1512	898	1336	1276	761	1047	510	2237	416	926	1010
ALPK2|115701	1108	88	280	130	1259	372	457	456	392	222	31	55	1063	14	477	264	371	166	30	93	2987	94	185	438	14	343	50	2075	24	446	402	850	10	77	84	241	661	375	228	127	351	295	113	102	171	37	61	907	47
ALPK3|57538	175	359	216	972	36	1066	732	949	415	1667	245	491	680	94	1630	1975	170	691	57	664	914	269	323	3977	152	1762	240	29	149	2314	1613	582	114	397	110	231	3196	1882	499	708	3132	376	364	157	1450	265	98	645	592
ALPL|249	367	156	462	762	198	551	802	447	356	332	156	235	1985	51	1601	623	804	469	117	246	484	224	118	631	201	128	443	408	236	2678	262	707	246	874	741	799	403	531	601	281	808	2303	757	380	406	310	401	871	215
ALPP|250	2	12	41	19	1	15	65	0	34	0	0	5	2	0	3	1017	50	73	1	0	4	2	11	15	0	16	12	0	11	7	14	30	27	0	0	1	20	13	4	1	11	1	79	77	3	1	37	3	1
ALPPL2|251	10	0	3	0	0	1	4	0	0	0	3	0	1	0	0	14	8	141	0	2	1	8	0	0	0	0	0	0	1	4	25	0	18	0	1	0	8	0	0	0	3	1	68	2	0	4	3	0	2
ALS2|57679	1491	1240	646	943	1155	1604	1042	909	1499	1118	1449	536	1036	478	1326	545	1503	640	737	2128	1382	1846	802	1049	1234	592	637	522	728	1122	1025	742	335	632	644	1106	1335	1302	1083	1188	1990	1615	2913	1195	801	1222	675	1229	404
ALS2CL|259173	689	5888	1349	614	1165	2940	1139	1234	1826	3392	1437	1780	310	1950	1082	2864	1324	2951	1997	1527	2410	1186	1564	1172	1962	2483	4275	1174	2318	2223	1628	483	6859	159	600	597	3874	728	441	806	2364	1684	1701	3459	1743	2240	1292	2413	2068
ALS2CR11|151254	0	2	2	0	0	3	18	2	1	31	0	0	21	2	4	4	6	1	1	4	3	20	0	4	1	0	6	0	0	8	1	1	3	3	2	2	21	1	3	1	1	1	0	30	5	52	12	1	5
ALS2CR12|130540	1	3	5	1	6	4	7	3	9	10	3	2	4	0	33	4	0	3	0	9	10	13	1	8	3	0	4	2	3	2	4	7	3	3	9	17	9	2	11	7	4	6	19	9	7	2	5	6	2
ALS2CR4|65062	4384	1406	1060	1277	1422	2721	1372	2771	1919	2040	3513	1268	1344	1967	1096	2294	2474	1088	1778	1747	3489	2817	1764	1330	2561	1452	944	1371	1324	981	1950	2016	382	1340	2126	807	1786	2171	1894	1101	2393	1996	2981	1590	1307	2189	2164	1641	974
ALS2CR8|79800	310	137	47	117	127	171	112	86	123	268	123	106	122	158	108	78	98	103	88	398	97	694	122	205	206	87	100	197	54	164	46	131	49	60	32	382	232	68	204	179	121	137	100	132	149	251	230	68	102
ALX1|8092	2	0	0	0	2	0	5	14	2	46	0	1	1	10	8	49	6	14	2	9	9	120	0	2	0	0	3	7	9	2	0	2	0	3	41	32	2	4	0	58	0	5	8	18	2	404	0	1	134
ALX3|257	438	46	22	35	40	75	34	76	36	69	55	33	34	10	56	24	18	60	34	62	60	83	19	40	64	24	50	70	37	42	58	190	36	207	1	37	58	34	50	99	70	63	140	59	33	389	8	60	265
ALX4|60529	0	0	0	35	0	0	3	24	1	4	0	0	1	0	0	1	0	0	0	7	1	0	1	5	0	2	0	0	0	3	0	0	0	1	1	1	2	1	13	0	4	3	16	0	3	0	2	22	0
AMAC1|146861	0	0	0	0	1	1	0	1	0	0	0	0	1	2	0	0	0	0	0	36	0	0	10	0	0	3	0	0	0	0	2	0	1	6	0	2	4	1	2	1	0	0	1	1	0	3	0	0	0
AMAC1L2|83650	0	4	0	0	6	25	0	13	0	4	21	0	0	2	2	3	3	35	0	3	1	3	8	1	6	1	2	8	0	0	1	3	4	59	9	7	1	0	2	25	4	0	46	21	1	5	0	0	2
AMAC1L3|643664	2	1	0	0	0	1	0	1	1	1	2	0	0	0	0	0	0	1	0	1	0	3	4	2	0	1	1	1	0	1	0	0	0	2	1	5	2	2	0	4	0	0	5	1	3	1	0	0	0
AMACR|23600	407	661	533	618	374	2539	1036	871	1032	701	1133	355	2005	1575	573	565	1941	2802	460	267	1216	504	705	1189	2649	572	293	510	641	514	961	1214	419	1017	1159	693	2211	802	586	778	543	896	1113	483	418	1030	668	603	330
AMBN|258	0	0	0	0	0	0	0	0	0	0	0	0	0	0	0	2	0	1	0	0	0	0	0	0	1	0	0	0	0	0	0	1	0	0	0	1	1	0	0	0	0	0	0	0	1	3	0	0	1
AMBP|259	18	1	0	0	3	0	0	3	2	61	0	0	1	30	1	7	0	0	1	6	2	9	0	1	1	0	0	12	0	2	2	3	1	5	0	0	0	2	0	1	3	0	6	53	270	31	111	0	5
AMBRA1|55626	4273	2205	779	1976	1197	1552	4225	1791	2034	1560	1586	1696	1852	696	1260	1361	2643	1278	1099	1507	1423	2651	1525	2237	847	1394	1559	1943	1236	1973	1313	1112	617	1358	372	2558	2309	1720	2178	1657	3119	2518	3326	654	967	2439	686	6892	1322
AMD1|262	3020	12432	3315	3715	1704	14029	4319	6256	7191	6091	6288	5826	2960	8634	5182	3412	4402	4928	4150	4253	4454	8112	4652	2932	5313	2243	8274	4004	4902	6179	5812	1719	1745	2180	3395	8875	3874	4516	6354	5169	7442	7176	10273	2744	4920	2754	6546	5634	2777
AMDHD1|144193	20	1	3	18	5	4	8	13	40	8	7	7	9	11	12	58	6	19	2	5	5	8	4	16	7	3	94	67	8	14	3	9	187	13	229	14	10	4	7	7	8	3	11	23	157	56	10	2	3
AMDHD2|51005	843	752	926	553	434	583	513	712	448	426	679	996	335	208	403	648	774	546	379	180	290	717	374	720	368	688	364	397	603	432	468	567	255	422	1444	550	578	478	704	560	458	725	1426	423	365	692	540	698	341
AMELX|265	0	0	0	0	0	0	0	0	0	0	0	0	0	0	0	0	0	0	0	0	0	0	0	0	0	0	0	0	0	0	0	0	0	0	0	0	0	0	0	0	0	0	0	0	0	0	0	0	1
AMELY|266	0	0	0	0	0	0	0	0	0	0	0	0	0	0	0	0	0	0	0	0	0	0	0	0	0	0	0	0	0	0	0	0	0	0	0	0	1	0	0	0	0	0	0	0	0	0	0	0	0
AMFR|267	4588	6797	2601	4469	1654	5780	5766	6414	5101	4184	4034	3753	4492	3439	3808	4270	5692	10528	2398	3773	5926	2004	3617	8723	5057	3453	4139	4155	4921	4532	4349	3813	1887	1659	4985	3217	9909	4785	5369	5386	5544	4768	9274	5379	4120	3702	4802	9844	2743
AMH|268	54	18	38	2	85	1	4	1	4	2	0	63	3	1	7	8	1	11	4	28	6	345	0	3	4	39	10	37	6	8	8	6	4	4	0	39	19	11	4	6	58	0	6	11	31	80	0	4	69
AMHR2|269	1	6	0	7	2	1	4	1	3	1	0	2	0	0	0	3	0	4	0	2	0	0	1	2	1	1	3	0	0	4	7	1	1	0	2	2	2	1	0	2	3	0	3	1	4	5	1	1	2
AMICA1|120425	608	133	56	991	461	520	448	417	257	1496	105	814	176	177	688	1405	318	426	244	272	103	1036	158	854	269	894	493	771	178	1451	535	69	156	279	276315	2202	325	492	1299	164	405	360	391	341	593	796	227	365	1035
AMIGO1|57463	212	3	3	105	56	83	152	56	45	107	24	13	25	51	14	31	171	139	36	106	50	254	4	67	47	16	53	38	11	113	37	3	17	45	42	229	88	84	48	90	56	47	124	60	83	103	15	293	45
AMIGO2|347902	155	2078	827	2451	92	3782	1866	2350	3667	3208	4467	2108	3476	2898	1631	1954	3857	2474	4143	546	15531	220	2490	1334	1955	3707	542	172	1593	757	2334	5972	1052	765	1984	707	4832	2270	1883	1839	9640	3068	6487	1054	303	213	9157	3401	156
AMIGO3|386724	1058	240	38	131	176	108	122	76	158	145	80	83	104	35	136	115	79	85	63	111	59	449	113	96	64	226	126	338	75	257	94	116	185	165	162	317	163	68	68	93	107	89	649	106	86	1173	61	169	129
AMMECR1|9949	490	5442	1275	1096	484	6537	2184	3606	2967	1666	2652	1967	1403	1072	1576	1019	2806	3155	916	2125	931	1603	1689	2151	2877	462	3927	1102	3644	2136	2044	1254	766	388	1054	3569	3911	1027	2873	1948	4118	5718	4882	1133	2370	1262	823	4871	1480
AMMECR1L|83607	1778	2291	933	1537	885	2017	1483	912	1960	1453	1771	888	1731	1356	1599	961	1861	1094	1181	1939	2486	2570	1128	1650	1649	768	1104	1105	1124	1856	1507	1483	614	1076	1028	1389	2290	1556	1829	2063	2577	2723	3510	1682	953	1633	2229	1986	889
AMN|81693	642	285	57	11	215	59	21	27	13	64	41	13	9	38	12	38	290	33	28	102	11	297	42	16	24	18	139	81	83	66	31	6	59	36	460	109	44	7	6	472	24	23	566	328	76	942	43	34	56
AMN1|196394	556	15	148	162	355	558	254	245	304	184	302	296	262	476	759	171	361	235	178	264	338	671	150	275	320	73	366	356	280	144	360	274	24	143	651	431	286	193	498	546	341	239	372	215	541	641	552	202	140
AMOT|154796	59	35	13	330	240	352	167	412	161	870	81	140	159	26	152	1086	62	173	28	218	281	1060	78	1562	143	544	36	11	91	730	855	649	30	285	40	878	1065	801	154	351	1566	1204	167	105	374	636	27	142	859
AMOTL1|154810	16429	10282	5815	7985	3088	9365	14251	10116	9803	8609	9523	5763	9419	1528	4339	2500	7494	3904	2906	2847	11296	29454	5091	9779	3596	4994	6328	2017	8134	11832	6698	2425	2514	2211	1892	5649	14903	5197	9014	5758	26569	13355	21531	5397	4349	4191	3548	23789	2364
AMOTL2|51421	4259	2890	1545	4059	820	3370	4280	3452	5823	2218	2767	3327	3576	829	2575	2587	7119	2463	3383	1864	5911	1620	1932	4798	4692	1714	1778	3646	5968	9580	4105	10297	1144	2111	1643	1757	6173	3046	3297	2548	7718	6675	3967	2324	1558	1575	5475	6752	2536
AMPD1|270	34	0	0	352	10	155	48	74	86	322	10	120	21	2	11	449	0	45	2	55	25	1	9	796	13	299	2	12	3	178	570	1	0	4	3	64	235	187	9	174	563	5	13	10	315	17	6	13	207
AMPD2|271	1609	1340	870	1929	1124	2128	1408	1965	1597	2204	1810	1161	2548	699	2739	1070	1920	2008	1006	1381	2918	1838	1106	1672	1490	1206	928	950	944	2563	1622	7304	650	2801	3138	1738	1761	1754	1819	2482	2204	2480	3475	1736	987	2385	742	2793	904
AMPD3|272	7515	2467	476	1331	1563	2416	1534	1582	2247	1272	1665	1400	517	535	1351	1071	1242	603	1296	667	1504	5923	531	1510	1342	1031	1998	1999	787	3834	1799	750	648	353	161	5977	2235	1220	728	950	4382	1185	2459	638	3176	3686	752	2996	1783
AMPH|273	15	19	46	187	16	80	98	245	11	146	8	44	466	10	282	59	62	54	14	39	97	21	31	192	21	32	11	10	1	181	30	1104	16	196	33	38	185	107	100	32	73	72	47	17	47	55	17	145	15
AMT|275	42	28	20	14	169	77	76	8	18	161	52	100	22	168	133	164	320	134	26	25	103	394	61	70	78	115	81	200	16	48	46	226	52	244	28	182	143	53	40	19	47	110	58	179	149	694	23	18	201
AMTN|401138	2100	814	288	3163	1324	91	47	6773	2046	44	0	1339	555	5213	6	552	0	24781	723	218	644	20	1350	35	9834	7	88	328	44	729	674	3	50	812	2013	50	1954	1893	166	1072	136	368	80	1084	61	5009	290	519	12
AMY1A|276	1034	0	1	2	1133	5	1	16	0	8	1	4	1	10	1	10	53	26	2	1	0	298	0	4	3	3	6	52	0	5	3	1	1	3	1	12	0	4	1	77	3	2	11	2	7	2070	0	14	25
AMY2A|279	12	0	0	0	50	1	0	0	0	0	0	1	0	0	1	1	0	0	1	0	1	8	0	0	0	0	2	2	0	0	3	2	3	0	0	1	1	0	1	1	1	0	0	5	0	70	0	0	3
AMY2B|280	77	26	21	13	757	62	17	8	21	255	6	49	8	155	162	118	45	61	50	53	62	618	8	69	44	100	107	282	10	34	87	89	248	69	7	319	60	46	24	24	41	24	17	221	100	297	16	9	644
AMZ1|155185	38	12	4	73	17	31	43	11	10	98	7	23	133	8	56	18	2	2	4	5	466	54	93	60	6	4	45	19	9	24	10	413	1	21	42	91	553	16	23	20	13	6	20	12	182	32	95	19	32
AMZ2|51321	3260	3628	1466	2386	1921	3543	1752	2294	2837	1732	3286	2782	1244	2435	2069	2798	3143	2230	2160	2198	3653	2167	1522	3236	2921	2336	2049	2176	1966	1744	1894	4162	1227	1991	5682	3068	2613	1829	4032	2587	3042	3641	3130	2160	1555	2408	3661	3459	1492
AMZ2P1|201283	273	59	40	88	590	113	63	75	63	144	48	126	119	168	144	507	158	98	51	199	152	453	31	107	88	92	58	258	58	86	81	442	52	250	800	321	97	85	124	203	88	73	80	122	78	853	179	298	143
ANAPC1|64682	2691	1948	604	1681	558	1961	1624	1419	1824	1806	1851	1004	1128	908	680	639	2105	686	929	1969	1532	1871	1650	1106	1103	485	1138	874	1381	1676	812	712	334	502	515	3071	1953	1893	2133	2200	3576	1978	6661	1121	2147	1259	1235	2887	828
ANAPC10|10393	462	290	363	136	259	310	136	213	321	245	297	338	137	564	254	203	323	206	211	243	380	440	117	286	130	197	189	485	142	120	191	277	144	240	291	489	132	171	421	305	278	537	366	166	140	532	459	240	234
ANAPC11|51529	4908	2274	2960	2211	5381	3432	1755	2862	3391	1695	3221	4072	1541	4835	3448	2303	4002	2958	2835	1564	2985	1569	1899	2790	2418	3735	2190	4123	3556	1652	3130	3656	1937	3806	24288	2899	2865	2517	3877	3359	3729	3429	4871	2853	1210	5900	5666	3362	1540
ANAPC13|25847	2033	2790	1612	1698	1218	3569	1755	2318	2222	1718	3771	2327	2327	2193	1744	2073	3330	1778	2348	2053	2131	1546	1075	2989	2370	1753	2022	3574	2250	1144	1990	2712	1210	1055	6434	2058	2180	1546	3439	3160	2311	3052	2256	2493	1218	1406	5178	1893	1809
ANAPC16|119504	3898	2796	2284	2617	6272	3143	2286	1672	2622	2611	4122	4607	2984	6442	2762	2859	6140	2420	2215	4035	3880	5117	2105	3984	3380	3318	2381	6879	2796	1924	2590	3466	2091	1807	5721	5378	2637	2028	3849	3880	3902	2780	4475	2436	2350	13245	6480	2889	2932
ANAPC2|29882	1598	1592	1493	1767	1400	2010	1299	1260	2185	1559	1654	1848	1049	618	1407	1343	2027	1809	1040	1286	546	2123	1393	2000	756	1502	1619	2123	1632	1349	1228	1040	1583	2512	1283	2296	2200	1688	3116	1752	1726	2587	3529	1741	1041	5217	704	1434	1852
ANAPC4|29945	1340	1183	821	905	1289	1505	893	702	1034	1182	2282	1000	575	927	892	690	2015	1151	949	724	1270	1875	917	1025	978	715	972	1310	879	656	966	775	813	431	867	1354	1006	619	1263	671	1239	675	1803	551	750	2123	958	881	890
ANAPC5|51433	12074	5478	6232	5245	6376	9624	3983	5424	5002	5209	7233	5927	3804	4733	3757	5491	5963	10014	3693	5759	5247	8791	4000	5951	5109	3674	6057	5596	4281	4364	5511	5442	4675	4667	5080	8298	7374	4281	5935	8302	9632	6814	11005	4928	4631	11067	7515	7837	5042
ANAPC7|51434	4200	3063	3539	2301	3748	5464	1996	2836	3011	2839	2787	3475	1387	2337	1770	1987	4614	5701	2601	4563	2241	3835	1407	3031	2252	1975	3258	2821	3096	1656	2132	1508	2344	1743	2605	4381	3167	2246	3420	3619	4082	2721	6100	2223	2353	5169	2354	1491	3139
ANG|283	244	21	244	170	291	111	131	109	79	115	150	51	130	155	465	79	240	85	103	79	384	183	91	118	188	170	36	262	41	202	42	580	27	263	92	169	110	80	110	133	145	139	116	310	360	599	425	231	87
ANGEL1|23357	1019	988	613	1142	409	1393	1135	826	603	973	1123	893	956	639	1167	560	981	616	511	888	929	1197	943	1244	683	441	991	505	826	929	447	596	325	899	1145	1629	1230	1222	1426	1170	1322	1621	2742	953	851	1144	1898	1498	313
ANGEL2|90806	1326	766	256	708	703	971	846	624	643	956	684	656	579	1135	592	832	787	760	490	1629	852	1554	404	962	1105	544	578	1035	434	661	450	653	411	502	746	1813	819	614	895	934	801	866	1152	648	827	1194	888	613	767
ANGPT1|284	237	37	70	231	16	35	537	73	27	71	5	47	235	125	30	39	103	145	13	44	36	65	10	382	60	8	42	20	5	192	13	90	16	235	85	502	83	101	891	99	70	180	78	39	108	110	43	193	67
ANGPT2|285	4613	1891	1113	581	1923	1050	2335	836	633	360	605	354	1778	212	4166	346	817	553	612	444	1264	307	494	600	498	327	237	885	318	1270	979	860	108	1738	531	1584	788	1085	349	275	1714	575	1043	266	376	257	647	993	208
ANGPT4|51378	3	1	0	0	0	4	1	2	1	1	1	2	2	0	0	0	0	1	0	0	3	1	0	1	0	3	1	0	0	0	0	4	0	3	0	0	5	0	6	0	1	2	0	1	2	1	0	1	0
ANGPTL1|9068	15	3	23	383	0	103	75	188	45	269	16	107	32	1	50	180	23	81	15	73	65	13	47	694	7	74	3	3	0	815	204	53	8	61	17	20	111	266	89	31	205	74	9	4	203	16	21	66	77
ANGPTL2|23452	975	1556	1372	13495	771	3564	6793	6480	1175	6618	627	1718	14571	154	16795	2622	3631	4392	665	2091	6032	723	1179	6069	1352	2279	1055	589	1489	9253	2531	16685	254	8370	2398	1384	5337	5070	4298	2168	5300	3276	6898	1490	3450	2893	721	10398	1386
ANGPTL3|27329	0	0	0	0	0	0	0	0	0	4	0	1	0	2	2	0	0	2	0	2	0	1	0	0	2	3	0	6	0	0	0	3	1	0	0	1	1	0	0	0	0	1	0	2	8	0	16	0	0
ANGPTL4|51129	5894	4583	6079	519	2856	650	614	931	2513	554	510	1124	941	1258	5068	560	1306	622	3633	673	8402	850	1311	347	2079	739	1132	4814	757	3048	4160	452	82	2307	3224	712	588	2442	105	2192	8482	1961	2314	3464	1623	2390	2277	1292	826
ANGPTL5|253935	4	0	0	2	0	5	1	0	0	3	0	0	0	0	0	5	1	0	0	1	0	0	0	9	1	2	0	1	0	14	0	52	0	0	0	0	0	0	2	1	4	7	0	0	1	1	3	0	0
ANGPTL6|83854	31	14	5	30	46	15	15	0	15	17	8	22	5	10	12	17	20	6	10	4	10	27	6	6	9	23	6	5	5	25	7	43	3	23	13	70	14	16	7	11	7	2	23	14	12	25	3	18	14
ANGPTL7|10218	0	0	0	227	0	21	42	4	4	151	6	5	40	0	83	243	0	92	0	10	38	0	15	262	0	5	3	0	1	73	13	5	3	8	6	2	172	53	101	14	18	203	2	2	10	0	0	41	1
ANK1|286	141	42	136	559	44	1912	628	289	163	347	213	228	244	12	326	922	9995	963	40	90	392	68	654	1137	87	981	96	1193	180	744	822	147	17	122	29	377	933	482	283	78	2005	105	11350	163	820	182	283	141	208
ANK2|287	41	10	42	724	1	186	207	269	77	533	30	166	228	8	249	367	82	211	46	320	143	26	66	873	48	154	74	35	11	2152	368	221	20	512	187	488	382	345	218	151	540	729	60	92	322	84	17	171	213
ANK3|288	1574	3035	705	1191	620	4591	2485	1950	3769	2312	302	1768	2045	852	1161	1203	5596	3422	668	2020	602	3596	813	3229	2256	584	2869	2597	699	2096	2325	19	747	162	424	3922	4596	935	4970	2286	1197	1997	2115	1710	1409	1996	139	1807	1701
ANKAR|150709	54	20	18	17	16	36	25	11	19	35	37	12	18	29	19	18	30	16	19	48	41	88	13	35	31	4	12	59	12	18	14	21	18	31	13	67	40	18	21	32	27	32	42	52	26	63	99	17	34
ANKDD1A|348094	256	56	106	81	180	164	145	95	149	271	290	194	160	127	372	125	54	94	75	165	293	233	157	162	247	129	120	361	131	171	201	275	135	283	88	494	166	132	92	86	254	172	285	123	261	344	59	302	179
ANKFN1|162282	0	3	6	1	0	2	2	0	49	6	0	22	0	2	0	7	2	5	10	8	2	3	0	20	0	16	0	0	2	25	0	1	2	13	1	0	112	0	7	0	16	12	1	48	1	0	4	54	0
ANKFY1|51479	7051	4427	1780	4794	2929	7196	6807	3960	5519	3998	5753	4280	3484	2260	3345	2009	4795	3589	2458	1760	2178	3197	4056	5672	8687	2237	3474	2773	1852	4469	2490	2459	1370	2080	1848	6917	4909	3594	6014	5452	6118	6822	5403	2899	3300	5175	2148	3812	2766
ANKH|56172	20208	3632	1860	3910	15303	3111	4821	3778	2928	3077	5705	1920	13866	1809	3623	4052	13828	3453	1408	1499	17005	4379	3054	5816	4189	2954	1219	6388	2467	2854	2185	9352	849	7026	2034	6784	6602	3995	1608	1029	13484	4644	4757	2556	2270	10367	3612	7157	2867
ANKHD1-EIF4EBP3|404734	1955	3334	771	2194	1125	2391	1605	2171	3426	2359	730	1778	1654	214	1168	738	2252	1282	1157	719	762	1989	1960	2823	1279	830	2460	684	1023	2625	962	522	1009	712	78	2952	2945	1634	2248	1050	1278	3664	1649	1263	1764	1306	454	864	817
ANKHD1|54882	5017	2359	1410	3221	3314	2771	3386	1981	3430	2946	1373	3016	1825	1118	2196	2089	4590	1978	2131	2728	2249	8309	1480	2772	3365	1128	2762	4311	1625	3649	2214	1190	1107	1448	2430	12523	2020	2265	3930	3517	4651	3022	7181	2466	1983	3929	948	3021	3218
ANKIB1|54467	3180	3542	989	2610	460	3693	5521	1818	3124	2492	1912	2361	7121	2024	2298	822	2703	1949	2062	2864	3795	2086	2252	3251	2231	1227	1935	2357	1602	2764	1629	2394	859	959	727	4509	2513	2750	2834	3618	4318	3944	3952	1190	2716	1183	1858	3201	1257
ANKK1|255239	44	4	43	39	7	219	61	20	38	25	32	32	18	8	24	15	101	37	28	15	48	14	25	132	37	2	246	35	56	29	89	8	33	14	40	20	183	17	87	70	24	95	52	300	35	26	86	180	15
ANKLE1|126549	788	10	12	77	72	21	11	6	10	37	30	19	16	28	31	13	51	11	11	82	47	60	95	16	3	16	9	46	22	34	29	23	4	36	9	115	25	18	116	19	24	7	1222	64	56	50	21	65	40
ANKLE2|23141	11482	4058	3286	4332	5459	10448	5546	5149	6730	5274	6817	6758	4481	3220	5986	5456	5764	11565	5242	4090	7778	6393	4393	6797	6453	4878	5360	6193	3581	5043	5967	5554	2911	4073	2372	5493	8186	5224	4408	6152	13582	10245	11942	5341	5020	10882	4852	6458	4110
ANKMY1|51281	453	140	231	210	622	301	277	220	286	446	228	270	145	58	177	214	241	328	212	206	250	777	203	362	478	253	199	366	167	209	270	203	183	175	210	417	361	340	285	512	436	405	576	212	169	733	149	150	217
ANKMY2|57037	945	1233	204	404	525	640	613	481	368	498	792	452	452	589	499	418	810	522	416	808	1045	1404	548	1087	583	480	413	1007	383	393	283	840	312	739	364	1129	676	481	1317	900	560	726	941	397	654	1623	1506	606	567
ANKRA2|57763	528	402	247	383	864	469	294	341	447	393	321	339	284	635	374	321	518	431	373	574	528	1097	163	492	582	288	351	668	214	340	427	341	203	403	172	1569	349	252	626	509	349	417	429	285	333	784	452	347	485
ANKRD1|27063	13	31	29	884	1	3961	157	2272	1639	3165	1605	1216	1510	6	6254	2540	80	2206	5	1153	5115	2	557	5189	27	2431	90	0	64	2721	23122	162	77	3	189	4	1562	5955	1110	1555	3170	6	227	1	1844	1	544	586	901
ANKRD10|55608	2560	859	850	1147	5569	2524	1406	1286	1075	3655	1245	3008	1420	2490	5613	2698	1897	2030	700	4303	2766	6233	914	2849	1110	2234	849	3645	1178	2177	2502	2480	888	2039	1129	4073	3449	1573	2019	2102	3318	1564	1843	2165	2014	3246	3561	1741	3430
ANKRD11|29123	4433	6368	3655	4073	2454	6175	5215	4732	7090	5970	7258	3755	4875	913	4634	4584	8840	5871	3216	4239	4664	5760	6872	5167	6094	3162	4759	7948	4119	6507	4879	3827	2253	3005	3170	6893	8601	6098	5210	7458	11281	6618	14404	6851	4232	5350	1639	6075	4485
ANKRD12|23253	1739	3047	1037	1588	912	2302	2085	683	2092	2787	1304	1571	2480	1318	1847	923	3648	1953	907	1396	2151	4174	1690	2229	3178	869	1622	2721	1558	2662	1660	793	597	696	1178	7805	2277	1359	2082	2837	3495	2058	2470	984	1839	1242	805	1597	1378
ANKRD13A|88455	2177	2455	2026	2427	1278	3880	3249	2412	3321	2950	1947	2086	2133	821	2938	1775	5452	4352	1890	1595	4396	3703	2012	2524	1831	1783	2682	2084	2076	4028	4158	3868	1327	904	853	4619	3354	1779	2193	2383	4290	3304	7039	1595	1357	2693	1323	6009	2905
ANKRD13B|124930	1482	198	333	412	732	396	298	156	338	271	282	151	292	295	663	138	510	302	190	249	266	1504	517	323	329	329	308	1034	245	255	192	397	393	701	128	462	478	369	408	1256	245	251	523	443	195	1552	176	149	162
ANKRD13C|81573	1130	1421	685	985	550	1871	1643	1222	1226	1189	1107	749	842	678	1277	596	2140	1351	655	1257	1334	1467	879	1436	1225	683	1122	1320	941	1468	1207	1293	491	664	498	1909	1016	866	1058	1050	1628	1419	2240	404	709	1091	564	1833	947
ANKRD13D|338692	1066	1438	2107	894	1432	2825	946	1083	1860	1936	2006	2013	1045	1911	5064	1669	1467	2790	1551	2041	1973	2125	1120	1544	3271	2329	1764	2017	1307	1233	1591	1908	1425	1386	2693	1553	1773	870	1642	1620	2515	2058	2427	2063	1074	4330	1201	1991	1455
ANKRD16|54522	437	272	204	124	397	253	193	205	129	360	240	158	133	190	151	161	234	340	165	290	264	659	128	227	248	265	169	305	251	150	261	207	197	172	127	395	145	148	278	323	222	179	452	158	355	511	125	218	194
ANKRD17|26057	6425	8118	2425	4076	1209	7966	5642	4485	7238	4929	4807	3091	3587	3446	3375	2122	6508	3638	2378	9097	3485	7457	4319	6023	6450	1287	3812	3462	2984	6364	4220	2667	1557	1437	1588	8264	7718	4731	6132	6433	9765	11184	10580	2860	2701	2713	1107	11617	2826
ANKRD19|138649	302	227	524	108	564	185	103	198	175	227	335	292	97	251	259	167	208	247	258	132	314	247	112	125	123	179	280	221	266	81	243	173	152	269	862	198	134	232	261	247	200	141	490	229	139	793	141	120	224
ANKRD2|26287	8	10	26	78	11	180	10	122	57	81	19	130	9	9	29	908	17	14	10	65	41	2	12	545	15	3520	6	7	18	177	1107	5	17	2	105	10	107	630	17	60	127	29	38	34	88	56	30	32	94
ANKRD20A3|441425	13	3	4	2	3	6	9	1	12	30	0	10	8	17	12	4	4	3	13	66	26	54	2	10	6	14	1	83	4	12	6	1	7	21	0	53	2	2	1	2	11	8	4	19	11	35	9	9	16
ANKRD20A4|728747	0	0	1	1	0	1	0	0	0	2	0	0	2	1	0	0	1	0	0	2	4	5	0	0	2	0	0	12	0	2	0	0	0	0	2	1	2	0	0	0	1	5	0	0	1	1	0	0	2
ANKRD20B|729171	5	3	6	4	3	5	1	2	7	19	1	2	4	13	2	2	4	4	1	16	11	18	6	7	4	3	3	45	2	5	1	1	3	14	2	18	12	0	0	1	5	11	5	9	6	18	3	0	7
ANKRD22|118932	4021	3428	830	654	6844	3340	1457	2510	3150	1390	826	4150	285	2645	1084	404	2310	2155	1318	1450	46	66	364	1950	2220	1318	4116	3501	2452	2700	3075	100	1498	41	1012	2835	1005	646	1688	293	456	616	353	1648	1198	6377	134	4495	1319
ANKRD23|200539	54	49	50	750	114	1949	83	1221	661	2486	337	815	105	38	288	4844	13	836	22	808	913	291	335	6440	40	3998	77	103	12	1523	5882	41	92	33	100	158	11374	2938	100	924	3865	42	60	175	1819	205	86	95	1388
ANKRD24|170961	13	14	7	7	26	16	7	2	6	11	3	13	14	4	23	4	11	12	0	15	8	40	3	30	6	47	14	33	3	14	10	19	2	21	31	41	27	28	10	39	11	24	59	22	36	49	1	5	34
ANKRD26|22852	442	509	147	177	106	654	335	163	194	433	455	168	252	353	285	142	578	323	278	333	274	1101	285	306	284	173	319	419	301	281	266	188	141	104	131	1131	312	259	485	340	567	592	510	99	250	215	122	111	192
ANKRD26P1|124149	0	0	0	2	0	0	0	0	1	0	2	0	0	1	2	0	2	0	0	3	1	0	0	0	0	0	0	0	0	0	1	0	0	3	0	3	0	1	0	0	0	2	0	0	1	2	1	0	1
ANKRD27|84079	2557	2833	1468	1563	990	3563	2524	1651	2847	1935	2025	2035	1159	1482	2266	1344	2906	1523	1531	2383	2696	2407	1610	2232	1321	1261	1703	2634	1668	1625	2283	913	619	804	766	3131	1895	2037	3055	2101	4843	4229	6417	1525	2271	1823	1420	2254	1570
ANKRD28|23243	3026	1793	748	1492	1720	1620	1731	1176	912	1857	659	1213	1217	581	1947	801	1532	1452	580	2809	1953	4257	1759	1451	1306	1073	997	3430	774	3583	1427	1173	528	1625	1156	4654	1585	1303	1361	1567	2635	1551	2009	869	1342	3046	736	2074	1947
ANKRD29|147463	2798	1357	136	492	2595	1778	276	2616	596	423	408	246	273	829	338	964	481	1061	195	183	216	1836	320	1259	1887	139	643	550	252	416	324	41	116	87	219	603	516	244	339	21	691	304	2097	399	545	796	120	169	144
ANKRD30A|91074	0	0	0	0	1	0	0	0	0	0	0	0	0	0	0	0	0	0	0	0	0	0	0	0	0	0	0	0	0	0	0	0	0	0	0	0	0	0	0	0	0	0	0	0	0	0	0	0	0
ANKRD30B|374860	0	2	0	0	0	0	0	0	1	1	0	0	0	2	1	2	6	0	2	1	1	0	1	3	0	0	0	0	0	0	1	2	1	2	0	2	10	2	11	0	0	0	0	0	0	1	0	4	0
ANKRD31|256006	17	67	2	1	0	7	3	5	19	6	6	2	2	8	4	0	7	4	0	0	1	6	2	4	5	0	55	0	16	54	14	2	0	1	0	4	3	4	2	2	1	0	3	1	0	0	1	7	1
ANKRD32|84250	683	284	154	316	338	202	238	225	352	357	214	213	199	225	166	194	307	168	329	335	312	914	329	335	467	202	256	562	160	258	103	144	121	269	207	1987	217	261	407	139	299	454	600	169	241	631	221	200	545
ANKRD33|341405	0	3	1	0	0	0	0	0	0	0	0	0	0	0	9	3	1	0	0	2	6	1	0	1	0	0	8	0	0	0	0	0	0	0	0	2	0	0	0	0	1	0	2	2	1	4	8	0	0
ANKRD34A|284615	57	21	21	22	40	54	30	45	8	34	25	54	35	21	142	23	19	32	16	45	57	66	50	62	46	37	21	55	9	39	33	48	67	43	11	79	47	49	19	22	37	35	36	24	31	105	12	55	19
ANKRD34B|340120	207	0	3	0	227	0	2	0	0	3	2	0	3	0	1	4	0	0	0	6	1	82	5	0	3	0	2	306	0	3	0	8	0	0	9	4	1	0	23	0	1	0	4	1	55	167	16	0	0
ANKRD34C|390616	0	0	1	0	0	1	8	0	0	1	0	1	1	0	0	3	0	0	0	0	2	1	0	3	0	0	3	0	0	1	1	0	1	0	0	1	10	1	1	0	7	6	0	3	1	1	0	4	0
ANKRD35|148741	471	975	134	158	410	2639	106	638	2157	1611	7	1521	81	186	243	102	3821	4232	381	121	19	240	113	540	645	99	387	79	672	1525	1370	82	426	54	234	97	1901	130	155	749	211	61	186	1982	260	2517	8	270	571
ANKRD36|375248	136	90	112	36	147	120	94	46	88	267	128	141	117	198	189	85	77	191	90	228	700	958	108	67	173	225	151	377	55	110	110	283	157	273	45	579	4848	117	84	151	259	78	239	282	195	366	120	153	160
ANKRD36B|57730	60	24	24	25	11	22	23	12	24	82	37	18	24	27	19	4	19	11	21	40	73	270	36	20	30	24	32	89	13	45	13	31	7	17	0	130	322	27	20	14	66	27	79	17	25	55	35	47	21
ANKRD36BP1|84832	279	201	22	306	5	258	496	204	176	253	72	55	247	78	74	14	234	178	36	272	148	481	202	225	522	10	149	59	132	433	190	38	11	7	5	412	374	184	220	294	521	276	885	60	242	23	108	562	130
ANKRD37|353322	329	361	434	148	225	130	92	56	318	200	171	71	152	1349	447	135	164	131	238	229	447	705	150	187	357	156	76	356	1617	983	376	709	77	455	513	210	188	43	246	553	922	309	87	465	214	1073	763	116	402
ANKRD39|51239	332	393	500	351	435	299	258	328	264	237	504	348	281	378	238	299	457	336	214	361	304	391	120	345	389	404	284	552	221	209	270	269	370	163	1156	443	24951	275	371	492	359	378	582	459	127	879	412	525	178
ANKRD40|91369	2467	1070	1065	2002	949	2681	2301	1918	3497	2011	1657	1180	1824	1681	1952	1887	2012	2823	1391	2822	2357	1912	2187	3341	2198	1452	1508	1450	1462	2120	2058	2461	679	1921	1611	2975	2940	1561	2837	2917	3720	3748	4394	1688	1642	2430	1810	3288	1279
ANKRD42|338699	485	353	266	328	173	203	554	269	371	419	470	291	347	105	383	62	979	516	234	192	756	449	169	343	206	294	399	137	328	305	273	298	184	175	92	633	574	333	571	473	426	623	536	272	117	231	115	409	148
ANKRD43|134548	987	0	1	21	295	2	17	5	0	3	14	7	15	3	7	9	23	3	0	44	4	232	7	9	3	0	7	84	4	8	7	23	3	7	8	27	5	7	18	4	2	74	5	21	14	179	17	10	17
ANKRD44|91526	227	12	11	520	22	48	274	78	56	203	16	39	96	17	87	22	68	56	41	64	34	479	34	212	86	42	22	103	20	548	32	86	7	37	7	1119	181	133	156	24	159	175	80	62	188	71	24	141	111
ANKRD45|339416	5	12	1	3	0	5	27	3	5	4	0	3	1	4	5	4	15	4	4	2	6	11	2	6	8	1	35	6	3	14	0	4	18	48	1	5	80	1	2	2	9	4	3	9	2	2	5	33	1
ANKRD46|157567	1159	1647	602	561	517	1247	929	868	1071	973	688	705	654	2308	1039	289	869	1298	351	3973	1008	1583	492	995	677	231	1057	797	800	429	692	430	243	453	621	710	1561	677	890	816	733	919	1905	575	662	673	1331	589	343
ANKRD49|54851	617	442	386	396	301	589	601	392	514	692	514	643	416	718	421	207	921	427	404	384	806	1237	268	664	346	454	618	463	395	367	393	225	342	269	124	905	844	286	757	486	798	557	949	540	467	402	880	669	275
ANKRD5|63926	1036	1588	175	1099	114	1527	1183	1034	913	469	863	510	191	771	286	262	2056	513	587	610	859	701	112	973	590	196	1085	441	656	420	440	70	289	49	187	1431	1359	819	1137	817	1435	1930	656	498	369	513	550	2091	366
ANKRD50|57182	813	3565	1121	1188	267	2101	2598	2388	2656	1438	2587	721	3303	1830	1334	673	3974	2511	647	1777	2147	1267	1449	2661	2244	353	1912	891	644	2611	1621	1379	345	918	7473	2893	1849	1429	2120	3512	4097	5486	1878	1009	1440	582	695	3208	729
ANKRD52|283373	4289	4557	1401	3805	1614	2727	4531	3941	3680	3346	1858	2183	3250	487	3393	2002	1943	4065	1982	4023	4490	5299	3358	3301	3168	1524	2454	1937	2698	4121	3334	3424	1436	2733	1330	3926	8767	2918	4392	3457	8038	7879	9389	2549	3632	4703	916	4110	2888
ANKRD53|79998	39	0	2	22	30	3	17	10	3	14	15	7	24	1	10	21	18	3	3	9	20	60	1	8	6	1	2	10	2	18	18	56	2	9	24	12	7	6	9	5	9	8	7	33	7	61	4	44	10
ANKRD54|129138	1142	1059	827	648	1549	1383	512	973	764	755	1223	935	704	785	934	718	1452	1105	625	591	1109	1196	702	1144	932	871	598	1250	710	583	723	1195	646	886	1945	709	989	624	1649	590	954	1318	1392	851	581	3240	706	990	641
ANKRD55|79722	6	1	0	6	7	5	9	4	3	10	3	7	1	3	6	10	11	0	3	1	1	42	2	4	2	3	4	12	0	11	7	4	1	5	0	30	2	3	9	2	9	9	2	2	10	13	0	1	3
ANKRD56|345079	448	82	98	88	102	438	209	259	527	221	50	320	82	168	83	66	136	211	96	195	23	560	4	233	653	96	131	319	305	729	407	37	12	1	21	536	331	61	99	404	180	142	194	134	80	627	18	302	788
ANKRD57|65124	2691	14323	4698	3291	1544	10062	3158	5993	13705	4874	4099	4383	2619	4972	3370	3059	5088	3042	3090	3611	5588	4170	4320	3040	10378	1625	8191	3731	7057	11581	7924	1143	1267	1052	5260	7073	4465	5851	4235	4719	11250	7655	8595	4839	11206	2102	4134	6491	2386
ANKRD58|347454	21	9	5	63	26	26	48	9	13	36	1	23	4	3	23	62	39	44	16	13	19	21	21	64	11	142	14	67	5	55	9	92	4	13	16	121	38	47	52	11	20	6	30	19	15	90	8	26	20
ANKRD6|22881	432	23	28	155	831	78	182	282	42	921	48	70	236	533	244	128	191	919	262	344	616	1235	40	164	461	29	209	265	162	415	44	178	23	253	508	638	135	101	107	134	136	261	133	181	94	721	288	237	395
ANKRD7|56311	14	0	0	1	0	0	0	1	0	5	5	0	1	17	3	1	2	0	0	0	14	2	0	1	0	0	0	0	0	1	0	9	1	15	54	2	2	0	1	8	0	0	0	1	0	0	0	2	0
ANKRD9|122416	163	425	1116	132	168	246	141	237	174	247	236	198	94	213	535	323	349	273	233	248	132	334	300	195	270	401	631	231	293	357	408	230	165	236	336	203	259	106	139	556	666	292	1217	711	265	704	232	331	271
ANKS1A|23294	1722	4725	1316	2850	1891	5993	3298	3462	2810	2130	2237	1761	2478	836	2095	3128	7974	2918	1334	1861	1521	7670	2786	2958	2313	1310	3010	2131	1924	3111	2502	897	690	1012	1529	3588	3051	2329	4282	3360	5417	4286	4541	2123	1563	2438	1138	2975	1968
ANKS1B|56899	33	3	3	10	6	6	2	1	3	22	1	6	8	6	4	5	6	7	1	5	3	19	3	9	2	4	2	19	2	10	5	17	4	7	2	22	13	3	2	1	4	7	4	2	6	23	0	4	3
ANKS3|124401	395	258	339	214	927	365	276	250	227	500	373	550	406	166	524	472	366	472	341	328	383	830	290	298	216	476	360	645	131	230	258	845	361	672	497	470	515	243	291	358	389	267	652	622	353	967	136	235	533
ANKS4B|257629	0	1	1	1	0	1	0	0	0	1	4	1	1	0	1	0	1	1	1	0	0	2	0	0	0	0	1	0	0	1	0	0	0	0	0	3	1	0	0	3	0	2	0	0	4	2	1	1	1
ANKS6|203286	1815	1523	596	1068	1123	1088	1115	918	1009	1102	921	689	687	540	1319	998	969	886	596	1409	1741	944	605	1277	1132	639	860	1437	1326	760	872	1083	1126	1108	636	825	1662	947	1608	1668	1213	2037	4261	1339	864	1604	1011	1820	850
ANKZF1|55139	1558	1351	1198	736	1743	1626	806	1069	1841	1192	2037	807	904	781	2204	1079	2298	613	1660	799	1664	2534	849	980	1871	981	884	532	702	908	998	1399	842	820	1255	1530	1195	974	885	1049	2032	728	2849	1279	1085	4165	669	345	727
ANLN|54443	3825	4974	1987	4044	1233	3152	4106	3615	4202	4051	6383	5221	2038	6834	1480	2536	4531	1791	2635	7486	7429	4803	3989	2298	4179	2645	2000	4466	4797	2262	2232	3746	975	1998	884	4386	4159	4229	6318	2406	8332	14166	9465	1764	4369	2539	9788	5166	2344
ANO1|55107	1657	1256	4885	3138	277	11624	6645	7026	5539	6314	7775	4043	5779	4727	12489	6732	3960	7077	2491	8729	11029	3157	1489	8157	84510	5413	3523	152	9377	3263	5211	1480	676	2007	6851	433	9456	6417	5538	10935	9919	15431	30925	4629	7079	2927	2967	100420	481
ANO10|55129	1288	2576	681	703	409	2375	1601	1365	859	1137	1142	612	1059	650	1475	503	1764	1031	604	849	1996	1486	918	1046	950	1357	821	869	1330	1596	816	1267	767	640	572	946	1282	707	1043	1032	1097	1706	1750	864	702	1751	1255	3127	544
ANO2|57101	6	20	16	32	11	16	15	15	10	34	4	13	12	6	57	149	9	25	6	21	17	13	7	22	6	16	35	6	10	20	15	20	8	37	6	19	65	22	28	18	45	24	45	36	21	10	5	14	5
ANO3|63982	23	0	0	0	3	0	11	139	0	0	69	1	0	1	1	2	2	2	1	12	7	4	0	18	3	43	0	1	0	2	1	6	0	17	0	4	2	0	0	0	1	2	1	7	4	7	0	2	2
ANO4|121601	725	6	19	16	366	75	15	39	6	202	2	11	33	7	18	20	3	6	0	25	51	149	3	167	724	0	13	589	8	19	18	151	7	1	2	315	16	15	15	1	574	53	14	15	590	252	8	8	3
ANO5|203859	4	3	1	59	1	142	39	84	44	211	25	71	29	3	135	450	3	87	7	260	147	1	41	539	29	227	3	0	1	152	242	8	4	0	11	21	317	228	32	70	525	126	22	24	148	1	39	26	43
ANO6|196527	2564	4382	2270	5096	1276	3491	5451	5811	6455	4345	2304	2765	6271	2268	6458	2696	4072	3864	3488	2932	9139	2067	2919	7136	6678	3108	1663	2322	3138	5473	5220	5619	794	1740	1613	4478	7055	5036	4125	3611	12514	10748	8670	2393	3187	2854	3754	9387	1768
ANO7|50636	19	6	20	25	13	37	20	9	13	19	18	12	30	8	48	23	42	9	37	13	40	5	5	9	8	12	11	11	6	23	12	76	7	32	31	10	24	27	9	15	95	12	125	32	18	35	13	10	6
ANO8|57719	592	457	317	304	512	569	358	341	415	568	127	314	385	192	515	258	876	454	224	400	316	1920	532	376	1104	347	893	519	217	787	351	344	332	183	27	1085	747	182	293	397	508	382	1215	350	434	530	214	338	451
ANO9|338440	5449	881	364	158	3196	2043	325	405	937	611	154	381	30	689	467	294	829	120	635	697	215	1684	425	200	599	1827	1949	1619	660	494	726	32	1504	185	370	1014	1199	55	193	550	318	826	2203	894	849	6816	474	1666	548
ANP32A|8125	4438	4224	4328	2751	2294	4855	2691	2808	3850	3541	5289	4533	3203	1731	5049	3869	5808	1756	2894	5503	6675	9017	4253	3720	3519	3611	2209	6312	4215	2483	3463	3324	2047	4752	7301	8230	3363	3526	5726	5484	7390	5112	10230	3067	3508	10192	2558	3973	3412
ANP32B|10541	8052	10515	8841	6019	10049	11502	4165	5209	11230	6211	13745	13185	3635	4960	5997	8450	11521	4556	9056	13386	9811	11773	5996	5787	4936	5812	6037	15974	9399	4338	7115	6106	8162	6702	11760	11616	3477	6685	15244	10127	11230	9229	18511	6359	6733	16803	5561	8601	7481
ANP32C|23520	9	19	12	5	5	6	5	6	12	9	14	16	5	3	9	10	23	11	12	25	21	35	10	5	11	10	6	26	4	6	10	12	5	13	18	21	4	10	10	9	22	6	26	3	8	35	13	5	14
ANP32D|23519	0	1	2	0	1	0	0	0	0	2	3	0	0	0	0	0	1	0	0	0	0	1	0	0	0	0	1	1	0	0	0	0	0	1	0	2	1	0	0	4	2	1	2	0	0	1	0	0	2
ANP32E|81611	3199	3053	2636	2196	2637	4385	2558	2592	2958	2786	4318	2442	1662	1417	2437	1139	4514	2769	1692	9629	5359	5842	2811	9972	3621	1861	2048	10353	2718	2286	2960	2670	910	2046	8265	7701	2188	2380	3094	3251	4608	3469	8504	1762	2773	4236	1116	3442	3110
ANPEP|290	450	484	934	2012	681	737	3346	1934	746	990	1041	839	3334	152	3752	829	1619	572	418	546	5077	347	1231	1297	991	407	439	646	180	4059	796	1754	223	1669	999	757	1866	860	1289	343	2040	1426	2446	841	1820	975	2421	1264	247
ANTXR1|84168	8026	1943	2502	8734	2483	5660	14807	7142	2867	6076	818	1752	26015	2051	15759	2621	18535	4449	1209	3714	8024	5437	4151	8748	5783	2374	2026	4171	1693	9020	2886	21756	1020	6662	2833	6338	12022	6453	6245	3441	3372	8307	6338	3602	4760	4428	3242	20911	1881
ANTXR2|118429	529	3245	1504	2782	261	2293	2724	2215	3108	3271	3940	1778	3119	1996	4154	781	1305	1265	1073	1091	4742	1012	2464	2491	1162	461	264	381	549	3613	1663	3214	122	959	520	2981	1671	1998	1908	415	6287	6831	654	994	1127	952	3195	6588	573
ANTXRL|195977	0	0	0	0	0	0	0	0	0	0	0	0	0	0	0	0	1	0	0	0	0	0	0	0	0	0	0	0	0	0	0	0	0	0	1	0	1	1	0	0	0	0	1	0	0	0	0	0	0
ANUBL1|93550	391	11	67	208	192	55	256	134	92	159	104	53	113	123	130	77	180	121	91	154	201	926	132	286	224	48	138	285	90	196	72	119	11	131	106	845	225	114	267	134	149	170	286	106	158	388	34	239	168
ANXA1|301	8167	339782	80148	31453	6314	220965	18458	114639	137059	81281	42473	112962	12029	343802	79814	12462	29706	90009	115112	51528	41249	65122	19964	21728	58293	19110	271845	43810	108141	174598	203933	19439	92760	9517	19265	41977	18602	27549	55937	34005	108284	86901	28487	32251	56236	27875	77731	52732	100327
ANXA10|11199	0	5	2	15	0	1	0	0	14	1	0	94	0	211	0	27	3	16	0	158	1	1	2	1	5	7	1	5	0	4	0	0	7	2	49	81	0	0	4	91	7	3	1	10	3	0	9	2	24
ANXA11|311	7828	5830	4390	8759	4488	8425	9133	8529	6649	6390	7986	14895	7056	2832	8866	11813	10363	8071	5093	6145	6867	8807	3463	11745	5652	12688	4417	8021	12307	12717	12104	10245	3865	3947	6351	10106	9076	5335	7949	14933	15842	11717	9962	6392	3655	8629	6951	13677	7261
ANXA13|312	7	161	27	74	2	56	87	30	18	5	11	25	319	4	100	122	58	30	16	6	14	2	17	65	17	7	0	2	2	16	54	10	4	0	48	0	18	104	42	3	35	57	1	107	38	0	66	11	1
ANXA2|302	42935	80524	80694	27055	25924	65624	27596	45087	75473	37385	73228	68957	36756	107086	68626	48286	37853	46024	34225	48293	101292	38808	45201	60329	40265	60335	32182	71994	52482	43845	76047	52596	37001	42668	79594	41029	47269	33863	87267	54877	88500	124215	113252	50199	50224	75377	134363	69180	31707
ANXA2P1|303	1155	2754	2471	928	588	1927	833	1277	2232	1354	2535	2080	1234	3822	1988	1244	1305	1182	1054	1405	3378	1214	1394	1652	1048	1315	898	1969	1473	1162	2142	1544	938	1003	371	1359	1275	995	2324	1704	2704	3690	3507	1306	1692	1936	3871	1962	1091
ANXA2P2|304	32701	71135	59722	21591	13895	48546	22787	34810	59808	30342	57303	48668	27798	90989	49025	32274	28655	32303	24189	38133	73379	32215	37500	49301	32076	35303	25174	46159	37526	37770	54192	37346	25220	24812	11712	36075	39656	26962	63412	40788	73477	103673	86625	34535	39126	47530	108979	55858	25657
ANXA2P3|305	103	547	410	191	97	499	216	411	566	288	503	387	302	546	397	218	427	196	218	324	514	222	416	530	176	287	155	607	360	357	435	271	223	340	329	277	415	211	507	434	684	1085	864	209	378	276	1036	489	189
ANXA3|306	1406	3294	5935	537	678	5863	1088	1157	2443	1542	3857	1241	565	1357	2824	1494	2018	1206	2704	627	5681	1047	1542	2101	4685	5093	1431	2476	1396	3515	6316	1396	1117	37	715	685	1489	2493	1376	283	5754	6929	1032	1203	892	2422	10308	4492	2071
ANXA4|307	6603	7254	4265	4023	4246	7146	5134	4944	5570	3773	5321	5173	2851	6629	5206	3974	7976	3751	3191	3871	5360	4550	2775	8900	5024	5608	2486	8078	4654	3029	6866	5102	1860	978	3080	3863	4045	3142	5734	3888	6559	9775	7249	2642	4498	9284	12121	6249	2483
ANXA5|308	15968	16634	15544	10295	7338	16188	11790	16761	19423	14035	20675	9670	18462	21179	25484	12546	12755	10904	8488	8250	26239	9786	11349	20122	7927	12848	6048	11841	8122	13229	14256	40103	4984	16328	15353	17578	11494	15655	16646	10169	22722	30393	22201	6406	8152	12082	34434	34787	6475
ANXA6|309	9286	1129	2333	7607	14125	2943	5697	5373	1527	4421	1501	2229	13377	423	8625	4521	3733	2256	907	2115	8699	6179	1465	6195	1148	2849	934	4641	431	7957	3030	8061	506	8208	3691	9803	4632	3957	4278	1362	4533	4129	2528	1633	3278	18647	2564	6605	2869
ANXA7|310	11690	8196	5768	8458	6304	13877	5646	9288	8882	5585	10607	9091	3585	9757	4007	6318	8589	7269	4409	6290	5714	9377	5629	8845	7664	4720	5799	11388	7135	5365	8284	4775	2756	2396	4223	10450	5788	5283	9104	10068	11125	9847	12555	4074	5314	11416	10940	9919	5336
ANXA8|653145	9008	12256	23879	15125	30255	17539	17765	22881	29085	14079	17727	29590	9172	16024	9997	20914	25681	19123	16561	1987	16735	16689	7568	21710	18533	32740	11868	24699	15668	11578	18651	4443	9048	1713	20926	14448	13056	10816	27633	23620	18236	36116	14598	15152	20849	39927	25234	21477	8377
ANXA8L1|728113	9	34	6	0	25	38	23	30	74	25	61	6	9	116	0	17	14	0	33	0	41	11	0	94	0	0	0	3	2	16	2	0	8	11	1	14	23	22	42	54	0	0	90	9	46	61	35	94	51
ANXA8L2|244	8841	6583	8296	4308	5827	8629	11594	7150	10483	6205	6646	11929	4749	4331	3366	6236	8476	6294	4229	1200	4334	4257	4510	11424	6180	5616	5270	11662	8737	5087	7533	1302	3760	421	718	3913	10827	6296	12224	4562	13544	17068	3288	4137	6977	8375	11869	9267	3176
ANXA9|8416	132	119	32	20	28	1133	255	34	1097	60	18	65	17	55	24	49	2614	50	135	10	16	143	8	51	107	84	144	30	319	889	693	16	443	7	174	36	319	24	24	184	60	61	425	203	22	1290	16	439	140
AOAH|313	464	32	57	934	84	196	439	132	123	520	17	292	101	15	241	322	313	213	112	103	11	386	95	690	72	1184	122	389	36	962	106	214	45	272	115	2519	217	757	908	42	334	134	132	49	334	187	100	294	408
AOC2|314	10	13	10	13	29	45	5	12	11	35	6	10	14	25	51	22	32	47	17	35	38	104	27	19	14	34	34	16	12	20	24	18	9	63	2	32	32	19	38	19	36	27	50	75	19	23	17	16	25
AOC3|8639	121	305	458	917	48	325	899	537	265	446	85	135	1121	16	1318	620	250	424	49	410	319	92	146	1646	99	220	126	92	53	1846	223	916	85	387	267	372	804	675	559	180	1326	1037	427	119	425	121	88	840	162
AOX1|316	237	148	61	1240	9	161	509	623	139	398	63	119	42	23	99	399	41	42	96	112	107	14	38	336	100	22	98	2	41	960	135	1637	13	26	18	574	610	147	89	10	868	317	279	252	323	31	205	286	163
AOX2P|344454	0	2	0	1	0	2	0	0	0	0	0	2	0	0	0	0	0	0	0	0	0	0	0	0	0	0	1	0	0	0	0	0	0	0	0	0	0	0	0	0	0	0	0	0	1	0	0	1	0
AP1AR|55435	991	1177	428	468	399	1179	712	919	926	1022	797	899	521	693	877	341	1425	1187	409	922	659	1692	513	1107	536	421	950	1204	666	802	917	561	378	434	1033	2124	711	545	1289	1185	1207	1446	1664	846	587	887	931	1369	671
AP1B1|162	7836	12915	6097	11957	6023	17022	9351	17677	9506	9032	8276	6725	8502	2562	5185	12187	12940	9540	4541	5765	4855	6314	4784	10760	9484	7523	7750	6112	8066	10197	6502	6297	3667	4378	15897	7610	12179	7252	12260	7428	12152	12553	14884	7005	4778	14954	3109	20767	5696
AP1G1|164	3523	7269	2111	4822	1372	8343	6418	4649	6362	4481	5132	3444	4153	3026	3484	4200	9253	5497	2582	4852	5099	3350	4104	6217	5181	2244	5940	3552	4518	6135	4625	2422	1774	1980	2505	5379	8121	4771	7950	5151	7217	4869	10905	4025	4296	2409	4176	8128	3397
AP1G2|8906	3038	3222	3444	1733	3068	4596	1412	2171	3397	3495	3027	3045	851	1960	2137	1812	2515	3074	2392	2195	2367	4170	2823	2807	2388	3340	2364	2858	1212	2040	1798	1561	2348	1277	1435	4575	2921	961	2815	2667	3681	3472	6184	4318	2333	7470	1331	2632	2557
AP1M1|8907	3280	2754	2045	2837	2692	2838	2606	3039	2432	2079	2112	1789	2548	1271	2699	2370	2256	2399	2084	1798	4660	2269	2248	3137	2593	3181	1850	2951	1627	2540	1669	4251	958	1946	4267	4290	2681	2128	3446	2120	4110	4784	4828	1677	1863	3088	1906	3283	1774
AP1M2|10053	2641	3557	1278	1335	646	3293	1673	1831	3264	1239	2295	2687	956	1892	1401	1271	4304	1829	1742	2538	3731	1276	2106	1823	2014	3469	2765	1588	2760	1296	2006	460	1860	13	2486	2568	2307	540	4934	2800	3033	3654	6264	1898	1432	2926	3795	1891	1690
AP1S1|1174	2748	4473	2772	1363	2814	3038	2036	2132	2302	2410	4987	2364	2652	4519	2352	1604	1708	1652	2695	3960	3113	838	1488	2327	1553	2791	1432	2061	1948	1285	2229	1894	2899	2072	981	2048	1406	1665	2093	3296	2940	3518	2647	1504	2384	4457	4427	2944	1406
AP1S2|8905	661	521	180	568	246	634	684	686	390	739	702	379	485	1086	871	658	422	509	210	574	709	488	249	1407	326	758	209	733	202	721	679	1005	106	244	185	1482	679	628	692	386	672	488	611	185	547	350	646	473	365
AP1S3|130340	248	923	552	556	92	1066	240	387	713	454	631	275	397	371	217	189	846	383	246	429	309	854	229	187	561	562	380	257	557	666	658	94	289	29	727	761	595	504	253	493	1448	797	1735	240	537	255	809	307	234
AP2A1|160	10144	6966	5456	6775	6737	9098	9159	8054	7939	6642	6976	5467	5836	1625	5927	6249	8129	6450	3546	3238	6088	7345	5378	8899	7200	5378	5080	5696	5498	6735	6177	4744	1901	5938	4207	8987	8430	6521	7440	6220	9947	11121	16942	5124	6198	10423	2650	11495	4784
AP2A2|161	4646	3545	1316	3411	2597	3856	2903	3318	3038	2608	3941	2178	2709	1710	2941	2203	3788	1936	1757	2244	3009	3186	2253	2563	2780	3941	2293	2871	2105	2932	1611	3818	1059	2531	1869	4989	4151	2816	2968	2589	6245	4944	8170	1672	1903	5649	2185	3639	1974
AP2B1|163	14387	5601	4268	12491	6896	8905	12420	6684	11994	7720	5478	4639	6921	4944	7170	5757	10324	6276	5592	5164	18495	10486	9905	9689	10450	8814	2803	3847	7952	8340	7409	10773	1446	9867	4528	13593	9678	13112	10612	9067	29033	22719	13875	3769	5982	12032	11923	13665	3405
AP2M1|1173	16739	24929	16072	16428	10909	32305	15128	36194	27327	15732	41652	25684	23854	12169	21445	29035	27259	20108	21808	16027	27802	15420	15295	33150	45562	22171	11456	32333	17326	14791	16023	37274	8409	17287	52256	27266	21880	13696	30319	24720	28482	52079	55309	22716	15741	38175	35756	38447	15495
AP2S1|1175	6065	6803	6834	2828	9000	7768	4749	4986	5733	4588	5971	8611	3459	5119	6217	6810	8909	6155	4089	3687	5920	3578	2255	5400	4054	4432	4707	5126	6492	3987	5546	7024	3478	6494	24658	4612	3933	3022	5669	4239	4717	5315	8901	4652	4881	12533	7600	7965	3704
AP3B1|8546	3469	5468	1881	3533	2408	4031	3236	4399	4020	2603	2010	1479	2741	1189	2409	1871	4201	2246	3041	2150	3932	4553	1792	3654	3142	1805	2504	2790	2063	3821	3688	2256	1170	2005	1044	6599	2372	2417	4561	3236	3665	4199	3546	1531	2005	3001	1882	4226	2505
AP3B2|8120	548	1	1	17	6	44	9	24	10	34	24	18	86	56	104	8	22	47	2	57	94	640	8	57	25	10	22	483	2	75	8	17	3	9	31	231	6	5	4	58	18	148	48	69	9	466	163	19	70
AP3D1|8943	8812	12239	6837	7850	5052	9355	7700	7593	6336	6752	5910	6310	6700	1491	7047	6561	11540	7036	5578	7876	13327	7628	5695	5871	8440	4814	7720	6605	7393	9878	7417	5137	3069	4403	6119	11753	10352	5761	9616	8258	14190	14532	22896	6395	4748	7132	3223	11363	6851
AP3M1|26985	3579	3002	1205	2788	1844	3060	2994	2374	2704	2085	2646	2860	2081	1631	1640	1476	3447	2112	1855	1935	2631	3661	1539	2885	2950	1198	2143	2175	2073	1876	1848	1180	922	1013	758	4365	2894	1594	3819	2466	3179	4092	3991	1620	1225	2025	2092	2767	1451
AP3M2|10947	2457	205	285	370	1001	1118	516	404	257	1044	562	601	631	734	941	483	2392	1455	527	3581	636	3167	342	393	442	637	731	1255	467	535	327	438	309	716	205	3320	804	749	810	525	1281	716	1209	686	690	1486	1304	423	606
AP3S1|1176	2001	4192	3615	1965	3251	3153	2459	2941	3202	2308	1964	3209	2367	2905	3270	2178	4500	2012	3453	1278	5917	2454	1915	2609	3919	2995	2530	3207	4742	2389	2105	3681	1423	2084	2911	4761	3402	1979	3979	1845	3673	2494	3808	1967	2219	2748	3327	2678	1496
AP3S2|10239	4074	3471	1763	1841	1559	2934	1453	2631	2600	2029	3668	3157	2116	1932	2101	3221	1784	1710	1356	1745	3026	3114	852	3381	2134	2311	1554	3491	2662	1624	1582	2264	2103	1048	1618	4397	2227	2261	2137	4087	4595	6097	2914	2351	1179	7221	3318	3044	1638
AP4B1|10717	697	712	245	649	638	842	442	642	650	826	861	489	389	845	670	401	450	619	418	317	1029	639	577	914	451	599	483	362	235	434	530	709	282	778	605	1577	318	640	671	402	723	950	1024	369	485	1638	582	980	739
AP4E1|23431	710	1866	735	788	250	1806	1369	986	1713	1011	1305	1089	714	994	807	712	1560	980	675	860	1328	1456	1070	1788	1177	687	1315	1445	955	1529	1419	585	537	468	349	2335	2030	982	1376	1376	1818	2332	1435	741	858	889	679	2322	604
AP4M1|9179	1063	1122	388	658	551	939	505	762	596	698	851	467	1519	739	671	343	667	643	555	691	829	453	492	1090	555	691	405	501	436	547	510	934	716	508	753	1017	632	687	1206	886	991	1121	771	519	536	1641	1167	676	453
AP4S1|11154	63	145	222	104	89	412	129	104	187	185	164	213	103	345	286	172	498	120	107	235	109	138	309	179	154	117	128	177	91	134	120	169	31	208	500	218	102	120	217	280	236	124	413	176	188	258	371	209	54
APAF1|317	1934	1008	413	896	547	1092	1059	572	698	1096	875	442	685	393	933	445	1041	624	587	818	1828	1743	914	860	846	533	565	1346	445	1203	538	619	311	591	280	1972	919	665	704	730	1883	1238	2013	420	776	945	627	740	952
APBA1|320	414	309	88	237	25	189	185	300	207	173	82	114	430	81	215	75	155	569	102	112	521	292	175	163	750	126	58	88	87	304	112	408	42	132	68	658	254	121	315	154	107	313	78	190	202	136	50	370	132
APBA2|321	76	84	181	757	28	206	764	457	80	323	117	186	1279	37	926	246	692	159	30	924	517	274	57	277	73	143	86	41	27	464	182	327	40	874	230	277	446	185	214	141	286	255	1297	733	326	224	27	736	138
APBA3|9546	2083	458	557	640	1492	531	594	618	285	643	538	555	566	408	756	652	839	644	506	358	751	1236	475	545	551	658	619	1202	440	632	481	636	231	538	653	1239	708	386	693	680	984	686	1436	646	484	1882	474	505	770
APBB1|322	2703	78	148	713	226	297	401	497	109	532	164	185	761	76	847	662	271	231	135	267	1131	1294	102	716	119	317	128	611	66	663	366	1165	43	913	394	636	515	390	300	418	556	401	361	257	317	1130	244	542	195
APBB1IP|54518	709	58	57	989	377	337	672	239	199	807	25	250	227	15	413	271	293	317	152	93	77	682	134	731	178	853	182	931	85	953	111	450	76	271	122	2763	312	423	688	83	358	346	206	150	411	665	110	214	609
APBB2|323	762	2750	1722	2050	298	3821	3492	2234	3144	1836	3076	2275	4097	340	2982	2521	4676	1453	1134	966	3276	1133	3128	3595	2483	1461	1074	377	2052	3086	1362	3786	449	830	1363	771	4536	2636	3449	891	4969	2537	4085	828	960	1069	1588	4271	420
APBB3|10307	122	505	265	194	529	287	94	130	272	411	230	894	207	352	547	442	316	358	522	142	495	1139	229	452	541	342	551	383	135	355	240	366	344	396	93	989	452	250	214	151	397	275	244	539	302	818	291	125	393
APC|324	1882	2355	665	1506	1071	1436	2121	1445	1536	1729	651	925	1448	500	1044	670	1565	1172	927	858	1573	2637	1303	1840	1988	410	1317	1134	890	2361	937	719	325	737	526	5411	1841	1297	2004	1277	2330	2192	5385	712	1318	996	413	1887	1080
APC2|10297	79	1377	42	12	6	88	39	34	6	15	82	9	34	16	38	11	78	48	12	103	14	16	7	24	7	4	71	38	17	15	41	32	34	79	31	30	42	6	19	196	28	99	431	80	14	14	7	69	33
APCDD1|147495	1635	3861	2681	3799	2103	10431	6245	7439	6814	1801	6814	2214	7278	1789	3530	5394	4300	4457	1266	396	1424	1753	4645	6322	6254	4019	3150	1191	7992	2840	4414	984	1277	1170	1961	1217	12385	2133	1609	3066	1669	1523	12886	1241	2515	644	470	5066	1032
APCDD1L|164284	66	114	70	283	3	269	489	894	87	371	1054	120	602	327	137	48	430	48	105	29	1161	125	56	292	77	55	114	4	28	117	216	1217	11	208	74	3	563	328	413	178	352	128	771	72	128	77	438	2260	14
APCS|325	6	0	0	0	0	0	0	0	0	5	0	0	0	1	0	0	0	0	0	0	0	0	0	0	0	0	0	0	0	0	0	0	0	0	0	0	0	0	0	0	0	0	0	2	2	0	6	0	0
APEH|327	8874	9630	2264	3462	3462	4912	3453	3367	3158	3559	4414	3253	2277	2650	2815	3598	4747	3291	2143	1943	3440	5694	4758	4403	2858	5790	2684	3625	3295	4006	2446	1777	3172	2506	5682	6403	3382	2441	5043	3074	5655	4900	6736	2633	2391	12281	5965	5070	2793
APEX1|328	7881	5758	5810	5167	6177	12188	4138	5992	4727	6595	11170	6820	4870	7797	7462	4207	11440	4015	3955	7943	6389	10053	9067	5839	4967	5228	4593	6751	3722	3452	3642	5178	2578	9021	6914	10519	4273	5528	10020	8992	7493	7948	18577	5496	8570	12268	8127	6472	3999
APEX2|27301	3453	2444	1732	1682	1303	2287	1855	1591	2342	1667	2055	2792	1759	837	1773	1721	1910	2269	1571	2660	1365	2205	1735	2125	1630	1693	2689	1782	2156	1509	2457	2139	1465	994	2003	4371	2444	1683	1907	1303	1731	2488	2752	1350	2122	3531	1161	1988	1887
APH1A|51107	10807	9389	6548	9337	7652	11343	7562	8801	10468	7779	8867	9731	6982	5682	7104	5285	13565	8993	6641	11462	11655	11228	7282	39108	14074	7153	4813	7704	8499	7029	11286	8754	3208	6291	18971	10172	6788	8049	10690	10026	13981	12206	21056	7136	5752	13401	14588	14111	6766
APH1B|83464	339	354	190	483	130	542	447	256	308	345	500	175	292	651	523	252	160	208	223	201	731	405	351	500	317	556	98	344	298	499	285	327	170	320	261	714	378	331	489	432	662	550	605	342	450	607	793	617	179
API5|8539	8389	6261	1672	4651	3534	4658	10439	4746	5419	4967	6605	5146	5710	6709	3844	3843	7630	3904	2978	7064	5615	6734	2479	5631	3160	4239	5296	9018	4171	4540	3275	2496	1598	2798	1781	8910	5906	3574	7517	5113	9594	7913	12513	1928	3562	7313	6512	18492	3881
APIP|51074	911	341	287	494	741	742	535	330	574	466	640	544	188	264	473	436	663	394	397	667	542	1221	293	682	161	546	370	923	367	256	305	493	186	271	820	760	329	287	714	226	524	660	813	186	351	1234	786	350	387
APITD1|378708	939	237	210	379	1230	347	262	359	380	309	667	402	166	826	230	390	387	394	322	690	389	903	328	327	374	346	221	1431	283	221	198	385	353	457	417	663	303	286	811	413	375	439	763	364	214	2098	444	451	605
APLF|200558	269	390	138	109	320	440	134	299	181	302	396	251	183	437	197	82	87	248	194	109	284	288	99	192	196	109	122	400	155	159	139	252	87	107	95	261	126	75	205	125	278	311	89	248	110	232	281	239	183
APLN|8862	110	1449	3114	501	127	403	1673	729	369	163	538	523	620	49	3393	382	641	308	1075	201	2650	172	515	231	510	396	150	183	394	1071	516	1151	68	2846	261	246	655	938	216	234	2557	458	1131	146	256	190	2689	810	84
APLNR|187	372	753	342	2106	185	476	1884	1154	259	1500	195	340	730	5	1652	1247	614	675	51	680	241	90	256	1610	109	210	557	146	170	1943	106	910	130	1120	929	606	1453	876	640	288	1017	2005	836	543	816	619	310	1141	265
APLP1|333	575	28	70	51	157	137	73	97	72	164	70	90	170	101	229	34	120	38	69	157	1222	34	26	62	75	5	45	1283	31	86	47	851	13	112	238	277	104	79	92	101	84	202	315	166	83	2928	147	292	153
APLP2|334	32221	51113	11723	28030	6591	22197	29611	29413	38574	19984	29789	19560	35534	12740	23117	11779	19021	21413	22039	13132	22535	20355	18954	24763	19290	22374	14660	10751	21514	21338	20434	18520	8029	11561	18195	17921	18114	23508	24087	23527	30052	42553	29498	17281	20711	12771	18977	49043	6313
APOA1|335	13	0	4	1	6	1	0	2	1	35	3	1	2	36	7	2	12	1	1	7	1	3	3	3	1	2	1	5	1	2	3	10	2	14	12	3	4	2	3	2	0	2	8	54	169	8	55	2	2
APOA1BP|128240	3881	4891	3633	3048	5769	4348	1955	2386	3082	2277	3964	4160	2026	6608	2634	1729	3617	5709	2699	5969	3471	2420	1807	3681	5101	3485	2200	3582	3454	2032	3356	2996	2678	3044	15301	3288	2057	2342	4386	4394	2827	3802	6321	4540	2393	8624	8364	3848	2316
APOA2|336	4	0	0	0	0	0	0	0	0	23	0	0	0	27	0	0	1	0	0	0	0	0	0	0	0	0	0	0	0	0	0	0	0	0	0	1	1	0	0	0	0	0	2	51	251	2	75	0	0
APOA4|337	2	0	0	0	0	0	0	0	0	0	0	0	1	0	2	0	0	0	1	0	0	0	0	0	0	0	0	0	0	0	0	0	0	0	0	0	5	0	0	0	0	0	0	0	8	0	55	0	0
APOA5|116519	1	0	0	0	1	0	0	0	0	1	0	0	0	0	2	0	7	0	0	0	0	0	0	0	0	0	0	0	1	0	0	1	0	0	3	1	1	0	0	2	0	0	1	11	40	0	7	0	1
APOB|338	80	4	3	1	0	6	20	2	9	25	0	2	7	12	5	8	4	5	0	0	34	0	1	14	0	3	4	0	0	10	1	1	0	3	1	0	7	4	1	2	4	4	6	40	364	5	92	9	2
APOB48R|55911	754	202	215	1300	932	505	753	470	577	1389	258	801	279	40	564	1137	610	524	457	271	164	733	258	1359	354	1891	300	1002	135	1330	454	482	270	331	402	2139	629	1093	1066	208	777	507	522	343	635	1556	57	521	798
APOBEC1|339	0	0	0	0	0	0	0	0	0	0	0	0	0	0	0	0	0	0	0	0	0	0	0	0	0	0	0	0	0	0	0	0	0	0	0	0	0	0	0	0	0	0	0	0	0	0	0	0	0
APOBEC2|10930	2	6	1	204	6	460	33	460	140	793	130	435	72	2	509	2420	46	280	4	410	493	5	114	2055	2	1581	23	6	14	458	1841	2	14	2	42	40	755	682	174	433	1444	8	22	5	332	3	140	98	262
APOBEC3A|200315	1746	1126	996	557	766	4112	926	2580	5892	98	214	9878	128	1760	1014	191	417	1100	3043	1637	120	11131	945	1790	4116	313	1323	430	578	13250	8998	12	643	26	502	2491	115	285	1557	1462	3997	86	1292	2014	6141	5968	117	4201	1485
APOBEC3B|9582	7822	412	367	1078	6474	2021	371	928	1010	568	286	2113	1003	3084	239	1326	472	489	714	3375	560	3412	596	2089	2032	832	313	7704	258	372	1020	109	139	722	1077	1542	160	1007	2638	931	1072	813	1286	1525	2548	6208	1048	1580	1118
APOBEC3C|27350	2714	916	575	2026	1265	1113	1126	2156	1020	1222	1019	1736	930	608	307	563	634	678	832	1242	887	1576	764	2109	2105	1267	358	2542	486	1570	645	500	307	703	540	3218	794	1079	2163	1132	1436	1687	1388	877	2070	3483	763	1306	1079
APOBEC3D|140564	555	19	51	465	735	208	276	114	190	317	228	261	44	21	127	336	172	86	254	50	35	1041	104	456	252	368	67	432	35	299	66	59	48	274	300	1191	52	196	422	215	115	122	221	230	719	841	14	66	419
APOBEC3F|200316	708	59	176	903	1429	383	334	433	494	371	459	784	287	267	182	681	327	224	381	355	334	1670	251	762	566	699	104	968	111	314	146	169	91	631	1417	1128	104	446	931	271	279	568	225	388	957	1335	237	152	569
APOBEC3G|60489	2866	98	265	3264	3755	804	895	835	999	1161	797	1725	308	138	303	1102	414	434	1151	160	638	4016	473	2074	1044	2276	226	3115	168	1044	342	229	263	434	989	3592	133	811	2040	268	812	897	234	504	1571	4252	292	247	1275
APOBEC3H|164668	109	4	5	60	186	29	21	9	13	61	1	48	2	4	24	23	12	16	26	13	6	60	9	32	7	80	13	177	3	46	6	11	14	12	35	160	3	21	45	2	21	9	25	20	45	144	6	4	49
APOBEC4|403314	1	0	0	0	0	0	0	0	0	0	0	0	0	0	0	0	0	1	0	0	0	1	0	0	3	0	0	0	0	0	0	0	0	0	0	1	2	0	0	0	0	0	0	1	1	0	0	1	1
APOC1|341	1846	85	410	1171	759	957	528	57	234	484	95	249	354	247	906	171	1598	1264	124	1272	152	395	176	6185	227	7869	95	3883	42	473	223	3052	281	2045	2317	8329	1165	904	5040	480	339	240	279	178	776	3040	785	395	880
APOC1P1|342	2	0	0	1	0	0	0	0	1	0	0	0	0	0	3	0	0	4	0	1	0	0	0	5	0	9	0	3	0	0	0	4	2	2	0	5	2	1	3	1	0	0	0	0	0	1	1	0	3
APOC2|344	178	12	55	83	61	155	91	40	67	112	43	137	132	24	299	28	181	44	22	337	22	140	56	2515	15	3790	26	667	9	75	139	374	17	143	333	640	68	401	1620	103	91	90	27	46	144	325	130	49	50
APOC3|345	3	0	0	0	0	0	0	0	0	14	0	0	0	18	0	0	1	0	0	0	0	0	0	0	0	0	0	0	0	0	0	0	0	0	0	0	0	0	0	0	0	0	0	49	200	0	25	0	0
APOC4|346	0	0	0	2	1	1	1	0	2	6	1	0	0	0	1	1	3	0	0	0	0	1	0	4	1	2	0	4	0	0	0	1	2	1	5	2	1	2	0	0	1	0	0	1	30	1	0	2	0
APOD|347	103	38	44	1275	7	669	1212	365	474	2886	46	365	378	31	783	2067	179	441	29	1137	109	33	375	6028	270	710	145	314	19	1711	229	1117	119	361	627	394	1484	1455	786	121	1594	3639	53	289	515	201	274	995	298
APOE|348	7374	433	3076	7276	12506	3895	5248	1395	2047	2259	1644	772	3123	1301	6482	4027	9468	7219	941	3506	1210	3143	1570	24567	1756	38209	469	24536	592	4236	1758	16997	805	15216	13341	28936	4644	5066	12674	2705	2555	2620	1350	3615	3868	29202	6225	4028	5677
APOF|319	1	0	0	0	0	0	1	0	0	0	0	0	0	1	1	0	0	0	0	0	0	0	0	0	0	0	0	0	0	1	0	0	0	1	0	1	0	1	0	3	1	0	4	2	2	2	1	0	1
APOH|350	11	0	0	0	0	0	0	0	0	20	0	0	0	18	0	0	0	0	0	0	0	0	0	0	0	0	0	0	0	1	0	0	0	2	1	0	0	0	0	0	1	0	0	27	160	1	71	0	0
APOL1|8542	11348	5333	7402	38144	7120	24466	24241	11298	62384	8659	8047	23015	1381	1051	6752	22743	52452	18377	40774	7052	2696	6593	17600	28920	43046	16648	12579	7373	6307	25572	17662	5828	2698	4799	24491	32757	2314	20321	13458	29234	10668	11670	8819	31816	60457	11080	1558	4871	13714
APOL2|23780	2246	3270	2331	10959	2853	5268	4490	3381	11180	3452	2644	8117	1490	470	2164	4506	9522	3719	6582	1616	1409	2163	5905	11460	3652	6251	2734	1843	1230	3799	3077	3028	1566	2133	3740	5431	1633	5581	6920	5073	2369	4099	2014	4594	6214	2784	443	1847	3097
APOL3|80833	3418	1467	1640	5795	1875	3188	3032	2273	4569	2375	726	10926	280	82	621	4625	2846	1092	3499	442	412	2600	2218	9104	1904	3596	1351	2358	1126	2189	1095	417	786	672	1854	11051	342	3087	5318	279	3310	2300	1225	908	3527	4095	98	730	2607
APOL4|80832	344	209	211	1666	257	1120	1558	408	1347	1114	65	3414	231	82	213	2718	2450	456	163	1529	129	208	369	3728	1807	1224	1426	503	281	989	611	335	324	15	356	2384	150	1683	3143	293	1646	871	431	1206	1692	409	112	561	1266
APOL5|80831	1	4	0	1	0	0	2	0	0	0	0	1	0	0	1	5	0	4	0	1	0	0	1	1	0	2	0	0	0	4	3	1	0	1	0	0	2	0	0	0	3	2	0	2	0	1	0	3	2
APOL6|80830	3551	5320	2507	17970	1861	10423	15945	6703	11748	6968	1052	13415	1745	788	1612	4023	10083	4991	5956	2769	2125	6288	8336	18110	6048	6832	5652	5427	2924	9893	4992	1374	1754	1144	2870	13967	1765	10883	16323	2134	10005	9811	4507	1610	6936	3248	1067	8856	6241
APOLD1|81575	2239	676	618	1424	766	1022	561	393	703	496	427	414	709	180	838	637	690	1022	182	564	926	1077	567	1180	293	164	197	1120	334	1116	1020	921	159	2414	343	743	1087	746	713	446	1837	1178	637	290	730	548	395	907	1136
APOM|55937	98	58	58	50	213	83	35	81	58	63	114	81	27	52	14	111	52	30	28	34	15	49	60	49	43	108	36	335	98	49	44	45	47	42	65	58	39	22	110	184	26	33	128	54	55	180	36	59	55
APOO|79135	1211	587	372	512	1139	420	311	443	351	343	727	608	197	605	679	337	589	369	309	886	695	545	251	310	397	324	549	717	290	245	468	708	291	383	1018	1379	368	248	1258	217	311	578	492	239	391	1545	508	325	885
APOOL|139322	191	391	157	343	33	441	491	262	238	240	189	62	256	112	148	91	242	227	105	237	105	309	190	379	239	53	242	98	188	392	153	100	83	96	91	156	631	230	391	366	370	380	639	130	214	118	233	652	158
APP|351	63242	67526	37500	44776	32428	57839	94189	44518	103914	34627	63908	27473	59354	19136	95950	25804	101386	38435	47450	20768	89552	23410	52862	47193	73140	51136	14852	29474	32842	47877	65548	84519	8310	30074	25091	58227	78450	62410	53006	44657	96083	137376	83177	27171	36680	39977	35108	72897	13413
APPBP2|10513	2459	1640	501	1350	915	2599	1969	1471	2269	1594	692	888	1354	1005	1616	708	2847	1630	842	1474	1657	2683	1130	2098	1404	739	1566	1400	1243	1608	1151	1412	343	1504	952	2614	1808	1365	2031	2547	1950	2414	2327	1166	1211	881	1146	1564	1027
APPL1|26060	6531	4109	480	1470	869	2036	2268	1747	1214	3366	1036	941	1358	1395	1721	1085	2595	2380	619	1899	2177	5103	1896	2144	1141	1384	1781	3536	1424	2682	951	1490	703	766	1082	5519	2024	1081	1811	2024	2971	1984	2473	1014	1494	2962	1299	2855	1666
APPL2|55198	1618	2011	933	1714	833	5201	1883	1856	1805	2065	1582	1191	2052	1384	1925	1038	1913	2570	906	2422	1786	2147	710	1432	3644	934	1661	1301	1370	1917	1364	1559	1272	1100	575	2313	1854	1722	2052	2627	2639	1160	2236	2613	1739	1821	1366	2160	1908
APRT|353	3337	8403	7580	4417	3078	4283	3452	5611	5100	3611	5394	3600	2729	2947	3336	4105	7243	4639	3902	1900	3129	2044	4240	4982	3878	3920	4512	6281	6629	3193	4041	2892	6109	2744	17371	3088	5101	4350	7831	5312	4782	3406	9422	6160	2796	3109	6633	5977	1939
APTX|54840	1306	2012	2052	2400	1451	3224	976	916	2648	1208	1401	2843	807	1455	1399	1427	2023	1045	1835	1892	1016	1800	1432	1452	1478	1064	1277	2809	1670	962	1394	1033	1333	1875	1978	1471	780	1239	3609	1581	2214	1078	1852	776	825	1376	2217	1272	1356
AQP1|358	4097	3287	2022	14677	1339	5454	4488	8433	2812	6832	1001	1835	3215	351	1274	6249	4797	5730	928	4284	2106	1584	1191	11723	1345	2087	3439	1664	1492	10769	3137	8026	2064	2761	2824	2795	7558	5295	3651	2326	9367	8903	4135	2461	4703	3259	991	7337	3250
AQP10|89872	1	4	31	24	0	4	31	33	66	2	17	56	32	17	30	11	1	19	32	1	20	6	13	15	84	3	3	2	6	6	137	1	2	1	10	1	5	15	24	3	7	155	4	24	83	7	7	26	2
AQP11|282679	13	1	8	33	7	16	35	11	7	19	29	20	24	21	13	43	16	32	4	19	56	14	7	6	16	4	17	20	5	24	13	20	0	14	192	13	22	18	23	54	28	11	69	20	13	17	28	57	6
AQP12A|375318	0	0	0	0	1	0	0	0	0	0	0	0	0	0	0	0	0	0	0	0	0	0	0	0	0	0	0	0	0	0	1	0	0	0	0	0	0	0	0	0	0	0	0	0	0	0	0	0	0
AQP12B|653437	0	1	0	1	177	0	1	0	0	0	0	0	0	0	0	0	1	0	0	0	1	1	0	3	0	0	0	0	0	2	0	0	0	3	0	0	1	0	0	0	0	0	0	0	0	8	0	0	0
AQP2|359	1	0	0	1	0	0	0	2	2	0	0	1	1	0	0	0	6	0	1	2	0	0	0	1	1	0	2	0	0	0	3	0	2	0	1	0	1	1	2	0	0	0	0	0	0	1	0	0	1
AQP3|360	6406	108382	47564	26119	6489	134942	51368	35599	148922	72280	29859	69692	7336	30016	74438	3136	48255	55267	33062	13156	751	25151	29648	59291	5344	2502	96710	5968	87117	62369	143012	614	76200	213	10795	4980	10288	13574	25626	18431	12019	10725	16540	13146	2252	8307	6267	32713	54220
AQP4|361	8	0	0	1	1	47	0	3	0	4	0	0	0	0	6	3	0	0	0	29	0	3	0	24	8	1	1	0	1	5	131	0	6	3	9	1	5	7	0	3	7	18	0	0	2	12	0	14	48
AQP5|362	29	10	20	4	5	268	19	3	320	6	2	24	7	9	0	1	9	5	57	8	1	39	1	4	125	0	721	3	60	8	164	5	85	0	153	8	347	24	6	282	1	5	448	29	2	35	0	24	81
AQP6|363	1	4	13	2	2	11	3	4	11	1	16	10	0	0	3	7	10	0	5	1	16	3	1	5	7	4	23	1	54	2	9	1	5	1	3	4	73	11	3	0	8	1	129	1	28	6	1	3	4
AQP7|364	0	1	2	15	4	9	2	4	8	6	3	12	0	0	12	37	6	3	2	3	0	5	5	62	1	29	6	0	23	47	30	3	1	3	5	1	5	16	6	3	39	6	10	2	13	3	0	1	20
AQP7P1|375719	0	4	2	3	0	13	0	2	0	6	2	2	2	3	5	18	1	6	2	4	14	1	0	9	6	53	1	13	2	9	28	3	8	6	0	0	4	13	2	1	23	1	0	7	4	5	0	2	7
AQP7P3|441432	1	0	1	2	0	6	2	1	0	2	1	0	1	4	0	3	0	2	5	1	3	1	0	0	2	5	1	3	2	1	9	1	1	6	4	0	1	3	0	1	2	1	0	2	0	0	0	0	2
AQP8|343	2	0	1	0	3	2	0	0	4	3	1	1	0	0	5	0	6	1	2	1	4	4	2	3	0	0	0	4	1	1	3	1	0	4	0	0	4	2	2	0	0	4	7	2	2	2	2	0	1
AQP9|366	50	108	149	82	47	34	266	84	43	91	7	72	58	57	827	69	16	117	31	234	40	33	22	524	35	41	57	25	9	2525	80	132	21	152	19	538	460	119	221	23	1273	41	714	245	414	158	911	633	32
AQPEP|206338	2	48	5	18	8	7	10	23	3	11	3	15	4	4	14	47	56	4	5	9	17	6	1	27	7	0	5	1	5	38	7	5	2	7	10	22	104	12	4	0	118	9	5	14	18	2	17	7	10
AQR|9716	3206	2825	1436	1666	332	2173	2428	1875	2574	1866	2549	1890	1800	1105	1426	1043	3110	1352	1119	2025	1492	3481	2291	5631	2014	1075	2078	2013	2508	2437	1655	963	1497	744	512	5418	3140	1518	2447	2229	4202	3940	5590	1194	1841	2293	1037	3619	1290
AR|367	1649	4	0	36	3	7	43	7	1	20	0	2	68	2	28	7	6	2	0	4	8	74	8	66	3	4	3	2	0	50	8	7	1	0	1	279	63	32	12	5	44	5	12	0	20	98	2	56	4
ARAF|369	4083	1828	2078	3141	3548	2525	3052	2746	2759	2520	2652	2552	2489	821	2248	3570	2138	3308	1823	1583	1644	2614	1965	3259	2731	1904	2495	1700	2074	2459	2691	4278	619	2339	3689	4645	3750	2932	4498	2288	2951	3434	2433	2220	2156	4960	1848	2691	2522
ARAP1|116985	6703	4375	3992	5505	3160	3925	8024	5023	4958	6092	4706	4005	5149	1431	4585	12122	4756	4633	3640	9446	6860	5905	2230	5750	2357	8373	3614	3475	6222	7467	2508	3783	2337	3917	2820	6577	8304	4018	5499	6666	11207	5421	11524	6459	3681	6311	2863	8150	2776
ARAP2|116984	2165	4414	1106	2195	654	5719	3393	2542	3943	2151	685	2220	1410	1021	976	1046	6840	4898	1303	884	1029	3187	1534	2677	2760	725	3695	2138	1617	3549	3464	187	1024	134	2694	3485	3830	1386	3339	2267	2600	1522	1845	1609	1458	1310	360	2519	1202
ARAP3|64411	939	499	558	639	115	358	625	434	873	747	183	638	903	249	1220	391	414	503	305	793	1171	189	204	892	914	937	366	308	103	829	336	933	528	658	447	292	1016	963	761	322	803	1467	610	1330	443	269	401	936	212
ARC|23237	142	205	39	30	9	49	18	6	209	51	95	53	25	25	73	14	84	15	22	23	151	67	25	30	8	6	532	52	30	92	216	80	7	407	62	4	210	57	13	43	18	308	333	248	47	23	136	154	17
ARCN1|372	13066	9862	3075	10966	2661	9559	11890	8779	11402	7909	10093	6689	12804	3455	7478	4715	16414	6453	5437	4894	10514	9978	7381	9919	4392	6135	9774	4299	7583	9437	6259	8767	2643	5088	54277	9040	11102	7382	14631	9962	10455	14896	14191	6363	6807	4630	11093	14324	3224
AREG|374	295	4875	6621	1228	41	2233	896	1150	11294	1754	5512	5643	368	19355	6740	595	2687	1146	1586	133	1672	802	1818	1010	2487	704	770	157	2336	2832	7189	26	398	722	2589	615	1872	744	4121	769	4777	12506	6697	786	566	567	7624	4225	827
ARF1|375	23693	23093	19210	21472	13397	37806	17875	22802	25214	15373	20677	19051	16734	14098	20185	23544	29091	27915	13968	24639	24162	16323	12378	23100	23435	17560	16261	21331	17858	21431	23472	30876	10279	13957	19467	21587	22924	17419	24509	24567	28731	29512	38360	17243	14738	26721	27442	34054	15984
ARF3|377	15349	17314	10127	12989	12264	14819	11979	15622	17275	9597	8590	15397	8115	2180	8747	8767	18475	13165	10732	10665	9853	16008	6834	19044	11157	8546	10621	16305	13358	10309	13387	6823	7348	5377	6420	11917	11550	9132	16701	13377	19299	18019	24874	9110	9977	21226	6931	22034	9472
ARF4|378	13552	9796	5375	7807	2745	11864	7884	8523	7428	7709	7264	5228	14724	8727	12839	5546	13463	7622	5318	6583	17557	9081	8965	6662	4976	7461	7078	8072	4676	10424	6958	23759	2912	8169	14454	7825	9509	5515	11157	6322	8222	9624	9596	4875	5554	10646	12636	10407	5957
ARF5|381	6444	7146	9498	5549	9658	8919	3755	7736	7777	6177	8594	9552	4210	15325	6371	6352	6978	8756	7429	5192	10284	4249	3784	5510	7944	9464	5509	8823	6193	5116	8878	10548	6278	5887	8290	5498	4854	5720	9248	8835	9556	8153	8364	6031	3286	18037	12849	9844	4664
ARF6|382	6510	13390	10395	7086	6254	22762	7420	11153	15538	10758	10597	12193	6094	6889	9439	8190	24470	11084	7417	7923	6883	12294	8823	11826	11765	4970	15276	12575	14238	13293	12650	6435	5330	4018	8219	14303	9360	6199	11145	9914	14529	13011	21787	7405	10130	12535	9855	12695	9382
ARFGAP1|55738	6349	3167	3582	3504	4235	5651	3914	3788	3693	4260	4000	3895	5513	1221	6349	3604	8936	5269	4852	2485	9644	3351	3079	4250	2308	4103	3810	2836	3181	3110	3865	10289	2225	5092	13962	4386	6450	6053	4703	4189	5278	4791	9028	3753	2166	6661	3255	5461	1988
ARFGAP2|84364	7438	5766	1894	4235	4240	4778	7591	4550	5485	4653	6342	7041	4413	2039	2995	4900	6855	3244	3694	3242	4084	4904	3092	5729	2075	5315	4424	4922	3364	3001	3745	1819	2252	3443	2643	4524	5964	3937	6871	4499	7215	5203	8670	2119	2492	9283	3130	10736	3127
ARFGAP3|26286	3456	3202	1305	4030	2313	4018	2203	3463	2070	2681	2728	1956	4395	4093	3578	1354	1202	2322	1281	3943	3112	3453	1490	2584	3134	1472	1483	3577	974	2682	3416	6303	565	2168	5456	3094	2841	1856	2279	2680	3773	3029	3597	2161	2144	3372	2812	3378	1918
ARFGEF1|10565	5658	6194	1732	2948	1837	6005	3946	3526	5180	3769	2322	2775	2377	2645	2792	1741	3638	3927	2020	3931	5127	5316	4297	3721	4356	1303	4661	3377	2527	4037	4643	1979	883	1467	2665	5153	6322	3945	5326	5065	6065	6659	8594	2816	2777	2540	1943	4977	1885
ARFGEF2|10564	12171	3546	864	3750	1517	4670	5056	2561	3088	3009	2672	1842	2335	1436	1884	1213	8285	3031	2120	3023	4167	4701	2111	4464	3008	901	3434	1109	2057	4210	2360	1410	1140	872	2193	4126	5694	4272	2734	3882	5982	4185	6397	1674	2006	2391	2161	6706	1544
ARFIP1|27236	2683	2287	774	995	1018	2388	1401	1630	2077	1622	1683	1589	1195	2109	1385	984	1839	1733	951	1053	1374	2460	919	2697	1142	1091	1548	2084	1058	1494	853	1208	552	1017	1322	3175	1175	747	2925	1931	2012	3618	1712	981	1089	1882	2292	1583	1277
ARFIP2|23647	4473	2744	1399	2619	2647	3884	1490	2438	2903	2031	2803	2986	1419	1717	2380	2176	4822	1947	2203	2778	3775	3211	2405	1365	1916	2884	2806	3253	2596	1779	2056	2338	1361	2216	864	3199	2166	2079	4180	3323	3706	2770	3302	1411	1437	4284	3987	4806	1439
ARFRP1|10139	4245	3141	2243	1486	3274	3202	2093	2069	1576	2170	2193	3959	1949	1007	2795	2066	5043	3122	4582	1176	4747	2415	1506	2906	1561	2210	2368	1812	1752	1333	2437	2161	1497	1436	6811	2470	1901	2835	2647	2111	3073	2845	2462	1833	1192	5012	1897	3606	1183
ARG1|383	1	61	2	0	1	3177	5	24	481	38	22	3	4	33	55	1	2840	2	1	2	1	3	0	9	0	0	590	0	215	79	520	0	852	0	0	1	33	0	32	22	8	5	129	2275	35	0	8	1114	1
ARG2|384	1530	1477	277	387	824	1425	456	318	636	328	907	561	621	504	2682	471	1343	167	261	912	559	2026	1402	350	387	245	712	1011	787	1136	764	401	116	776	500	800	702	249	315	381	1558	506	1498	381	260	722	2237	488	650
ARGFX|503582	1	0	0	0	0	0	0	0	0	0	0	0	0	2	2	1	0	0	0	0	1	1	0	0	0	0	0	0	0	0	1	0	0	0	0	0	1	0	0	0	0	0	2	1	0	0	0	1	0
ARGFXP2|503640	1	0	0	0	0	1	0	0	0	0	0	0	0	0	0	0	0	0	0	1	0	2	1	0	0	0	0	0	0	0	0	0	1	0	0	2	1	2	0	0	1	1	5	1	5	0	0	0	1
ARGLU1|55082	2296	1575	1545	795	2968	2816	1708	1294	1637	4051	2380	2364	718	2591	4013	2820	1083	2974	1596	2735	2319	12622	1258	1914	1788	1425	3109	2788	956	1876	2286	1826	2017	1413	556	7401	4557	923	1360	1161	2427	1558	3934	3667	2526	3078	2622	1906	3155
ARHGAP1|392	12922	13197	3944	8513	5095	8735	19595	10515	9305	8278	6682	6350	13834	2285	7105	11539	9340	7054	4145	4390	7273	5581	6084	10022	3634	7275	7527	9290	7337	9354	6776	18571	3790	6197	2255	6619	14201	9181	10951	8579	13719	13456	12733	3147	4806	12203	3500	29842	4298
ARHGAP10|79658	1098	1269	574	558	1753	1190	703	1084	1277	1177	1188	711	777	637	1346	851	942	898	498	437	1359	1095	595	1109	434	1345	643	1012	634	971	1036	1561	416	628	376	1332	809	778	1013	854	1887	1673	1774	395	502	1842	652	1490	650
ARHGAP11A|9824	1802	1355	878	748	542	1527	949	1256	1718	1085	2307	1829	613	1044	478	878	1049	557	845	2374	1651	2840	2049	2375	2015	834	882	2803	1308	860	807	459	519	675	495	5036	1688	1234	2151	765	4317	3058	4209	619	1811	1956	653	2200	1017
ARHGAP11B|89839	130	88	29	57	20	101	63	57	109	86	140	104	48	57	27	49	69	31	53	166	105	284	144	143	126	11	58	141	83	64	64	38	26	34	3	484	147	107	95	45	325	194	344	52	106	119	39	181	78
ARHGAP12|94134	1271	1089	410	653	525	1744	1071	738	1039	888	1181	467	631	892	1143	354	1169	800	587	865	1148	2143	550	1484	1157	585	795	960	772	945	982	428	316	356	350	1613	778	855	1242	1310	2367	1749	1431	379	1413	676	977	1717	689
ARHGAP15|55843	276	27	59	388	183	80	177	70	72	221	18	132	52	28	148	100	102	81	78	60	30	305	38	194	47	178	45	231	32	313	81	79	19	107	54	1007	63	104	176	25	86	86	71	56	139	180	77	85	183
ARHGAP17|55114	1809	3068	1901	2456	1207	3877	2670	1984	2860	2138	2077	2842	2200	562	2536	2451	3518	3291	1560	1013	1938	3028	1578	3078	1709	1980	2504	1565	1426	3506	2625	2597	879	1502	917	3864	3449	1881	2997	2506	2858	2828	3629	1383	1641	1411	830	3867	1512
ARHGAP18|93663	425	731	488	1288	177	953	1211	644	738	955	918	525	786	344	1137	412	765	695	479	474	786	497	841	1137	525	950	371	661	484	1194	554	940	215	663	307	1913	808	891	1358	579	1438	1429	461	301	625	466	1451	1081	414
ARHGAP19|84986	1196	704	339	690	811	600	884	653	349	662	895	881	354	412	370	497	566	396	289	1132	673	2398	374	791	941	317	452	1283	541	674	325	259	301	356	400	1752	579	508	1183	603	1008	1050	1499	475	469	1114	291	1043	697
ARHGAP20|57569	41	50	9	253	12	38	55	327	56	782	7	441	113	90	132	40	66	299	34	40	18	129	65	122	43	32	12	69	154	169	32	115	8	29	26	220	72	101	64	21	72	92	20	28	28	60	14	109	72
ARHGAP21|57584	2606	6743	2845	2157	1197	6828	3890	4269	2655	3300	5820	2091	3892	2850	3679	1920	2377	3713	2084	3056	3274	6840	2708	4473	4913	2155	1991	4124	4161	5405	4310	2625	862	1240	3417	7218	3620	3138	4670	3006	16251	11740	5696	1078	5433	1779	2293	7256	2615
ARHGAP22|58504	616	343	114	387	1036	193	320	240	221	564	517	216	343	130	354	938	582	282	259	68	1168	329	190	303	546	1041	96	508	322	190	132	630	160	558	639	282	677	368	256	144	340	357	378	456	234	1169	345	314	154
ARHGAP23|57636	8204	5947	5232	5267	3608	4467	8795	7635	7287	12402	1693	3403	3399	1244	5809	3781	6934	22387	3349	5138	5061	5201	5332	8322	2779	3467	7352	7731	11322	8146	4641	3405	3395	1591	2896	2752	9667	5964	8065	11632	13110	6291	15511	6988	3759	6043	1483	14678	4858
ARHGAP24|83478	596	167	204	416	217	329	561	373	209	381	74	128	623	291	784	179	287	592	127	654	458	1897	119	403	230	95	146	247	71	718	275	476	48	300	168	1191	343	327	278	398	407	457	182	542	386	462	114	507	543
ARHGAP25|9938	1021	815	493	1854	502	720	1033	578	966	970	483	935	346	238	554	754	399	568	690	487	254	1055	259	1361	585	1098	348	915	209	1161	646	372	188	506	192	4835	316	817	1045	170	955	1292	353	480	660	685	371	965	701
ARHGAP26|23092	4330	714	246	929	4518	746	782	592	554	541	187	535	557	80	800	474	472	360	542	564	664	9057	422	936	989	770	267	4696	218	1092	388	391	174	237	130	9730	888	649	703	487	677	906	1028	475	981	4445	282	440	1713
ARHGAP27|201176	1292	3981	1558	1571	940	2450	1178	1380	3187	2356	858	1276	540	1169	1200	1847	1927	3217	1358	1079	443	2706	867	1669	1553	1427	2810	1643	2130	2656	2593	582	1172	454	615	2782	3069	1122	1516	2997	2702	2035	3931	2380	1664	2539	503	2034	1850
ARHGAP28|79822	699	275	181	432	410	290	412	343	413	300	81	65	1363	104	305	238	223	305	64	449	474	903	375	496	263	442	65	1133	48	704	68	895	50	604	217	617	456	389	1365	1681	320	278	165	349	407	660	64	474	55
ARHGAP29|9411	600	416	895	2648	337	1738	3178	737	1842	1331	685	1118	1177	1220	2402	311	562	892	781	839	2468	1444	2918	3223	1189	105	309	136	123	1977	641	1155	151	532	265	1025	925	2676	1717	456	3671	1467	926	177	719	217	1827	3462	211
ARHGAP30|257106	1891	397	523	4387	1437	934	2391	879	1014	2537	211	1757	542	172	940	1484	757	1377	762	1354	291	2817	464	1802	797	1360	968	1287	297	3731	934	670	306	798	376	9349	1065	1609	1877	499	1568	798	965	797	1906	1943	142	988	1848
ARHGAP31|57514	2673	346	335	2958	621	612	1990	1261	743	1501	234	365	2387	102	830	572	785	642	266	576	882	1238	541	1687	394	482	310	1848	175	2981	517	2029	94	601	325	2420	2243	1366	963	297	1721	1993	742	291	973	962	281	2684	494
ARHGAP32|9743	2227	6915	1015	2348	236	4649	4717	3890	7813	4119	3221	3232	2964	1085	1326	869	4686	3365	1388	1650	1891	2874	1414	5209	2419	1617	6818	619	3768	4921	3471	751	1823	591	791	1108	8063	1799	4101	6213	4494	4701	3583	3346	2420	1037	608	6010	1479
ARHGAP33|115703	453	98	112	106	951	161	80	169	87	341	226	255	117	169	150	241	122	169	176	135	293	1431	92	138	146	301	111	1164	72	128	136	305	112	198	19	917	187	185	181	326	366	306	128	329	170	1032	73	191	511
ARHGAP36|158763	4	0	0	14	0	3	3	22	2	28	0	4	102	0	0	60	1	3	3	12	569	1	1	13	10	14	0	0	1	20	12	2	1	88	5	0	9	20	2	2	12	360	3	0	6	0	3	2	5
ARHGAP39|80728	945	521	452	298	1067	585	477	460	424	450	595	419	230	174	585	150	606	952	205	353	350	1383	825	451	349	181	555	814	358	244	702	197	94	331	284	1165	385	620	427	1521	729	695	1854	505	222	963	169	409	359
ARHGAP4|393	3763	280	256	1503	3511	493	767	346	410	1485	120	1096	373	89	766	1428	623	925	413	347	184	3089	283	1173	391	2363	634	6085	160	1516	462	1311	294	988	859	7858	686	1012	953	218	719	616	992	899	872	8271	161	478	2740
ARHGAP42|143872	240	196	182	448	53	211	787	297	227	260	155	180	481	48	322	632	693	149	32	128	498	178	106	344	72	207	118	119	145	544	140	302	35	131	169	351	488	303	318	88	658	510	128	100	230	86	1945	671	58
ARHGAP5|394	3899	7719	2272	2886	1815	8083	4593	3987	6191	4388	3697	2964	4333	3822	4029	1406	6880	6607	2341	6093	5863	7173	4890	5557	5902	1759	4871	5529	4902	6083	4290	2275	1173	1557	1720	11237	5239	2725	3660	4101	7601	8302	15420	3174	4729	2840	2925	4590	2917
ARHGAP6|395	50	24	8	157	22	63	103	74	67	120	34	32	119	4	229	45	47	52	7	38	76	47	29	140	24	46	16	26	15	215	39	109	8	91	23	83	76	110	56	16	96	138	26	28	51	40	19	63	33
ARHGAP8|23779	110	5	813	231	419	859	57	90	374	148	589	584	46	513	689	196	358	219	295	1083	185	485	152	405	419	14	417	554	264	104	843	138	189	56	1405	199	224	375	425	641	191	444	1259	513	644	1537	436	663	110
ARHGAP9|64333	728	82	121	1132	807	451	504	202	256	893	49	772	160	57	611	838	217	372	318	152	96	961	213	556	316	1006	343	862	65	1058	319	341	187	375	178	2869	203	525	616	89	495	262	332	403	373	642	101	233	951
ARHGDIA|396	21525	23425	22974	21038	17956	20211	17819	18946	32852	16954	24696	18004	12053	6279	18808	13350	19896	24582	15910	7101	20112	8818	13732	20112	15624	24009	16829	13732	29628	17851	20181	20870	10802	20478	16995	16305	21790	17167	27070	24069	32711	45872	27513	15385	9126	18479	10943	32124	6598
ARHGDIB|397	7820	2124	2745	10583	4946	3116	5556	3746	3785	6803	4063	7434	2660	1195	5026	4596	4597	3334	3735	2864	2556	7034	1967	8881	1504	8469	1971	10143	2790	8505	2818	5278	1507	3669	1498	20135	2745	4404	7772	1509	5697	5957	2605	2362	4495	5703	2988	5279	5131
ARHGDIG|398	0	0	0	0	0	0	2	6	1	2	2	1	2	0	0	4	78	5	0	6	1	0	0	2	0	11	6	0	1	2	11	1	2	3	30	0	7	1	1	1	2	14	32	2	1	0	0	5	2
ARHGEF1|9138	4578	4922	5224	4434	4930	5907	4518	4218	7626	6244	5133	4203	2880	1681	5563	6323	5597	5662	3395	3870	4282	5711	4328	6116	5415	5692	5251	4621	4325	4982	6560	3929	3070	5549	2337	9357	7261	5461	4773	4859	5982	7112	10570	7561	6073	5566	2117	7057	3458
ARHGEF10|9639	202	564	499	1009	109	812	1312	941	937	670	725	425	1320	649	1351	1076	1046	304	360	350	1960	1084	308	759	793	56	331	2048	1484	1231	489	2723	243	498	274	919	1508	1252	370	800	2308	1368	2619	1322	490	249	1030	944	318
ARHGEF10L|55160	1765	2383	787	1050	1738	2757	1474	1437	1919	1726	502	1061	853	657	1582	1105	1416	1895	710	709	916	2447	288	1902	1736	880	2122	1519	905	2322	2501	1262	1045	385	351	1858	3562	854	1445	878	1036	1503	979	1625	1065	4168	283	4179	1794
ARHGEF11|9826	2213	2983	941	2180	668	1952	2534	1728	2674	2539	1526	1260	1908	479	1503	1480	2002	3328	1135	3286	2007	2731	1184	2628	3279	1364	1777	1283	1526	3434	1590	1740	1119	1366	558	3594	3236	1810	2426	2496	2873	3491	5023	1912	2088	1671	537	3520	2188
ARHGEF12|23365	17732	13032	1997	7753	2000	7945	12192	10906	11570	9215	7275	5736	7924	1344	5505	3022	9076	6945	3137	4794	4707	13694	3845	13257	5904	3463	7690	4676	8252	12667	6174	3088	2091	2094	2515	8386	14754	5805	7030	9297	14910	11023	16556	5220	6103	4859	1875	21256	3301
ARHGEF15|22899	158	213	195	749	106	322	428	406	225	414	130	170	320	13	475	433	234	286	83	236	140	69	128	500	113	147	216	78	66	715	173	441	103	518	121	243	509	486	213	114	706	558	374	161	322	267	60	309	171
ARHGEF16|27237	1653	1489	950	660	2177	1231	557	442	1228	632	1812	559	439	1376	1287	916	606	792	582	2544	706	2255	868	1409	918	115	654	2529	947	556	875	82	44	85	2060	1313	473	451	977	3312	1718	1519	4484	1877	1155	3892	1113	1021	1495
ARHGEF17|9828	1926	784	964	2217	570	1004	2717	2076	1041	2092	1096	886	4941	175	3873	1546	2103	1344	622	883	4148	1642	965	1915	718	613	604	575	621	1879	920	2325	403	3017	600	946	3601	2479	1376	1552	3496	2259	2171	1514	687	1402	591	4016	520
ARHGEF18|23370	4547	3367	2066	3105	2972	3617	4050	2866	2623	3016	2712	2161	2971	819	3673	1797	3792	3319	1786	1563	5474	3961	4045	2219	2837	2275	2861	2884	2245	4333	3707	2554	965	1214	1211	4391	4223	4081	3428	2811	7205	8069	10494	2332	1525	2222	1876	4982	2782
ARHGEF19|128272	3448	725	590	442	3141	1418	580	1209	1353	1666	1574	873	2091	912	1105	458	1553	1424	705	1713	803	7656	574	1460	2251	635	736	2725	1284	663	1472	2565	306	839	2203	2209	1137	950	3535	3271	816	1906	4825	2407	1057	8043	626	1771	2119
ARHGEF2|9181	2009	1453	1369	3641	1365	2468	2570	1863	2112	2362	1049	1695	2541	708	3277	1698	1391	2798	960	3252	2301	6757	1237	3237	1546	1565	964	2223	878	4517	2943	3687	788	1788	1142	4705	2908	1948	2151	2240	3476	3937	4094	1643	2666	3244	2030	2370	2123
ARHGEF3|50650	5312	3343	580	1938	1612	1621	1411	1528	1894	1974	923	1562	774	1117	901	1217	1825	1516	1133	1035	949	3853	1798	1895	1209	1185	1130	3201	1262	2312	1284	649	401	435	684	6128	1201	985	1468	944	2510	2758	3101	801	1356	3530	1166	2133	1898
ARHGEF33|100271715	119	1	3	5	114	3	41	9	3	16	11	4	5	8	11	8	9	7	1	11	11	17	5	9	14	8	5	218	1	3	9	18	3	39	1	113	9	4	31	5	7	4	4	0	5	438	1	8	107
ARHGEF35|445328	1235	2317	664	1456	195	4793	1721	1251	3847	1323	1517	1849	473	577	447	1340	1784	1218	1973	2648	1840	526	1375	1863	2305	911	3175	1244	1217	2783	1871	637	723	300	74	1765	1234	458	2536	3583	5817	2713	3283	3015	1779	1106	938	3208	1818
ARHGEF37|389337	253	7218	1671	1229	426	5241	1834	3139	2164	819	1169	3853	751	477	1637	3908	1141	1690	2535	315	281	2486	680	6337	2304	1040	3541	663	1673	2917	1573	184	1566	47	1140	571	3207	992	6333	1724	1479	3651	1686	2251	2447	2103	180	996	629
ARHGEF38|54848	4	0	1	0	0	0	0	0	1	0	0	0	0	0	0	0	0	0	0	0	0	5	0	1	0	0	0	3	0	0	0	0	1	0	0	0	0	0	0	2	1	11	8	4	0	14	0	0	2
ARHGEF4|50649	525	7141	3321	1673	1030	7819	1737	2983	5896	3874	5302	2605	3678	2046	3361	5325	3890	4500	1424	3881	248	1408	1758	3345	4848	1198	5101	1254	4695	3456	3768	135	3476	498	2128	830	5991	2110	4066	12255	5299	5663	10342	4699	2441	995	488	7011	1582
ARHGEF5|7984	1110	2263	1375	955	729	2941	1045	993	3140	1068	776	1152	340	944	850	1510	1575	1779	1886	2069	1340	330	1402	1073	1420	1325	1851	1548	1751	2157	2509	744	1198	366	664	3551	954	1179	2187	3193	2947	2871	2300	2114	1476	1498	472	1723	1866
ARHGEF6|9459	1220	187	149	1803	295	615	1388	636	361	1285	83	473	852	48	960	719	528	623	239	462	566	1688	318	1450	489	704	307	801	117	1932	582	1377	111	650	98	4707	669	966	986	285	910	835	476	180	787	525	166	811	750
ARHGEF7|8874	2720	2922	1413	1921	2122	3675	2746	2488	2303	2632	1897	1495	2257	1162	4050	2510	2807	2434	1137	2323	2125	4144	1373	2701	1618	1411	1433	1814	1043	2622	1903	1669	738	1514	1114	3560	4102	1454	2242	2341	3040	2897	4086	1936	1577	2027	1906	4589	2257
ARHGEF9|23229	1467	490	318	572	72	1048	454	563	309	642	395	79	720	75	607	152	455	552	307	428	517	1412	335	490	259	494	570	703	320	583	264	1476	220	478	197	1408	516	474	1021	800	600	864	509	281	504	1032	173	1126	581
ARID1A|8289	7444	6218	1877	5586	2553	5969	6656	4309	5610	5207	4740	2912	5279	1253	3754	1977	9325	5264	2271	4973	5185	10183	5553	5538	6075	1818	3746	4081	4234	6122	4101	2803	1153	2316	2708	12532	9042	4906	6546	7850	10203	9530	14514	3295	3799	5324	891	10006	4594
ARID1B|57492	3885	4213	1598	3280	1969	4780	3432	3353	3426	4038	2745	2049	3786	794	1952	2314	3473	3772	1403	2907	2347	6149	2677	4564	4205	1301	3037	3734	2258	3980	2465	1988	767	1760	1116	6801	3941	3032	3948	4500	7800	5102	5584	2203	2376	1856	669	4819	2723
ARID2|196528	2509	1217	538	1445	987	1143	1198	1287	1367	1460	623	896	1454	603	897	545	2373	1231	553	2096	1219	3149	840	1797	1865	480	1364	1664	889	1973	682	772	785	570	600	3673	2529	1009	1285	1596	2729	2033	3141	1015	1112	1463	483	1779	1522
ARID3A|1820	148	454	128	350	68	178	357	179	165	175	118	119	322	115	549	106	893	131	166	236	494	282	220	165	490	116	120	151	115	623	122	181	65	130	144	740	315	131	157	355	1350	335	1211	353	321	201	127	360	96
ARID3B|10620	371	328	173	358	184	307	265	149	381	324	167	732	130	182	701	242	197	185	227	359	778	623	452	151	397	195	347	345	190	646	354	137	227	72	54	1483	201	279	211	358	1290	463	613	287	271	508	282	481	332
ARID3C|138715	5	2	2	4	4	0	1	0	1	0	0	2	0	1	0	0	0	1	0	1	0	1	0	1	1	1	2	4	3	0	0	4	1	1	0	0	2	1	2	5	1	0	2	2	1	2	1	2	1
ARID4A|5926	1095	646	257	655	363	1348	648	382	584	850	605	488	591	386	799	303	1359	469	377	761	797	2097	752	689	760	263	634	833	467	923	586	465	228	477	297	2113	707	530	651	850	963	684	1306	461	665	688	378	659	525
ARID4B|51742	2352	1696	739	1669	1043	1871	1831	1050	1846	1829	1123	1200	1668	928	1690	803	2938	1705	915	3504	2134	4394	1106	1548	2266	646	1156	1948	1045	2161	1413	1435	431	926	1132	4938	1770	1287	1575	2573	2543	2582	2513	1122	1520	1304	624	1423	1672
ARID5A|10865	1635	490	620	2123	1182	639	1310	976	887	1322	601	1492	1463	305	1792	1416	1125	1039	745	779	1081	2367	637	1733	719	2207	373	2363	323	2231	840	1577	266	998	1016	3615	1160	1304	1302	438	1795	1487	1207	826	776	1787	745	1512	1000
ARID5B|84159	15578	2542	1586	6222	3015	2428	6600	2865	2680	3559	2137	3012	4335	579	2496	1990	4358	1513	1008	2006	2829	8216	1660	3113	1675	836	1589	3848	1375	8049	2755	3016	531	2754	1633	8350	2872	2689	4039	2069	5095	3977	3511	1706	2574	2562	669	5011	3514
ARIH1|25820	3212	4521	1554	2905	851	3146	3197	2141	3757	2772	3927	2921	2843	1851	2957	1806	3265	2115	1419	3628	4162	3708	2686	3438	3195	1330	2490	2818	2907	3738	3130	2253	1701	1450	1242	5242	4194	1809	3038	3564	4990	5106	5128	2173	2438	2852	2148	4177	2284
ARIH2|10425	5254	2782	1114	1877	1936	3097	1864	1577	1577	2886	1933	2095	1719	1548	2630	1778	2240	2207	1145	2142	2349	3799	2805	2299	1452	2032	1821	2890	1209	2525	1924	2086	1384	2409	1578	4512	1994	1661	2347	1664	2955	1993	3406	1572	1981	6889	2184	3138	2162
ARL1|400	7302	2635	2996	2558	3331	4547	3025	2729	2921	2786	3231	1818	3042	3478	2766	1851	5769	3498	1965	3333	3879	4097	1551	3334	2745	1709	3444	3851	2104	2686	2587	4932	1490	1803	3844	4321	3681	1875	2786	3255	3377	3398	5224	1719	2647	4709	4267	3464	2757
ARL10|285598	318	274	29	122	22	147	123	49	144	105	87	27	160	86	79	16	123	62	80	77	114	117	199	113	92	6	66	57	29	174	18	92	1	67	25	135	182	97	141	139	46	37	99	98	86	69	88	68	25
ARL11|115761	72	129	46	176	41	94	170	118	51	205	18	140	54	67	153	172	155	287	102	226	40	33	56	311	51	237	106	108	104	173	162	94	66	62	72	391	349	154	232	147	109	254	131	362	98	129	190	489	75
ARL13A|392509	1	1	0	1	0	6	0	0	0	3	1	0	0	3	4	0	0	1	1	4	6	3	0	1	2	0	4	1	0	3	4	2	2	3	6	3	6	1	0	0	3	7	3	1	5	0	9	3	1
ARL13B|200894	804	349	246	388	155	750	525	633	447	477	334	229	463	889	450	244	1167	650	313	1317	530	1174	385	672	614	171	277	553	407	513	321	274	113	235	453	953	543	351	963	1091	884	1384	748	387	604	425	496	812	223
ARL14|80117	180	327	208	57	289	250	154	60	232	36	157	113	49	104	156	671	1224	148	80	7	140	21	48	306	333	10	135	105	62	137	237	13	248	11	365	30	274	87	67	34	69	160	15	290	21	131	235	862	19
ARL15|54622	395	753	310	515	142	629	511	584	530	520	316	208	922	555	517	167	713	784	202	507	499	855	334	846	801	194	342	397	255	812	368	504	192	209	230	1309	801	434	1169	709	448	1284	418	474	491	367	432	583	253
ARL16|339231	1401	564	527	380	2413	849	428	378	776	551	1059	456	393	2186	986	528	1234	1064	818	563	960	383	571	761	596	837	983	1216	532	283	721	1074	541	1148	3166	796	627	504	407	1144	710	748	1423	1189	478	1915	1340	399	518
ARL17A|51326	186	82	109	78	104	150	66	65	121	139	136	70	64	103	134	64	75	154	68	36	77	315	65	88	75	112	161	248	154	66	67	97	91	71	61	231	256	62	295	121	118	140	164	115	126	225	53	126	75
ARL17B|641522	1	1	0	4	4	4	1	1	1	4	2	1	0	5	1	5	3	2	5	3	0	25	1	2	3	2	0	7	2	1	4	2	4	5	1	8	7	1	0	5	3	3	8	2	1	6	0	2	2
ARL2|402	5145	1790	2982	3024	3964	5396	3062	2075	1992	2165	4203	4001	2140	5289	2749	4076	5609	3669	2723	2147	3885	2642	1314	3669	4437	4229	2207	2910	3765	1808	2610	5623	1175	4447	4600	1990	3589	2731	3886	3224	5128	2096	4604	2454	1467	5777	5831	4237	1845
ARL2BP|23568	2159	4295	2024	3042	1127	4179	3076	3537	3514	2758	3289	2249	3609	3696	2681	2080	4480	4292	1809	2705	3923	1389	2118	4188	4148	2571	2949	2548	2850	2582	2717	5599	1045	1610	3710	2432	3218	2560	6341	4085	4176	3312	5248	2714	2497	2249	4625	4238	1980
ARL3|403	4444	633	589	832	5104	1063	764	952	961	690	1542	950	1186	937	1520	1139	1256	666	725	722	2238	2640	643	896	888	883	412	1903	657	570	681	2359	270	959	3113	876	714	726	1385	666	1373	965	1236	532	477	3203	2095	1376	854
ARL4A|10124	803	909	1325	547	1906	892	697	620	765	1101	744	470	808	1440	685	638	1360	1215	363	1512	855	1096	783	935	948	262	666	931	442	451	684	1035	594	1999	1239	1152	467	357	1147	1957	758	1040	604	1161	2032	2400	1992	588	506
ARL4C|10123	5675	1262	2639	5747	3945	8364	3583	3376	6719	7185	7761	3064	4309	998	7149	2419	4546	3390	2067	1751	8510	6320	5824	3743	10728	6838	1453	3669	5147	4744	7582	26055	909	5390	4048	8193	5321	9113	5723	5055	8910	11397	12516	2050	3802	5286	2809	4024	2156
ARL4D|379	85	10810	4086	1479	161	5116	1821	2695	4921	3014	1423	1320	1162	4517	3732	4420	4921	2663	1787	1201	1173	392	1762	1778	1155	3551	2387	554	4725	1890	3992	1001	1420	787	6634	193	1258	2587	3187	4655	3066	4178	3156	767	658	371	2667	1820	636
ARL5A|26225	1283	3120	1405	1358	829	5335	2057	1742	3041	1803	1396	1196	1397	2804	1467	882	6728	1739	1349	2476	1535	1700	934	2555	2340	892	1862	1443	2210	2923	1722	1215	1179	789	3363	1896	1924	1026	2438	2985	1897	2113	2499	2260	1288	1285	1783	3270	841
ARL5B|221079	1340	988	252	633	108	1269	963	569	632	533	380	389	611	668	540	111	1031	510	321	609	279	1944	416	806	1081	115	772	500	487	2049	853	216	107	219	230	2519	1037	291	893	687	1097	856	776	152	785	245	967	1220	547
ARL5C|390790	0	0	0	2	0	0	0	1	0	1	0	0	0	0	0	1	0	0	0	0	0	0	0	0	0	0	0	0	0	1	1	0	0	1	0	3	1	0	1	1	0	0	0	0	0	0	0	0	0
ARL6|84100	273	10	37	99	82	126	116	131	107	84	86	61	99	496	114	55	193	133	100	145	117	126	52	185	98	8	88	77	77	72	61	109	51	55	161	234	183	73	247	166	172	276	117	112	46	230	298	114	57
ARL6IP1|23204	14240	9489	4937	8499	7990	10154	9009	7584	7694	6728	11031	13373	7047	6259	6471	9624	15323	5892	6212	10154	8942	12754	8306	9307	10033	6194	6765	23522	9612	5953	6845	5874	2898	4675	4896	17796	6435	7182	15185	8085	10956	10717	28466	5372	6601	8567	21113	11253	10663
ARL6IP4|51329	10341	4261	5981	3796	15242	5455	3180	4213	4446	3879	5276	8243	2557	3953	3884	6738	5185	8510	5497	3346	4709	5593	2756	4619	4004	6363	3415	7013	4169	3396	4703	7238	4693	4929	12924	5731	5016	3661	5438	5321	5460	4472	7018	3952	2971	21958	5063	4685	4765
ARL6IP5|10550	10432	3802	2339	5204	6210	4295	3654	4745	2737	6097	2371	3353	3847	4477	7399	4214	5031	4242	2145	2386	6002	8775	3356	8022	3570	6750	1325	8225	2427	4991	3652	3636	1124	3532	2909	12553	3941	3402	6197	2748	6665	7466	6063	1979	5217	10624	6584	5264	3149
ARL6IP6|151188	2065	695	525	823	819	1067	890	800	1095	1062	1095	665	729	1860	1054	672	1472	526	770	1326	1416	3594	1065	753	1727	674	427	1646	1133	755	822	745	191	597	632	1144	1110	696	1013	1594	1718	1462	2929	874	1084	1485	2603	1472	727
ARL8A|127829	1431	2299	1846	1590	1373	2473	1154	1274	2269	1638	1308	1832	1688	836	2095	2237	2360	3290	1397	3641	2499	3337	773	2071	2990	2275	1009	1900	1467	2318	2284	2627	917	1555	2301	2305	1524	1281	2553	3667	1985	3550	1907	1951	1371	2529	1990	2534	1480
ARL8B|55207	6928	10525	3022	3392	3289	10424	5257	5266	4995	5002	4070	4657	4486	6859	7706	6720	11327	5988	2897	7032	5313	5888	5475	7168	5641	3656	5694	5862	3808	6125	4897	3484	3040	2491	10391	9093	6714	3112	5486	6943	6347	6422	7807	4572	5032	10203	10998	8454	3228
ARL9|132946	80	12	26	21	17	65	21	75	6	65	89	21	16	38	13	9	9	22	63	3	61	367	32	21	19	1	6	17	126	11	25	22	13	25	34	22	52	28	57	62	80	25	126	6	27	31	8	9	22
ARMC1|55156	2826	3054	1146	1621	753	2701	1979	1924	2751	1625	1975	1930	1388	4344	2065	1041	2684	1693	1102	1370	2478	2769	2109	2580	2170	747	2429	1932	1293	1179	1460	1169	449	933	792	2221	2733	2283	3514	1441	2651	3324	5428	1289	1151	1134	4750	2780	825
ARMC10|83787	1117	2002	810	962	968	1510	845	1092	877	1119	778	1266	1567	2521	1101	771	1497	1144	900	2220	1226	504	645	1153	1211	851	1135	1563	953	663	869	939	1033	568	2277	1454	850	783	1544	1710	1306	1467	1904	1003	1127	1697	2220	1030	723
ARMC2|84071	38	91	46	64	39	94	57	57	45	60	100	56	66	63	71	48	51	100	52	65	122	98	45	41	59	48	50	17	39	52	29	91	24	91	45	111	57	62	97	71	98	99	129	38	52	35	51	45	40
ARMC3|219681	0	0	1	0	0	0	0	2	1	2	2	4	0	2	0	0	0	2	10	2	7	0	3	0	1	0	0	0	1	0	0	0	0	6	0	0	0	0	0	2	1	2	0	2	1	1	17	0	55
ARMC4|55130	3	2	0	17	0	0	10	2	5	5	0	0	8	0	1	9	0	1	12	16	98	1	0	1	2	1	2	0	2	5	2	1	0	0	0	5	2	4	5	0	89	4	2	3	2	3	6	4	2
ARMC5|79798	1031	1326	744	866	1451	1280	820	967	1287	1023	1286	1329	753	267	646	1505	1377	1329	725	426	982	1331	480	1000	671	1082	1262	1036	700	803	955	678	725	740	3218	1273	1697	712	962	1183	1161	722	1574	1096	711	944	226	1068	792
ARMC6|93436	3396	2314	1753	1620	1703	2856	1237	1888	1582	1565	1717	1605	1111	1737	922	1036	2558	1456	1412	1120	2203	1866	1765	1613	1227	1650	1459	2297	2024	1116	1389	1233	1021	1322	1550	2208	2140	1514	2606	1764	3008	2922	4596	975	1418	1541	1840	1658	1065
ARMC7|79637	716	707	364	535	1203	825	580	723	726	479	693	783	366	254	576	904	1153	803	457	420	367	853	435	874	498	750	682	952	698	388	557	517	435	390	1820	1181	954	531	994	1243	803	1223	1717	653	505	1131	238	851	577
ARMC8|25852	2097	2507	936	1401	778	3075	1268	1600	1877	1414	1859	1196	1080	1187	1104	1243	2725	1640	1389	2152	1164	1969	1448	2326	2347	949	1527	2394	1110	1311	1619	982	373	959	2093	4018	1537	1587	2612	2164	2900	2504	4193	1660	1537	1827	2638	2446	1125
ARMC9|80210	699	36	150	326	257	425	569	334	278	444	240	210	862	91	1053	330	789	288	145	265	783	332	261	374	210	657	115	163	172	370	320	1014	94	301	346	172	619	417	408	445	526	461	647	100	196	634	276	534	120
ARMCX1|51309	82	45	102	367	45	651	921	411	341	617	427	132	815	343	644	1043	1553	499	259	187	1254	197	431	706	283	237	158	103	119	343	394	1879	28	168	405	274	761	557	431	574	599	437	421	88	208	168	383	694	136
ARMCX2|9823	311	42	199	369	23	396	606	503	92	524	105	115	2033	433	1460	784	965	287	56	226	2392	342	386	437	110	136	99	133	50	626	107	1013	51	2350	1909	496	661	442	978	1234	245	459	626	291	332	183	98	470	277
ARMCX3|51566	1078	180	311	1438	161	862	1854	1097	899	1315	698	377	2944	832	2969	1343	2711	1137	892	1134	2000	2357	865	1180	1010	404	326	1372	135	2064	643	7408	92	1541	2543	2434	1874	733	1787	1771	1986	912	2369	1192	1157	381	962	1136	1392
ARMCX5|64860	317	425	363	296	185	653	363	329	538	536	393	245	306	363	307	291	789	398	211	447	380	798	353	411	386	246	463	479	301	302	266	441	133	337	525	1326	631	255	546	769	556	802	864	342	423	718	409	798	561
ARMCX6|54470	216	14	34	152	28	188	212	179	151	220	153	54	255	359	328	267	378	250	170	218	226	503	150	160	203	43	83	193	82	187	65	675	10	171	117	406	215	113	307	330	340	111	262	295	153	197	483	225	280
ARMS2|387715	0	0	0	0	1	1	0	0	0	0	1	2	2	1	4	3	1	3	1	2	2	0	0	1	0	1	3	0	1	1	0	1	0	0	0	0	1	1	1	0	0	0	0	2	0	0	0	2	0
ARNT|405	2377	2540	944	2540	1043	3176	2427	2484	2100	2212	1877	1022	2680	1143	2300	2077	3468	2458	772	2299	2640	2473	1531	2716	3045	1225	1282	2509	1326	2635	1851	2609	556	1643	2420	2812	2580	1566	1931	3220	3465	2740	4253	1501	1701	2269	1501	3022	1576
ARNT2|9915	10551	62	63	173	1688	185	267	127	38	81	46	54	475	54	501	127	122	215	15	576	293	12870	37	174	496	48	61	4138	41	375	63	1954	21	102	163	2459	386	137	263	145	189	230	940	376	433	6127	137	306	1199
ARNTL|406	895	323	194	548	376	1340	656	353	405	293	1366	755	463	830	999	424	850	303	428	875	1133	1352	852	498	375	260	319	1010	359	625	452	324	334	259	152	2721	780	373	1373	609	1429	760	2599	442	754	676	1483	928	398
ARNTL2|56938	4151	3378	1075	1267	618	2016	2220	1386	1989	1356	1386	1518	1000	2089	1035	314	833	1227	1013	2083	1810	2371	870	1421	1972	547	2613	1756	1169	3105	1809	186	411	268	524	4160	1158	1020	1630	1507	5868	1367	4766	1287	9419	2269	3350	3388	892
ARPC1A|10552	3870	15788	6384	5156	5365	12288	7140	7786	8214	6342	9640	8260	8813	11311	8969	3970	6418	6265	6424	11841	10670	2710	4388	5953	9884	5014	6892	5169	5673	6230	9083	5347	6445	3496	16522	5088	4072	5741	6923	9964	11633	10790	11409	5454	9111	10599	11076	11257	4577
ARPC1B|10095	6988	21216	14276	13181	10651	8133	10900	12434	11163	10986	14174	13713	12585	9269	12160	8558	4953	9199	10628	16418	16705	4169	10169	15888	9793	10569	3963	11368	4393	9921	13722	18247	5066	6744	12554	13428	8755	11223	12118	6636	15733	18507	23039	5892	12691	27319	11024	16722	6230
ARPC2|10109	16125	23161	20258	17160	14900	36319	14222	26219	28394	20683	31703	15493	16348	12815	18525	22096	30959	12375	16963	9925	29724	21661	15483	17935	22467	19289	12119	10882	23252	19723	26165	16857	7438	9713	15144	18763	16983	15504	26406	13201	39974	26144	40650	9921	9801	33288	33032	20791	8866
ARPC3|10094	7375	9686	12631	5688	7994	13522	5286	6579	9195	6471	10301	9430	4647	10446	8496	7198	12360	11429	9012	7589	9180	6143	3714	7093	6433	7909	7867	9380	6969	6283	10062	8089	8153	3508	9065	10027	5155	4932	8408	7265	10294	9083	11084	5127	5746	13715	14190	9987	6936
ARPC4|10093	9603	7561	4738	6895	8862	10974	6484	6909	6962	7536	7700	8205	6829	7015	7565	9902	10317	6716	4896	7241	10733	7893	8181	7713	4317	10034	4500	7210	7542	8194	7017	8877	4953	6297	18697	10890	6158	5261	9068	6535	10148	8424	9622	4365	5281	17548	16373	11966	5646
ARPC5|10092	8554	13739	6930	8182	7844	10373	7593	8877	9270	7938	7648	7854	7894	19149	7854	6606	12267	9950	5167	15637	11375	8995	4293	9338	13537	7948	6192	11283	7599	8579	10726	12451	5323	5984	21880	15193	7733	5010	10361	8507	10084	7588	13146	6608	8354	12567	21753	11014	8750
ARPC5L|81873	2013	5174	3913	2312	2777	4966	1913	2403	5438	2672	5349	7016	1702	2527	3005	5268	4526	4014	3753	3911	3446	3023	2347	2851	2679	2295	3447	4207	4319	3029	5319	1788	2847	3207	4333	3674	2042	2312	6177	2163	3798	5706	6611	2992	2273	7279	2611	4422	3261
ARPM1|84517	200	14	108	65	107	204	101	163	117	154	275	105	121	151	162	149	108	130	81	96	203	156	372	134	123	15	107	159	62	78	139	99	4	193	154	605	98	64	147	259	125	189	140	103	78	250	104	108	94
ARPP19|10776	7930	12462	5271	4576	1709	10355	7263	5056	8494	6103	9190	6163	6676	8191	6545	4991	7862	5858	3577	7815	7808	10337	7318	9610	11099	5166	5936	6306	7053	9691	7653	4930	5213	3774	3175	15119	10444	4831	9607	10944	14521	14063	11013	4820	7101	5224	9930	10500	3840
ARPP21|10777	0	1	0	103	0	407	48	152	78	482	108	166	267	1	562	928	1	335	0	157	387	0	54	626	1	529	23	0	6	471	791	3	7	0	20	5	677	533	265	274	1036	0	31	0	204	1	47	128	120
ARR3|407	0	0	0	0	0	0	0	0	0	0	0	0	0	0	0	0	1	0	0	0	0	0	0	1	0	0	1	0	0	0	1	0	0	0	0	0	0	0	0	0	0	0	0	0	0	0	0	0	3
ARRB1|408	1214	780	180	825	385	191	901	508	369	535	290	260	303	363	416	326	407	203	101	139	297	609	91	551	195	236	233	231	177	687	260	433	61	224	233	898	720	266	424	197	328	491	268	271	289	686	184	1536	284
ARRB2|409	3020	892	848	2170	2847	2553	1279	876	898	1530	1526	1332	664	734	2535	1330	2066	1330	818	695	773	1433	710	2526	798	3043	907	3108	531	2307	1247	1446	362	1136	1517	3684	1004	1797	2497	1234	1797	1286	1838	981	1559	3245	1360	1459	1217
ARRDC1|92714	2137	3039	2045	1842	2142	2284	1224	1237	3113	1379	1551	2981	863	1130	1783	2165	2870	2129	1764	1553	564	2624	1469	2211	1234	2557	2337	5578	3451	1699	2535	671	2716	574	1656	1888	1732	1483	2764	1366	3772	2408	4501	2842	2510	7109	2309	2122	1773
ARRDC2|27106	3377	766	748	1134	10009	2350	1192	885	611	1264	531	1348	966	589	3157	1666	1779	1312	730	935	1392	1676	706	1296	572	2201	700	3130	393	1026	2667	1265	517	1039	610	4180	881	1578	1085	1014	2491	2556	2005	1111	2084	6061	469	1371	1539
ARRDC3|57561	3083	3167	2079	3552	2121	2175	3804	3116	1625	4525	610	904	4029	4018	2253	1913	4855	3115	991	1821	1409	4779	1132	6417	2955	1296	2595	6895	682	4125	1233	2760	1457	990	2043	7113	2399	2078	4052	4865	5017	4768	1451	2942	1677	4341	3892	5168	2421
ARRDC4|91947	575	5641	2192	2584	166	4792	2564	1497	5305	896	1933	766	787	2783	5957	1410	1359	3572	962	1108	614	843	812	4083	4859	1888	4686	308	248	1847	2908	718	5703	260	629	1737	3457	1132	1030	1990	1048	6043	209	2969	834	1285	2113	3378	532
ARRDC5|645432	4	0	3	10	2	8	3	0	1	14	0	5	1	2	4	11	7	6	1	5	1	7	2	11	3	14	5	17	2	4	6	3	3	3	1	33	6	4	7	2	1	1	4	1	4	16	0	4	13
ARSA|410	1284	2677	2626	4663	809	2567	3171	4905	2662	2141	2607	2514	2058	2030	2583	4389	1503	2785	1989	657	1496	1645	1290	2349	1178	2875	1207	1527	1509	3434	2156	2853	1492	1650	3371	2796	2015	2019	2490	1611	2664	3978	3390	1675	935	3596	1142	2961	1255
ARSB|411	775	697	284	976	644	364	860	659	518	616	452	263	1321	193	600	360	590	321	256	547	613	1410	412	1122	683	587	210	870	130	1185	373	1333	140	833	429	1418	824	788	903	342	654	1067	620	420	668	1341	331	1105	371
ARSD|414	2586	1895	560	1700	1314	786	1693	1374	1356	1839	864	541	1796	436	907	1667	279	1609	438	1083	1404	840	751	1412	1057	1632	917	2182	1099	1340	703	3060	632	1699	2794	2988	2015	1205	1603	1128	1098	3601	1107	1185	1306	2650	713	1641	1929
ARSE|415	227	5	68	132	10	23	58	95	0	86	26	9	110	6	110	27	182	53	3	26	67	1	25	88	9	81	14	1	0	40	14	1317	13	195	385	41	129	23	25	28	18	127	54	27	17	43	13	71	23
ARSF|416	4	9	1	1	4	0	15	3	13	20	3	0	1	14	1	0	0	9	10	0	0	3	0	0	36	1	2	1	89	13	25	5	5	8	5	2	0	0	5	2	0	2	5	11	0	4	0	3	31
ARSG|22901	280	315	47	241	48	126	92	158	48	314	14	80	47	22	114	111	96	147	33	47	108	456	24	87	72	63	94	36	58	184	50	124	7	99	122	219	93	76	104	93	99	95	78	127	94	92	74	96	190
ARSH|347527	0	6	0	0	3	0	0	1	3	1	0	1	0	1	0	0	1	0	1	0	0	2	0	0	1	0	0	0	3	2	0	1	1	0	0	7	0	0	0	0	0	1	1	1	1	21	1	3	4
ARSI|340075	296	703	1044	2320	530	1876	728	2214	2692	941	586	2997	2740	799	3252	3573	1686	3699	2261	610	2582	868	1715	4268	2715	2008	511	91	754	1077	1248	2631	431	3205	3086	624	1943	3877	5399	888	1449	3954	640	1427	665	250	1463	4322	112
ARSJ|79642	183	975	636	732	7	2022	723	1273	1350	499	1967	1014	1803	1961	578	131	2684	700	512	357	2630	161	637	1096	1244	61	373	330	272	1017	1194	808	165	385	705	1290	928	815	1605	1605	3503	2206	3511	768	701	411	893	1287	258
ARSK|153642	469	208	200	190	452	216	377	332	212	278	134	114	337	255	558	139	426	221	240	135	595	592	277	191	385	237	152	455	143	196	111	411	120	311	133	1089	216	208	327	175	247	470	343	144	162	594	400	133	210
ART1|417	1	0	0	10	1	1	2	0	0	4	0	1	1	0	5	6	0	2	0	2	0	0	2	39	0	0	1	0	0	8	16	0	0	0	0	0	38	11	0	1	19	1	1	0	12	1	0	2	1
ART3|419	4	4	5	37	2	179	19	15	39	60	25	133	3	8	47	87	11	48	14	12	17	91	76	110	23	119	8	6	1	12	126	1	0	5	10	15	27	121	87	12	129	5	7	0	23	38	5	15	20
ART4|420	3	0	0	16	0	3	4	1	2	3	0	2	0	0	3	2	0	1	0	0	0	0	0	4	3	2	1	0	1	8	0	0	0	0	1	38	6	4	0	0	12	0	3	0	6	1	1	0	2
ART5|116969	37	2	4	3	1	3	10	5	2	4	1	2	26	6	40	20	0	7	1	20	14	1	1	17	2	7	3	2	2	5	10	41	0	5	22	13	213	8	3	4	8	6	18	23	6	6	4	1	3
ARTN|9048	73	397	529	101	41	905	173	265	762	443	50	340	83	868	836	1637	134	996	532	2387	532	38	494	288	715	243	120	119	759	231	797	142	143	50	819	279	369	96	414	990	433	684	1968	701	157	722	471	576	137
ARV1|64801	931	682	524	426	960	893	477	757	513	586	540	620	313	801	577	770	1810	699	417	1022	554	785	370	675	1108	582	578	731	830	344	484	532	572	346	484	980	488	288	511	812	547	719	833	526	636	1557	1085	637	502
ARVCF|421	1044	620	212	772	1663	463	337	503	194	419	777	558	1015	325	459	247	504	399	355	1400	1140	1731	270	392	731	746	207	1823	197	244	399	211	70	361	314	331	434	668	431	387	873	797	1591	877	187	1691	317	390	993
ARX|170302	0	5	0	5	1	19	5	14	5	25	4	14	12	0	21	63	0	16	2	9	10	1	3	51	2	23	2	3	0	22	32	8	2	1	2	0	48	16	9	9	28	0	1	5	16	1	0	9	13
AS3MT|57412	715	4	23	24	153	71	49	45	9	88	14	9	236	404	178	122	270	86	49	409	846	660	65	90	107	74	31	215	58	71	76	320	22	278	803	99	48	21	78	60	48	53	186	193	140	1247	138	16	70
ASAH1|427	7033	3075	1373	3419	4158	3947	4224	3184	2987	5091	965	1712	3011	3487	4859	3063	4337	4358	1864	3195	3296	7690	1297	7256	2525	5080	5506	5261	4118	5920	2992	4144	1410	2124	1407	10933	4107	3571	3903	4052	3236	4291	2923	1330	4134	8620	3290	3594	4502
ASAH2|56624	20	17	3	28	0	23	7	6	13	3	6	8	4	6	13	7	28	5	9	5	6	6	2	11	5	5	6	20	2	4	4	7	11	5	12	14	10	7	9	9	14	9	16	4	12	1	15	18	7
ASAH2B|653308	6	74	38	18	1	39	65	17	22	36	26	35	16	53	9	24	15	37	37	40	42	18	25	53	29	0	26	14	18	37	30	9	8	15	0	57	47	41	44	25	92	81	84	10	12	5	31	48	6
ASAM|79827	36	824	269	1802	4	1019	1164	699	909	888	2059	846	2292	68	785	178	216	283	421	119	1236	22	817	751	555	244	172	10	277	1220	993	722	5	398	91	273	926	1268	798	192	1809	771	2156	123	914	77	128	3116	70
ASAP1|50807	3283	3544	1312	2842	649	3964	4092	1928	3531	2444	1769	2403	3349	1404	3141	1335	2062	2070	1617	1584	3516	3980	2242	2704	2232	806	1612	2030	1322	3886	1774	3345	664	2592	987	5418	4513	3639	3413	2835	5080	2894	4857	1553	3052	1703	1340	4469	1191
ASAP1IT1|29065	0	0	0	0	0	0	0	0	0	0	0	1	0	0	0	0	0	0	0	0	0	1	0	0	0	0	0	0	0	0	0	0	0	0	0	0	0	0	0	0	0	0	0	0	0	0	0	0	1
ASAP2|8853	2879	2171	1174	1785	1012	2282	2256	1215	4295	1585	2126	2695	1674	1101	2443	1247	2012	1646	1294	3166	3892	3573	2316	2021	2123	1743	1410	2663	1840	2708	3828	1466	698	436	889	2957	2798	2646	1840	1691	8039	5071	4457	915	3155	1866	1757	5069	1151
ASAP3|55616	845	910	244	1489	351	1866	1287	1167	1435	1771	575	1199	1291	668	2530	1038	2516	1397	446	1121	1159	1372	274	1983	1356	530	1771	971	970	1248	1058	1981	573	944	501	542	2150	1783	1214	993	1892	842	3604	1003	993	925	331	1831	877
ASB1|51665	867	718	1014	886	534	1304	786	1200	805	1249	1288	853	1178	415	1067	707	557	612	627	604	1845	1539	580	1238	920	634	397	382	769	1305	756	928	308	1038	1885	1082	1521	952	1203	951	1880	1309	1965	669	752	1302	1595	986	426
ASB10|136371	0	0	0	8	0	14	4	5	5	28	3	11	4	1	25	139	0	11	0	22	9	0	4	100	0	83	0	0	1	26	36	0	1	1	4	0	70	29	8	21	118	3	1	1	29	0	1	4	15
ASB11|140456	0	0	1	6	0	6	0	3	1	4	1	3	0	0	0	15	0	1	0	1	0	0	1	46	0	8	0	0	0	13	22	0	1	0	0	1	15	17	1	5	39	2	0	0	17	0	2	0	3
ASB12|142689	1	0	0	6	0	12	1	12	5	12	4	7	3	0	5	101	1	1	0	20	4	20	0	78	0	72	0	2	1	22	35	0	0	0	0	75	21	17	1	10	81	4	2	3	5	14	0	1	27
ASB13|79754	1505	1450	465	841	1039	1359	980	1089	333	1056	972	363	1078	1667	970	660	652	1223	439	1131	1025	521	334	1206	630	776	830	913	925	714	503	782	226	609	704	797	924	863	1402	1293	1052	664	2496	441	897	1393	1261	2258	668
ASB14|142686	17	15	9	8	2	43	10	18	5	63	7	13	9	6	24	13	5	35	6	18	38	35	8	35	7	17	12	22	9	22	23	21	11	4	14	21	31	40	22	17	32	7	11	8	28	32	6	12	11
ASB15|142685	0	0	0	5	0	9	0	7	8	30	1	7	0	0	5	31	0	13	1	11	1	0	2	63	0	12	2	0	0	19	46	0	1	0	0	0	37	44	2	6	45	0	0	0	30	0	3	4	8
ASB16|92591	12	7	6	27	25	39	12	36	14	77	7	24	8	13	25	86	2	26	7	17	21	61	16	146	8	71	23	63	13	44	48	2	6	25	2	90	103	68	20	42	146	18	14	38	73	30	4	13	71
ASB17|127247	0	0	0	0	4	0	0	0	0	0	0	0	0	0	0	0	0	0	0	0	0	0	0	0	0	0	0	0	0	0	0	0	0	0	0	0	0	0	0	0	0	0	0	0	0	0	0	0	0
ASB18|401036	0	0	0	0	0	0	0	1	0	2	0	0	0	0	0	3	0	0	0	2	2	0	0	2	0	1	0	0	0	0	1	0	1	0	0	0	0	0	0	0	2	0	0	0	1	0	0	0	0
ASB2|51676	224	1810	272	646	484	299	317	307	212	268	170	1010	115	385	510	1199	68	181	305	307	606	132	199	717	973	662	176	1490	83	386	481	36	69	109	1065	778	601	427	734	773	1941	542	717	995	590	1398	1026	236	419
ASB3|51130	784	391	265	433	389	675	414	419	499	460	673	539	531	753	604	429	1065	500	282	819	732	1043	346	597	514	370	404	803	428	360	415	507	155	305	501	1357	512	357	680	777	490	802	748	453	429	782	564	683	395
ASB4|51666	2	0	0	0	1	3	1	0	0	2	0	1	5	2	0	5	0	0	0	2	0	0	1	14	0	3	0	2	0	4	6	0	0	2	7	3	5	11	4	2	7	4	0	1	1	6	0	1	0
ASB5|140458	1	2	0	359	0	946	127	718	301	932	270	452	315	2	1505	1321	1	577	6	648	1139	0	397	4126	7	1416	28	0	20	1238	2856	5	19	0	88	0	1250	1685	311	678	1771	2	48	1	608	4	317	189	262
ASB6|140459	2654	1585	1161	1681	2415	2503	1198	1489	2199	1494	2139	1869	1264	926	1897	920	2558	1861	1468	1722	1709	3217	1207	1735	1570	1093	1692	3620	1446	1470	1497	1296	1182	2406	1891	2251	2134	1777	2630	1640	1961	3226	3530	1829	1057	5550	1252	2592	1352
ASB7|140460	994	990	403	922	257	1018	888	522	1094	743	922	1138	684	752	749	643	1068	560	460	1726	988	1340	1068	1284	1079	539	694	981	704	983	770	376	468	457	411	2296	1177	655	1203	956	1517	1223	1355	608	843	706	1033	1386	622
ASB8|140461	1596	1289	522	1087	1181	1202	895	1373	1122	1403	593	1024	829	573	856	1106	1709	1409	688	1079	918	1333	550	1887	1043	942	1195	685	752	1118	1201	880	596	436	816	2229	1647	1017	1147	1455	1948	1406	1292	884	942	1885	596	1534	1364
ASB9|140462	1548	15	50	54	219	34	22	36	32	62	24	50	41	31	67	51	25	47	17	54	20	73	53	32	19	8	26	261	24	47	21	58	12	119	34	202	23	42	62	15	54	65	55	56	204	313	67	32	70
ASCC1|51008	1717	1275	617	1115	1041	2101	1073	898	1194	644	2144	1458	922	1597	872	753	1779	584	860	1033	1709	1274	949	1336	1285	705	716	934	950	730	751	1058	380	559	793	1598	1022	780	1568	1064	1532	1139	2119	655	692	3777	2481	1207	575
ASCC2|84164	2510	5605	4607	4273	2778	7952	4104	7844	4429	3715	5738	3880	4690	2384	4134	6265	5638	5048	3179	2737	3870	3395	2362	4533	5822	3415	3779	3915	4010	3814	5298	5277	2504	2790	6991	3007	6887	2846	5064	4343	6481	8137	7254	4299	2377	7499	1976	8267	2675
ASCC3|10973	3200	6670	2393	4605	1110	5381	4281	4131	6343	2749	3387	2609	3803	2028	1806	1585	4127	2346	2590	2705	4693	4044	2136	2710	5993	1517	3548	2975	2729	5251	2983	1832	705	2041	2572	7257	4567	3249	4773	3273	10837	6934	6396	1655	2019	1375	1512	6943	2010
ASCL1|429	0	3	0	10	10	7	1	2	0	0	0	0	0	2	1	0	20	0	1	7	2	2	1	1	7	1	2	3	1	3	5	2	1	26	1	39	2	1	1	1	2	0	0	37	2	2	0	2	7
ASCL2|430	1429	462	126	187	1958	131	176	159	513	103	628	345	64	95	39	211	151	94	207	143	8	145	92	229	652	330	294	1437	256	105	269	23	256	43	236	347	282	180	190	73	675	65	34	280	336	1112	46	266	133
ASCL3|56676	0	0	0	0	14	1	0	0	0	0	0	1	0	0	0	0	1	0	7	0	0	1	0	0	0	0	0	0	0	1	1	1	14	0	0	9	2	0	1	0	0	106	0	0	0	2	0	0	0
ASCL4|121549	451	2	0	1	478	3	2	3	1	8	1	2	0	0	0	0	0	10	0	1	1	189	0	0	1	2	1	107	0	3	2	4	0	3	2	63	1	0	0	2	0	1	4	8	9	176	0	2	2
ASF1A|25842	865	716	795	1011	699	2028	923	1018	654	958	1567	927	700	2832	791	1158	1279	730	541	2075	787	1730	749	811	1010	588	1103	2084	639	541	674	406	776	757	898	1922	929	591	1696	1839	1185	1061	1464	701	556	776	1319	787	619
ASF1B|55723	6484	694	697	1384	3681	1199	747	885	1180	942	1426	1763	447	692	341	1019	685	554	1299	1645	1171	3358	1655	1325	940	1879	807	5949	1777	708	666	466	710	687	375	4876	2017	935	2732	620	2136	2335	6080	592	1753	3938	1143	1395	2504
ASFMR1|100126270	2	2	1	0	0	0	0	0	1	5	1	0	1	0	1	2	2	3	0	1	1	4	2	0	0	1	2	0	0	0	0	1	0	0	1	10	5	0	2	0	2	0	0	0	1	1	0	1	0
ASGR1|432	194	8	13	33	13	29	26	21	17	54	5	25	21	38	72	65	41	17	8	18	10	25	14	34	13	41	24	35	14	62	21	49	9	189	77	62	19	31	43	52	18	19	23	37	65	51	115	31	16
ASGR2|433	58	3	7	33	24	17	18	26	6	58	3	31	20	25	46	79	22	9	8	10	10	9	5	16	7	31	21	25	14	115	25	11	9	14	80	29	21	8	46	6	29	17	12	20	38	24	22	50	12
ASH1L|55870	4152	3560	829	2829	1051	3378	4409	2407	2764	3508	1912	1396	2662	838	1955	866	3994	2654	779	4753	2251	5977	1672	2725	3162	805	2143	2031	1585	3632	1927	1578	602	967	831	7581	4540	2180	2248	4377	5591	5011	6922	1713	2610	2048	705	3707	2590
ASH2L|9070	6560	1384	624	1507	2769	5724	1583	1641	1244	2597	1438	1342	1376	2933	1124	2036	4780	4476	1291	1259	1658	5129	923	1959	1300	1839	2504	5278	2104	1609	952	2025	697	1939	6962	4832	1966	1477	2186	2275	2081	1662	3187	1806	1637	4855	3890	1990	1723
ASIP|434	1	0	1	0	1	0	4	0	0	2	0	2	0	0	2	3	3	9	0	3	0	3	1	3	1	3	1	1	1	3	1	15	0	5	16	3	1	1	2	1	7	0	2	4	3	1	0	0	0
ASL|435	658	1725	1155	1078	1255	1456	734	1027	1388	1535	1221	1004	1213	1753	1077	486	850	1173	1307	823	2430	607	382	892	790	1767	874	659	668	1016	1299	1243	702	834	2398	932	1087	1274	934	1437	2177	2228	1511	744	904	4355	2324	2186	679
ASMT|438	4	0	0	3	9	4	1	0	0	1	0	7	0	0	3	1	7	3	1	1	5	9	0	1	0	10	2	3	0	1	3	3	2	0	0	5	0	2	1	1	2	2	9	0	1	4	1	1	4
ASMTL|8623	2887	200	460	1174	2842	1354	1007	1870	734	831	843	444	938	276	1278	823	1731	805	377	392	707	1871	402	625	1249	796	305	3854	372	1037	628	2076	201	1011	2819	3092	804	938	675	954	631	1127	2143	1194	815	5855	320	781	1223
ASNA1|439	7012	3359	3212	3645	5806	4760	2319	4254	3620	2413	3076	3344	2007	4366	2431	2586	6475	2929	2872	2668	3695	3602	2170	2909	3299	3453	2678	4657	2883	2310	3325	2607	2362	2092	2585	5661	3397	3043	5317	3038	4740	4372	6154	1843	2655	4559	6309	3310	3114
ASNS|440	740	1783	2065	733	1109	1746	1451	1070	980	758	1883	2803	1349	1454	858	469	544	801	760	4518	1293	1236	396	2186	873	788	1674	1995	1250	673	925	1488	859	802	5678	1945	861	550	516	2411	1081	949	3173	744	1847	2525	9078	1017	1557
ASNSD1|54529	2381	2345	1129	1530	1316	2683	1283	1397	1822	1646	1924	1067	1259	1750	1631	1501	2344	1238	1297	2830	2359	1572	1057	1696	1338	1235	1571	1438	1351	1335	1676	1600	944	1225	1714	1474	1261	1416	2121	1804	2040	2078	2965	1561	964	2062	5835	1783	1109
ASPA|443	2	4	7	6	0	12	7	5	2	10	3	7	4	0	3	16	2	2	4	11	1	0	1	28	6	9	1	3	3	18	22	2	19	1	0	6	9	14	8	5	14	9	5	9	9	5	4	5	2
ASPDH|554235	12	0	0	1	2	0	0	0	0	5	0	2	0	1	0	0	0	1	0	0	1	2	2	0	1	0	0	0	0	0	1	2	0	0	0	1	0	0	0	0	0	0	41	3	0	0	0	0	2
ASPG|374569	118	852	131	33	255	205	83	266	123	251	182	264	2	270	27	308	708	71	105	593	0	77	22	42	47	10	330	31	466	326	281	1	156	6	386	334	211	4	16	433	39	172	1191	232	322	869	22	176	148
ASPH|444	12025	9455	5327	6008	3128	9124	8958	9681	8857	8808	3935	7823	7537	17530	9137	4090	5884	8045	4663	7955	19264	7383	7599	7846	8180	3690	5504	11349	4090	6046	8614	11930	2559	4477	8691	5701	6337	10276	8703	30669	14201	13666	15870	7032	5375	7608	12957	10179	3183
ASPHD1|253982	730	5	89	27	271	45	43	101	8	54	204	92	234	163	191	27	64	44	14	41	179	67	18	90	63	32	10	355	26	81	26	34	12	194	512	36	63	59	57	46	48	116	537	49	207	165	85	87	35
ASPHD2|57168	432	61	306	678	128	865	568	684	558	586	594	701	1473	384	670	517	336	421	485	245	1488	179	1857	556	970	495	101	417	222	532	400	505	95	365	491	671	593	473	599	182	456	451	604	340	405	241	336	617	220
ASPM|259266	2528	1425	847	1058	1435	2070	1148	949	1322	1609	1866	1348	724	1921	377	1038	2070	887	739	3969	2621	4246	2104	1057	2432	724	1195	3200	1536	1144	685	550	482	806	341	6067	1152	1873	1937	1267	3974	2257	6290	850	2266	2557	773	1400	1930
ASPN|54829	408	512	710	6271	104	1622	3443	2784	195	1573	352	987	16888	279	6929	722	1018	1359	44	4498	524	170	176	4821	286	465	401	223	123	4591	555	19738	568	4753	13013	98	1323	2315	6842	1393	396	2409	405	675	3319	1182	109	3221	1051
ASPRV1|151516	101	3603	335	85	260	13274	2482	143	15357	79	2261	1403	147	112	1772	185	8018	396	363	68	60	180	97	534	18	103	4318	104	348	1915	14049	50	7340	85	81	122	6497	562	964	912	621	214	7079	3122	199	115	52	14502	108
ASPSCR1|79058	1530	381	676	980	2177	860	670	906	948	794	812	931	473	600	606	833	1460	1094	574	490	910	756	524	884	903	801	861	1455	1155	423	764	880	402	1216	4549	1165	1481	752	914	1760	1061	874	2039	1150	494	1818	897	533	709
ASRGL1|80150	408	21	47	108	746	51	95	45	39	76	23	53	30	34	71	215	61	65	22	302	22	904	14	117	36	123	39	568	15	146	65	46	19	79	184	1148	58	78	106	50	139	148	117	61	64	1347	21	35	357
ASS1|445	13305	5882	2924	8037	14179	3234	3585	2406	13811	1570	4243	6379	1667	2699	5927	1098	4676	2807	2267	4199	941	9196	5481	5515	6962	11382	3776	19802	4623	3738	7094	2209	5295	2895	6857	3794	4432	3139	4111	2245	4631	7223	4755	3409	4239	22296	16538	5192	13377
ASTE1|28990	545	389	99	440	356	442	270	337	226	245	437	188	324	424	208	173	1008	530	231	345	431	629	268	431	370	199	257	655	349	266	240	314	121	261	529	764	379	252	579	683	532	515	622	382	280	777	394	350	547
ASTL|431705	5	10	2	1	2	13	6	3	6	4	0	26	0	2	5	0	7	1	1	7	0	22	0	4	3	2	27	5	0	6	2	15	10	1	0	11	68	1	3	3	0	3	8	10	6	2	0	19	0
ASTN1|460	0	2	10	21	1	3	6	17	0	6	1	6	0	2	0	41	17	2	0	38	3	1	1	7	1	2	4	0	0	12	7	5	12	2	17	0	6	4	2	0	5	20	2	1	2	5	0	2	13
ASTN2|23245	669	290	11	87	1630	86	180	237	19	61	19	22	125	122	80	583	227	688	37	640	101	408	19	195	350	179	700	1700	14	255	31	139	61	133	91	1480	433	60	43	96	105	252	141	368	502	3346	47	91	451
ASXL1|171023	6509	2368	1274	4476	5518	4688	3872	2241	2671	3345	2917	2210	2837	1988	2374	1868	4783	2093	2626	2321	4924	4503	2484	3185	1763	1488	2263	8326	1609	3230	1931	2244	1103	2353	1979	5883	3470	5166	4162	4175	16422	3428	5286	2115	2050	2875	2073	3630	1729
ASXL2|55252	2298	1761	240	2442	88	1663	2962	1210	1452	1382	875	665	1361	280	540	120	1684	689	344	1323	957	2422	1184	1847	1331	144	841	656	709	2717	1024	262	82	130	96	3807	2839	1559	1447	1564	3800	2477	4692	504	1243	243	637	3029	643
ASXL3|80816	3	0	2	6	2	0	15	1	0	7	0	1	43	2	9	1	4	1	1	4	5	1	1	5	2	0	2	0	0	18	3	15	1	1	2	9	10	7	6	3	3	26	0	7	5	10	0	21	5
ASZ1|136991	0	0	0	0	0	0	0	0	0	0	0	0	0	0	0	0	0	0	0	0	0	0	0	0	0	0	0	0	0	0	0	3	0	0	0	0	0	0	0	0	0	0	0	0	0	0	0	0	0
ATAD1|84896	2496	2368	1712	1892	1062	2718	2267	1682	2752	1642	1792	3869	2040	2364	1699	1062	3722	1868	1588	2326	3049	264	1594	2987	2355	1205	1498	2202	1779	1877	1917	1610	715	881	2282	2550	1913	1594	3008	2163	2463	3231	2747	1241	1214	1032	3201	2050	857
ATAD2|29028	14522	2115	1389	2621	1770	2673	2330	1964	2882	2286	4291	4536	1282	2253	936	1166	2855	998	1974	3925	3244	11829	3339	2715	2331	1063	1735	9224	1977	1534	1447	960	473	1124	1470	10338	2220	3596	4891	1230	4619	4372	11589	1289	5023	3617	1668	2526	2177
ATAD2B|54454	616	964	322	478	334	1006	535	529	850	841	691	717	479	406	464	340	1108	627	315	1446	651	2165	455	791	763	268	927	976	527	878	775	399	300	263	217	2019	991	433	583	658	938	977	1218	547	834	703	222	908	585
ATAD3A|55210	2946	3213	3658	2429	3625	3012	2002	2126	3372	2210	4328	2154	1525	789	1907	2490	3230	2119	1943	1620	2536	2918	2518	3296	1678	2255	2191	3099	2834	1785	2000	1736	1595	2544	6913	1980	3270	2367	3467	2332	4597	2764	9808	2322	1030	6934	1004	5121	1829
ATAD3B|83858	603	2054	2662	708	1877	1769	720	488	1816	1309	3883	1241	810	832	1840	1008	672	1067	1116	305	1319	1405	1625	1046	650	823	1126	1253	981	797	1535	762	1065	1081	2578	1088	1930	1133	645	474	1321	605	4873	1305	791	2413	529	1850	840
ATAD3C|219293	387	131	92	64	219	152	56	68	86	114	48	38	40	18	117	83	256	102	52	24	56	37	40	34	36	126	65	270	58	53	77	36	30	27	231	46	116	57	24	78	66	92	172	99	71	447	100	137	40
ATAD5|79915	747	271	159	283	183	287	236	130	350	313	179	145	99	232	87	130	371	161	162	693	294	1145	517	176	444	82	300	525	269	249	154	75	85	240	48	1091	220	295	353	290	597	402	782	190	397	407	97	420	312
ATCAY|85300	0	1	4	0	0	1	0	2	0	4	0	0	7	0	3	13	23	1	0	16	0	0	0	3	0	1	0	0	0	0	2	4	10	0	0	0	2	0	0	0	5	42	1	2	1	2	2	1	6
ATE1|11101	830	579	115	700	42	521	703	517	431	479	358	284	397	281	188	117	604	478	105	492	250	829	534	755	342	83	351	407	295	694	364	109	45	71	100	917	674	398	513	509	836	533	1020	161	279	104	386	672	200
ATF1|466	1305	880	465	824	441	832	852	875	938	818	606	950	713	954	1007	575	1812	926	616	1394	1230	1589	591	1245	1257	558	688	1129	1024	885	965	722	348	514	636	1742	1178	686	850	989	2525	1201	1556	517	715	808	1644	1156	699
ATF2|1386	1039	639	230	1000	127	985	1047	778	498	709	713	187	905	658	530	250	1266	350	288	671	1078	1316	740	971	1004	225	350	701	464	981	369	512	73	268	92	1199	999	687	853	1254	1883	1324	2153	563	693	375	1668	1285	347
ATF3|467	44102	674	1216	10809	852	266	809	240	4170	1897	875	3003	1801	4701	609	549	2140	814	826	1322	23415	11058	913	3264	12713	362	482	3863	8622	2394	6257	5013	579	3473	1166	3162	3117	692	1520	1135	3301	5987	894	1453	694	1569	3726	478	15422
ATF4|468	12700	13612	10422	9997	22814	22261	6462	12687	14160	9770	13655	18490	9735	13473	15669	9146	11095	11190	16276	14167	18776	25967	6663	14950	13233	12784	13510	18753	11179	11407	16762	15367	13640	10825	21764	12890	8790	8217	12943	13096	17191	11807	22736	11987	9584	29915	11356	8777	10832
ATF5|22809	29769	3593	1806	1720	13327	2179	2518	1476	2119	2216	1506	2121	1327	750	1671	2926	2437	1848	2146	1645	1628	34301	1020	3486	1457	2437	1693	3604	1207	2466	2006	1652	1023	870	3625	18838	1369	2314	1895	2142	1732	2051	2900	1618	2070	26258	770	2281	8369
ATF6|22926	2771	2837	1603	3041	1023	3847	2923	2549	3349	2054	2153	1884	2484	1354	1932	1577	3790	2699	1400	3109	1991	2406	1579	3153	4121	1377	1695	1457	1835	3283	2140	1782	471	1422	2258	3943	2648	1837	2735	3538	3958	4043	3991	1768	1609	2043	2327	4224	1852
ATF6B|1388	4139	5722	3607	5495	3444	9141	5434	5482	6663	4992	5669	7256	4945	2747	5831	4679	13094	6219	3657	2855	4924	5828	5125	4804	6208	4703	3621	5717	4006	3859	7036	3759	2008	2775	1105	8635	5314	4008	8534	5919	9073	6517	8208	3477	2878	4000	4860	7118	4445
ATF7|11016	2549	2870	1383	2478	755	1753	2265	2321	2208	2428	1199	1157	3002	575	1648	1282	3053	2002	1153	1376	2239	4872	1486	3313	2177	1210	2011	2243	1938	2371	1522	2719	864	927	564	3069	3864	1615	2251	2985	5635	4602	3744	1423	1760	1846	845	2680	1736
ATF7IP|55729	4136	3444	893	3337	374	3798	4585	2201	2529	2133	5634	1343	2754	779	2042	585	3344	2242	1316	2724	2076	3304	2671	4127	3128	923	2042	1224	2540	2807	1433	1079	448	729	1447	6711	4437	1479	4100	1223	5822	3919	4465	723	3966	1953	846	2197	1461
ATF7IP2|80063	320	7	91	152	837	46	218	137	82	216	337	43	100	23	161	395	372	165	70	110	27	758	104	140	299	44	239	90	16	85	26	17	89	38	209	680	124	74	231	48	33	34	267	282	148	609	147	9	409
ATG10|83734	183	506	154	227	419	197	125	199	210	186	223	97	122	388	215	245	133	193	178	130	219	441	112	394	275	172	167	414	122	155	174	222	103	203	268	474	77	111	367	87	106	223	82	140	127	481	342	151	151
ATG12|9140	830	1373	962	962	859	1072	1041	1120	1398	897	833	1313	951	1294	1251	778	1554	635	1146	602	1391	1313	638	1153	1382	726	726	1357	1142	957	756	1020	558	1219	962	2602	1567	949	1539	797	1159	1446	1232	979	910	1434	2350	1174	662
ATG16L1|55054	1106	1437	1105	1100	1162	2139	894	1204	1570	1194	1644	1142	968	1020	1284	984	1222	889	910	1234	1408	1897	1090	1184	1122	808	1003	550	1168	1102	2092	912	652	730	464	1357	1558	1055	1605	1879	1989	2183	3062	800	1139	1105	1519	1083	646
ATG16L2|89849	382	589	799	173	406	340	246	205	333	1008	370	378	139	382	1067	858	224	774	227	441	287	1532	185	300	204	470	967	317	396	502	441	363	471	386	86	1143	1185	285	251	281	363	170	998	1358	451	864	202	281	397
ATG2A|23130	2850	1994	1499	2694	1914	3385	3509	2340	2199	1679	2239	2064	1282	671	1110	1506	2323	3064	1187	1288	1454	3240	1275	3635	3311	2011	2687	3165	1302	2992	1931	802	819	1681	880	3139	3004	1992	2494	4243	4261	2873	4123	2389	1064	4360	553	6863	2113
ATG2B|55102	1198	1966	974	1845	486	2970	1737	1668	1601	2191	1575	1009	1458	749	1836	926	2884	1630	734	1586	1764	2456	1766	2116	1938	713	1932	1187	1562	2211	1261	1084	581	1091	794	2801	2385	1415	1884	1816	2850	2386	3450	1326	1437	1514	884	3256	679
ATG3|64422	3834	2404	1435	2043	2809	4114	1394	2497	1990	1927	2848	2664	1206	3276	1584	2489	3653	2133	1878	2645	1558	2595	921	3114	1536	1678	2076	3377	2018	1652	1854	1999	823	1052	3985	3710	1613	1450	4017	2578	3094	3137	2430	1645	1293	4288	2481	2817	2567
ATG4A|115201	399	857	551	601	510	1340	642	648	637	629	683	1069	478	737	692	651	573	803	618	509	490	736	293	755	465	398	787	557	510	604	820	823	239	338	686	1772	995	326	1161	647	803	2020	501	551	449	950	592	1010	935
ATG4B|23192	3552	1273	1752	1600	4019	2503	1468	2172	1672	2030	2486	1491	1457	965	2541	1674	2286	1880	1528	1219	2193	3733	908	1868	1802	1980	1648	1484	1929	1344	2004	1632	1135	1487	3765	1879	2466	1673	2197	1972	2625	2042	4682	1575	1275	8220	1311	1491	1162
ATG4C|84938	578	282	201	415	259	173	420	346	304	354	466	255	279	443	436	280	404	327	224	353	459	474	240	464	291	302	224	409	247	275	233	443	124	263	326	882	227	332	428	267	376	470	587	150	235	543	458	422	345
ATG4D|84971	1810	1128	1278	829	4986	1584	625	1086	1564	945	667	1235	681	681	878	1342	1787	1626	944	2418	779	2704	593	1234	1851	1050	1555	2599	1088	993	977	503	986	523	1807	3544	981	535	2250	1597	1263	1240	2140	1569	697	3833	686	896	1901
ATG5|9474	1636	1846	1240	1946	1923	2407	1917	1615	2137	1741	2872	1889	1834	4082	2385	1791	1653	1728	1806	2138	3214	2464	1523	1255	2409	1214	1393	2118	1465	1192	1943	1580	522	1369	2481	3027	1486	1404	2443	1840	3564	2433	3031	1169	1116	1837	4608	2205	1509
ATG7|10533	2662	2334	1127	1484	3610	1816	1439	1666	1196	1567	1499	1145	1237	1105	1335	1435	1755	1182	730	997	1042	1824	1489	1936	816	2570	934	2781	1338	1902	850	1405	920	1031	2526	2624	1379	1160	1983	1334	2120	1838	2612	1024	994	4660	1814	1742	1457
ATG9A|79065	4277	4057	3446	3915	3893	7352	4762	6112	5233	3531	7005	2271	4678	701	4791	4607	7195	4009	3568	2234	5152	4468	2801	5884	7118	3820	2626	1794	5052	4742	5718	3409	1616	3941	8407	2980	6321	4647	4594	5212	8797	6976	11120	2512	2525	5768	1489	5739	1860
ATG9B|285973	61	493	75	15	210	700	86	49	173	177	35	196	4	367	316	20	326	1055	308	68	39	113	20	51	98	33	2597	65	125	675	392	52	428	78	34	90	911	121	41	157	136	16	169	711	109	375	14	152	120
ATHL1|80162	776	310	489	342	694	485	384	443	260	1130	632	1422	395	3316	1024	553	859	345	1206	941	2042	2141	127	286	517	1210	592	4871	111	515	681	1200	1018	605	369	1454	1090	677	340	821	1156	654	1862	1678	1146	6891	1002	610	1249
ATIC|471	5539	4448	3382	3177	4703	4903	2547	2969	5363	3017	6348	2514	2009	2122	2407	3181	5548	1991	2970	2215	4542	3833	3128	3965	2682	5498	2469	2365	4366	1925	2338	2500	3351	3332	5582	3649	3316	3788	6735	4670	4856	5504	12611	1711	2369	7040	3712	3115	1306
ATL1|51062	161	64	91	214	71	132	245	211	55	266	47	69	463	473	175	90	405	100	88	140	398	338	74	247	174	84	74	66	90	272	57	222	154	296	234	142	171	80	441	363	106	331	143	161	137	166	780	385	106
ATL2|64225	8532	3883	2669	2106	5792	7380	2829	2856	4308	2713	3438	4957	1812	6019	3262	1621	5952	3002	2029	6211	2280	10742	1904	4317	4676	1555	3224	4688	2657	1983	4495	974	1322	850	1171	4616	2773	2189	6788	3085	3840	4636	7503	2107	5136	5161	2833	5139	2014
ATL3|25923	1567	3492	1051	2795	306	3842	2885	2137	1819	1594	2652	1537	1705	2474	634	988	1687	1198	1050	1235	2522	1189	1472	3236	2778	1723	1423	1404	1630	2063	931	5058	529	829	1067	2620	3631	1874	2249	2364	3844	3392	5305	937	1288	1445	4069	5691	370
ATM|472	2541	973	279	2399	479	1263	2453	905	883	2293	1325	789	1797	673	1180	510	2078	770	647	974	1343	4822	1579	1451	849	863	1141	1160	1095	2669	642	1126	448	965	252	6313	2791	1592	1474	1802	3566	2045	3312	979	1658	804	938	1732	822
ATMIN|23300	2350	5775	2206	3261	1240	5604	4345	3913	4385	3596	4392	3084	3458	1783	3127	3542	5418	4974	1923	2606	3482	1636	2461	4177	4212	2123	4532	3456	3547	3670	3886	2050	1866	1773	4485	3628	4636	3576	4437	4100	4585	3106	7442	3280	2817	1538	3757	8055	2235
ATN1|1822	9499	6208	3436	5576	3187	6005	6361	6037	5541	6388	7916	4906	8397	694	6403	4511	8309	6015	4741	5413	5116	18429	6196	7710	7661	4320	4615	8751	4550	7175	4257	7272	4242	4607	2428	16483	7378	5187	7747	9811	12059	9887	13445	6050	9589	10332	1581	8967	6807
ATOH1|474	0	0	0	0	0	0	0	0	0	0	1	0	0	0	0	0	2	0	0	0	2	0	0	0	0	0	0	0	0	0	0	0	1	0	0	0	0	0	0	0	0	0	0	0	1	0	0	0	0
ATOH7|220202	2	0	0	0	2	5	0	3	0	2	1	1	7	2	2	1	12	5	2	10	2	3	1	1	4	0	4	2	2	0	1	1	0	4	31	0	1	1	3	3	0	2	2	10	4	2	0	0	0
ATOH8|84913	3424	21	19	149	2166	264	67	115	59	153	44	86	98	5	344	558	65	183	30	139	45	41	47	473	39	373	47	1386	22	171	467	75	21	375	134	139	280	222	70	82	458	139	78	35	373	112	36	79	137
ATOX1|475	3331	2448	3205	1405	10664	2733	1125	2675	2696	1272	1172	4934	1232	1935	2286	2630	2387	1666	3207	1147	1738	1857	860	1812	999	2300	1047	2158	1325	1429	2097	2302	1496	2026	5476	3152	1118	1425	3628	1104	1251	2254	1539	1589	1228	9190	1892	2101	1087
ATP10A|57194	101	23	137	357	111	280	477	289	90	512	36	177	774	64	852	161	261	405	75	236	208	350	111	304	147	122	35	69	35	645	120	1119	43	280	237	485	371	499	408	119	241	392	123	70	137	223	17	474	174
ATP10B|23120	85	998	94	264	86	1760	1076	527	2826	890	112	1406	25	291	93	562	2276	291	695	4	16	329	130	1312	2650	129	1761	159	264	2027	680	6	664	36	126	3196	1103	183	1119	899	369	245	328	1119	118	247	8	155	2098
ATP10D|57205	1784	6467	1840	3179	442	6157	2756	5031	6160	2627	3339	1648	4460	1914	2307	1808	7474	3326	2938	864	3275	1746	3215	4010	4521	1192	2905	905	2937	3584	3690	1878	651	504	927	1611	3768	2956	4059	2050	4745	3647	5110	2635	1559	1192	1227	5005	999
ATP11A|23250	3554	3512	656	2227	997	1919	4339	1921	1816	2412	1925	948	1256	450	2747	2041	1685	972	873	1361	1758	1677	1534	2237	1018	729	1156	1091	1252	3104	1946	1294	247	550	685	2951	6542	1338	1405	2103	4334	4452	5058	1616	1273	1055	1241	6722	819
ATP11B|23200	2764	14877	2492	2880	774	14055	5066	5573	9790	4148	6113	4509	4008	4766	4320	2564	9655	6013	3258	7650	3371	5275	4611	6637	12711	1951	6216	3391	4680	7036	5665	1982	1818	983	3013	8840	5103	1632	6646	8387	6890	9682	7188	7261	5177	2182	2372	10952	3036
ATP11C|286410	1510	934	407	900	970	1176	1085	534	537	1154	654	796	684	383	698	528	572	621	408	1142	1070	4348	705	639	586	476	674	1397	496	1301	507	1260	174	692	938	5224	691	817	1136	1006	1547	1892	1487	337	778	1098	324	1017	1234
ATP12A|479	284	88	89	8	122	3588	756	14	357	32	88	41	192	328	925	0	0	167	97	239	5	61	13	161	227	0	1043	30	45	366	180	5	233	1	117	967	2190	7	1154	883	3	19	128	191	118	5212	6	5227	82
ATP13A1|57130	3784	4435	3140	4187	2550	3770	3153	3427	3507	3076	2301	2457	2563	1464	2785	1780	4979	3844	2236	2100	2490	3079	3478	3252	3730	2712	3586	2629	2599	3735	2160	2787	2155	2993	2825	6365	3766	3033	3385	3507	4058	4288	8067	2507	2493	3108	1265	3363	2803
ATP13A2|23400	2515	6424	1994	4012	1410	5807	4532	3499	4200	3191	3110	3075	2515	1382	4488	2104	2582	4948	2650	1584	4542	2355	3824	5695	4481	3902	3604	2499	1431	3354	4115	2220	1685	1065	2814	4213	6131	6660	5382	5789	4972	6585	10528	2980	1827	4544	1554	7733	2014
ATP13A3|79572	4183	7415	3204	4650	1186	7776	6430	4210	5606	5598	5053	5746	4449	5111	6501	2622	7315	4456	3531	9630	7324	5208	5599	5904	8912	3109	4377	4962	3082	9490	5449	4749	1160	2252	3176	17925	5450	5074	5815	4011	12762	13798	13190	3353	4397	1631	6304	12784	4170
ATP13A4|84239	101	255	0	60	17	635	180	158	857	736	9	153	4	266	3	4	767	82	144	25	1	381	1	9	335	8	919	8	395	1057	135	8	132	1	109	46	419	3	3	1024	18	15	214	494	15	244	0	117	368
ATP13A5|344905	7	0	1	4	2	13	0	0	11	8	0	31	0	19	0	1	8	0	0	279	0	112	0	0	26	0	35	0	5	1	7	0	73	0	7	0	12	0	0	20	0	4	110	62	6	23	3	1	2
ATP1A1|476	55261	100354	21738	49967	46457	57643	38548	53851	57362	33150	41014	34473	15387	23564	49257	23288	109827	57861	33383	35188	32513	34945	33964	65471	90717	21891	41930	28450	18593	37457	43996	18470	20286	12942	15284	85657	13118	32136	71314	67725	80234	83606	124566	40356	47007	92970	18738	69685	42611
ATP1A2|477	31	6	8	408	13	1269	215	400	253	1665	110	439	354	2	1301	2801	9	522	6	484	657	7	193	4457	15	1400	25	2	3	1506	2732	28	25	2	32	5	2463	1639	330	622	5269	97	30	12	1714	17	96	172	581
ATP1A3|478	268	1	3	143	49	30	67	10	23	49	8	30	7	5	27	18	63	13	10	33	155	69	25	67	19	33	14	115	12	77	14	4	19	25	12	250	9	43	61	47	12	202	439	85	11	25	41	19	64
ATP1A4|480	4	0	0	2	0	4	3	3	2	15	2	0	1	1	2	4	4	2	0	2	0	4	0	2	1	0	1	1	1	6	2	2	0	0	2	48	7	2	2	1	1	2	5	0	1	0	1	1	0
ATP1B1|481	9930	4637	3624	3783	13562	12378	4237	6701	16239	4690	7015	6601	9085	10931	10730	2484	7533	9379	4757	20372	6176	12340	6506	9804	30981	3912	4751	14982	6300	7080	12823	8111	2593	1336	16966	11254	4390	8383	16282	29855	5615	13293	16922	7314	13741	29291	5215	10005	9647
ATP1B2|482	77	18	13	76	17	27	58	25	4	48	19	32	24	2	114	34	44	38	6	94	12	15	4	98	2	3	40	15	4	88	28	36	46	41	15	46	41	31	29	11	22	76	95	32	36	25	16	36	58
ATP1B3|483	7821	31166	14180	10950	7227	38886	18212	26894	24859	10010	35375	20208	14579	15079	9387	28803	63531	25296	12926	23898	8828	14011	7400	26373	35473	9371	23097	11166	35266	9258	18255	4278	9954	3398	46236	14711	32972	8492	47835	33344	29561	17865	71469	24484	24200	5978	18802	14766	8389
ATP1B4|23439	0	3	0	170	0	201	21	114	58	189	56	67	90	0	147	194	1	146	2	85	131	0	133	803	0	93	7	0	5	280	277	2	1	0	3	2	254	480	129	129	192	0	8	0	202	0	10	36	70
ATP2A1|487	106	8	30	948	49	1499	132	485	216	886	29	331	3	10	231	7089	14	239	6	742	42	76	26	14300	34	625	45	56	14	2601	7011	18	20	14	32	43	4402	1845	39	299	6834	4	36	32	2606	82	27	29	627
ATP2A2|488	23293	35660	23896	24169	5261	34601	28227	26527	27899	21503	18869	18060	19407	7347	20383	19806	24341	34490	13815	23238	23359	18141	16713	38433	29210	16773	30598	13802	16901	35525	27228	8949	7879	5580	6767	35123	28817	22093	24639	29355	55484	50393	51165	14817	23879	16995	8645	36240	22348
ATP2A3|489	2436	214	191	6273	2555	849	2668	946	792	2044	478	1311	1496	198	2043	1718	1016	830	563	634	1076	2311	541	1301	1322	1662	734	1530	333	4390	866	247	380	1617	448	6741	721	979	1412	3738	1236	4248	2006	1617	1719	5102	222	1099	1677
ATP2B1|490	2537	3607	2008	1779	626	1991	2727	1965	2140	1767	991	1134	3344	3059	2680	969	2014	2071	1473	10752	3599	3632	3436	1629	3048	977	1459	2433	1951	4574	1338	1501	957	2119	1607	5128	2080	2024	1243	7205	4169	3511	5728	1300	3239	971	1871	4608	2150
ATP2B2|491	1202	0	1	10	471	11	4	5	3	12	2	11	5	7	2	50	8	4	2	23	6	308	2	102	11	10	0	1	3	16	26	0	10	13	0	417	50	23	10	6	35	7	0	12	45	16	3	5	10
ATP2B3|492	2	0	0	0	1	0	0	0	0	0	0	1	2	0	1	2	0	0	0	2	1	8	0	0	0	0	1	0	0	1	0	31	0	1	4	4	8	0	0	0	0	11	11	3	0	1	0	0	0
ATP2B4|493	9643	11901	3425	9546	8573	14158	12504	12312	13033	7116	5683	4721	8957	4031	10338	4417	11122	6249	3672	12180	11908	16654	8261	12678	20689	2225	4020	7976	8399	14272	10121	4975	1922	2566	2964	14490	9822	6252	7277	8844	17272	18085	20499	6272	13115	10713	3987	20788	7073
ATP2C1|27032	8787	7070	3750	5602	4178	10883	6651	8834	6741	4477	6551	4464	6860	7183	5080	4220	10012	5323	4075	7711	7390	11672	4377	8570	8619	3611	4028	14667	4939	4731	6316	3685	1290	1971	6192	8868	5314	6037	10514	10195	13683	14455	11676	7606	6585	6711	5587	9790	6098
ATP2C2|9914	29	1872	561	232	9	919	425	645	540	84	619	167	592	108	1816	406	1582	225	243	694	104	160	200	368	3330	91	1228	27	103	952	1320	151	114	20	751	44	1324	208	426	271	157	306	870	1200	1165	34	283	1021	1235
ATP4A|495	14	0	0	1	9	1	0	1	0	2	0	1	0	0	0	0	0	0	0	18	0	1	0	0	1	0	1	0	34	1	0	0	0	1	0	5	0	0	0	4	0	0	10	4	1	1	0	0	1
ATP4B|496	0	3	0	0	0	0	0	1	0	0	1	1	0	0	0	2	0	0	0	0	0	0	0	0	0	0	0	0	0	1	0	0	0	0	0	1	0	0	0	2	0	0	3	0	0	0	0	0	0
ATP5A1|498	29479	25245	8819	13152	52700	18655	10566	13610	20547	15851	13981	13660	9499	19180	11295	16039	22212	14670	14443	22251	10673	18766	11765	27270	18557	14173	17771	26481	13376	15832	10419	9887	14133	9151	16043	43445	10796	15755	17624	22796	22243	13452	24625	16217	14593	51419	13866	20406	15198
ATP5B|506	39993	35747	27207	25163	42732	26204	24149	28868	30895	22871	18524	37711	14735	17826	20428	23964	47622	27482	26756	36230	22153	28213	18363	35646	30997	17294	36787	27263	25523	23299	25027	18067	24511	18293	19545	49231	28818	22392	31826	25944	46366	31110	67162	23436	26286	79834	31632	31540	28587
ATP5C1|509	7128	8847	6714	3312	10624	10016	3787	5291	3954	5025	8279	5123	2901	10482	5478	4673	7432	5446	5707	7644	7112	9086	2243	7076	6068	5889	6195	9062	6576	3834	5687	4312	6066	3849	3760	14178	2892	3108	10273	5303	6498	6197	9082	2755	7138	16539	11856	6715	5322
ATP5D|513	4043	2699	3024	2294	9041	2466	1679	3208	1745	2370	1816	3999	1153	1374	2465	2267	4773	2884	2296	1520	1497	2137	1167	2220	2943	3794	3151	5064	3362	2308	2830	1904	3549	2760	13994	3147	2401	1602	3153	3832	3341	2932	4893	2554	1262	5124	1958	3045	2224
ATP5E|514	8524	8170	12421	5459	14112	13616	4048	5837	8016	8677	9870	13868	5396	14341	10190	6779	26390	5388	15921	9896	19039	6722	4382	5831	4763	8112	6180	7380	9812	4200	9774	11342	11198	10415	46578	11616	5762	10022	11498	8023	10849	7255	12608	6136	4619	18554	16555	9584	5017
ATP5EP2|432369	774	566	699	447	849	1085	303	433	593	458	650	1093	452	824	754	523	2345	471	1272	624	1289	543	310	381	380	651	466	631	708	362	697	837	858	552	4144	834	370	724	967	577	720	505	803	443	242	1179	1219	817	349
ATP5F1|515	6877	7553	3117	5734	9596	9948	3158	6571	6929	5387	7920	7148	3394	13214	4827	3850	10421	5196	5118	4251	6387	5759	4428	6989	6660	4604	6042	8500	5717	4159	5789	4539	4080	4538	8690	8441	3370	4808	8275	5861	7339	7289	11395	3513	3441	12582	12561	9527	5697
ATP5G1|516	4286	1115	3257	1333	6864	3826	1150	2073	2827	1588	1771	3101	733	4721	1615	2240	4505	1947	2316	2271	1783	1753	1597	1988	1644	1938	2247	3166	4033	1135	2277	2453	3354	2549	9710	2780	2091	1402	4315	2987	1684	2300	4400	1878	1602	10597	3004	2662	1806
ATP5G2|517	12941	9092	8176	5235	13411	6588	3652	7369	6729	6690	3667	9497	4066	6236	6185	7093	14719	6198	6504	8288	8238	11058	3330	6897	5420	6492	7007	9433	10678	4356	7513	8134	11439	7550	12698	8327	7006	6022	10149	11054	10623	7138	13806	5898	5815	16229	9705	6658	6039
ATP5G3|518	5812	13032	9373	5194	13479	9591	3454	6513	10020	5756	9752	8129	3665	12210	7512	6603	11491	5086	8677	13115	7615	7314	3813	6557	8868	6541	7026	8395	9354	5547	7526	6588	10434	5401	14101	6660	4907	4498	9713	7630	7755	7409	17029	385	10450	20555	17609	12388	6297
ATP5H|10476	5889	7196	7484	3752	9878	7496	2862	5280	7492	3711	6464	7712	2005	5729	5596	4348	11390	4460	4711	3190	4758	3869	2683	5318	3992	5121	6211	8343	8472	2967	5401	5082	6681	4693	17040	6274	3201	3326	8299	6392	4350	7058	8326	4126	4177	7343	6878	4701	3660
ATP5I|521	3408	4110	6708	1928	12002	4265	1195	2672	3388	2903	2020	7992	1575	4476	3215	2014	8030	2291	4804	14719	3766	3262	1439	1635	2216	2550	2176	4712	5177	1519	4808	4082	5062	1980	33117	2744	2200	1715	4314	1869	2842	1603	4099	2121	2110	11992	3157	1717	2693
ATP5J|522	3812	3889	4018	1792	6310	3693	1701	2163	3254	2662	3181	4173	1497	4239	3145	2759	5752	2502	3333	2998	2617	2568	1642	2492	3187	3073	3061	4155	3055	2244	3393	4520	4174	2630	5880	3991	2036	1775	3952	2520	2029	2911	3464	1988	2613	9854	3922	2681	2601
ATP5J2|9551	3950	6526	6606	2758	7102	4813	2269	2891	4142	3333	5659	6684	2919	10602	3598	2783	3976	2234	5353	6950	4751	1814	1701	3036	2908	4355	2807	4761	3997	1740	4046	4512	7433	3270	8700	4104	1832	2670	3666	3462	3660	3505	5529	2866	4696	13494	7094	3915	3228
ATP5L|10632	7287	5145	3515	4216	5586	4608	2858	4490	5028	4250	5444	8509	3124	6728	3981	3430	8567	3080	4845	4444	3977	5584	2271	4409	2619	6789	4856	4929	6997	3269	4122	3694	5957	3833	180613	5599	3504	3525	7833	4219	3467	4344	5997	4568	3364	8946	10431	6026	3215
ATP5L2|267020	1	4	6	1	15	2	0	5	0	8	3	5	1	9	3	0	15	8	6	5	5	1	1	3	0	3	6	2	5	4	2	5	7	2	185	6	3	1	6	2	6	12	3	2	7	18	5	2	10
ATP5O|539	9906	6542	6059	3392	16091	5738	3029	5724	5703	4228	5852	6240	2445	7470	4894	3857	8554	3823	5584	3520	4578	5884	3107	4562	5967	5679	4908	9430	4173	3556	5366	5003	6019	4340	13490	9399	3148	3206	7041	4810	4279	5099	8650	3507	3213	18711	10451	4461	4814
ATP5S|27109	221	233	298	228	184	463	127	178	239	267	189	251	118	489	122	152	569	243	176	188	191	318	207	222	174	167	223	254	204	197	202	103	155	236	302	463	139	234	426	290	257	200	392	259	148	413	631	298	157
ATP5SL|55101	4742	1395	1634	1713	3340	2764	1878	2083	1849	1685	2152	1801	1325	1776	1785	1505	3118	1474	1943	1383	2723	2087	1207	2587	2423	2335	1853	2795	1806	1305	1766	1220	811	1552	1189	2452	1688	2148	2985	2236	3049	2075	4595	1877	1995	3845	2518	2909	1338
ATP6AP1|537	11846	7126	4852	7238	7218	12144	8127	7310	8800	5705	6361	8580	7071	3247	10148	6590	8914	10618	4883	2900	6158	10068	4539	10600	6680	7489	5590	11325	6255	6097	7288	12149	2018	6783	15215	13324	10285	6103	12855	9503	9174	13491	9075	5586	5189	10651	3851	11240	5439
ATP6AP1L|92270	109	25	25	46	132	33	8	53	38	47	8	20	32	71	54	43	39	49	34	30	69	161	27	49	39	43	32	25	5	23	33	93	24	62	9	132	12	27	59	33	41	42	43	10	12	126	13	24	33
ATP6AP2|10159	19106	7457	4617	4954	6977	6990	11802	8389	7145	6323	7691	4349	7874	8743	10621	5304	9162	10058	4653	5551	13885	7669	4323	8803	7403	6152	6760	7960	4572	5740	7460	16326	2223	6075	8012	16520	6917	4981	7868	3791	5785	8815	4471	4218	6839	12139	6946	6464	6087
ATP6V0A1|535	2695	4495	1678	2231	2218	6367	3369	3822	3606	2751	1315	1468	1571	786	3616	3017	4697	3988	1532	990	2417	2184	1481	3359	2147	1951	4030	2028	2957	3668	4638	1396	1262	2018	2435	3151	4949	2094	3483	5501	2995	3197	5455	3327	1924	5261	925	4641	1788
ATP6V0A2|23545	1768	907	596	1401	578	1548	1022	841	1284	1010	764	1318	774	857	898	533	951	1910	695	1170	776	1391	763	1393	774	626	817	1033	579	1000	955	542	435	757	495	2246	1212	891	1489	1284	1103	1536	1590	710	880	1223	1122	1290	836
ATP6V0A4|50617	11	38	67	64	50	11	86	143	580	456	11	35	27	292	364	3	3	191	27	19	4	133	14	410	172	7	206	6	421	193	506	9	31	3	68	17	691	42	472	71	6	2889	32	11	7	147	5	277	350
ATP6V0B|533	7079	5547	5145	4959	9169	6624	4608	4391	6083	3972	7981	7070	2766	12305	9086	8290	6817	10008	6482	7099	6403	4824	3105	8187	4805	6809	3826	6563	4296	4244	7591	6802	2758	3874	19243	5553	5914	4731	7179	4868	4995	6441	8985	4294	2303	13447	13047	11809	3952
ATP6V0C|527	9891	9364	8668	6076	9993	8719	8111	8912	8583	5748	5891	9029	4038	2818	7009	6390	12025	8889	5116	3085	3539	6702	3982	9266	7747	7781	8398	11782	9393	9196	7571	4848	4313	4497	13318	7180	7899	3716	6763	10277	8174	9053	16691	6914	3636	11884	4906	12985	8321
ATP6V0D1|9114	3933	9225	4561	6025	3049	10973	6038	8054	7746	4769	7730	6336	4969	3714	5841	8171	11920	8530	4925	2557	4344	2775	4063	8627	4181	5032	6506	2757	6087	5991	8227	4592	2264	3206	11494	4408	7365	5243	9055	5794	6149	5748	7626	5724	3315	6183	8476	10634	3534
ATP6V0D2|245972	19	16	13	34	7	19	52	10	113	15	24	61	12	18	68	171	48	166	41	29	22	16	7	329	90	28	9	14	7	39	213	337	21	44	76	111	148	168	171	33	9	414	18	20	12	41	86	177	1
ATP6V0E1|8992	7976	8256	6855	6322	13987	8881	5075	7397	8005	5012	9835	11394	4579	7428	9829	7148	9488	5625	8516	5460	6879	8128	2484	8365	6540	8550	3303	6747	4774	5593	6357	7948	4161	7761	8970	11082	4164	4958	12982	6810	5671	10228	5332	6494	4928	17393	10221	7173	4336
ATP6V0E2|155066	1801	14	43	443	2273	202	419	147	129	341	84	210	71	36	203	281	269	284	110	494	347	666	69	421	229	386	85	860	90	319	158	128	70	181	396	1459	174	223	349	362	130	336	306	414	225	4030	497	235	453
ATP6V1A|523	6617	5851	2875	4028	2709	7779	4899	6962	4524	3533	4150	3498	2883	5102	3241	3082	10697	5724	1765	5046	2007	4524	2120	8814	5324	2048	5570	3474	3973	5532	3841	2869	1798	2039	9333	8848	5459	3278	8961	7990	4729	8254	4218	4592	2774	4121	3296	9085	3864
ATP6V1B1|525	13	1	15	18	3	4	18	6	5	10	4	107	18	55	52	19	25	67	22	197	39	199	1	54	32	6	32	5	40	5	28	96	152	56	59	2	273	4	8	40	4	5780	68	167	29	8	31	70	5
ATP6V1B2|526	10428	4983	1741	4870	4851	6934	5540	4586	3212	5096	2626	3924	3730	2642	7639	4570	7401	4096	2330	2466	3404	9445	1981	6926	4097	5158	9093	5872	3823	8048	3710	5351	1429	2329	12935	14639	5500	4155	7119	4281	5217	5205	4809	2116	5365	9866	5426	6062	3981
ATP6V1C1|528	5189	3531	2169	2920	1858	4938	3196	3682	3280	2743	2810	3161	2668	4342	4024	1671	4839	3125	2239	7118	4200	3880	2865	3725	3292	1424	2590	3817	1748	2404	2983	2487	714	1438	4787	4380	3536	4139	5315	4476	4438	5440	7078	2505	2983	2380	4499	3636	1677
ATP6V1C2|245973	208	232	207	242	300	1365	790	408	464	233	519	509	222	495	399	306	1783	418	498	352	532	515	211	400	345	244	1676	315	442	1129	1928	184	214	182	1626	348	1373	242	300	290	409	2054	2407	1284	587	457	410	2496	174
ATP6V1D|51382	2923	6494	3382	2261	2209	8763	2071	4176	4624	3343	5260	5037	2981	4880	4622	2623	8054	3648	3488	2386	4395	2674	2680	4400	2863	3621	4956	2565	4907	3374	5080	3426	2509	2449	3652	2866	2912	2329	4825	2992	4887	4553	4301	2488	2124	3627	9659	4162	2058
ATP6V1E1|529	8702	7619	5542	6161	7112	10978	4869	10926	7372	3948	7960	7261	4610	8026	5814	7877	10193	5907	4759	10034	8293	6357	2547	7484	5968	4643	4389	6914	5203	4659	7055	6222	2704	3489	16183	4712	4794	3381	8486	5186	5800	8496	9019	4203	3424	10259	8436	9342	3705
ATP6V1E2|90423	99	170	66	103	83	130	93	76	102	81	107	157	71	171	85	62	50	67	64	186	270	71	70	104	188	94	70	141	171	62	47	182	96	96	215	86	133	68	123	149	73	112	195	183	67	157	124	115	64
ATP6V1F|9296	5169	4795	4825	3491	4716	8458	2878	4156	5500	3617	4079	7584	2097	6889	4665	2506	7411	5290	5304	3241	4664	2314	1649	4801	2954	5345	4294	5695	4624	3954	5952	5618	7116	3079	2408	5093	3255	3208	5756	5349	3682	5932	4335	3745	1794	8700	7383	5022	3072
ATP6V1G1|9550	4397	7944	5754	4762	3636	10109	3769	6877	10848	4271	6241	7527	4724	12029	6847	5758	11996	8467	4925	6446	5232	5961	2670	8063	7547	4213	4994	6967	4342	4768	8977	4419	3444	5315	6116	5660	4524	3755	13107	7726	4625	10986	7447	2973	3683	6650	8385	5862	4755
ATP6V1G2|534	11	2	7	17	9	13	11	5	4	34	3	23	16	4	91	12	26	17	1	23	33	114	5	15	5	7	9	16	2	28	21	25	9	33	20	71	18	16	14	12	8	27	15	12	13	19	2	17	15
ATP6V1G3|127124	0	0	0	0	0	0	0	0	0	0	0	0	0	0	0	0	0	0	0	0	0	0	0	0	0	0	0	0	0	0	0	34	1	0	3	2	0	0	0	0	1	0	0	0	0	0	0	0	0
ATP6V1H|51606	3888	5378	2850	2005	1538	4706	2413	2654	4587	2459	3601	4179	1664	3686	3340	2046	4468	4067	1806	2149	5737	3120	1633	4515	2488	2356	3420	2627	2033	2217	4039	2149	1024	1159	4616	3344	3634	3072	4109	3401	2723	5656	3222	2271	1534	2997	4378	4153	1720
ATP7A|538	670	1266	318	662	213	1682	1416	922	1126	864	350	326	907	392	897	227	1088	686	229	749	544	1091	447	1209	918	276	992	518	438	1169	670	964	287	304	318	2448	2220	507	1241	1507	790	1235	647	360	606	648	240	2115	497
ATP7B|540	172	418	59	110	18	117	196	80	178	113	47	67	285	53	203	47	183	52	193	146	318	126	119	159	73	185	84	60	41	170	88	142	103	86	41	168	322	117	89	48	113	592	326	82	102	177	79	102	54
ATP8A1|10396	198	34	19	536	81	375	401	108	111	681	44	231	113	212	290	251	144	376	57	349	168	811	82	475	166	171	126	324	22	614	246	80	60	102	72	1698	505	315	238	202	367	218	64	88	319	151	38	221	341
ATP8A2|51761	62	9	8	47	24	22	30	13	22	12	13	14	51	9	13	26	4	3	15	55	61	134	21	30	5	9	0	56	0	14	15	42	0	29	44	120	12	26	76	6	20	33	8	11	26	15	36	24	43
ATP8B1|5205	2431	3249	559	984	831	1205	1789	1019	1905	1383	581	1028	1303	1170	1101	641	2241	1363	783	4750	1332	3048	824	3297	3408	690	1992	3374	1209	2707	964	307	539	110	2019	6700	1396	755	2074	2643	3957	3560	3382	1839	2028	1638	595	4002	2531
ATP8B2|57198	836	190	497	2854	571	1600	1633	1263	1503	1387	1158	745	2814	670	2368	758	848	550	340	919	864	3649	2224	1395	3554	255	330	804	150	3512	562	4157	98	2405	808	2470	1521	1969	1013	1610	1347	1429	2534	895	2454	1256	633	2070	612
ATP8B3|148229	33	421	84	80	50	153	61	261	89	132	227	98	202	211	136	86	57	60	85	265	173	63	172	55	1522	90	118	108	36	103	81	147	35	113	420	114	49	90	59	202	50	349	939	486	578	152	261	54	42
ATP8B4|79895	85	45	27	241	70	72	157	48	55	170	16	134	62	57	62	671	76	107	44	48	43	49	43	253	64	196	50	151	20	253	50	124	23	101	24	357	114	192	136	34	200	64	46	41	97	91	76	102	89
ATP8B5P|158381	42	54	49	30	81	114	29	32	70	57	80	105	38	83	108	79	121	46	50	104	116	96	26	57	51	89	51	96	84	26	101	59	65	74	215	72	57	24	102	39	68	53	73	76	50	106	115	62	49
ATP9A|10079	6850	5469	467	2307	1569	4115	5087	2964	1602	2105	1519	1259	2962	1169	1590	2462	4439	4404	1336	3415	1680	3169	1468	6043	3793	1513	3265	1432	1002	2918	2734	713	868	715	3244	5061	5405	2610	4087	7232	3169	6492	925	3152	1984	3336	1791	10602	2005
ATP9B|374868	1264	971	304	585	922	652	528	1112	907	776	482	288	840	282	428	489	608	416	404	514	501	1030	446	994	1046	559	581	920	781	796	299	265	225	275	210	1854	736	719	484	989	584	851	1100	356	461	1108	139	569	528
ATPAF1|64756	2228	1130	917	1263	1651	1773	1484	1219	1293	1428	1701	1260	1008	1754	937	2447	4067	1666	1005	2447	1379	1965	888	2019	1509	1338	1236	3051	1460	1020	997	1257	872	1028	3487	3417	1526	1217	1681	2126	1911	1767	2796	1569	1854	2951	1300	1351	1921
ATPAF2|91647	1013	697	566	571	884	1094	599	641	682	546	659	971	536	846	658	414	1048	551	482	453	451	725	543	741	514	678	644	742	476	401	498	491	343	425	814	853	617	445	794	900	739	613	677	648	511	1632	1111	577	399
ATPBD4|89978	485	252	158	150	81	310	217	247	197	229	426	222	104	628	120	202	544	162	167	365	205	346	169	291	186	187	150	467	274	149	202	160	227	134	429	454	308	126	471	592	326	302	473	146	124	561	654	273	109
ATPIF1|93974	3076	3844	5918	2033	4593	4895	1903	2491	3285	2766	4401	3869	1965	5010	3717	3570	10039	4383	3929	2313	4065	4211	1878	3301	2170	4937	2480	5825	3776	1522	4258	3927	3632	2414	6214	2995	3449	2017	4684	2567	2597	2537	4729	2187	1919	12736	4172	3037	3469
ATR|545	2087	2002	688	882	611	2021	1458	1471	1469	1806	1657	1689	1018	1256	728	603	1529	1410	1332	2390	947	2116	1265	1786	2119	516	1388	1842	1092	1201	1070	585	665	475	959	5523	1911	1497	2794	2087	2751	4397	4249	1352	1441	1302	917	1843	1684
ATRIP|84126	1023	728	452	387	566	551	317	456	506	483	423	503	355	286	347	359	642	415	250	477	440	1012	581	400	264	450	429	878	404	406	243	310	365	592	1037	950	336	311	617	459	538	474	880	297	386	1459	448	361	444
ATRN|8455	8205	4251	847	5841	1567	5352	6351	4672	3785	3802	2768	1856	5054	2562	4212	2295	7146	3494	2967	4729	6837	3916	1836	4465	6652	1929	2980	1780	2575	4006	2512	3714	1326	2079	4961	8033	4977	5102	4327	6036	7720	5581	4353	3559	2940	3163	1276	6988	1580
ATRNL1|26033	16	2	2	25	0	20	9	25	1	21	4	15	40	28	61	8	17	55	8	63	44	2	13	36	15	3	3	3	2	19	20	8	2	6	16	13	33	4	25	56	11	10	12	93	13	3	3	6	4
ATRX|546	2633	2823	740	2459	767	3561	4193	1951	2343	2660	1856	1312	3402	816	2147	953	2938	2350	969	2462	1755	5804	1997	2836	2103	860	1985	2241	1913	3665	1444	2438	542	1160	821	11581	5642	1974	4499	3718	5302	3882	4667	1088	3146	1620	529	2797	2238
ATXN1|6310	660	2576	895	2973	891	3766	3446	3290	2128	2262	1740	1136	5324	623	4194	1302	3513	1809	691	2615	2709	2268	1809	2704	3136	1043	1513	1676	805	3493	2105	3611	416	1468	1414	2882	3680	2004	3378	2584	4648	2760	2815	1238	1794	880	960	4757	1291
ATXN10|25814	4570	4789	2934	3701	4430	6610	2406	5762	5175	4071	5530	4135	2249	7796	2626	5183	3492	3562	2809	5923	2970	5138	2106	4264	6408	3215	2553	4243	2354	2771	3301	5516	1300	3590	10734	3143	3359	2638	5301	5704	4273	5671	6136	4655	2935	8275	4809	6056	2893
ATXN1L|342371	2192	3230	1003	3081	523	4002	3904	2548	2544	2440	2314	1482	3074	620	1966	1752	3864	2859	1460	2398	2688	2290	2247	3489	3015	1046	2146	2310	1970	3796	2039	1369	766	1040	808	2913	4584	2739	3614	3228	5266	2797	6985	2119	2177	1103	1099	4370	2013
ATXN2|6311	1683	1244	1103	979	621	1917	1065	934	1414	1165	1248	895	1075	380	1336	783	1856	1828	708	1336	1296	1920	885	1169	1122	648	1019	1506	906	1210	951	1406	652	712	457	1706	1466	998	1078	1242	2435	2094	1896	944	868	1274	423	1058	1117
ATXN2L|11273	8425	5476	4176	5547	5108	6663	5324	4248	6067	5227	6292	6266	4796	1140	4514	4563	8008	5004	3344	3649	4191	11720	5549	7089	5366	3683	4935	9823	5757	5023	3917	3878	2242	3410	1923	12486	8080	4069	6105	7264	9489	7833	12228	5264	5502	6687	2466	6943	6726
ATXN3|4287	621	810	788	610	414	2159	754	862	880	1165	1229	773	758	1170	1110	710	1931	867	589	927	1055	1280	1166	933	1017	656	841	1173	817	751	823	508	441	700	912	1431	983	716	1076	1028	1376	1149	1981	785	1107	1180	1251	1140	381
ATXN3L|92552	0	0	0	0	0	0	0	0	0	0	0	0	0	0	0	0	0	0	0	0	0	0	0	0	0	0	0	0	0	0	0	0	0	0	0	0	0	0	0	0	0	0	0	0	0	0	0	0	0
ATXN7|6314	2200	1543	244	1110	513	1061	1454	684	847	1334	439	661	637	299	685	459	1556	734	440	718	1022	2954	1109	1306	1000	569	668	1578	583	1985	712	552	358	494	404	3599	1000	726	839	818	1711	1061	1213	534	946	996	318	1147	1280
ATXN7L1|222255	395	424	193	513	198	442	424	292	382	459	274	351	182	183	193	111	389	163	222	247	246	581	189	426	331	125	199	466	164	345	200	191	144	192	128	843	323	295	387	562	507	537	551	181	313	489	115	373	214
ATXN7L2|127002	196	170	41	171	171	237	106	140	179	265	182	192	104	135	207	178	165	298	110	125	263	301	158	214	136	175	206	310	101	144	192	111	190	232	103	403	217	243	157	320	270	179	388	132	112	344	56	212	347
ATXN7L3|56970	4543	6786	2636	3444	1946	5699	4464	3892	6744	3765	2627	2288	3162	1472	4149	3164	4182	6082	3059	3679	4468	5666	3266	3276	4127	2307	4529	3618	4380	4719	4391	2687	2221	3830	1465	5689	5780	3953	5383	5735	6954	5397	6530	3717	2733	4711	2286	7227	2568
ATXN7L3B|552889	6899	7132	2191	3342	1841	4623	4674	3859	5726	3711	4960	2708	4271	2743	3549	2560	6858	4849	3121	4731	4172	4986	2679	5575	4191	2209	3615	3026	2900	3562	2872	3399	2925	2797	1513	6812	4974	3287	4609	7853	5672	6602	6755	3321	2708	3528	3404	6177	3179
ATXN8OS|6315	0	0	0	0	0	0	0	0	0	0	0	0	0	1	0	0	0	0	0	0	0	0	0	0	0	0	0	0	0	0	0	0	0	0	0	0	0	0	0	0	0	0	0	0	0	0	0	0	0
AUH|549	528	352	178	322	736	400	231	249	414	255	332	290	220	823	357	212	618	200	302	462	409	759	249	292	368	296	249	679	232	234	195	158	255	202	198	579	304	262	975	302	566	600	493	307	211	572	476	272	357
AUP1|550	7566	4793	8900	5023	6160	9218	5639	5505	8449	4775	7657	8892	3669	9850	7866	5665	10515	7073	6594	9422	7890	5154	4147	7008	7482	6451	4404	6190	6856	4694	7301	6830	4589	4374	6794	5624	6670	5957	6108	7215	8108	7263	14616	6850	4739	11211	16441	12314	3442
AURKA|6790	2416	1031	934	1225	1507	2259	981	824	1365	1054	2134	2179	417	1463	534	1454	5105	774	2150	2270	3978	1342	1622	1367	1464	1124	1139	2240	1286	421	801	500	660	941	1139	2403	903	3256	2029	774	2894	1982	4503	868	1033	2744	3533	2114	802
AURKAIP1|54998	3711	3255	5776	2867	7207	3833	2535	2704	3441	2672	3796	5086	1837	3083	3203	3508	5186	4736	3342	2186	3251	2333	2343	3854	3070	4511	3090	4750	3824	2401	3694	2643	3553	3052	14627	2426	3358	2665	4676	3556	4011	3114	7418	3328	1566	10223	2398	4921	3209
AURKAPS1|6791	53	30	33	43	58	62	31	24	44	33	76	41	15	56	19	38	222	45	56	88	115	53	65	46	39	21	31	77	33	12	27	16	15	61	28	72	38	54	52	40	50	39	95	54	50	123	88	55	33
AURKB|9212	2512	638	1268	923	4136	2740	688	604	1062	938	2872	2428	437	2278	579	1079	2203	902	1307	1689	1974	2143	1481	828	1219	1202	890	3781	825	416	701	680	624	1865	1484	2318	581	1261	3200	977	2560	1491	2729	1118	1538	4487	3282	786	1516
AURKC|6795	33	21	35	11	42	33	5	11	14	20	168	40	21	13	30	33	19	31	24	24	50	8	17	45	19	131	23	41	7	26	31	16	19	47	28	65	10	40	57	23	23	22	20	44	31	90	12	25	26
AUTS2|26053	2758	2353	1010	2340	2447	2200	2477	1654	2110	1678	1879	1705	2009	322	1392	866	2102	1036	1600	1589	1036	5505	1394	1799	2270	1467	920	2227	976	1842	1091	1668	463	930	555	3875	1634	1217	1705	1135	3085	4124	5490	950	991	3062	654	2007	1835
AVEN|57099	409	1093	1402	376	287	1532	434	938	813	675	1294	1204	926	593	514	557	998	659	464	681	784	462	398	1887	433	814	610	939	741	552	788	1417	966	339	1138	821	604	358	704	1058	1032	1460	919	519	672	987	549	680	559
AVIL|10677	90	28	23	38	64	49	104	14	36	129	15	64	63	101	231	155	50	122	50	79	100	143	34	149	45	42	112	53	20	40	36	134	63	43	4	94	185	68	61	45	95	41	91	114	156	109	6	36	51
AVL9|23080	822	2227	556	942	196	1140	1128	552	875	657	795	868	531	641	581	501	1172	593	451	1163	890	773	627	724	790	380	696	342	676	934	725	442	283	605	730	1115	1063	570	1232	1330	1543	1542	1647	555	1092	494	3657	1508	412
AVP|551	1	0	0	0	0	0	0	0	0	0	0	0	0	0	0	0	0	0	0	1	0	0	0	0	0	0	0	0	0	0	0	0	0	0	0	0	0	0	0	0	0	0	0	1	0	0	0	0	0
AVPI1|60370	6441	1133	1513	988	3891	2662	623	610	1916	298	647	3231	452	516	985	680	3227	617	861	527	1119	3381	380	1102	2358	401	866	7007	2179	3014	2692	996	577	495	1733	510	1704	1103	1091	498	1640	1294	1242	1767	291	848	1733	2210	707
AVPR1A|552	25	73	13	156	1	52	295	81	55	52	5	23	63	6	107	6	66	59	5	18	22	14	25	156	14	1	32	3	3	233	28	15	1	10	1	63	154	71	28	18	141	71	121	10	36	1	14	126	8
AVPR1B|553	2	0	0	0	1	0	0	0	0	1	0	0	0	0	0	0	0	2	1	0	0	4	0	1	0	0	1	2	0	1	0	0	0	0	0	1	0	0	3	0	0	0	0	0	0	2	0	1	0
AVPR2|554	13	10	7	77	5	18	19	26	10	31	2	13	7	2	19	66	12	25	1	18	5	8	4	57	12	19	17	9	2	35	5	6	13	7	26	10	20	8	14	8	34	24	15	15	41	22	1	3	25
AWAT1|158833	0	1	0	0	0	1	0	1	1	0	0	0	0	0	0	0	0	0	0	0	0	0	0	0	0	0	1	0	0	0	2	0	0	0	0	0	0	1	0	0	0	0	1	0	0	0	0	7	0
AWAT2|158835	0	0	0	2	0	0	1	0	0	2	1	0	0	0	0	0	0	0	0	0	0	0	1	0	1	1	0	0	0	1	1	2	0	0	1	0	0	1	0	0	0	1	0	2	0	0	0	0	0
AXIN1|8312	2493	2700	1793	1489	2048	2409	1845	2093	2987	1633	2994	3332	1523	465	1724	2842	2344	2530	1811	2006	2067	3494	1903	2450	2132	2242	1742	2470	2409	2213	2605	1580	969	1270	933	2553	2566	1520	2205	2168	5200	2188	8934	2181	1489	1951	1432	3330	1852
AXIN2|8313	96	124	101	312	7	363	504	509	113	406	138	99	708	25	963	252	299	304	33	346	279	68	115	512	184	349	156	61	46	333	229	265	46	215	33	264	560	303	122	72	285	400	205	128	379	147	26	713	132
AXL|558	3748	596	1140	6334	1161	3055	8754	3074	4064	5696	3498	880	5529	325	5177	1892	4381	1078	429	791	8342	870	4701	4753	837	4653	288	2533	1083	4175	794	10058	173	3131	1435	2989	5464	13309	2737	1301	11831	2394	2998	930	1084	2910	10961	8560	1019
AZGP1|563	3	160	32	18	7	3687	187	54	589	10	129	201	37	190	91	7	1130	85	219	11	0	38	2	160	1282	49	438	24	121	196	460	1	950	0	123	9	832	52	328	1092	72	892	1436	725	58	11	21	1207	316
AZI1|22994	1371	614	674	621	1919	709	577	485	735	619	1049	686	469	198	711	580	1133	823	337	312	551	877	726	680	627	997	712	2123	832	372	556	425	318	1111	1109	1076	1142	704	787	1005	1096	1118	2451	850	327	1925	132	602	404
AZI2|64343	3029	2774	673	1324	665	2000	1396	1278	1211	1483	926	1023	1276	1845	1775	1150	2111	1096	991	1288	1717	2641	1431	1519	1081	1102	1144	1693	687	1880	818	1333	724	1263	881	3028	1016	725	1661	1172	2058	1329	1356	881	825	1913	2752	2007	923
AZIN1|51582	17567	7079	4375	7888	3433	6788	8625	8287	5943	6183	4843	6159	8521	12125	6684	2385	8637	6535	4738	14913	18592	12658	5600	7781	7290	2534	4433	8930	5455	5711	5570	8015	1679	3177	8391	8922	10966	8728	9367	9680	14425	10598	20279	3898	5517	5579	20755	10975	3173
AZU1|566	4	1	1	0	1	0	1	0	0	3	0	1	1	0	4	3	1	2	2	0	0	0	1	1	0	2	0	2	0	1	2	2	0	2	0	1	1	2	2	2	0	1	2	3	0	4	2	6	0
B2M|567	185204	132646	151326	164001	109128	210046	186141	153491	252158	134283	145501	337489	79782	75250	110475	228077	238032	142325	182129	68761	143034	220411	155118	295785	151024	240369	80810	244762	97954	185685	205946	88189	54541	101580	76593	363363	71933	101610	284997	68128	276159	150589	145196	84147	153384	211453	113403	130946	161787
B3GALNT1|8706	1054	688	174	394	92	92	531	197	412	472	32	190	324	837	197	298	819	408	455	638	1237	344	234	575	796	34	205	1149	139	314	413	778	237	725	541	927	385	415	612	76	265	554	132	271	210	1282	1551	351	631
B3GALNT2|148789	2307	2734	1349	1851	719	2741	1629	2482	1952	2089	2472	1588	1611	2133	1543	1337	1634	1883	824	3320	2259	2493	1766	1695	3318	766	1475	1393	1702	1852	2111	996	819	1743	1931	1800	2220	1636	1346	2244	3412	2983	5688	1499	1774	1628	1720	2653	1802
B3GALT1|8708	0	0	0	1	0	3	2	1	2	6	0	0	3	0	4	8	1	3	0	4	1	0	0	15	0	0	0	1	0	8	8	0	0	0	0	0	20	8	1	2	21	0	0	0	9	2	0	0	1
B3GALT2|8707	202	4	1	10	16	22	6	10	4	28	2	3	17	0	32	13	7	36	2	10	11	2030	2	19	5	0	17	11	0	26	2	2	4	1	2	44	19	9	50	14	11	11	2	2	16	16	3	31	17
B3GALT4|8705	463	387	298	728	702	529	625	441	574	547	329	972	663	619	252	1492	1231	651	171	550	71	661	251	1248	476	1031	497	806	480	547	203	381	520	279	833	706	688	282	937	887	233	469	162	855	365	1020	650	964	521
B3GALT5|10317	423	0	0	12	64	3	3	7	8	51	1	9	12	7	0	0	2	1	3	3	19	61	0	3	22	0	0	10	2	13	1	22	1	0	0	56	13	4	4	8	0	99	29	2	13	50	1	6	8
B3GALT6|126792	1294	2146	947	907	2117	1277	1186	1144	938	1420	1331	1353	1402	702	1894	928	978	1849	827	905	1416	1709	1247	1352	802	2043	870	1532	1108	838	962	1482	620	2236	3742	1724	1209	821	1770	1890	1128	1578	2139	1215	917	3512	613	1272	965
B3GALTL|145173	1389	1540	411	391	1395	970	690	620	1000	645	607	573	1030	1319	485	402	643	532	714	880	1471	738	425	993	565	606	437	1388	481	592	834	966	243	291	446	2076	693	358	632	284	1270	1156	697	534	897	630	972	1577	843
B3GAT1|27087	18	1	8	14	8	13	15	5	1	32	11	3	2	1	16	9	16	7	5	20	1	14	10	45	7	54	4	47	1	11	9	7	10	20	1	85	9	22	47	5	15	16	10	5	29	57	0	3	11
B3GAT2|135152	49	12	7	3	17	16	4	6	6	23	6	5	2	9	12	6	12	17	3	28	12	38	3	6	14	4	27	37	2	9	9	8	15	11	0	27	18	5	8	3	3	6	12	17	15	13	5	5	14
B3GAT3|26229	2900	1449	631	1381	2493	2406	1174	1604	1273	1151	1984	2186	1702	2921	2333	2567	1570	2140	1839	875	2405	1636	1104	1088	1015	3019	940	3013	1329	942	1490	2384	518	2319	4191	2062	1586	1224	2260	2942	1515	2736	2282	1489	736	3707	2183	3059	742
B3GNT1|11041	1017	518	375	640	1488	936	1152	807	681	744	962	587	638	669	1343	1036	982	841	480	793	1215	531	1053	717	1269	1229	453	1132	641	419	436	876	193	955	843	651	697	704	678	776	1043	595	1175	724	375	2405	945	1284	431
B3GNT2|10678	1204	3523	1168	1381	412	2664	1689	1697	2184	1690	1293	1518	1345	3029	2932	646	1652	1656	1077	2210	1809	2102	894	1836	1591	796	1120	948	1564	2210	1949	807	429	1014	1117	3358	1425	924	1617	1919	1664	2772	3154	689	2813	824	2426	2507	1283
B3GNT3|10331	195	434	193	790	865	1428	1321	353	1022	136	617	1233	94	178	190	147	1687	64	760	534	825	449	124	482	209	211	713	508	630	1825	1384	21	201	6	572	223	1241	733	231	1182	1675	1434	5248	430	493	468	732	1734	733
B3GNT4|79369	46	484	289	164	28	244	98	127	131	70	131	98	80	145	214	68	871	681	241	49	284	37	73	63	184	186	204	24	84	82	279	114	112	83	205	32	191	91	79	147	188	147	657	162	72	205	315	85	11
B3GNT5|84002	2023	10139	3009	2360	511	11399	2691	3448	13700	2718	4225	6071	5299	8162	5432	1868	7906	3514	4537	5364	3343	2466	8428	4345	13413	2085	3406	3991	5021	5506	8093	624	873	601	1883	6575	3065	2531	6303	6937	13815	12053	4639	4053	6322	916	9377	6829	4112
B3GNT6|192134	1	1	1	0	1	2	0	2	2	3	1	7	1	49	1	0	1	2	5	0	1	4	0	0	8	0	6	1	31	12	7	0	2	0	0	9	0	0	0	219	22	26	56	2	0	0	0	1	15
B3GNT7|93010	154	31	59	641	106	463	338	165	123	557	161	106	150	153	445	257	154	604	118	633	153	271	103	575	155	510	213	278	175	531	800	466	65	223	512	267	591	645	246	1676	432	829	286	97	174	365	219	352	397
B3GNT8|374907	529	1168	691	182	602	999	365	483	815	425	199	479	365	763	384	522	1002	1108	287	396	373	798	129	584	1354	244	573	107	708	940	1630	261	367	128	1550	595	310	274	284	735	863	498	518	549	766	871	249	1926	277
B3GNT9|84752	1452	766	524	1103	744	1371	1060	1513	1114	883	1611	465	2084	620	999	942	1950	1368	595	743	1700	939	867	1179	1527	1209	549	1522	794	775	900	2520	346	2053	357	574	1379	1286	1814	1441	1117	863	1753	1187	698	1257	608	1673	399
B3GNTL1|146712	165	73	90	76	183	89	70	71	74	130	63	175	58	58	163	86	127	77	35	69	71	80	64	111	70	159	75	195	106	86	72	173	79	176	350	161	158	79	125	173	90	141	193	97	65	266	134	58	77
B4GALNT1|2583	1045	32	140	120	67	321	368	401	59	238	414	400	598	701	392	433	64	159	84	1809	1277	14	174	383	613	34	32	51	27	178	149	492	70	364	375	33	244	137	520	724	308	1185	1260	407	223	106	488	1077	24
B4GALNT2|124872	2110	0	7	66	11	51	100	10	2	62	4	1	106	1	158	17	56	83	13	14	17	211	0	190	91	0	5	800	47	43	43	30	11	0	14	1	369	22	16	28	15	38	24	17	43	1199	211	16	129
B4GALNT3|283358	303	3004	621	751	36	4717	1248	2182	2024	690	1407	1878	1325	483	748	690	1320	1594	1004	4314	376	1093	674	1302	3458	83	2915	118	1192	2915	1984	77	1318	344	92	1448	2778	1219	1248	5917	3971	1304	6732	2405	4379	245	132	3524	966
B4GALNT4|338707	176	22	42	40	14	13	124	213	4	110	73	224	348	905	148	15	164	24	4	866	150	1119	30	21	359	0	56	40	6	48	9	444	11	1059	529	173	61	34	182	1158	21	55	729	634	253	37	115	22	34
B4GALT1|2683	12530	10720	9533	23082	7172	19137	17727	8316	35871	11621	5743	11558	15498	3461	20169	9222	8988	12130	9476	8163	18569	16597	15945	16187	16654	9647	4886	16148	10338	17645	11210	15214	3319	7633	7520	12749	9339	13648	10661	8638	21410	12900	9409	5346	6427	9180	11455	18397	9481
B4GALT2|8704	4618	4226	2995	3756	3689	4400	3512	4441	3924	3229	5901	3497	3601	2540	3244	5653	4100	4786	4161	3732	7894	2567	3181	3823	2555	5725	2137	4249	3165	2828	3177	9618	1808	3496	6658	2147	4496	3473	5350	4456	7538	4473	8287	2571	1242	4331	4066	8881	2094
B4GALT3|8703	1755	2444	1021	2200	1235	2269	1536	1792	2334	1466	1841	2181	1550	1883	2407	1275	1644	2355	1345	2629	2883	1243	1126	1949	2473	1367	992	1671	1134	1885	2164	2361	634	1903	5155	2123	997	1762	2344	2175	2099	3075	2724	1614	859	2985	2887	2334	1395
B4GALT4|8702	1679	1073	931	735	765	2642	970	830	3306	771	929	1476	1563	2170	838	753	1604	1156	984	8395	1461	1608	419	1316	1213	637	1062	4130	1527	1675	1893	2480	588	701	3705	1431	1880	649	1372	8257	3017	1702	2356	2084	4286	3324	910	1583	2258
B4GALT5|9334	5652	3351	1260	3723	1119	3666	4947	1881	2669	2776	2278	3445	2820	1553	4184	2697	4849	2502	4843	5379	6818	4684	2561	4012	3080	2135	1922	859	1729	4814	4164	3459	1285	2270	1866	4233	4955	5952	3662	7069	5754	8528	8400	2083	1457	3223	3590	5856	4263
B4GALT6|9331	633	238	15	133	834	54	175	112	76	256	95	79	147	291	94	89	114	72	139	306	215	759	58	200	152	191	54	839	95	185	78	206	87	105	88	901	142	86	92	44	188	154	104	118	97	293	155	174	157
B4GALT7|11285	1633	1084	1088	1120	2450	1088	880	1511	1128	1021	2014	1750	1353	831	1458	1084	1141	935	1576	597	1182	999	916	1475	1541	1507	543	1179	751	784	646	2142	432	1667	6001	1723	869	1301	1573	846	1068	1913	1421	1333	678	3760	1360	1435	695
B9D1|27077	555	122	234	241	708	507	197	245	280	173	475	293	106	1048	150	65	687	200	317	151	232	109	220	158	159	215	160	234	168	153	165	177	106	266	1806	301	184	197	752	477	171	226	313	336	195	593	900	138	144
B9D2|80776	554	134	144	176	1157	136	158	199	96	136	233	178	122	133	130	138	357	181	114	173	178	392	81	263	296	183	96	433	138	150	114	164	97	156	392	409	174	169	225	196	228	229	358	143	122	693	224	148	532
BAALC|79870	368	55	101	86	11	76	78	82	71	34	54	58	1347	136	130	182	139	341	21	232	118	565	25	541	34	30	64	103	2	72	53	105	78	40	1950	35	515	113	397	55	84	100	14	397	483	135	54	53	27
BAAT|570	3	0	0	2	2	1	1	0	6	11	0	1	1	21	2	7	5	3	2	1	5	7	1	5	2	5	0	6	0	0	11	107	0	3	2	3	4	4	2	4	2	3	0	9	46	2	11	2	3
BACE1|23621	2468	2744	544	2419	424	1411	2360	2194	1831	2406	2409	2024	4688	969	2551	1020	2283	2873	1086	1407	1556	1965	1572	3515	1342	1976	1824	846	2725	2584	877	5380	321	2332	1528	1411	3706	1955	2059	4014	1414	4213	3065	1582	2382	1023	1913	3471	798
BACE2|25825	2600	2618	2762	2069	5025	2461	3619	3363	1774	2711	2000	1931	1904	1051	3964	450	2025	1968	2068	1406	2810	3219	2021	1820	5363	4407	1317	2851	1935	2697	2840	2767	669	2779	1760	3664	1373	2887	2826	2214	3485	4811	5845	677	1689	5184	3300	3665	1924
BACH1|571	3388	6983	2029	3182	618	2943	8559	2469	5247	2291	1942	2836	3904	2156	3121	1142	11517	2270	2934	1601	3417	2612	3073	4276	4346	1340	2852	1879	1794	7502	4326	3597	964	850	1415	6343	5339	2128	2486	4067	8518	6335	3954	1748	2181	1386	2284	9143	1432
BACH2|60468	659	84	38	441	238	214	393	167	110	291	108	90	769	110	351	98	89	85	89	485	1534	804	471	271	125	199	27	658	26	524	153	732	15	262	191	820	252	497	167	414	1399	241	58	148	144	97	139	723	340
BAD|572	5034	954	816	1463	8194	1348	2202	1851	1732	1335	2479	2456	1480	1973	1386	1809	2236	2748	1969	1604	2958	3773	737	3766	3295	3390	958	4877	2461	1214	1501	7514	941	1943	4212	2121	1881	1157	1991	2620	2921	2257	3993	2373	940	9278	3193	3884	2180
BAG1|573	3575	3634	3834	3476	3948	5947	2014	2053	3544	3668	2218	4691	1395	2015	2296	3028	6087	3184	2726	4353	1739	4215	1687	2711	3082	2928	3132	8774	4567	3092	3494	1491	4869	2222	5712	3167	1896	2103	4169	3774	4257	2291	2646	2081	1401	4412	3150	2155	3400
BAG2|9532	293	65	823	411	109	1022	445	442	106	322	1071	146	737	788	579	333	1525	193	159	1306	619	147	385	617	563	104	153	573	226	579	296	1146	54	924	555	294	345	445	590	546	826	284	2292	133	133	227	1475	288	264
BAG3|9531	7552	12368	5996	7065	4274	12058	6635	8725	10312	7335	8684	13623	5924	3572	6575	8632	7667	9739	5485	5505	5835	6278	5903	10536	7378	6759	6510	8627	9048	6543	8727	3089	3272	1567	3335	9478	8921	6605	9858	11476	13769	13591	12005	5585	5142	4403	3068	10308	3625
BAG4|9530	2169	267	137	403	85	1098	522	288	235	437	185	112	368	789	175	187	2615	569	161	309	280	1127	319	482	248	165	426	613	502	593	132	181	60	167	207	1505	709	423	280	501	666	409	1677	259	325	275	1518	651	187
BAG5|9529	2653	2815	1966	2485	1034	5474	1992	2802	3984	3332	2445	2888	2337	1740	2351	1542	4827	2789	1537	5159	2017	3994	3195	3561	2992	1444	3645	1529	2460	2748	2982	1348	882	1551	3218	4138	3178	2215	3637	5837	3385	3673	6092	2657	2682	2999	3533	4690	1407
BAGE|574	0	0	0	0	0	0	0	0	0	0	0	0	0	20	0	0	1	3	0	15	0	0	0	0	0	0	0	0	1	0	0	0	0	0	0	0	23	0	0	0	0	0	0	6	0	1	0	0	0
BAGE2|85319	4	5	1	12	4	1	15	2	1	4	1	0	4	11	0	0	0	7	2	8	9	7	1	3	6	0	3	2	1	28	1	2	0	1	0	5	39	4	4	7	17	13	17	2	0	7	3	17	2
BAHCC1|57597	1521	431	429	994	1039	573	919	1167	1267	1052	1530	772	1233	143	1199	228	606	908	500	959	725	2378	828	1050	865	342	716	957	1227	722	639	545	199	1563	530	742	1621	812	805	1566	1726	1198	4954	932	1190	576	118	2086	121
BAHD1|22893	3160	1843	724	1299	1332	1725	1638	1869	1346	1314	1682	1468	1196	524	2058	1288	903	958	572	1771	995	5640	959	2150	1714	967	1035	2417	1168	1562	1401	782	674	893	1038	4256	2972	1126	1390	1825	2802	2902	3709	1310	1618	5077	557	2430	1236
BAI1|575	13	13	31	16	10	106	29	32	11	51	642	17	216	28	99	13	31	52	4	76	14	37	0	69	82	29	55	8	6	51	27	31	11	56	55	68	85	30	51	1614	21	174	186	830	374	74	6	48	25
BAI2|576	583	80	98	281	1267	90	292	446	327	77	382	195	548	132	588	218	74	116	33	233	423	1981	48	185	372	21	31	1487	86	177	204	811	37	565	299	837	546	173	174	318	123	364	438	382	124	2188	209	716	398
BAI3|577	0	4	3	27	0	5	41	26	0	21	2	4	39	4	20	21	6	7	1	20	14	0	4	22	11	0	2	0	0	38	4	25	3	8	6	1	11	8	11	4	15	20	6	1	7	1	1	11	7
BAIAP2|10458	16072	11387	5641	3752	9864	7642	4586	7169	14725	5121	10799	6867	972	2056	3741	3988	8832	10999	4273	2428	2224	4467	4168	9135	5476	2895	7297	7615	10793	6862	7150	1679	4512	2313	8703	3931	9813	3047	4691	13122	9559	11011	16845	8209	3825	7843	2577	8260	2543
BAIAP2L1|55971	1622	6633	2669	1885	2017	5548	1817	2197	3690	2148	4008	3731	3785	2730	3450	2276	1918	3350	2522	2314	4404	1998	1966	2685	3557	2528	2207	3307	1912	1578	3114	2723	1857	1120	3811	3573	1697	2046	3330	4977	4753	6425	4315	2762	4251	8169	2720	3500	2111
BAIAP2L2|80115	260	2075	1265	477	337	1626	322	420	601	481	1227	462	89	425	99	396	233	269	921	333	441	75	503	433	749	565	333	89	549	468	799	194	587	186	1979	26	360	383	479	350	1851	1007	584	598	234	155	378	1040	157
BAIAP3|8938	251	187	70	72	78	71	100	256	27	55	165	42	107	36	147	238	382	32	23	173	42	78	41	109	162	24	115	111	61	112	77	17	15	58	587	62	177	38	22	256	177	123	1022	288	132	80	181	328	40
BAK1|578	979	5020	3059	5118	2379	4868	2782	3249	4409	1427	5932	8981	1492	1446	3337	5952	4319	3635	3532	2301	1515	2185	1548	6855	1730	2583	2975	2119	2915	2440	4151	1089	1735	1141	1513	3965	2462	1881	4989	1259	6583	6413	4532	1864	2002	1776	7614	5691	1621
BAMBI|25805	148	84	354	85	422	111	90	563	84	87	83	81	120	628	278	98	365	141	205	640	278	1712	137	272	1634	39	243	178	218	152	159	237	260	225	238	103	681	121	127	203	99	172	159	161	1552	299	94	195	125
BANF1|8815	8887	4030	9673	3939	7565	9013	4631	4646	4639	6018	7826	9586	3854	10755	8802	5360	8216	5404	4792	6006	11844	4769	8491	4391	5940	8614	3947	12920	5920	2007	3733	7160	3741	6236	9282	5065	4449	4198	9328	8187	8919	5340	12015	3927	3038	16654	10811	7144	4456
BANF2|140836	0	0	0	0	0	0	0	0	0	0	0	0	0	0	0	0	0	0	0	0	0	0	0	0	0	0	0	0	0	0	0	0	0	0	0	0	0	0	0	0	0	0	0	0	0	0	0	0	0
BANK1|55024	174	10	11	323	19	35	424	49	62	128	16	65	33	23	21	61	24	33	56	27	33	134	34	42	87	7	26	18	18	313	24	58	7	17	53	1523	26	57	77	16	64	104	87	46	120	208	42	78	74
BANP|54971	559	488	186	447	671	435	475	469	497	423	501	441	432	314	646	383	623	440	377	428	559	672	327	603	571	311	459	506	378	425	322	656	211	395	648	613	734	392	597	473	772	576	1145	485	392	935	581	206	539
BAP1|8314	7815	5620	2345	3441	2830	5052	3907	3735	3373	4334	5729	3233	3128	1614	3399	6564	3804	4012	2106	4098	3353	8210	5815	4653	3150	3498	2555	5232	3908	4576	3878	3195	2342	2896	4506	5955	5270	2818	3465	8289	7300	4523	12061	3468	3748	7872	2569	6049	3426
BARD1|580	857	107	32	271	25	173	179	167	182	229	131	86	144	125	47	78	229	70	85	201	175	1071	256	212	172	38	98	162	152	344	138	37	10	20	3	448	214	181	107	107	417	311	870	48	216	136	216	264	173
BARHL1|56751	0	0	0	0	0	0	0	0	0	0	3	0	0	0	0	0	0	0	0	0	0	0	0	2	0	0	1	0	0	0	0	0	0	0	0	0	1	0	0	0	1	0	0	0	0	1	0	2	0
BARHL2|343472	0	0	0	0	0	0	0	0	0	0	0	0	0	0	0	0	0	0	0	0	1	0	0	0	0	0	0	0	0	1	0	0	0	1	0	0	0	0	0	0	0	0	0	0	0	0	0	0	0
BARX1|56033	44	15	230	176	7	56	183	297	60	651	13	83	825	408	113	222	251	7	6	1418	172	556	15	217	34	47	2	48	21	395	58	2903	19	1620	2620	8	168	129	33	101	119	249	105	494	227	25	147	251	8
BARX2|8538	5	1397	1658	747	32	2112	1170	2401	814	2361	1595	1227	1266	855	565	217	3275	1677	695	147	76	138	207	2283	355	105	921	77	2573	761	1155	79	1389	23	851	66	2647	418	2973	506	2045	2647	2231	896	719	18	1413	2096	818
BASE|317716	0	0	0	0	0	0	0	0	0	0	0	0	0	0	0	0	0	0	0	0	0	0	0	0	0	0	0	0	0	0	0	0	0	0	0	0	1	0	0	0	0	0	0	0	0	1	0	0	0
BASP1|10409	524	6354	5847	5361	2014	4298	7256	5060	5109	4553	10565	3233	13182	7262	12710	8899	10845	1357	4477	2578	17349	2728	4690	2819	9132	4357	591	699	4618	3743	4219	15361	1093	15406	5116	7037	2579	5645	3097	1060	11066	10416	3464	1382	1363	5546	5813	7243	530
BAT1|7919	9105	10489	7442	6814	9341	12316	6003	8326	9582	10213	13569	12733	5171	8811	9478	12048	14933	7321	8166	10709	9922	21809	8187	8686	8741	7253	9915	10152	6112	6226	8699	7307	8149	8794	8144	16422	7196	7747	11704	7795	14247	9796	19517	10699	7657	15852	10146	9034	11243
BAT2|7916	11468	14914	7416	17400	8653	18866	14708	14972	15905	11904	12043	10875	13111	2213	9261	11399	27692	10890	6287	9235	8689	15889	11948	14903	13091	7752	8188	16443	9168	14688	8818	7178	3503	9026	8719	21056	13392	13887	19103	16567	33366	22966	28926	11111	8011	11833	5426	15665	10521
BAT2L1|84726	10589	11352	4388	13045	3744	10361	13535	11533	12995	10010	8353	6776	8764	1704	6498	4425	6684	7571	3948	12060	8211	15853	7082	11082	11109	4017	6252	10156	7437	11143	5568	5512	3126	7995	1983	17619	16055	8827	15802	17449	18042	27893	32908	8606	9389	19671	2681	9133	10744
BAT2L2|23215	10999	19553	5220	9441	3312	12835	12611	7273	15391	10312	7483	6398	9007	2827	6560	2844	13404	11049	4467	16464	8636	17881	9799	6638	13238	2876	7963	8452	7214	16595	12869	5281	3793	3633	6176	28308	11477	9515	8916	15282	21822	12103	26713	5205	9244	7970	2233	12732	7252
BAT3|7917	8807	8901	5707	12745	10723	16707	10196	9368	8674	8047	10682	8029	10911	2912	8341	8853	28129	8876	5215	5480	8659	12078	8721	11658	8971	7888	8990	10841	7601	6979	7527	7629	3819	7374	7232	13205	11033	8231	14858	12754	18829	11751	13368	7526	5506	10426	8451	12116	8303
BAT4|7918	900	615	488	819	1350	1065	661	729	681	662	972	876	640	617	857	826	2688	477	685	918	663	1194	501	985	413	724	428	934	504	516	551	664	375	1043	1045	1172	689	628	1018	809	1069	720	971	639	432	1234	959	757	673
BAT5|7920	2031	1676	1841	2798	3085	2762	1695	1455	2703	1609	2007	3949	1295	944	1958	2902	3417	1875	1901	1402	995	3514	1604	3861	1792	1699	1576	3134	1305	1975	1755	1683	981	1473	875	3732	1778	1563	3959	1351	2354	2453	1957	1730	1385	3329	1855	1964	2283
BATF|10538	658	61	60	711	860	189	362	163	181	315	20	427	50	22	270	295	232	266	244	67	44	495	87	309	86	817	115	752	65	532	177	182	68	225	288	1518	83	255	388	58	220	217	178	132	248	569	45	204	333
BATF2|116071	363	176	335	1912	190	3174	2489	173	2185	704	31	3618	57	22	76	2585	2595	254	2060	99	493	121	444	2087	448	3215	1890	829	189	1858	708	143	226	70	122	2079	285	1515	2380	158	2716	460	967	58	587	426	84	762	1417
BATF3|55509	181	28	113	250	234	67	79	61	48	115	20	199	87	95	153	129	99	61	110	102	160	112	37	95	58	117	50	254	12	183	65	257	11	544	218	213	49	144	173	29	115	59	113	80	103	227	114	67	94
BAX|581	2912	1721	1877	1538	5160	2997	1313	1608	1727	2275	2124	3237	2019	2060	2670	1865	3071	1730	2158	2113	2486	2291	1255	1737	1615	3189	1422	3309	1970	1398	2550	2378	1326	3775	5633	2943	1111	1984	2772	2280	2521	2467	4190	1718	1919	6434	1702	1994	2101
BAZ1A|11177	3122	5702	3425	3203	799	6066	2371	2809	4545	4219	3312	3670	3037	2188	3072	1544	5610	3058	2236	6364	3216	5000	4988	3178	2909	1441	3810	3369	2871	4668	3904	1356	1580	1659	2437	7620	2887	3034	4112	4292	6154	6774	7801	3109	3386	2115	2398	3870	2751
BAZ1B|9031	6554	7216	2050	4691	2756	4661	4945	3407	5808	3753	6314	4349	3655	1455	2975	1695	3141	2880	3200	6156	4931	8095	3976	4650	4109	2500	2663	5164	2582	4595	2822	3627	1688	2288	1115	10192	4003	4210	4619	4366	8972	7628	9439	2807	3685	5216	1248	4438	3537
BAZ2A|11176	5154	8036	2505	7245	1517	5416	9212	4477	6856	5070	2577	6181	4531	1084	4989	3830	8236	5614	3734	6211	4510	7610	3958	7313	5384	2414	6058	3723	4235	8284	5033	2347	2708	2229	2276	10644	9084	6231	6789	7471	13819	10523	14233	4531	5141	3905	1292	9722	4615
BAZ2B|29994	1000	1000	397	980	449	1434	1121	873	1167	1515	760	430	1387	770	791	407	1454	696	611	1426	1699	3359	826	1007	1545	271	574	880	805	1757	928	514	391	466	512	1295	1264	952	1104	2597	2006	1696	1537	810	639	783	437	1462	1021
BBC3|27113	573	142	151	224	1068	255	208	185	147	209	103	424	330	74	474	274	758	272	168	464	390	505	101	331	319	363	135	1456	74	156	142	525	103	513	385	393	165	221	277	616	412	391	498	527	145	587	187	275	474
BBOX1|8424	9	781	92	473	37	2837	219	418	2026	897	145	1629	402	110	163	198	1311	1511	345	18	11	55	370	331	154	910	230	5	361	319	151	22	337	12	97	13	1207	8	3356	82	346	237	63	83	85	125	57	500	108
BBS1|582	2068	183	339	584	935	689	1013	702	734	833	667	294	730	255	1070	471	1878	607	394	352	911	1416	583	718	883	672	325	1299	584	560	379	781	212	649	226	1150	873	650	883	2005	1089	1024	1510	651	420	2721	551	889	944
BBS10|79738	971	523	271	538	276	724	726	502	855	566	662	399	568	1477	726	358	1169	563	393	562	771	1200	546	870	882	307	550	649	467	434	314	418	250	334	205	976	1010	480	573	557	927	656	695	275	581	479	1040	326	464
BBS12|166379	387	112	184	197	267	254	188	219	327	179	142	168	202	421	245	119	320	262	100	72	173	449	198	339	149	138	70	204	58	185	130	224	41	199	125	375	118	240	443	232	231	471	112	90	119	313	315	277	91
BBS2|583	722	662	655	818	199	1149	945	854	976	1456	1128	635	797	1393	944	813	1251	1159	957	1099	1380	894	910	940	1260	889	736	443	844	700	764	1013	440	555	399	879	1151	812	1481	1416	614	1175	1375	1350	1612	1020	1330	561	701
BBS4|585	730	249	284	383	256	359	367	321	310	541	1026	298	433	884	480	447	420	421	218	389	970	851	391	686	496	470	220	690	294	294	425	787	361	706	231	997	542	504	269	693	551	631	751	517	362	1182	781	689	276
BBS5|129880	213	23	175	109	52	262	151	206	110	256	160	78	209	195	262	174	354	137	206	359	365	362	103	258	379	93	166	84	131	213	131	278	94	222	186	230	217	105	199	524	183	389	601	359	122	801	160	244	135
BBS7|55212	975	793	417	324	317	623	501	474	601	660	748	386	425	1186	576	281	942	428	320	287	943	810	373	530	418	335	420	612	290	623	493	558	323	629	650	965	424	411	711	381	903	1103	994	275	358	735	857	866	355
BBS9|27241	724	713	172	336	423	488	447	343	230	444	347	209	517	464	547	171	558	320	221	296	759	638	429	401	224	263	242	686	341	430	160	830	109	258	169	856	536	327	672	728	461	833	626	200	272	804	1119	491	335
BBX|56987	4660	1994	750	3361	550	2649	4042	2738	2723	2351	1672	1673	2377	1551	1735	1359	5681	2247	1730	2887	2319	3791	2528	3791	2677	1156	1359	3160	1996	2830	1439	2016	759	985	1252	5901	3456	2396	4542	4646	5680	5406	3652	1482	1416	1871	1287	2784	1921
BCAM|4059	67417	957	5366	6860	42470	8286	15292	8416	18401	2562	28209	15305	5611	702	8663	15870	45137	2279	14339	1869	3657	4129	5662	21415	14812	13250	2716	18995	19105	9176	8542	1097	638	1438	18732	718	12997	10742	2031	17184	16909	1576	18353	12277	6416	12711	10975	9147	3062
BCAN|63827	29	3	9	16	8	25	5	3	22	2	13	3	7	19	7	1	410	7	3	266	26	10	3	10	4	10	6	52	2	12	42	15	128	12	74	17	15	5	5	129	5	126	20	27	8	12	12	6	55
BCAP29|55973	1530	5636	2065	1980	1963	3539	1936	2312	3188	2743	2512	3022	1691	5125	2837	1301	2610	2464	2599	2734	6212	1210	1546	3224	2808	2290	1864	3696	1839	2195	3085	3014	1817	1764	1345	4895	1953	1951	2665	1771	3667	4699	3247	1056	1611	3197	4042	3752	1692
BCAP31|10134	23524	29476	12476	10038	13795	19608	13419	12668	13862	9936	16063	25876	8624	8904	18450	14224	10254	14633	13884	8836	11865	16523	6558	33717	11608	11612	12413	19073	14360	8210	13647	15370	17389	9198	34181	18313	17130	11961	23573	15685	17079	35168	26874	12725	10137	20417	12933	34249	9953
BCAR1|9564	5003	4181	4050	7607	1310	2978	4171	4156	6408	3400	4984	5397	5865	1792	6176	5676	6928	4492	3502	2533	8768	1358	3471	5294	3771	3889	2276	4489	3456	5182	5004	5201	1309	3306	5143	1712	5318	7251	4035	3852	13083	5501	9637	3786	3504	2334	4888	5887	2302
BCAR3|8412	1116	662	842	2313	1610	1873	1259	737	2573	1005	1779	3446	1934	561	2222	354	2625	889	1382	509	4906	1485	2923	1499	2301	1455	190	683	1000	1559	4301	3117	250	404	639	1262	908	4517	868	952	9709	3468	3745	750	906	1031	2849	2487	684
BCAR4|400500	0	0	1	0	0	0	0	0	0	0	0	0	0	0	0	1	0	2	0	0	0	1	0	0	0	0	0	1	0	0	0	1	0	0	2	0	0	0	0	0	0	0	0	0	1	1	0	0	1
BCAS1|8537	359	21	14	96	51	238	154	63	395	287	42	123	183	272	290	106	164	156	29	86	156	109	8	204	125	32	73	59	173	530	565	11	73	8	210	58	1000	146	338	1507	195	1937	468	130	102	627	11	130	303
BCAS2|10286	1329	1344	744	1437	1364	2674	911	1209	1933	1459	2618	1643	635	3420	1600	1004	3602	1508	1481	1477	1971	1414	1482	1572	1703	994	1297	1477	745	876	1172	1547	654	1205	1835	2705	426	1159	2566	2073	1948	2096	3133	900	848	3343	2594	1456	2203
BCAS3|54828	1908	859	540	981	1016	1813	1129	1391	928	990	474	444	857	347	798	413	1833	1505	472	783	923	2113	574	1100	1076	708	661	1235	640	900	754	965	182	1828	1391	2175	1049	913	1764	2973	1288	2002	1134	1231	638	1261	649	898	932
BCAS4|55653	2749	2335	2716	1038	2516	1080	803	876	929	2152	1589	1286	1063	6042	2342	961	1058	1048	1811	1326	5383	1264	483	1016	913	1746	493	1271	873	947	2447	4402	495	1540	5496	3959	1021	1215	1476	867	1197	1727	1849	664	1650	4498	2494	1130	2488
BCAT1|586	229	627	1103	1041	221	437	2425	963	2056	641	1676	322	3112	195	2034	270	3639	1507	423	3468	5311	219	2843	2562	228	435	1091	689	390	2255	914	8289	305	3158	1473	2191	5197	784	1060	413	2077	2194	12288	411	4460	601	3600	1752	180
BCAT2|587	4321	1229	1338	674	7562	1185	731	1243	512	944	1498	878	609	1090	698	1404	1751	1119	551	1214	842	1781	582	1365	1262	1893	843	3888	1251	647	741	545	410	1360	4661	2882	797	624	1256	1920	1688	2012	4080	2050	2211	7686	1499	1423	1857
BCCIP|56647	2067	2491	3339	2142	2657	4142	1604	1949	2909	2042	3740	4433	1378	2924	1976	2014	4416	2586	2734	3090	2975	2597	2185	1817	2119	1812	1836	3963	2772	1362	2945	1627	1948	1565	3912	3395	1554	2239	4908	2470	3128	2603	4920	1583	1198	2130	2663	2500	1571
BCDIN3D|144233	627	319	105	263	348	305	242	390	383	360	248	208	176	284	338	257	222	392	237	283	328	510	188	395	307	273	377	296	247	232	274	225	232	207	381	513	425	204	291	331	257	278	460	273	262	787	332	283	255
BCHE|590	0	12	6	26	0	17	97	251	49	31	22	7	21	25	54	43	41	17	15	30	68	3	22	10	365	1	32	0	29	25	12	40	2	972	279	2	36	11	25	87	83	28	20	196	25	5	8	16	6
BCKDHA|593	6665	2082	1892	1875	6596	3426	2224	2607	2770	1902	2251	2488	1199	2054	1516	2823	2997	1449	1357	1632	1167	3676	828	3330	6070	2129	1600	3383	1557	1748	3103	1171	706	2060	2468	2937	1992	2324	2859	4200	2347	2347	2705	3350	2824	8565	1782	2786	2856
BCKDHB|594	739	236	143	267	358	365	328	365	270	441	355	227	320	374	238	185	294	356	191	254	199	651	214	184	353	296	148	941	263	265	238	412	94	161	535	620	325	240	444	592	441	383	749	184	171	603	365	402	365
BCKDK|10295	2641	3253	2346	2495	1829	3313	2385	2336	2548	1980	2304	3103	2330	1407	2526	2742	4474	2259	2119	1242	2387	1700	2408	3145	2250	3454	2035	2186	1650	2865	2170	2579	814	2185	2692	2676	2397	2027	4881	2647	3850	2887	4910	2437	1658	2455	2230	3561	1149
BCL10|8915	904	2026	772	1274	830	1956	1405	1334	1804	1285	2425	1571	1250	1808	1791	741	1811	1123	1063	2088	1403	1281	1260	1696	3084	850	1221	1262	1302	1752	1805	1155	465	970	1667	2024	897	693	1155	1871	2320	3047	2646	1012	932	1408	1984	2399	1827
BCL11A|53335	2067	865	343	570	3068	903	386	836	610	1132	720	1170	496	549	154	353	1201	674	401	959	526	6128	311	959	941	565	551	2194	448	382	479	228	581	379	1076	4216	462	398	711	1247	813	720	1153	828	1183	4322	411	897	1226
BCL11B|64919	759	1942	1077	984	367	3551	1680	1742	1965	1972	1989	449	676	642	1154	856	3214	2833	831	1178	336	3619	2108	1777	1759	350	1533	904	1860	1034	1276	160	525	628	877	2738	1491	1070	3037	2696	1301	1902	3475	1557	1607	745	225	674	636
BCL2|596	6697	273	51	746	3393	316	715	252	208	583	52	178	254	83	431	233	255	199	129	650	213	4710	119	554	166	285	132	2655	78	842	220	350	105	171	161	6196	394	369	353	123	401	345	361	205	390	1734	37	257	1053
BCL2A1|597	273	60	128	407	164	90	196	92	169	291	45	356	75	131	2723	179	186	143	176	140	493	2914	72	584	132	479	131	258	45	696	239	143	54	125	87	1067	192	194	408	27	804	178	432	221	396	356	1563	251	163
BCL2L1|598	8432	6391	3214	7283	16314	12282	5288	4486	7874	3621	4063	8107	3832	3552	4480	3596	13422	6417	7462	3773	8910	4705	2680	6415	6255	4382	6732	12950	4188	7502	8811	2576	2614	2127	6142	7866	4835	6726	8257	4956	43045	5648	11329	4693	6056	7898	7644	12672	3120
BCL2L10|10017	45	2	37	23	16	106	62	31	29	30	171	3	61	37	40	108	171	14	22	32	18	46	73	103	70	1	90	27	125	17	40	5	16	16	18	30	138	40	102	82	44	43	185	134	110	67	94	42	11
BCL2L11|10018	3133	1066	541	2406	3259	1449	1642	1160	921	1619	1074	1201	1459	732	1890	760	1114	1316	762	1952	969	3750	810	1919	1406	917	756	1921	661	1944	1123	923	255	1210	1019	5380	1043	1484	2069	2243	2336	1509	2178	1235	2027	2719	878	3150	1742
BCL2L12|83596	1956	661	991	338	2101	896	723	556	751	1004	1097	1138	394	766	568	787	885	670	676	851	1295	1157	747	599	749	1093	711	1249	696	476	717	625	426	1332	1611	1547	568	689	870	607	1154	928	4527	885	1117	3316	934	1052	1164
BCL2L13|23786	4261	4417	2277	4847	2038	6769	3415	5645	4703	3111	5501	2974	2323	3501	1917	5112	5777	2373	2774	4923	3690	3070	2186	6806	2907	2284	2190	4286	2214	2404	3105	1720	1242	1743	4448	2812	3309	3050	5134	4648	4356	5559	7650	2415	2082	3880	3360	4755	1747
BCL2L14|79370	239	3	4	112	99	36	46	9	59	84	7	324	0	2	2	57	23	27	121	20	4	527	54	96	7	55	32	103	6	71	18	5	12	19	9	1132	11	24	205	4	32	51	17	2	210	264	15	7	272
BCL2L15|440603	2	13	7	2	22	8	3	24	6	70	5	3	2	6	9	3	2	18	37	7	3	18	18	5	16	9	4	8	6	6	6	8	15	7	1	148	1	4	2	3	3	131	11	11	1	91	1	3	346
BCL2L2|599	2680	2432	2954	1372	1890	7692	2267	3290	5456	3192	3500	4058	2199	1305	4523	2480	1685	2887	2325	3814	2848	4512	2705	3125	4535	1038	4109	3042	1495	2730	3464	1435	1043	1765	2490	3252	4719	1317	2467	3018	4334	4473	5979	3371	3570	5168	789	3538	1817
BCL3|602	8269	2987	2906	2778	3639	1496	2207	2222	1857	3664	1114	3314	2108	1157	3394	2687	3010	3861	1788	3944	2024	4260	642	2029	3059	1368	4448	7700	3168	5015	2191	2254	1289	2359	3838	13258	1678	928	2507	5422	3592	3654	6016	3211	1982	6262	1273	3359	3143
BCL6|604	4269	2471	1052	1832	1527	4636	2293	2223	2143	3118	1758	1228	1928	1636	4609	1876	5461	2117	1045	3023	1577	3760	1111	3397	2002	948	2636	3346	2202	2520	2477	2063	854	1690	1823	5831	3466	1735	2207	8165	3567	2976	7836	3897	2768	1434	663	2961	2566
BCL6B|255877	1197	236	223	816	203	312	498	524	495	579	393	212	604	27	641	369	451	286	89	410	483	366	358	525	104	96	141	677	73	1022	261	1253	79	718	396	660	607	437	337	135	860	542	543	210	277	476	170	393	304
BCL7A|605	2082	1340	1193	885	912	1384	842	724	757	550	1361	885	1334	400	920	620	1794	1043	405	1705	625	1721	705	1120	1165	636	791	1294	727	629	578	580	553	648	500	1631	1230	872	969	1864	1819	1014	3345	729	587	2096	870	2034	515
BCL7B|9275	2501	2508	1754	2355	2057	2964	1646	2000	2184	1602	2916	3132	1077	2516	1625	2012	1404	2000	2458	1555	2446	2274	1411	3081	1532	2364	1572	2749	1532	2044	2315	2337	1567	1984	2475	2808	1538	1651	2232	2847	3261	2941	2841	1900	1065	4329	4029	3040	1572
BCL7C|9274	1370	1446	2085	1062	2575	1328	1118	1238	1464	1066	1668	2446	1139	2084	1172	1632	1376	1744	1055	1291	3739	960	1040	1466	1278	1854	662	2856	1410	762	1472	2840	912	1498	12362	1145	1165	935	1873	1366	1545	1359	3511	1590	1045	3923	2693	2737	1022
BCL8|606	0	8	2	4	1	1	6	4	3	3	10	0	3	367	4	5	271	17	0	51	2	3	2	6	0	1	2	0	1	2	4	8	9	17	1	1	22	0	1	14	3	8	2	32	1	16	121	15	17
BCL9|607	1311	870	346	824	568	1026	1232	1116	807	1117	929	317	1309	187	915	409	1588	903	357	1204	914	2382	646	1704	1447	439	488	763	725	1009	521	895	214	619	1049	1375	1252	932	820	1459	1600	1783	2488	634	800	1462	307	1974	943
BCL9L|283149	6592	7015	1873	8101	1319	5786	8039	7273	9125	5766	6372	6915	8711	712	4604	4633	7615	4552	3370	2303	3730	8250	5631	9130	4794	3672	4495	1469	7059	7132	4129	3171	1739	2360	3066	3523	10030	7342	10151	7893	9467	12535	10427	5954	3427	4202	2376	13781	1774
BCLAF1|9774	5551	6816	2597	5525	2889	7160	5462	4113	5527	6245	4704	3744	4782	2424	3588	2995	8185	4258	2910	5706	6491	9748	5173	4469	4921	2455	4960	7380	3363	5605	3931	3485	2313	3269	2619	12766	4943	4666	6405	5779	9488	8219	9902	3145	4092	3503	1985	7355	3818
BCMO1|53630	31	3	2	54	12	23	1	42	106	64	1	23	0	2	0	31	73	175	11	13	0	6	2	91	108	9	24	2	25	35	12	0	8	3	2	13	46	15	49	64	7	24	81	100	100	69	0	0	36
BCO2|83875	34	230	9	118	29	46	63	31	158	104	25	110	18	71	54	89	506	42	131	27	23	99	17	71	25	67	74	38	68	49	20	7	63	8	155	38	196	73	36	25	37	71	167	266	131	53	112	22	63
BCOR|54880	3757	1781	512	2175	669	942	2265	1637	1260	2252	1205	737	1538	429	1254	578	1673	1810	510	1701	1782	2678	1198	1585	2078	523	1177	1821	1133	1826	1306	1403	261	915	747	4402	2255	1218	1466	1291	2758	2071	2163	872	1077	1468	288	2171	1308
BCORL1|63035	510	600	192	726	340	1104	1073	601	534	677	683	257	1217	152	1004	264	1059	440	362	637	949	1900	450	791	693	123	567	518	693	975	405	888	179	692	374	529	1653	649	787	1671	1068	1389	1424	743	587	515	231	1325	301
BCORL2|286554	2	0	0	12	8	6	0	0	0	7	0	1	0	5	13	1	3	2	4	4	0	79	0	0	0	4	0	5	1	0	0	4	0	5	0	53	3	0	0	1	1	0	2	4	0	153	0	0	8
BCR|613	8036	9810	6588	6198	6366	9732	6097	12694	3328	4166	9677	4577	6718	2312	3544	5883	4707	6035	3735	4586	3977	10555	6930	5047	8582	3413	3887	7118	5687	6551	5927	1618	1764	1921	15898	3186	6088	4193	6124	5254	13561	10081	17715	5233	4782	12674	1665	11147	3456
BCS1L|617	1089	693	1314	705	1219	890	444	644	623	831	1311	656	419	805	708	700	1231	380	939	397	1038	1002	475	760	691	709	592	548	951	408	505	769	877	434	1106	583	828	874	649	651	1234	1034	2481	424	401	2654	1094	567	449
BCYRN1|618	0	0	0	0	2	0	0	0	0	0	0	1	0	0	1	0	0	0	0	0	0	0	0	0	0	0	0	0	0	0	1	0	0	0	0	0	0	0	0	0	0	0	0	1	0	0	0	0	0
BDH1|622	944	4611	1484	334	1217	6835	733	2052	3243	831	3309	4500	446	1385	838	858	2824	1411	1929	1561	773	1294	842	1604	3277	787	3358	1528	1331	2036	2718	190	2175	100	1387	2247	1437	180	1847	2767	1091	829	2514	2600	2087	1326	249	2388	1800
BDH2|56898	1090	92	376	263	352	563	321	298	185	800	222	215	461	735	612	383	812	544	313	208	477	997	414	485	318	281	396	995	270	314	235	808	196	1283	794	666	281	330	437	584	380	479	448	560	199	1559	604	514	316
BDKRB1|623	751	440	408	221	62	526	77	396	473	306	419	822	86	297	134	299	689	325	463	188	226	156	145	411	1008	213	254	39	509	286	461	284	136	995	67	90	316	166	277	112	530	560	1024	285	200	143	491	248	98
BDKRB2|624	2308	4533	1364	2022	311	4818	1396	2959	3510	1866	3121	2874	882	1682	1572	1287	2853	1839	2592	1880	1209	1149	1310	1742	3443	920	2526	448	4247	2856	2153	799	477	1715	885	428	2653	1248	1698	1325	4275	4144	5795	1290	1545	401	3807	3044	638
BDNF|627	442	39	66	20	13	90	13	39	106	51	4	41	65	89	15	19	117	16	10	433	501	35	46	9	51	10	100	156	14	49	14	127	56	23	5	32	90	24	90	391	97	66	20	161	52	141	169	45	9
BDNFOS|497258	245	30	8	19	85	28	14	53	32	55	40	17	23	46	18	12	22	15	8	41	26	98	6	17	35	24	18	211	7	21	6	44	10	12	5	129	21	14	27	72	32	78	57	17	14	160	26	18	92
BDP1|55814	1283	2059	668	1118	766	1536	1561	783	2005	1917	639	621	1182	636	955	486	1575	938	1233	1076	1460	3730	1376	1336	1562	418	1095	1484	723	2174	1141	611	569	610	297	5651	1490	1254	1798	815	2415	2157	2279	530	605	923	431	1074	897
BEAN|146227	2	149	82	29	4	52	31	52	75	34	53	67	105	91	58	63	7	112	7	60	84	35	23	162	268	18	92	4	33	88	98	342	1	18	20	25	122	14	101	12	49	24	22	61	25	37	121	207	40
BECN1|8678	3304	5055	2459	2760	2442	4850	2654	4143	4237	3572	2263	1956	2387	1995	3238	3219	4274	4128	2392	3427	2987	3418	2996	4308	4259	2814	3029	2916	2819	2739	3964	3721	1034	2516	5774	4011	4426	2477	5486	4726	4287	4857	5719	3040	2637	6400	1562	4213	2668
BEGAIN|57596	11	11	55	38	3	15	12	43	53	34	66	31	14	14	12	32	10	24	7	39	24	10	74	55	26	48	4	56	10	27	17	11	4	467	57	21	23	27	17	53	18	31	174	148	49	72	37	63	11
BEND2|139105	1	0	0	0	2	0	0	0	0	0	0	0	0	1	2	0	0	0	0	0	2	0	0	0	0	0	0	0	0	0	0	0	0	0	0	0	0	0	0	0	0	1	0	0	0	0	0	0	0
BEND3|57673	440	409	143	377	167	451	512	284	273	450	336	275	380	157	244	146	325	321	162	442	447	419	594	211	285	178	271	427	332	336	280	149	132	330	312	471	396	474	355	384	768	427	1437	204	244	233	209	702	304
BEND4|389206	5	0	0	23	4	6	18	2	0	1	0	13	1	1	2	1	0	1	1	2	2	8	0	4	8	0	1	23	1	31	1	5	0	0	0	99	4	4	1	0	6	7	1	1	10	3	0	8	9
BEND5|79656	248	3	5	44	770	7	42	26	6	32	2	12	59	18	31	39	16	6	4	31	11	401	2	35	8	14	11	413	1	35	10	53	11	29	35	77	23	15	19	18	11	16	8	58	29	780	2	35	61
BEND6|221336	45	136	140	159	29	275	144	325	133	165	343	87	363	294	277	237	104	206	23	303	508	182	467	496	90	57	37	272	232	141	92	1052	47	328	54	27	193	205	183	251	303	181	608	49	46	64	401	292	52
BEND7|222389	36	9	15	36	11	62	46	40	22	111	13	40	47	11	126	139	16	58	44	309	147	364	25	101	73	67	13	3	12	93	79	385	33	78	35	134	89	78	94	38	99	246	41	127	55	29	28	26	31
BEST1|7439	58	24	11	114	20	41	59	35	29	77	15	26	67	6	105	57	83	26	16	37	58	46	19	76	28	75	18	28	7	150	26	102	12	132	15	130	90	53	52	20	95	42	70	33	94	54	85	81	44
BEST2|54831	969	6	18	0	447	9	6	0	24	5	0	3	1	4	6	1	4	9	7	1	2	227	7	44	1	0	17	21	2	3	66	0	14	1	0	1	3	19	5	1	2	0	51	33	226	306	6	35	0
BEST3|144453	0	7	1	42	0	300	39	95	79	388	30	104	41	1	237	495	1	125	7	168	121	8	46	392	1	362	6	1	2	177	534	16	2	1	11	2	381	297	83	138	639	13	2	6	151	3	44	36	86
BEST4|266675	29	3	6	4	12	8	14	4	6	21	7	15	9	8	19	25	73	37	11	14	39	6	6	4	10	13	17	47	6	4	18	27	5	37	33	13	28	6	16	10	11	4	34	16	17	32	26	13	12
BET1|10282	538	801	512	471	542	1017	1262	670	619	797	828	936	1384	2854	1034	425	1157	621	766	1141	1416	507	413	695	715	568	698	1062	345	509	431	1424	415	709	1558	1191	568	505	705	897	740	834	975	571	541	1071	1315	559	570
BET1L|51272	6105	3227	1554	3498	1582	4255	3536	3502	3414	2865	3863	4164	3719	1834	3406	1646	4595	2578	2753	2258	3973	2826	2351	2412	2197	3210	3159	3824	2294	3051	2245	6737	1823	2385	1862	4434	5389	3158	4872	4518	4887	4435	6363	2092	2334	3851	2861	5638	1702
BET3L|100128327	2	2	1	3	0	7	6	0	9	2	0	22	0	4	1	6	7	6	8	0	0	3	2	4	1	14	1	2	0	2	0	2	0	5	0	4	4	9	7	0	2	1	1	1	1	1	2	2	0
BEX1|55859	1	0	4	1	5	3	2	4	0	7	1	1	3	21	0	6	8	1	1	28	3	6	0	1	5	0	3	1	0	3	4	2	4	63	295	14	2	0	6	6	3	33	5	91	2	19	7	1	4
BEX2|84707	191	3	6	64	643	20	153	29	31	85	33	72	85	91	124	633	207	40	94	742	77	1174	3	133	145	44	42	1314	57	31	56	19	26	439	5530	1122	209	25	28	253	45	157	228	1016	317	924	89	52	607
BEX4|56271	142	80	180	391	84	222	244	303	205	656	371	155	512	229	926	1212	577	319	142	374	455	1872	75	451	283	413	113	789	260	349	205	751	82	1204	2303	1011	204	329	350	298	161	479	154	1366	297	220	219	635	471
BEX5|340542	7	5	2	127	2	3	64	21	6	21	15	26	25	106	116	103	136	25	2	36	178	16	5	17	65	4	12	32	7	12	16	108	6	175	709	52	65	4	2	70	11	37	196	119	26	25	351	148	2
BEYLA|497634	0	0	0	0	0	0	0	0	0	0	0	0	0	0	0	0	0	0	0	0	2	0	0	0	0	0	0	0	0	0	0	0	0	0	0	0	1	0	0	0	0	0	0	0	0	0	1	0	0
BFAR|51283	3588	1870	1809	2751	2248	3056	2745	2415	2313	2035	3652	3579	3133	2398	2534	2272	3809	1877	2184	2081	3666	3497	2706	2328	2306	2189	1275	2505	2282	1857	2319	3360	717	1996	1012	3799	3037	2215	4340	2410	4568	4726	7351	1948	1902	1666	6311	2949	1638
BFSP1|631	3	458	121	260	4	520	95	344	177	117	308	107	255	420	288	149	249	195	162	86	114	60	65	269	71	47	168	71	131	70	116	155	66	90	274	34	431	133	431	230	147	301	203	238	99	71	159	131	24
BFSP2|8419	12	0	1	44	31	2	28	0	1	3	0	3	3	0	1	2	2	1	4	1	0	9	1	2	3	3	6	16	1	14	2	1	0	7	12	39	1	5	4	1	5	1	0	11	7	15	0	3	9
BGLAP|632	119	55	54	28	97	91	22	63	102	46	45	46	23	51	75	61	83	41	42	84	34	56	30	39	31	59	26	136	77	45	85	80	29	53	190	77	57	58	73	77	44	45	80	75	25	161	64	27	63
BGN|633	7914	10547	25642	24204	2966	22647	39740	37160	6719	28341	3039	4301	124246	1140	68188	7997	37474	14892	1802	7544	23298	1429	21118	32154	4639	12503	4544	2991	18744	36087	11034	524500	2833	72640	56732	5651	55976	28625	31336	25836	11681	46058	58896	14122	10499	19799	5764	71090	2585
BHLHA15|168620	27	5	1	300	3	2	121	2	4	3	0	14	16	5	3	1	3	2	3	1	5	22	6	5	13	0	15	7	4	153	6	3	0	4	0	73	10	1	1	15	31	3	34	30	25	11	5	28	34
BHLHB9|80823	44	113	60	131	15	283	329	130	123	171	65	50	219	149	169	110	135	167	54	216	158	335	178	192	197	32	171	207	115	144	62	239	29	132	209	500	288	145	219	362	198	179	453	209	104	211	259	177	226
BHLHE22|27319	39	9	16	179	23	29	136	18	13	69	3	48	33	6	168	76	17	27	7	55	13	37	6	66	3	8	29	77	2	76	11	48	6	21	13	142	49	11	82	10	21	24	13	22	103	47	1	58	68
BHLHE23|128408	0	0	0	0	0	0	0	0	0	0	0	0	0	0	0	0	0	0	0	0	0	0	0	0	0	0	0	0	0	0	0	0	0	1	0	0	0	0	0	0	0	0	0	0	0	0	0	0	0
BHLHE40|8553	75671	19183	10387	11404	5244	8923	6552	11209	13047	19061	3202	7229	13004	6643	15307	7527	11509	14758	4611	11027	13955	34380	7571	11070	20669	3654	12235	18650	15872	17887	12303	30890	3680	6395	8251	19844	14029	4090	12199	13270	18273	22739	4279	12665	7400	16733	9356	23759	13668
BHLHE41|79365	3438	36	231	1090	710	847	658	510	175	1257	214	277	1351	317	1010	292	363	4605	127	616	477	1347	159	1310	963	2390	187	2421	129	785	295	1981	424	1569	560	1379	449	733	2850	1094	905	893	619	321	1145	2178	119	1154	785
BHMT|635	0	2	0	6	2	0	1	3	2	3	0	2	0	6	4	0	0	2	1	137	2	5	0	1	5	0	2	3	0	1	4	2	5	55	0	0	13	0	2	27	0	0	4	16	66	8	1	4	0
BHMT2|23743	14	7	4	70	6	31	61	41	8	62	11	24	34	8	66	72	8	22	7	20	62	3	9	65	17	11	6	11	2	82	30	61	1	4	3	16	47	49	24	21	20	34	37	24	47	15	6	27	19
BICC1|80114	104	39	43	1197	6	72	1070	305	38	173	17	91	1131	4	306	43	278	59	25	88	263	25	231	346	51	4	19	5	5	1037	63	420	3	87	11	114	510	239	199	67	268	234	209	35	161	31	52	1017	38
BICD1|636	887	444	285	519	128	380	469	203	348	217	387	406	899	97	360	110	408	482	144	342	598	375	313	297	220	149	116	280	149	489	260	385	111	185	41	564	987	437	627	643	1130	820	878	129	543	261	234	563	154
BICD2|23299	5378	18858	8617	7569	2878	27121	6465	15709	17360	7611	13140	7981	7614	5866	13241	14240	19489	11646	4744	7353	5212	12113	7091	7650	16189	3124	14897	9421	11785	12502	10023	2873	6068	2646	3992	7712	22293	8899	15416	15810	18526	19537	20906	11208	9183	3197	1598	10635	4901
BID|637	3266	897	1063	1617	2414	1211	1144	1134	1153	790	1115	1013	740	4005	1348	1607	3551	1005	945	6019	1658	3182	437	1668	915	1292	821	2300	1185	1147	1313	837	966	1516	4232	1162	1279	988	2241	2418	1649	2274	3555	1706	950	6104	2736	3212	610
BIK|638	82	262	422	279	305	212	73	85	218	101	254	427	42	1407	220	67	323	472	225	1173	67	593	213	227	1098	544	126	291	119	99	459	63	159	14	736	75	223	62	344	784	547	667	609	323	460	1877	824	116	334
BIN1|274	2277	1152	866	3413	2167	5500	1056	3284	2167	4570	2962	3370	1878	1090	4300	15120	856	4025	1545	2463	3970	1607	1964	11411	1573	10502	1304	1597	1128	4353	9267	2248	635	1889	3641	1941	6522	6505	2018	4336	9764	1661	2270	1674	3006	3323	1621	2976	2278
BIN2|51411	572	64	58	1008	369	261	608	204	234	575	37	345	154	34	446	377	351	250	196	104	56	828	127	648	148	833	222	701	65	849	163	286	83	176	62	2862	240	411	485	72	382	210	345	180	541	362	137	205	473
BIN3|55909	1655	433	631	629	1882	1018	622	618	767	870	953	1160	592	675	1097	1049	1480	910	1014	672	935	1983	428	872	680	1390	1278	2293	1181	896	1021	1132	750	544	740	1711	883	693	1285	1260	1082	846	1301	602	763	2587	1555	1258	881
BIRC2|329	5973	2733	939	2027	1622	2755	2667	2049	4795	3544	3223	2225	3084	2873	2664	11758	7495	2109	2141	1468	9348	4303	2284	3650	2107	2087	2211	2205	1376	2881	2778	60075	612	1337	2925	4519	2975	2166	3366	1887	4789	3977	3724	2257	2925	2578	119151	3623	1450
BIRC3|330	38576	181	315	1603	23259	607	1081	360	1236	1201	150	977	234	654	916	2260	837	378	533	214	501	29155	644	1418	857	285	506	17152	297	1660	1390	786	66	666	252	9372	449	581	849	260	1424	850	1346	2303	6631	16536	10423	1184	1346
BIRC5|332	2652	1036	809	755	3452	1628	853	939	1618	773	2475	1994	350	1919	405	1100	1156	869	975	1218	1221	1524	1350	1233	1284	1266	1165	3745	1952	437	896	884	538	1626	4987	1191	962	1181	1945	492	2984	2499	4984	1056	1345	2859	3681	1845	1046
BIRC6|57448	4349	5518	1684	4585	1307	5366	6480	3120	5532	4573	3301	3014	3446	1731	2632	1375	4834	3095	2022	5789	3579	7953	3172	4086	3471	1360	2920	2969	2496	6405	3883	2045	999	1131	1284	7730	5661	3932	3815	4590	7803	7122	9909	2224	4365	2577	983	6980	2251
BIRC7|79444	3	1	5	1	3	3	5	1	0	4	0	2	3	7	31	12	0	20	1	1	21	2	0	7	2	16	7	14	3	2	3	210	2	2	2	45	17	22	44	5	0	9	0	19	15	22	4	5	1
BIRC8|112401	0	0	0	0	0	0	0	0	0	0	0	0	0	0	0	0	0	0	0	0	0	0	0	0	0	0	0	0	0	0	0	0	0	0	0	1	0	0	0	0	0	0	0	0	0	2	0	0	0
BIVM|54841	1733	835	359	319	201	640	605	584	635	946	862	595	716	772	876	839	674	579	446	933	548	864	327	1016	626	486	426	661	404	577	430	925	352	407	452	881	1187	312	604	465	621	811	1573	642	483	372	998	1048	519
BLCAP|10904	10848	6136	4990	5102	6523	11694	7885	6129	8818	7702	9201	8977	4618	6482	8250	7187	29124	7035	13176	4253	15037	6102	3848	9277	4833	5532	5294	2919	7568	3348	8696	3577	3951	3140	10447	5905	8297	11939	30656	7326	12295	8860	14126	6414	3297	10050	8466	11254	4115
BLID|414899	0	0	0	0	0	0	0	0	0	0	1	0	0	0	0	0	1	0	0	0	0	0	0	0	0	0	0	0	0	0	0	0	0	0	0	0	0	0	1	0	1	0	0	0	1	0	2	0	0
BLK|640	64	3	0	136	16	21	214	15	13	118	0	100	4	1	1	41	382	6	25	6	2	102	17	3	36	6	19	26	13	172	30	2	1	11	0	557	7	13	15	2	27	9	21	79	68	31	4	40	73
BLM|641	813	349	277	538	360	414	364	190	530	355	729	665	191	295	153	373	287	141	243	1242	733	1382	620	323	398	269	294	980	637	390	230	146	269	298	107	2007	392	320	670	268	1004	936	1481	267	717	745	236	610	359
BLMH|642	3687	2934	1256	1282	3534	3892	1547	2987	2423	1974	931	961	1086	1992	2075	1869	2355	2749	1892	4162	1691	3631	527	1681	1257	1051	2390	2583	2634	1532	1900	2592	595	1397	1704	3113	2633	1670	745	3510	2813	1296	3583	2668	1726	5339	623	2359	1206
BLNK|29760	500	1636	523	734	1136	1173	559	1035	853	1058	18	2043	993	476	397	851	160	318	442	200	101	2012	489	756	1287	298	805	1167	512	1443	1424	150	437	68	249	1330	504	236	863	18	641	701	115	289	459	1097	13	1106	955
BLOC1S1|2647	2538	1282	2126	1492	5368	1136	896	1505	1637	1724	1079	2740	1042	1995	1473	1874	2581	2088	1879	1929	1867	2752	648	1983	1342	2795	1346	3243	1696	1295	2146	2317	2229	1536	4531	2869	1394	1239	2292	1474	2185	1821	2192	1391	1032	5332	2339	1491	2563
BLOC1S2|282991	1401	3589	2219	1367	1828	3875	1281	2509	2653	2194	2688	3943	1362	4393	1784	2602	2435	3273	1556	2886	2898	2731	1791	2642	2612	2183	1832	3426	1752	1229	2569	1095	1691	1457	5066	2442	1652	1309	3963	3262	1894	2540	2470	1632	1247	2482	3123	2292	1226
BLOC1S3|388552	1413	808	691	680	1435	2212	1242	1192	1537	825	705	1125	639	221	1006	830	2624	837	723	867	900	1029	830	1131	889	796	1304	713	870	596	1340	634	611	677	878	1289	1257	1253	1218	899	1109	1081	2115	891	1356	1151	338	1294	412
BLVRA|644	5777	5181	2411	2344	7024	2831	1651	2348	2601	1805	2412	3070	1414	1925	2091	4183	2491	2559	2486	2951	2294	2625	1292	3173	2495	3659	1113	4161	2391	1198	1738	2344	1920	2034	4644	3484	1094	1754	5540	3356	2073	2508	1965	1738	1419	7170	3259	1378	1577
BLVRB|645	6097	2552	3341	1325	9182	2625	1693	3610	2256	1832	2710	1962	551	3950	2360	3750	2126	1877	1594	2670	1192	2808	933	3528	4819	2830	1436	5365	2464	2310	2541	1928	1285	1380	8777	2928	1535	1189	1381	4963	1490	3163	4243	4888	2251	10238	6138	4125	2788
BLZF1|8548	1064	3121	1158	1292	508	3227	1326	1573	3287	1308	1415	1828	881	3270	1135	739	2981	1929	1281	1523	1749	1736	861	1830	2585	827	2010	1088	924	2278	2305	883	672	584	593	2114	1668	925	1673	1636	1863	1458	1540	902	890	1007	2916	2265	1317
BMF|90427	1201	188	227	1027	484	1118	1011	590	388	996	240	363	1841	200	2648	534	696	1172	145	535	951	1733	562	1927	1077	720	316	609	76	1029	577	1076	168	477	493	1839	1112	1073	1996	1003	695	783	367	727	619	2187	184	1236	578
BMI1|648	3161	2208	659	1747	812	2434	2148	1641	902	1836	1095	1121	1673	2923	1752	977	2399	2131	1432	3211	1609	3279	817	3963	1536	1123	1051	2059	1063	1971	1284	1576	695	1059	803	3653	1364	1209	2418	2113	3753	2441	2290	778	2066	1809	2952	2959	1603
BMP1|649	3536	2412	3023	4823	3110	5071	6815	9425	5947	4051	3854	3120	16040	1640	8983	5302	4060	3411	6205	1944	10971	3127	3491	6036	3873	6898	1924	7977	4910	6423	5325	24518	1260	5488	4931	2854	6645	7532	4709	2991	7598	7490	5377	2485	3401	3223	3439	10676	2160
BMP10|27302	1	0	0	0	0	0	0	0	0	0	0	0	0	1	0	0	1	0	0	0	0	1	0	0	1	0	0	0	0	0	0	0	0	0	0	0	1	0	1	0	0	0	1	0	0	0	0	0	0
BMP15|9210	0	0	0	0	0	0	0	0	0	0	0	0	0	0	0	0	0	0	0	0	0	0	0	0	0	0	0	0	0	0	0	0	0	0	0	0	0	0	1	0	1	0	0	0	0	0	0	0	0
BMP2|650	5008	1496	913	2322	1001	1175	2545	1894	2001	656	451	2076	1830	840	1175	426	7622	2187	1661	421	15487	1292	508	1778	4693	76	2264	1994	1486	2906	2065	223	521	3435	1394	1562	2372	1455	571	270	7335	4062	403	1589	1982	2039	1406	2689	706
BMP2K|55589	4939	3509	389	1043	495	2875	1432	1025	1369	684	1018	344	513	604	650	444	1257	1121	351	475	544	1306	1034	1423	1728	410	1335	553	438	2332	1169	457	369	216	174	2746	1444	898	1300	728	1901	1753	1129	307	583	484	425	5067	323
BMP3|651	16	0	1	13	1	1	5	1	0	16	0	0	0	8	1	0	0	1	30	8	6	32	0	30	155	1	1	27	1	4	0	0	19	1	30	117	4	0	11	162	2	581	103	0	7	9	0	1	349
BMP4|652	34	320	79	184	18	444	419	290	413	349	711	137	295	63	497	271	191	264	101	219	138	75	552	256	100	218	125	422	241	167	363	193	200	203	27	133	527	286	156	107	173	346	103	215	109	157	208	262	65
BMP5|653	0	1	1	14	1	5	12	4	0	6	2	3	3	7	7	6	0	10	0	290	3	2	3	39	1	3	0	0	0	47	9	2	0	1	4	2	10	7	12	2	18	5	15	0	5	0	4	16	9
BMP6|654	215	79	73	687	32	209	317	130	58	124	47	92	292	57	836	49	68	150	31	150	173	31	135	168	111	38	97	103	40	362	133	33	45	146	246	245	139	94	467	193	178	178	223	147	109	44	30	163	155
BMP7|655	3480	1904	555	936	5088	2068	223	1762	2782	1162	1405	977	481	832	278	323	3224	1514	279	4322	287	4369	98	940	4264	123	1485	189	780	353	1441	111	249	113	5364	1513	2974	144	621	4370	131	2586	5331	2322	2150	1642	1302	291	2219
BMP8A|353500	188	239	271	592	88	376	554	443	147	735	190	96	4658	35	2011	133	490	256	35	595	3744	146	339	290	135	292	50	101	67	570	253	548	14	1673	815	205	455	755	628	190	531	968	352	290	212	269	75	967	114
BMP8B|656	437	254	159	188	59	192	210	105	27	98	39	23	1449	41	563	99	44	141	15	254	898	353	73	126	37	43	54	163	28	241	44	44	4	268	15	457	136	158	181	44	175	274	744	160	172	268	149	251	40
BMPER|168667	120	25	9	24	289	10	11	21	5	14	40	3	69	239	3	78	16	10	17	44	178	5718	19	42	10	13	12	3	1	102	11	349	4	81	2	18	28	32	16	10	107	44	12	74	24	71	151	46	13
BMPR1A|657	1822	919	268	641	441	791	911	632	821	639	638	655	1102	712	762	369	1432	700	437	1057	1195	39	573	1067	1037	575	467	1106	639	798	538	724	247	447	347	585	749	459	768	672	652	813	1606	472	433	367	595	1353	480
BMPR1B|658	22	913	357	209	5	92	338	438	445	226	54	233	400	84	119	336	895	18	184	173	402	1	414	431	19	9	310	23	246	94	292	391	183	190	497	0	431	208	239	329	574	506	778	249	92	21	241	374	30
BMPR2|659	3832	3845	1753	4940	1550	6192	7673	3334	5147	4918	3420	1792	6235	1213	4457	2408	7496	3706	2118	5161	7381	5310	3168	6734	4120	2543	2392	1945	3291	7013	3339	4204	957	2057	1893	3820	7392	4694	4992	4853	8948	8689	8054	2687	3248	2375	1833	5621	1482
BMS1|9790	3736	3987	3765	4353	2836	5028	3648	3143	5474	3248	4344	4352	3267	1541	2932	2068	6211	2695	3111	3306	4966	6367	4124	3412	2795	2071	2837	3360	3026	2883	3225	2899	1708	2608	5052	6112	2901	3787	6479	4181	6579	5988	9303	2325	3666	5776	1053	3850	2281
BMS1P4|729096	28	34	19	15	15	52	21	7	29	53	21	46	15	41	41	17	19	37	19	35	35	134	32	49	34	16	53	51	7	33	28	28	17	16	6	110	108	30	24	24	43	31	81	24	22	23	27	26	13
BMS1P5|399761	60	92	47	28	62	83	49	29	78	114	78	79	28	117	45	35	102	123	60	68	91	187	40	95	112	57	106	95	38	61	59	55	52	57	34	190	210	47	40	81	98	69	152	67	129	123	44	25	93
BMX|660	46	110	4	58	5	26	110	36	16	52	10	7	11	7	23	37	19	42	4	38	6	4	6	45	3	14	159	2	3	93	19	20	2	29	26	18	28	15	37	19	55	48	15	5	34	9	3	32	11
BNC1|646	23	10759	5124	3916	66	8851	4337	4697	12883	3611	8620	5466	4249	4721	4071	4166	6602	4900	3561	5267	5935	709	11243	7149	8763	2886	3133	1165	6816	4215	8367	492	1670	326	929	8818	10083	4396	6457	6371	22246	9800	14477	4428	11244	846	6027	7614	1827
BNC2|54796	482	37	182	840	89	185	691	559	50	938	10	102	2835	19	835	195	426	220	28	307	486	997	72	710	55	79	83	543	26	1245	90	2608	38	6428	469	697	846	562	597	180	301	682	166	79	362	284	69	1248	164
BNIP1|662	541	381	369	260	864	394	215	368	380	270	471	469	245	402	384	389	617	238	581	297	491	464	173	456	315	389	296	480	349	249	243	428	250	395	919	558	224	272	651	248	246	346	452	372	258	1002	1114	265	220
BNIP2|663	1839	2482	1771	1398	514	2218	1990	1384	2509	1982	2656	2004	1696	2049	2238	1498	2499	1489	937	2814	2586	2636	1790	2521	2471	1294	1664	2671	1752	2490	2312	1341	1033	1237	1464	6501	2888	1452	2513	2056	4172	3605	3277	1376	1946	2180	1770	3200	1345
BNIP3|664	925	8650	3099	1425	310	3822	2272	1883	6638	882	2336	1103	2075	4183	4067	1067	5288	889	5836	1837	5343	485	3313	1889	5722	2675	2617	855	1414	3605	2770	4977	603	802	3268	2400	1426	1360	1073	3488	8767	1424	3185	2671	1872	1661	4369	1113	389
BNIP3L|665	7938	3625	1603	2551	3614	6497	4499	4061	3624	2522	2347	1761	5631	5826	6573	1883	12760	3137	2379	3482	6149	7060	2135	3460	5514	3957	9004	11037	2860	6153	2732	10919	1337	2701	2107	7680	4425	2884	3321	8390	6083	3010	3418	3331	6392	10417	7951	5864	2505
BNIPL|149428	206	4044	1053	260	80	4156	938	1709	2348	2199	374	912	257	1063	575	1534	4682	1779	803	906	22	768	165	1446	982	111	3311	36	1840	1634	2947	5	2219	5	368	45	3108	97	557	502	501	773	733	2090	712	316	120	2524	624
BOC|91653	192	205	195	1747	72	1979	744	2256	435	3070	409	414	1294	98	717	780	1578	1211	277	315	438	632	428	966	381	175	341	61	422	1261	426	1797	79	651	332	244	1234	676	731	194	1395	744	455	437	440	307	135	869	503
BOD1|91272	1948	885	1300	1042	3571	1392	912	1156	1230	1247	2262	2043	1350	2652	1636	1083	2059	769	1930	1394	1548	1775	985	1398	1278	975	888	2165	989	857	1000	1975	449	2301	3067	2114	983	1291	1713	1458	1918	1618	2288	1648	1405	3250	6021	1154	921
BOD1L|259282	3942	3267	1081	2920	853	2991	3440	1550	3246	2877	1051	1613	3190	541	2162	724	5947	2355	1460	1924	2802	5319	2604	2349	3256	826	1589	2489	1686	3784	2155	1290	638	617	1043	4773	4387	2524	3471	2362	4705	2823	3711	1406	1277	1682	453	2355	1429
BOK|666	1319	4175	2685	1789	1372	3789	1532	2363	3488	1766	2485	1172	2297	785	2097	1369	3307	2385	1915	989	2202	939	1282	2680	1632	2834	1964	490	3756	2178	2555	2313	1361	1098	3433	267	4851	2962	2265	7009	3389	3065	4890	1215	983	1284	1855	3936	389
BOLA1|51027	680	491	270	277	879	330	249	306	184	355	418	254	230	713	319	292	399	427	201	559	406	609	163	1680	428	343	194	930	271	156	166	403	29	456	2425	523	292	205	403	383	160	318	679	460	288	1730	636	228	363
BOLA2|552900	2911	3308	4641	2629	4506	3886	2126	2570	2921	1769	3309	6737	2209	5549	2799	2609	5086	3523	2793	2950	2846	2981	1800	3176	3038	2850	2105	3017	4845	2054	3565	2544	2332	2041	9259	2625	2649	1937	7090	3352	2376	3315	5957	2545	1953	3447	5157	2708	1533
BOLA3|388962	522	452	924	450	729	640	401	373	584	503	899	1651	386	1587	516	565	1102	497	799	834	1135	570	312	518	626	495	592	628	664	249	564	565	508	464	1170	755	301	444	675	415	778	611	1610	608	614	1247	1564	768	409
BOLL|66037	0	0	0	1	0	4	0	0	0	6	0	1	0	0	4	1	1	3	1	6	2	0	0	3	1	5	0	0	1	0	3	0	2	0	0	2	1	2	4	0	5	0	2	2	4	1	0	1	1
BOP1|23246	2111	1736	1418	1021	391	1579	1484	2063	2468	1085	1825	2623	546	354	2028	843	1443	953	1184	953	945	719	1588	1909	624	981	1241	325	1445	876	2678	489	525	1404	598	1455	2173	2775	2869	1851	2345	1728	11501	906	829	715	1096	2037	299
BPESC1|60467	1	0	0	0	0	0	0	0	0	0	0	0	0	2	0	0	0	0	0	0	0	0	0	0	0	0	0	0	0	0	1	0	0	0	0	0	0	0	0	0	0	0	0	0	1	4	0	0	0
BPGM|669	1213	1003	1042	6844	1149	12994	2884	6919	11297	3614	10480	4441	4086	9535	4051	1474	2102	3371	3259	1964	15060	1386	1170	3323	9133	2638	1765	1307	1997	3621	16172	3055	661	1173	3489	1676	4455	6837	3621	2503	9375	2407	4086	1035	2498	3540	1883	3553	1291
BPHL|670	520	611	451	595	671	1189	532	642	541	652	1219	419	660	627	853	355	653	572	457	416	591	610	607	687	702	584	398	656	638	276	525	663	298	736	1057	378	391	446	731	809	537	697	976	520	456	1083	1771	522	349
BPI|671	0	1	1	0	1	2	4	0	0	4	0	0	4	0	7	1	4	2	1	0	7	24	0	34	1	0	1	0	0	12	2	15	0	4	10	9	7	14	13	0	3	2	0	4	4	0	1	2	2
BPIL1|80341	30	4	0	0	1	0	0	0	0	0	0	0	1	0	1	2	0	0	610	0	0	0	0	0	1259	0	0	0	0	2	0	0	934	0	8	0	3	0	0	6634	2	48	5153	0	0	0	0	0	9
BPIL2|254240	11	677	40	25	15	898	362	718	1460	20	67	107	100	85	290	7	1027	154	365	8	1	0	32	77	199	25	425	0	66	484	966	46	288	0	82	1	358	62	140	5	8	37	39	507	23	11	0	1577	0
BPIL3|128859	0	0	0	0	6	0	0	0	0	0	0	0	0	0	0	0	0	0	0	0	0	0	0	0	1	0	0	0	0	0	0	0	0	0	0	0	0	0	0	2	0	0	9	0	0	0	0	0	0
BPNT1|10380	1416	1819	765	832	1005	2430	1003	1193	1400	1047	1855	891	796	1810	1131	906	2992	1787	801	1663	1390	1417	1170	950	1463	805	1194	1047	862	971	1274	790	373	783	1771	2054	1216	671	1285	1988	1431	1681	2112	1408	1096	2560	1859	1164	1549
BPTF|2186	3471	4512	1027	2540	1029	3640	3957	1748	4148	3078	1323	1376	2318	572	1888	2071	5805	2578	1388	2339	2502	5861	2684	2910	2982	1071	3246	1750	2580	3733	2077	1549	796	1695	1097	6841	5044	2670	3632	4916	5232	6791	6123	2042	2578	1221	450	2577	1657
BPY2|9083	0	0	0	0	0	0	0	0	0	0	0	0	0	0	0	0	0	0	0	0	0	0	0	0	0	0	0	0	0	0	0	0	0	0	0	0	8	0	0	0	0	0	0	0	0	0	0	0	0
BRAF|673	374	284	195	317	105	392	335	208	289	199	260	109	205	237	220	146	436	279	116	437	227	379	174	232	254	132	255	304	191	521	207	139	93	169	765	803	311	180	287	256	643	377	573	255	207	305	222	494	227
BRAP|8315	1988	1454	1242	1106	1003	2062	1318	1120	1295	1036	1391	1355	1102	577	977	829	2625	2120	898	1289	1196	1708	801	1401	1077	730	1244	1625	1056	999	1050	737	1027	647	734	1985	1644	942	1290	1274	2028	1761	2541	963	959	1759	649	1572	1077
BRCA1|672	3475	747	453	949	1520	1109	807	669	1103	1013	773	713	316	601	314	200	1196	570	841	1819	773	2596	1776	830	1078	587	835	2077	1079	684	499	391	329	619	346	2180	1138	973	1816	689	2254	1603	4101	451	1104	2324	421	874	1077
BRCA2|675	1475	390	142	337	231	376	516	222	435	444	235	366	191	371	46	114	328	91	321	671	439	1128	367	351	258	136	215	824	238	483	142	65	69	62	7	2196	273	333	684	145	1037	887	742	84	492	221	273	395	490
BRCC3|79184	1965	1126	587	795	633	1531	1129	711	919	1029	1215	954	580	648	703	734	1246	869	465	522	645	2868	913	1086	1029	668	1064	2420	1178	854	738	763	274	337	511	2468	1652	492	1799	1116	1878	2079	2448	560	813	1269	480	1115	1552
BRD1|23774	2131	2696	1035	1799	1100	3035	1608	2991	2540	2330	1950	1832	1361	1031	1553	1428	2096	2182	991	3644	1149	3628	1329	2210	3072	851	2124	2187	1458	2319	2258	1371	927	1137	1575	2026	3343	1387	1713	2623	3247	2731	3574	2461	1884	2684	393	2810	1611
BRD2|6046	10250	14028	4931	11050	7819	14066	9064	7479	12174	9977	10306	10929	7457	4781	7880	9739	26852	9332	8054	11441	9696	22782	8206	10187	8778	5292	9932	17179	6302	10692	8210	7631	5768	4377	2815	21678	12617	8183	13561	14498	23087	17501	17558	9888	6119	10470	7461	11125	10948
BRD3|8019	3877	1330	674	2435	1414	2192	1856	1468	1628	1854	1733	982	2206	1101	1555	821	3368	1333	537	2431	1122	5971	1746	2235	1741	929	1358	5893	1632	1549	1058	1242	550	2286	874	2999	2328	2209	3529	3067	2850	2854	4418	1694	1526	4300	714	1948	2297
BRD4|23476	6232	4972	2707	4162	1652	5624	4084	3265	4879	4104	2836	2270	3943	1455	3425	2818	7522	3700	1762	3908	3792	5671	4067	4836	4168	1920	3885	5177	4421	5564	2993	2499	1820	2683	3652	8465	12899	3246	5466	6760	8728	6659	11765	3615	3823	2747	1467	6030	3625
BRD7|29117	1515	2408	1427	1358	896	3217	1581	1590	2147	2008	3030	2185	1691	1581	1496	1828	3488	2975	1431	2690	2605	1472	1301	1943	1619	1671	2144	2058	2320	1559	2006	1510	1246	947	1963	2199	2006	1608	3152	2484	3044	1611	5151	1777	1887	1361	997	2080	1540
BRD7P3|23629	0	1	1	0	1	0	2	3	1	2	0	0	0	3	1	1	2	2	0	8	2	1	0	2	0	3	1	1	1	1	1	2	0	2	4	1	1	1	1	2	3	0	0	0	0	0	0	1	1
BRD8|10902	2719	1184	797	1217	3627	1382	990	1105	1309	1678	1154	1489	1043	1131	986	1640	1872	1074	1274	1130	1179	2888	1120	1433	1231	793	1166	2239	572	997	698	900	774	1429	453	4572	1019	1317	1849	1343	1623	1348	1693	1538	1268	3703	863	676	1661
BRD9|65980	1862	1854	1343	1377	2211	2380	2329	1461	1568	1663	3835	2307	2200	1836	1310	2441	2474	1801	1676	1457	5371	2789	2705	2229	1709	1636	906	1856	1666	1247	1315	1735	1117	2884	1874	3404	1839	1796	1647	1695	5628	3064	3788	1389	1302	3937	2396	2510	1148
BRDT|676	3	422	0	0	0	0	0	0	0	0	0	0	0	0	0	0	0	0	0	0	15	1	0	2	0	0	1	0	0	1	1	0	0	536	0	0	126	0	0	0	0	65	1	91	0	0	0	0	0
BRE|9577	896	938	754	1104	967	1889	892	1507	972	950	1100	997	1086	354	1110	1249	1673	1080	638	1025	1112	1025	432	1410	895	939	697	1455	1194	948	1174	2426	402	1117	1239	894	1162	890	1182	1512	1306	1110	1640	850	829	3115	833	1543	845
BREA2|286076	7	6	2	3	11	10	2	1	4	11	2	7	5	2	11	5	1	17	8	23	14	18	3	8	1	18	10	8	0	0	26	1	1	11	4	14	29	13	3	3	4	2	26	9	7	7	1	3	10
BRF1|2972	1304	1572	1215	1071	1138	1658	961	1054	1244	1264	1516	1122	1175	613	1479	964	1703	1518	853	1733	1344	1899	1483	1486	1090	1458	1219	954	1060	943	954	1001	693	1521	2257	1364	1330	1085	1023	2395	1606	1379	3684	1583	1227	3526	862	2019	534
BRF2|55290	1773	306	289	426	1150	1929	626	444	429	693	516	472	487	1867	612	560	1646	1654	574	505	653	1375	316	699	398	494	794	1064	503	410	596	1153	250	309	5458	1176	927	741	560	791	605	567	1745	813	522	1283	2218	598	494
BRI3|25798	2284	3069	1970	2038	2919	2639	2134	1848	1846	1794	2160	2562	2519	1507	3979	2656	3663	2134	1515	1587	3117	931	726	3452	1678	4609	1312	2770	2107	1994	2298	6189	1406	2373	8732	2735	1933	1930	2626	3474	3474	3632	3411	1895	2222	4113	4739	3186	1313
BRI3BP|140707	735	570	376	415	193	343	381	206	418	264	367	307	122	168	181	167	313	593	240	418	281	424	326	307	402	175	312	340	471	350	231	87	279	140	276	620	492	285	293	241	677	371	2091	238	260	1063	315	646	365
BRIP1|83990	1514	185	126	347	116	455	370	204	410	406	167	284	305	100	74	94	370	131	225	490	789	2070	401	258	418	230	220	871	202	576	104	185	81	213	34	1633	204	402	502	173	805	738	849	149	432	127	180	443	290
BRIX1|55299	2369	1988	1439	1325	2189	2364	1689	1067	2051	1356	2687	2802	1733	6911	1345	2335	4643	1349	1752	3488	4596	2399	1534	1834	2396	1118	1194	2522	2245	890	1566	1090	1360	3587	4127	4542	1201	1644	2746	1561	3752	2093	3746	1197	1260	4029	6951	1938	1132
BRMS1|25855	3325	3848	6134	4145	5737	8335	4303	3761	4397	4559	5027	7954	2721	2718	7645	6021	5009	5461	3881	3177	5219	2717	7185	4071	5777	5871	3395	5556	4863	1803	4045	2288	2649	2718	15810	2655	3872	3989	7575	4344	5814	4069	8568	3050	1881	11060	3548	7034	2591
BRMS1L|84312	708	595	425	365	563	1134	410	456	479	699	783	499	378	1020	505	383	921	475	366	1211	636	1064	580	691	583	233	640	870	382	443	499	297	176	379	414	872	509	386	639	387	641	470	1273	698	633	779	1351	595	344
BRP44|25874	1693	1442	946	1161	2200	1024	745	1263	791	1131	1097	1076	532	1578	1028	930	850	1443	628	2450	1216	2121	523	1210	2158	1413	717	2719	739	856	1096	1507	460	875	2456	3129	828	642	1145	1401	1228	1222	1279	1099	975	4562	1276	1103	2431
BRP44L|51660	587	578	430	597	2078	825	405	517	443	767	663	836	406	571	619	897	612	761	329	774	381	1127	340	1132	542	1089	568	1721	508	617	537	1028	366	578	1283	1727	509	364	873	473	766	664	460	534	374	984	1328	535	812
BRPF1|7862	1713	1532	410	1061	818	1114	1033	836	846	1194	807	692	984	298	973	948	1333	976	435	1184	969	2208	1483	968	771	817	744	1615	860	1467	693	750	615	754	531	2452	1407	821	939	1019	1797	1378	1997	587	823	2047	335	1310	1010
BRPF3|27154	1478	1843	394	1958	488	1909	1611	1083	1354	1228	1209	1030	1938	337	1091	644	2487	835	778	885	982	3266	858	1856	1215	520	1559	1112	639	1885	1021	989	412	647	506	2713	1584	1419	1259	1460	3054	1903	1891	1346	1122	716	536	1480	1180
BRS3|680	0	1	0	0	0	0	0	0	0	0	0	1	0	0	0	0	0	0	0	2	0	0	0	0	0	0	0	0	0	0	0	0	0	0	0	0	1	0	1	0	0	0	0	0	0	0	0	0	0
BRSK1|84446	210	11	34	68	74	63	113	51	33	63	143	23	174	101	126	42	56	26	30	59	124	485	17	55	33	23	9	13	4	72	23	96	9	393	118	74	61	53	35	35	32	70	79	101	49	118	59	62	32
BRSK2|9024	5	2	1	0	3	4	5	3	1	5	14	0	3	6	7	4	60	2	1	14	27	3	1	4	0	1	8	13	1	7	1	6	0	1	3	5	34	5	2	23	2	29	270	17	3	4	27	4	8
BRWD1|54014	3677	2634	1426	1403	1567	2703	2997	1909	2817	2336	2190	1703	1377	943	2245	728	3644	2639	1163	1894	1768	5797	2240	2860	2727	1158	1732	2973	882	2829	2598	1140	673	787	1346	5329	3429	1697	2301	1907	2773	3210	4144	1247	1727	2205	938	2713	1643
BRWD3|254065	369	658	187	488	74	724	752	383	572	632	341	177	552	130	637	114	464	413	185	736	484	1437	648	572	502	93	431	208	418	916	330	324	134	209	42	2648	2117	320	880	566	1232	839	1665	196	596	339	76	429	460
BSCL2|26580	8794	390	891	3361	6883	3637	2717	2236	727	1756	2700	3354	2365	1875	1460	1756	1534	1255	1429	1939	1875	3348	351	2693	2784	1322	1530	5933	2482	1627	681	2590	1587	2376	2690	3055	1988	2179	3973	4859	1817	2330	2286	1145	1498	10631	776	3236	2425
BSDC1|55108	5607	3183	2594	3815	4565	5663	4466	4298	4808	3090	4548	3363	3836	2161	4080	3262	5369	5547	1835	3110	4094	5826	2667	3592	3864	2282	2890	4719	2185	3292	4320	4316	1253	2708	4042	6240	5797	3129	7225	4827	4089	6409	5261	3664	2467	4899	1898	5826	4202
BSG|682	20784	42641	24657	27907	28499	31680	26080	36571	24954	14390	33954	35067	24329	8808	43418	27742	40478	32946	31903	17490	34155	15785	11748	27704	30611	35243	20370	40998	29779	22041	34030	29405	18648	19691	29006	37911	27478	26424	42225	17855	47151	41048	68306	16733	12953	36783	47326	44252	22623
BSN|8927	121	3	4	42	5	17	24	13	9	42	9	20	29	6	20	13	20	11	3	23	42	132	11	39	18	14	7	25	3	26	13	11	11	28	10	43	41	29	3	19	27	48	63	48	19	40	2	21	17
BSND|7809	2	1	0	0	0	4	0	0	0	3	1	0	0	0	1	2	1	1	2	0	0	1	0	0	0	0	0	1	0	0	1	2	5	1	5	1	3	0	0	0	0	12	36	1	0	2	0	0	0
BSPH1|100131137	0	0	0	0	0	0	0	0	0	0	0	0	0	0	0	0	0	0	0	0	0	0	0	0	0	0	0	0	0	0	0	0	0	0	0	0	0	0	0	0	0	0	0	0	0	0	0	0	0
BSPRY|54836	377	890	157	150	1095	2463	305	677	404	560	235	813	23	577	295	683	525	1450	450	231	5	1371	79	705	678	9	1747	855	707	702	839	1	766	3	361	365	724	35	904	837	67	440	450	571	440	2437	57	1180	924
BST1|683	35	24	73	137	73	53	98	65	42	104	12	31	175	9	219	95	103	72	32	80	60	31	24	146	19	129	14	78	14	223	37	774	13	50	84	267	110	106	127	40	110	85	66	26	72	103	124	166	60
BST2|684	12612	23616	17937	9334	16561	31839	12374	16984	35178	7039	13282	42002	351	2995	6528	18530	27498	31729	40410	5249	1528	12888	17195	18675	11293	18702	1497	9287	2527	8085	33994	1029	5567	10356	4212	18424	4428	11088	33892	7552	4434	11326	27972	4325	5855	10453	8029	12508	11159
BSX|390259	0	0	0	0	0	0	0	0	0	0	0	0	0	0	0	0	0	0	0	0	0	0	0	0	0	0	0	0	0	0	0	0	0	0	0	0	0	0	0	0	0	0	0	0	0	0	0	0	0
BTAF1|9044	1725	1919	677	1877	603	2292	2180	1418	1757	2283	1413	1678	1460	1347	1353	639	1932	1649	969	1487	1708	4116	1403	1855	2420	430	2374	1155	1158	2507	1397	781	890	710	215	4961	2211	1439	1673	1556	2906	2139	2893	1284	1266	604	685	1729	855
BTBD1|53339	2240	2768	1583	2215	1120	3366	2228	1813	2537	3030	3441	3166	2430	3367	2841	2433	3236	2109	868	4178	4931	3824	3205	3876	2881	2251	1810	2814	2576	2705	3451	2982	1456	2182	2447	6655	3294	1956	2929	3174	5053	4337	5407	2003	2362	3772	3831	4342	1849
BTBD10|84280	2587	1361	961	1519	930	3084	1493	1943	2250	1464	2632	2176	957	4689	1593	1100	3261	1463	1633	2688	2869	2384	1345	1425	1144	1626	1781	2727	1575	1826	2276	1237	669	879	505	3856	2106	1022	2441	2046	4139	3364	3618	916	1151	2507	4563	2439	1598
BTBD11|121551	59	4584	2094	598	22	2213	1497	2097	2406	2492	1280	1628	550	665	1157	756	715	1310	1129	2357	883	325	742	911	2348	776	3183	44	1861	1950	2011	174	1685	345	1065	484	1434	439	770	2071	3207	1611	3194	1483	953	282	418	3976	483
BTBD12|84464	728	900	258	671	343	688	885	751	769	582	608	559	496	134	329	588	334	592	426	384	518	774	686	571	486	446	616	620	491	606	466	373	244	337	122	1430	997	605	731	623	1133	1055	1290	454	437	587	126	416	717
BTBD16|118663	1	2	0	3	0	2	3	3	7	7	5	3	3	2	2	7	17	4	1	14	9	3	0	1	9	0	2	12	5	7	3	7	3	1	23	10	56	2	2	1	4	2	84	3	1	0	4	1	3
BTBD17|388419	2	0	0	0	0	1	1	1	0	1	0	4	0	0	0	1	0	0	0	1	0	0	0	2	0	0	0	0	0	2	0	0	5	1	7	0	0	0	0	0	0	1	1	2	1	0	0	0	0
BTBD18|643376	9	0	0	0	3	1	3	1	0	0	0	1	2	2	0	2	0	4	0	5	0	9	0	3	2	0	3	2	1	1	2	4	2	0	1	4	3	0	5	5	3	0	4	3	2	4	0	2	0
BTBD19|149478	15	4	12	46	3	27	33	29	14	67	15	17	121	15	125	37	24	54	9	20	89	22	29	46	23	11	23	10	6	96	49	133	8	162	0	20	173	49	16	13	61	49	40	19	23	20	17	59	14
BTBD2|55643	5530	3595	2882	3541	3477	2857	3681	3682	2326	3322	2849	3789	4069	1192	3979	4606	7759	3573	2791	3515	5930	4661	3282	3709	4795	4936	3276	5504	5826	2867	2437	4396	1920	2326	2720	4971	5329	3664	3356	7757	9507	5348	12261	3542	2958	5048	5711	5381	3959
BTBD3|22903	4354	2497	248	1542	1356	2074	1649	1505	953	1258	592	492	929	767	1525	847	3098	916	895	1547	2784	2087	395	1496	1431	687	1410	1285	507	1291	841	1058	920	757	551	2701	2109	1662	1344	537	2759	1761	1286	1550	1183	1859	1808	4802	684
BTBD6|90135	3131	2813	2944	2227	2666	4617	1751	2622	2606	2954	4128	2616	2763	3625	3149	3886	5547	2392	1861	3419	3407	4072	3856	4193	2983	3912	2531	2449	3154	2587	2289	3064	2070	3245	7046	2813	3226	2214	3061	6390	5404	3514	5932	2189	2522	8928	7404	4044	1281
BTBD7|55727	1119	2964	1128	1995	446	3965	2629	2318	2066	2615	2122	1425	2267	1130	2233	1085	3199	1830	640	2128	2439	2612	2094	2521	2456	1008	2170	1436	1817	2567	1704	1257	848	1148	1232	3285	3055	1768	2007	2385	4008	2743	6410	1424	2254	1374	2096	4173	778
BTBD8|284697	19	3	2	5	0	1	19	0	6	11	2	1	4	14	4	0	1	7	3	4	4	40	5	8	10	0	1	7	3	11	1	2	0	1	6	31	10	13	8	7	9	35	2	3	7	5	3	6	4
BTBD9|114781	855	1448	402	951	1391	1316	1485	688	1095	855	426	611	636	181	695	684	1061	1313	405	591	761	1308	669	1040	646	582	725	700	556	1345	649	522	342	449	256	1493	1169	482	1281	919	1133	1688	661	562	494	704	192	1641	874
BTC|685	50	4	9	3	2	0	4	2	14	35	0	45	1	106	0	2	3	11	30	6	1	53	1	9	97	2	1	17	7	7	1	0	2	2	9	15	9	4	28	48	10	31	7	4	1	60	4	20	50
BTD|686	801	354	160	638	714	435	604	531	281	436	490	253	534	312	496	386	720	376	235	288	507	660	295	447	272	285	249	416	372	433	276	608	173	529	934	665	423	424	417	469	580	558	331	260	239	555	745	514	324
BTF3|689	23797	26861	21369	13299	39309	20174	10097	22031	22732	15882	13850	13734	11377	16816	13865	16736	27983	9986	18701	11130	14106	18321	9708	20668	16878	15359	14499	25283	14925	14414	20621	9810	13401	12829	20144	27732	10210	12548	24753	17709	18105	16737	19594	11659	10360	33446	27874	14592	12363
BTF3L1|690	0	0	2	4	2	0	0	1	0	1	2	1	0	1	7	0	3	0	0	1	0	0	0	0	0	0	0	1	0	0	0	1	1	0	1	0	0	0	2	0	0	0	0	0	0	0	0	0	0
BTF3L4|91408	2212	1840	1699	1452	1573	3099	1617	1655	2075	1813	2606	2174	1341	3627	2147	2775	3959	2348	1678	2772	2216	2466	1269	2214	1903	1190	1654	2014	1471	1296	2297	2109	915	1408	2601	2824	1188	1308	2508	2091	1910	1824	3037	1200	2237	2087	4051	2341	1671
BTG1|694	24732	11591	10159	7477	18443	12745	6550	9213	6901	7102	2901	3860	9904	10142	9111	5591	9619	9913	3694	7643	4932	20353	3579	15686	10104	2377	12518	27677	3967	7993	7486	4746	7332	3784	8341	26568	6476	4491	7881	14390	10278	12831	5726	11028	10030	13019	7289	9661	8813
BTG2|7832	12718	3576	1036	15892	4969	10055	6949	3932	7563	5711	1943	2691	5588	1529	3916	5319	8387	4792	1151	5825	3443	10396	2258	5540	10000	2011	2832	5466	9364	9215	7888	1357	1334	3115	4096	8700	5044	2050	2447	5752	8077	7816	4813	7527	4891	6521	2078	8444	5986
BTG3|10950	6698	3880	1664	936	2520	2076	1470	1708	2408	1407	1946	1416	1036	1973	1572	1257	6790	3467	2579	1395	1173	5925	888	1840	2008	1109	2637	5215	1499	1741	2532	1839	1322	1363	3075	4266	2331	367	2907	1806	1363	2726	1927	2587	1451	4630	1779	1971	1724
BTG4|54766	1	4	2	2	0	2	0	4	2	3	1	4	3	4	2	0	0	13	0	3	8	0	1	0	2	0	4	0	0	0	2	0	1	1	0	1	3	0	6	2	0	9	8	4	2	5	17	3	1
BTK|695	385	75	55	764	176	186	560	156	153	383	32	231	161	42	169	205	263	225	110	125	40	216	63	526	121	476	133	388	50	658	143	272	55	124	78	1801	237	288	403	47	285	146	134	129	310	302	103	212	251
BTLA|151888	117	8	5	174	33	49	82	19	24	79	3	48	4	10	23	24	19	27	24	12	6	224	13	52	26	39	15	130	2	105	27	12	2	22	4	669	20	44	50	3	44	22	11	11	94	35	12	17	53
BTN1A1|696	5	0	1	24	1	0	5	2	0	3	0	8	4	1	0	6	5	1	0	2	1	6	2	2	3	0	0	13	0	7	1	0	0	10	0	27	1	2	0	0	6	0	1	3	4	1	0	6	3
BTN2A1|11120	1080	471	462	857	1045	1017	827	464	815	1170	1172	1270	1018	595	1235	1164	1422	859	1040	891	1629	2827	728	944	750	659	675	1029	274	1001	861	1550	316	1162	373	1533	962	738	1296	828	2109	1353	831	801	607	791	820	879	1081
BTN2A2|10385	2106	60	212	1063	3660	803	565	324	601	666	474	895	354	113	713	820	1911	512	592	321	450	3023	602	826	607	743	269	2103	158	671	438	416	87	500	117	1398	339	270	1682	453	933	448	455	319	520	1208	321	538	652
BTN2A3|54718	36	39	41	24	23	72	26	21	45	85	69	42	44	28	41	47	75	56	70	25	48	197	72	66	61	21	46	71	10	28	36	72	22	40	4	61	55	33	52	41	143	56	68	18	45	34	49	32	66
BTN3A1|11119	1524	571	684	3858	1918	2164	2943	1231	2455	1977	1521	3780	1292	252	1152	4446	4507	1861	1987	712	820	2451	1723	6823	2146	2211	1237	1725	565	2347	1059	1077	312	1132	373	3401	730	1123	5139	1239	3630	1698	1308	1230	1408	1051	925	852	2298
BTN3A2|11118	2285	1802	1655	7506	2187	3709	6372	2722	2611	3471	1964	5865	1286	145	2234	7700	9718	3221	3485	1791	1562	3682	3841	9696	3478	3727	2134	4788	2104	2277	2182	1864	1147	1862	2294	2925	1525	1122	8701	2289	5747	1779	2756	1132	2695	2315	794	984	3791
BTN3A3|10384	1410	739	980	3775	907	2631	2026	1333	2627	1686	2222	3730	993	127	725	3247	5288	1541	1905	485	559	2139	2120	5421	1913	1764	927	1712	593	2128	1066	810	504	763	307	2307	591	1137	4391	655	3212	2055	1196	899	1377	895	233	585	1835
BTNL2|56244	0	1	0	1	4	0	0	0	1	0	0	1	0	0	0	1	0	0	0	0	0	4	0	0	0	0	0	0	0	1	0	0	0	1	1	0	5	0	0	0	0	0	0	0	2	0	0	0	0
BTNL3|10917	0	0	5	0	3	1	6	0	0	0	0	0	0	0	3	0	0	0	1	0	0	0	0	1	0	1	0	8	0	0	0	0	0	0	0	0	3	0	0	0	0	0	0	1	0	0	0	0	3
BTNL8|79908	3	0	2	10	12	0	3	3	1	3	4	4	3	3	3	10	2	4	0	2	3	6	3	7	1	3	1	10	0	29	1	0	1	7	6	17	3	2	0	1	11	0	14	13	8	0	11	8	0
BTNL9|153579	1914	368	34	7	10399	21	10	17	55	71	8	57	16	22	25	132	121	53	15	178	25	1199	1	63	18	73	39	7371	4	84	50	24	124	15	65	2854	77	27	33	13	52	39	99	154	651	3296	1	17	585
BTRC|8945	1756	1893	712	1497	768	2449	1747	1435	2343	1296	1758	1830	1152	729	1096	786	2801	1334	923	1490	1287	1649	970	2016	1458	600	1429	787	1565	1689	1786	1105	648	510	689	1132	1688	966	1648	1888	1824	1790	2837	974	642	713	737	2742	708
BUB1|699	2121	1155	751	900	1088	1260	645	719	1305	963	2215	1760	477	2149	346	739	1492	345	1094	2491	1947	2144	1404	784	1086	665	690	1758	1228	758	524	508	332	671	312	3381	860	1325	2102	784	2520	1971	5222	1096	2355	2119	2250	1901	1045
BUB1B|701	1734	880	755	646	660	1208	632	814	866	709	1886	1428	490	1569	352	582	1066	375	604	2523	1288	3452	1593	617	1343	668	641	2499	1337	533	626	449	608	831	182	4131	916	867	2087	753	2857	2070	2806	613	1192	1961	747	1004	1141
BUB3|9184	8407	6032	4155	4585	4956	7471	3972	3719	5320	4063	6419	10016	3242	5747	3671	3708	7195	3816	4362	4873	6798	8333	5303	5003	4016	4261	3509	10477	4426	3304	4314	3377	2523	2895	3979	8390	4014	4598	8422	3773	8005	6181	9202	2471	2699	4931	8910	6547	2699
BUD13|84811	2044	828	390	843	783	792	691	675	1058	826	1381	1056	706	611	636	603	1136	558	672	764	750	2091	696	938	534	998	752	846	949	762	705	492	406	669	663	1266	832	671	1441	1005	1017	1230	1647	719	655	1539	1103	1310	612
BUD31|8896	3311	4168	2718	2119	5579	4027	2177	2237	2720	2232	3329	4446	2869	5082	2610	1877	2926	2610	3458	4131	4412	1562	1303	2670	2083	2614	2427	4333	2326	1638	2542	3453	3182	2084	9730	3069	1409	2008	3333	2949	2789	2692	3735	2064	2390	8246	6360	2862	2081
BVES|11149	512	44	61	529	466	962	803	289	304	840	628	260	738	651	611	531	256	612	452	441	2062	269	352	868	60	304	173	637	381	593	635	513	15	376	213	738	969	977	428	406	820	135	258	87	594	514	249	150	426
BYSL|705	1008	1977	1561	1696	1072	2372	1196	1387	2010	1119	2072	2107	1032	988	1220	1074	3944	6395	1214	1524	1259	1033	1246	1275	950	1070	1232	1312	1423	1193	1530	773	773	1745	2733	1655	1241	1465	3214	1576	2461	2354	3397	1165	742	1013	2265	1373	835
BZRAP1|9256	1121	5	23	130	773	66	41	34	34	303	9	96	188	91	129	140	48	69	106	153	347	1215	28	79	247	151	103	986	28	111	64	496	72	98	42	804	131	100	54	40	100	113	143	426	133	564	34	30	535
BZW1|9689	6003	27397	7286	9098	4888	19831	8339	11598	17892	9707	14867	8281	10879	13870	12949	8723	11686	7253	9052	17692	14853	8370	9274	8507	11730	5242	11123	7455	11181	14323	15625	8380	5406	5671	11762	8305	7687	7866	11704	8138	23414	15150	24472	9231	7758	8388	20973	20599	3523
BZW2|28969	3439	7318	3854	2226	2502	4501	2904	3049	2629	3537	5393	4006	2377	8231	2703	2649	4990	2958	2120	5990	4335	3069	3220	5104	2382	2063	3589	3324	3870	1805	3004	3109	2693	6969	2726	3657	3871	2604	5280	6553	4931	5731	8048	2354	3979	4932	16609	3814	1702
C10orf10|11067	8919	893	2418	1292	6324	1616	3306	734	500	1749	476	1581	1423	305	7145	1884	2472	1497	318	1271	1724	3112	970	2696	674	2515	286	2470	134	1877	1578	7201	89	283	1929	3075	1078	1269	1728	1154	2923	4055	369	1664	1596	3859	757	1820	723
C10orf105|414152	217	5	5	32	110	11	15	26	17	29	1	25	20	3	44	20	4	12	5	16	10	138	5	31	7	12	5	98	6	38	10	27	6	87	0	59	22	13	5	8	12	12	89	18	35	115	3	19	37
C10orf107|219621	5	0	2	1	68	3	5	6	2	6	1	1	8	6	9	0	9	1	1	2	3	1	0	4	1	0	2	0	0	1	0	21	2	16	11	4	0	0	2	4	0	1	1	2	1	52	0	6	0
C10orf108|414235	2	0	1	3	0	1	1	0	4	0	3	0	3	0	3	1	2	2	0	8	1	1	0	6	0	0	0	0	1	10	1	3	0	2	5	4	0	0	2	0	4	3	3	1	3	3	0	1	0
C10orf11|83938	26	10	21	50	36	56	15	22	25	44	10	21	39	22	59	35	36	33	78	12	89	11	7	45	36	56	9	167	9	71	16	92	12	38	21	196	24	23	107	7	17	39	11	41	12	261	141	28	62
C10orf110|55853	9	44	16	9	5	41	14	20	11	39	14	9	11	79	26	18	35	19	11	42	65	67	21	25	46	19	40	18	16	21	28	8	11	25	6	46	28	7	16	12	28	15	22	19	45	18	25	38	24
C10orf111|221060	3	5	4	1	18	15	2	2	8	13	5	8	3	5	8	10	21	5	6	10	6	34	6	1	2	6	8	7	4	2	9	9	2	13	4	15	9	6	3	7	11	1	9	1	1	16	7	7	11
C10orf113|387638	0	0	1	0	0	0	0	0	0	0	0	0	0	0	0	0	1	0	0	0	0	1	0	1	0	0	3	0	0	0	0	1	0	0	0	0	1	0	0	0	0	0	0	0	0	0	0	0	1
C10orf114|399726	31	21	134	38	16	136	78	152	31	88	31	29	205	26	154	47	180	96	57	25	157	6	42	90	48	121	28	28	45	86	53	118	15	114	91	15	141	73	96	30	195	164	117	32	91	140	154	48	29
C10orf116|10974	24514	3012	3248	856	9501	1464	500	1026	3042	757	1866	5750	246	3238	1097	1015	613	2311	1645	1233	196	54	625	1788	1038	2455	2993	8824	2256	1522	4484	146	2579	124	1994	303	4009	1696	1494	1029	2615	1108	4260	703	2199	4214	387	3226	1708
C10orf118|55088	1069	2173	346	1324	204	1891	1921	966	1568	1257	1046	828	1301	867	706	364	1501	1337	437	869	1041	2283	847	1218	1456	196	1511	640	650	1772	1241	342	207	191	458	2709	1791	752	1810	1144	1946	2121	1419	479	696	217	485	1987	472
C10orf119|79892	7461	4381	2524	4417	2913	4703	3126	2880	3921	3141	3987	4997	2942	4331	2426	2477	4492	3787	2700	4664	4182	6632	3584	4164	3938	2293	2731	5420	3546	3628	3329	2884	1371	1471	2079	7252	2601	3427	6287	3314	6055	4609	7120	1905	2905	3059	4891	6126	2073
C10orf12|26148	269	520	170	413	75	383	485	209	334	189	306	234	488	93	166	95	552	236	114	340	337	434	352	338	346	81	225	326	195	581	197	201	48	82	42	478	448	275	361	322	1000	524	1015	125	177	139	138	716	108
C10orf120|399814	0	0	0	0	0	1	0	0	0	0	0	0	0	0	0	0	0	0	0	0	0	0	0	0	0	0	0	0	0	0	0	0	0	0	0	0	0	0	0	0	0	0	0	0	0	0	0	0	0
C10orf122|387718	0	0	0	0	0	0	3	0	0	0	0	0	0	1	0	0	0	0	0	0	5	0	0	0	0	0	0	0	0	0	0	0	0	0	0	0	2	0	0	0	0	0	9	0	0	0	0	0	0
C10orf125|282969	373	1325	58	250	157	287	323	101	156	363	975	1157	234	681	277	356	147	185	232	205	620	277	330	581	193	678	206	263	417	146	118	288	31	463	2459	422	240	353	611	494	228	739	853	451	188	495	79	543	167
C10orf128|170371	32	8	4	105	4	27	46	29	14	51	4	10	11	0	51	16	21	22	8	18	14	13	5	58	18	14	8	20	3	98	24	20	3	13	0	156	61	43	36	5	47	28	31	6	46	11	25	71	25
C10orf129|142827	0	0	0	0	0	0	0	0	0	0	0	0	0	0	1	1	0	0	0	0	2	0	0	2	0	0	0	0	0	1	0	0	0	0	0	0	0	0	0	0	1	0	0	0	0	0	0	0	0
C10orf131|100127889	0	1	0	3	0	1	3	0	3	1	2	7	3	0	1	0	0	1	1	1	6	2	2	2	2	2	0	1	0	0	1	0	0	1	1	0	1	0	0	0	4	1	3	0	0	2	0	0	0
C10orf137|26098	916	415	275	571	605	784	673	393	656	650	583	919	370	550	566	443	543	760	437	822	797	1520	574	488	728	338	523	710	332	510	478	418	253	370	181	1405	759	454	831	459	911	771	823	397	412	596	390	449	417
C10orf140|387640	34	5	11	13	51	119	43	93	15	110	23	40	39	11	31	16	44	22	31	14	42	12	25	25	25	58	25	73	26	19	24	29	22	25	14	80	85	63	14	28	94	36	69	11	30	116	23	34	89
C10orf18|54906	3603	4168	1350	2514	885	5555	4974	2278	2430	3668	3458	2007	2471	1669	2187	1129	2894	2705	1904	3391	3170	3749	2584	3838	2744	1119	2953	2016	2103	3495	2408	1512	1005	1272	578	8091	3584	3201	4709	2561	7393	5038	8691	1100	2543	1327	1070	4357	1457
C10orf2|56652	1844	1150	703	944	766	1457	906	737	1150	753	1540	1794	634	440	642	457	1441	659	875	1208	705	1076	1067	976	408	536	745	1131	787	649	863	404	598	709	888	1059	1237	1449	1237	1100	1980	1227	2817	589	559	727	393	1010	427
C10orf25|220979	392	84	39	58	34	67	65	23	30	60	84	26	107	37	75	33	118	56	67	34	163	106	48	51	24	52	22	71	10	50	26	150	14	71	37	268	59	67	110	41	77	67	30	64	67	155	62	39	35
C10orf26|54838	3889	3777	2098	4717	4698	5616	5100	4369	3424	3249	2505	3535	5247	1703	5061	3221	4452	3001	1965	2146	3378	3666	2375	5676	3399	2698	2232	3100	2971	4661	3878	4664	1173	2565	3634	2812	4144	3417	4253	3651	4883	5055	4761	2726	2301	3712	3348	8053	1761
C10orf27|219793	0	0	0	0	0	0	0	0	1	1	0	0	0	0	0	0	0	0	0	0	0	0	1	0	0	1	0	1	0	1	0	1	0	1	0	0	2	1	0	0	1	0	1	0	0	0	0	0	0
C10orf28|27291	978	1129	527	585	829	1106	994	546	852	645	814	965	805	617	603	554	1304	767	929	874	1142	1530	801	664	925	424	601	1023	512	690	753	673	290	339	430	1093	904	655	817	1043	1221	895	1373	679	483	775	549	802	542
C10orf32|119032	863	580	497	542	570	1162	712	756	692	637	649	1059	635	668	731	538	1382	912	456	509	499	800	453	1215	701	465	437	520	392	698	883	1175	413	581	1090	729	776	241	955	812	368	804	605	445	452	552	434	737	174
C10orf35|219738	784	2	242	158	635	327	242	132	266	130	602	423	170	352	208	312	205	225	336	232	462	1046	44	400	374	792	35	497	127	59	326	65	11	139	732	473	243	148	528	401	207	458	412	415	205	1695	858	478	320
C10orf4|118924	468	463	450	416	768	743	340	393	554	593	839	941	539	433	725	603	778	332	514	805	868	1061	435	555	482	507	295	689	478	300	469	529	322	680	908	743	301	320	723	673	563	577	675	490	379	826	269	394	297
C10orf40|283025	0	0	0	0	0	0	0	0	0	0	0	0	0	0	0	0	0	0	0	0	0	0	0	0	0	0	1	0	0	0	0	0	0	0	0	0	0	0	0	0	0	0	0	2	0	0	0	0	0
C10orf41|100131213	58	506	149	163	159	313	236	326	291	151	209	254	293	137	166	101	255	415	217	163	201	154	118	256	362	121	226	213	140	180	218	105	102	162	274	254	259	106	279	209	88	176	31	218	131	98	76	164	104
C10orf46|143384	4841	3825	2553	4324	3841	6408	5057	3913	5050	3127	5074	5669	4159	2385	3418	3915	6867	6242	2179	3222	4216	3958	4539	6598	6204	2450	3259	4687	3598	3702	4265	1971	1161	1648	5156	3867	4164	3847	4804	4375	6714	5475	7673	1889	2073	3576	3736	6580	2140
C10orf47|254427	9770	981	1647	376	2986	1140	824	454	548	518	493	390	299	234	612	638	840	379	2101	706	807	1434	209	485	115	2396	785	6032	958	1666	1405	233	232	132	373	894	341	1616	315	351	3630	774	4027	497	479	3368	1838	1837	671
C10orf50|645528	0	0	0	0	1	0	0	0	0	2	0	1	0	0	0	1	1	0	0	0	0	2	0	0	1	4	0	1	0	1	0	2	0	2	0	5	0	1	1	0	2	0	0	2	2	1	0	0	2
C10orf53|282966	0	0	0	0	0	0	0	0	0	0	0	0	0	0	0	0	0	0	0	1	0	0	1	0	0	0	0	0	0	0	0	0	0	0	0	1	0	0	0	3	0	0	0	0	0	0	0	0	0
C10orf54|64115	4865	2689	2052	6360	6990	3820	4021	5145	5220	2964	1384	8905	980	1668	3073	4961	3345	4657	2968	1506	600	5793	814	8782	6312	5375	2487	4866	5787	7430	5037	2729	1041	1613	1733	5986	4018	3359	4254	1928	4476	4739	5099	2980	2613	5327	2000	7001	3381
C10orf55|414236	55	168	118	128	59	293	103	155	153	126	433	409	279	167	152	147	137	165	120	94	188	140	109	170	147	123	114	107	102	75	164	100	86	18	83	118	155	87	291	212	244	257	248	70	53	71	212	565	23
C10orf57|80195	1622	2519	1021	805	614	2071	831	2612	1648	1293	1437	2334	1228	1609	997	917	1280	2563	944	1340	1186	1365	679	1931	1985	569	1226	1410	1673	1174	2208	899	951	555	1881	1622	1274	723	2090	3694	823	1452	1506	1612	725	1301	795	2229	872
C10orf58|84293	4895	12058	3899	3765	7255	8453	5317	10673	9177	3686	8484	6567	5300	8137	3530	10085	7279	5316	3649	8691	1520	3705	2463	5093	8891	1699	3660	5475	11336	4044	8797	606	4595	1076	7137	4499	3909	2565	5859	8993	5994	6196	14279	6169	7273	4120	2994	12543	2582
C10orf62|414157	2	0	0	0	1	1	0	0	0	0	0	0	0	0	0	0	2	0	0	2	2	0	0	2	0	1	0	0	0	2	1	0	0	0	0	1	1	0	5	0	1	0	0	3	1	3	0	1	0
C10orf67|256815	21	6	32	19	1	20	22	25	22	10	21	103	5	3	5	13	55	13	22	0	8	6	8	15	104	2	14	2	33	19	30	5	1	3	13	6	33	19	19	16	27	14	33	10	45	18	51	22	9
C10orf68|79741	4	4	5	1	5	3	1	0	6	11	1	2	3	2	7	4	2	5	2	4	3	82	2	12	3	3	2	2	1	7	0	11	2	10	9	22	2	2	3	2	3	8	1	2	9	7	7	3	5
C10orf71|118461	2	1	0	180	1	186	19	167	51	298	19	80	31	0	80	381	0	65	0	57	87	0	37	1239	0	290	5	0	2	303	315	1	3	1	15	0	726	377	18	126	510	0	2	1	302	2	2	20	107
C10orf72|196740	3093	169	230	1408	4676	466	1130	2453	143	1350	213	316	2757	83	1987	477	639	513	73	446	2989	4195	251	802	540	262	167	786	152	1265	545	2877	96	900	869	2414	872	903	773	220	448	776	613	406	753	4774	76	1492	1139
C10orf75|90271	318	24	24	55	397	80	37	60	37	84	73	70	53	50	88	42	73	63	31	352	68	165	41	63	91	49	39	469	82	31	12	121	31	119	192	124	127	17	139	197	34	52	120	65	59	720	75	29	142
C10orf76|79591	2277	3165	1032	1354	1154	2616	2150	2115	2003	1596	1946	1647	1287	808	1388	1262	2253	2375	1119	1015	1741	2156	1326	2142	1681	1193	1703	1283	1386	1898	1651	1405	638	901	999	1655	1951	1144	1828	1536	1942	2586	2678	962	889	1107	1248	2641	889
C10orf78|119392	414	454	314	604	352	704	235	409	700	335	791	965	190	637	269	323	1283	333	309	246	688	591	487	319	622	281	219	761	373	172	277	205	214	368	437	450	238	510	523	295	525	451	911	206	371	589	703	228	189
C10orf79|80217	26	4	1	20	45	13	29	10	5	14	40	14	19	5	5	6	24	19	25	3	12	39	10	1	24	2	6	32	15	5	8	7	1	3	20	11	10	10	48	21	13	14	57	5	5	7	12	1	41
C10orf81|79949	15	1	10	49	118	10	21	2	1	131	3	12	0	4	5	10	0	29	66	2	7	1419	2	64	465	275	3	296	1	5	14	23	86	5	12	54	2	155	295	41	6	1432	192	12	11	577	2	3	179
C10orf82|143379	1	0	0	2	0	2	8	1	0	27	77	0	0	3	3	50	334	3	0	40	4	0	0	1	2	0	12	0	0	1	2	0	1	1	11	0	7	0	0	0	1	4	4	51	0	0	1	0	0
C10orf84|63877	1642	1650	1153	1229	1409	1749	1132	1171	1743	1139	1816	1893	1168	2226	900	1055	2377	1534	1049	1078	1820	1338	1030	1831	1264	979	941	1629	1195	895	1236	977	706	821	1433	1946	1081	1037	2062	1281	1999	1463	1739	835	733	1238	3878	1770	613
C10orf88|80007	451	516	259	382	358	594	409	362	454	334	500	497	424	442	358	296	888	525	330	463	756	785	278	467	416	283	301	432	345	295	409	388	150	303	351	712	470	288	651	432	491	627	498	282	175	356	528	464	162
C10orf90|118611	15	0	1	1	39	0	6	4	1	2	0	2	9	13	5	2	1	1	1	22	26	16	0	1	17	0	0	2	0	2	3	24	7	32	5	2	2	1	0	17	0	1	0	9	5	6	1	0	0
C10orf91|170393	7	40	45	7	9	11	10	32	14	6	32	13	14	45	3	6	38	20	7	16	4	3	15	9	24	6	16	28	23	5	3	4	9	12	7	12	15	6	21	195	14	16	396	36	61	12	6	10	2
C10orf93|255352	1	0	1	1	0	0	4	6	0	3	11	0	5	0	7	1	5	0	1	8	2	0	0	7	3	0	0	0	2	1	2	1	0	1	1	0	4	2	6	2	0	8	1	2	2	0	1	4	0
C10orf95|79946	51	92	38	9	53	40	11	12	30	18	35	25	3	6	17	5	35	66	15	10	6	41	6	23	11	34	32	19	35	20	43	0	37	2	23	14	22	3	5	27	19	19	25	18	12	27	19	21	20
C10orf96|374355	0	0	0	0	0	0	0	0	0	0	0	0	0	0	0	0	1	0	0	0	1	0	0	0	0	0	0	0	0	0	0	0	0	0	0	0	1	0	1	0	0	0	0	0	0	0	0	0	0
C10orf99|387695	610	16983	3423	2313	356	12334	4303	13382	14937	6084	1224	5435	361	3537	636	10127	16337	9291	5174	399	56	201	1094	6843	5024	609	16846	515	11823	4918	9795	3	5996	0	1874	68	6522	672	171	5658	3998	1216	720	12767	4001	171	314	6687	1222
C11orf1|64776	708	359	222	332	202	331	211	361	424	276	419	453	335	896	124	213	647	231	407	187	285	611	156	354	211	493	207	644	605	233	136	155	457	304	81	322	264	276	690	723	184	342	408	658	323	668	721	322	147
C11orf10|746	4856	1796	1373	2273	3796	3286	1919	1853	2081	1767	2429	2970	2093	6311	2298	2020	3519	2187	2446	2410	4691	3071	1060	1405	1770	2981	1555	3836	2905	1462	1934	3750	1643	2579	6095	2801	1710	1775	3391	3338	2901	2473	4361	2042	1384	6453	4783	3643	1912
C11orf16|56673	30	1	0	1	294	1	0	4	0	0	1	4	1	1	2	0	12	1	0	0	2	2	0	0	0	0	0	14	0	4	0	0	1	1	2	23	4	1	3	1	3	7	72	0	0	357	1	1	10
C11orf17|56672	1385	1837	836	776	1467	1112	623	878	999	818	1511	1355	518	766	925	745	1290	1109	1392	1091	2158	1014	722	794	961	1661	491	1567	807	737	760	1554	474	557	709	1418	851	621	1645	623	1506	1409	2535	406	509	3432	1637	946	624
C11orf2|738	7142	3014	4999	4892	5267	5152	5610	4728	3226	4007	4085	3909	3447	2025	1906	3292	5092	4042	2057	2562	3791	4134	2526	6137	5177	4248	3647	5365	4316	3720	2521	3163	1888	4597	6225	3679	5319	3478	4890	13056	6691	3822	6438	4277	2424	9826	2157	7130	3021
C11orf20|25858	7	60	3	13	16	17	20	9	19	7	25	27	4	22	6	4	82	4	6	6	17	10	5	8	16	1	49	10	42	2	11	61	13	9	111	1	18	8	7	4	24	1	133	23	16	14	99	33	5
C11orf21|29125	11	3	3	39	18	31	14	11	10	66	2	34	9	1	8	21	3	16	11	5	2	56	14	46	6	22	20	12	4	66	8	7	21	7	5	235	15	21	18	5	21	7	17	5	32	14	5	3	52
C11orf24|53838	2445	2709	2901	2695	1451	3021	2470	2246	2589	1873	3228	1927	3668	1052	5646	1889	1999	2064	1526	1841	4443	1579	2341	1718	2453	2119	1182	1432	1899	2816	1410	4949	875	3765	2668	1977	2385	1862	2673	2259	3765	3955	5322	1723	1124	1418	2539	4598	1188
C11orf30|56946	1579	518	346	905	193	611	1089	645	593	838	723	487	766	411	466	386	912	610	360	598	991	4565	543	693	375	295	507	620	433	862	339	324	123	305	77	2174	1047	669	880	942	1592	1144	1613	461	422	478	358	1059	411
C11orf31|280636	4796	806	1187	1649	3301	1499	1151	1273	1413	1965	2511	2409	1088	5130	1670	2421	1961	2134	1785	2061	2321	1778	1128	1291	1168	2202	1411	3785	2488	973	1714	2288	626	2848	10538	2676	1599	1530	2081	3222	2722	1860	1659	1581	1038	4167	4323	2874	1804
C11orf34|349633	2	0	0	2	0	0	1	0	0	1	0	0	0	1	0	2	0	0	0	1	1	0	0	1	0	0	0	1	0	0	0	2	0	0	1	0	0	0	0	0	0	0	0	0	2	0	0	0	0
C11orf35|256329	117	75	47	35	69	28	28	35	59	69	79	146	5	92	15	34	48	54	78	61	20	123	39	44	67	170	46	207	42	37	23	18	62	14	28	112	101	21	51	116	71	53	134	123	118	410	59	54	104
C11orf36|283303	0	0	0	0	0	0	0	0	0	0	0	0	0	0	0	0	0	0	0	0	0	0	0	0	0	0	0	0	0	0	0	0	0	0	0	0	0	0	0	0	0	0	0	0	0	2	0	0	0
C11orf40|143501	0	0	0	0	0	0	0	0	0	0	0	0	0	0	0	0	0	0	0	0	0	0	0	0	0	0	0	0	0	0	0	0	0	0	0	0	0	0	0	0	0	0	0	0	0	0	0	0	0
C11orf41|25758	3289	159	262	258	1490	1016	2214	469	1197	1953	590	86	2504	555	1682	130	268	228	121	4145	3625	976	1470	184	74	85	138	697	242	554	739	689	22	455	695	1258	706	739	1580	2797	280	753	415	395	869	2354	307	2026	429
C11orf42|160298	3	0	0	0	1	3	1	0	0	0	0	0	0	0	2	0	0	0	0	0	0	3	0	1	1	0	1	1	0	0	1	0	0	0	0	4	7	1	0	0	1	2	8	0	0	1	0	1	2
C11orf45|219833	362	201	72	195	136	269	411	444	169	265	643	330	141	69	88	226	134	136	369	44	479	432	148	513	199	342	129	141	415	125	103	125	32	60	127	150	473	373	407	438	393	358	531	346	226	374	273	255	87
C11orf46|120534	1743	825	281	798	797	859	752	707	709	935	632	728	641	776	764	616	1503	560	453	709	816	1327	347	621	462	736	652	1437	361	687	482	843	372	518	505	1606	732	551	1018	683	812	861	873	390	495	1287	1205	789	589
C11orf48|79081	2886	1541	898	1144	2494	2618	1144	1069	1345	1341	2179	3472	889	3047	1118	1596	2626	1373	1878	1777	2166	1967	778	1086	729	1584	1413	2078	2178	769	1439	1091	1615	1855	4906	2039	1055	1056	2598	2028	1635	1085	2962	907	986	3993	1900	1767	898
C11orf49|79096	2379	373	285	530	1799	458	1003	873	625	708	434	457	862	460	499	549	1032	412	627	462	903	989	330	754	346	1247	322	1654	530	422	398	731	298	767	690	882	759	658	1017	1108	1107	940	990	373	305	2226	953	1246	712
C11orf51|25906	1713	1415	2313	983	1175	1058	775	1180	802	1257	2100	2015	825	1451	728	1394	1842	1084	1022	4314	3507	1097	746	663	639	1999	1160	1000	1621	609	990	1474	1149	713	1707	1160	1117	960	2219	1515	1681	1053	2939	1149	708	1501	9132	2212	567
C11orf52|91894	355	9	19	55	186	82	115	143	49	167	26	274	115	96	42	263	246	169	121	101	56	418	31	265	75	207	136	66	201	45	204	8	24	13	20	100	289	45	139	196	48	166	277	158	224	370	69	184	119
C11orf53|341032	1074	0	0	8	465	3	19	21	2	5	1	14	35	3	14	22	6	0	10	4	53	1	0	2	4	6	28	74	3	31	33	12	11	9	6	215	48	6	4	8	6	54	8	34	10	1230	10	42	5
C11orf54|28970	1175	318	228	551	478	699	641	426	577	467	883	209	348	524	436	272	1523	573	227	259	474	1373	287	668	393	312	433	565	487	384	408	256	189	301	262	888	777	374	693	684	485	499	707	438	280	1016	1055	729	286
C11orf57|55216	2475	1497	418	1212	703	1470	1280	1191	1522	1359	1505	1770	1178	924	1049	669	2213	889	1029	972	1076	1735	841	1848	592	1339	1089	1069	775	1054	1018	753	645	771	714	1751	1367	1132	2083	1640	1345	1682	1813	1064	903	1016	1436	1821	615
C11orf58|10944	13378	7728	2974	5019	6785	9671	4749	5583	7659	5659	8244	7015	3603	14275	5700	5005	13189	4134	4865	7826	7484	8876	4871	4636	3459	5557	5828	11210	4414	5378	4928	5164	2387	3763	3763	13955	5694	4598	10375	7270	9850	7586	9977	2501	3648	9586	11210	7655	3917
C11orf59|55004	3946	4563	5122	4916	2301	3210	4474	4336	3907	4204	6390	4931	3515	5182	3288	11535	6348	4521	3346	11281	7072	3095	2281	4066	1980	7168	2936	1977	4575	2962	3187	3800	2876	3180	3696	3900	4304	3645	5409	5890	5767	5343	7309	4284	1954	4355	42663	10829	1606
C11orf61|79684	368	158	66	149	202	223	165	144	191	389	245	254	293	236	331	155	252	193	166	207	409	639	111	240	158	230	304	318	149	188	109	279	163	247	53	319	258	194	237	231	211	229	300	326	201	240	330	177	168
C11orf63|79864	340	8	8	209	22	477	308	312	418	210	403	317	133	150	181	165	241	293	259	64	257	62	100	550	117	33	157	48	164	300	299	273	147	93	180	168	396	131	805	297	163	788	76	243	144	34	174	422	53
C11orf64|283197	0	0	0	0	0	0	0	0	0	0	0	0	0	0	0	0	0	0	0	0	0	0	0	0	0	0	0	0	0	0	0	0	0	0	0	0	0	0	0	0	0	0	0	0	0	0	0	0	0
C11orf65|160140	9	13	4	16	4	16	7	12	14	12	24	7	1	10	6	4	20	5	8	8	12	18	3	7	13	6	9	8	3	9	5	6	6	6	27	14	12	9	18	18	9	15	18	13	9	16	22	20	5
C11orf66|220004	31	8	10	14	68	17	12	11	16	28	17	28	20	12	42	65	7	31	7	5	13	42	4	13	2	34	9	43	12	17	12	27	6	17	15	25	12	25	19	21	35	35	13	36	12	24	28	12	23
C11orf67|28971	327	324	455	212	459	187	200	223	142	368	306	215	305	158	356	353	512	336	219	104	895	1231	90	243	95	692	113	156	200	131	197	682	159	400	2076	425	217	241	349	194	342	415	328	294	170	644	237	212	186
C11orf68|83638	2032	1082	1923	1691	2126	2476	1733	1572	1801	1764	1817	2054	2010	1072	3431	2031	2527	2136	1090	824	2113	1898	2085	2605	1914	2531	825	1978	1209	1428	1952	3423	500	1753	1851	1445	1896	1521	2594	2687	2901	2000	2190	1528	695	4924	2295	1722	1077
C11orf70|85016	348	2	13	46	143	83	69	45	4	103	32	5	36	25	67	81	220	43	87	5	86	171	12	17	6	5	6	88	109	26	20	3428	4	39	92	35	41	31	145	3	104	17	28	18	17	275	3846	14	28
C11orf71|54494	353	321	78	200	124	337	222	188	248	259	303	227	264	221	137	250	1222	205	111	220	102	550	126	377	135	245	404	248	235	198	179	233	168	251	660	352	360	177	381	443	166	205	210	470	225	327	174	214	123
C11orf73|51501	1654	1009	1647	1001	959	1099	1063	1142	1087	1035	1341	1787	1069	1441	831	610	1766	1210	1338	736	1727	1508	557	1152	587	1507	1110	756	1193	666	868	893	612	725	1088	1293	1198	1000	2076	1049	1582	1083	1924	1409	519	1482	2129	1214	550
C11orf74|119710	429	164	170	128	93	202	410	156	178	258	287	161	212	359	326	207	398	152	345	191	448	316	89	364	110	429	201	394	191	119	143	382	155	362	690	229	188	218	345	235	180	286	357	72	104	638	491	163	179
C11orf75|56935	891	72	292	472	929	204	347	233	276	512	160	320	471	124	582	368	597	427	199	299	593	1086	99	589	207	475	236	473	147	429	284	1258	59	600	794	1448	493	300	916	162	217	345	349	261	450	406	184	388	373
C11orf80|79703	1078	1269	1318	782	1605	1096	821	857	653	1055	706	795	340	1052	1932	655	739	1046	743	729	1155	956	1022	655	1345	1612	745	1691	719	526	594	153	554	213	486	739	699	370	1297	2343	841	620	1033	980	710	4075	1674	878	709
C11orf82|220042	1121	658	504	404	235	374	508	296	482	642	730	876	232	427	103	118	323	190	404	760	912	1204	410	224	230	250	544	413	629	312	220	117	147	227	129	1607	482	417	702	265	1300	954	2195	402	555	280	690	1090	244
C11orf83|790955	1887	1118	655	643	1941	1019	830	837	611	862	1017	1911	558	2254	571	922	1724	1096	1116	1116	1923	713	381	670	665	1507	783	1167	1648	393	665	552	695	723	7180	765	785	1095	1056	1280	1089	748	2508	1033	389	2742	1771	1366	563
C11orf84|144097	1703	478	383	745	886	871	946	421	1164	690	852	1392	1140	777	850	891	1049	797	1206	2529	2174	1566	664	1703	1448	1294	615	2095	918	750	672	4889	446	1624	450	1204	1166	946	1257	3318	2207	1261	3347	1069	538	1965	1373	1564	593
C11orf85|283129	83	1	0	0	35	1	1	0	1	1	0	4	0	1	0	0	0	0	0	0	0	3	1	1	0	12	1	236	0	1	0	0	0	0	0	11	0	0	0	0	2	0	0	1	0	448	0	0	57
C11orf86|254439	0	0	0	2	0	0	2	1	2	0	0	3	3	1	3	1	1	0	1	0	2	2	0	1	0	0	0	1	0	0	0	1	0	0	1	1	0	0	0	0	1	1	6	2	0	0	3	1	0
C11orf87|399947	0	1	0	1	0	46	157	9	19	1	215	0	21	188	15	7	2	5	0	5	10	0	865	1	254	0	10	0	10	11	0	43	157	61	129	0	16	13	1	842	6	8	0	18	697	1	4	7	0
C11orf88|399949	11	2	4	2	3	5	2	3	4	1	1	3	3	1	16	3	8	3	1	49	7	2	1	5	4	3	4	8	4	1	3	12	0	2	2	13	6	4	7	0	2	0	2	12	14	5	1	1	1
C11orf9|745	775	13	21	28	164	276	82	26	14	40	112	32	40	140	63	75	93	35	18	224	60	181	4	40	86	19	172	223	32	34	126	1226	21	273	58	59	151	16	26	302	32	328	1342	362	119	257	155	100	474
C11orf90|387804	8	0	2	2	0	0	18	4	3	1	0	0	1	0	1	0	4	0	2	13	4	2	2	1	7	0	4	0	1	0	6	7	0	1	0	0	8	0	3	7	0	2	7	4	1	2	1	3	0
C11orf92|399948	27336	3	8	21	3503	9	13	43	5	217	5	8	41	127	40	5	7	62	12	365	17	361	1	38	48	9	34	4648	110	37	15	17	39	43	24	2192	19	12	43	237	6	2650	20	57	30	6308	3	21	345
C11orf93|120376	719	7	3	18	549	34	8	35	12	105	7	27	41	49	51	16	27	99	16	894	44	406	11	79	52	17	70	515	60	12	41	20	4	15	6	346	22	19	78	279	3	53	6	64	32	781	3	19	124
C11orf94|143678	0	0	0	0	0	0	0	0	0	0	0	0	0	0	0	0	0	0	0	1	0	0	0	0	0	0	0	0	0	0	0	0	0	0	0	0	0	0	0	0	0	0	0	1	0	1	0	0	0
C11orf95|65998	1406	950	218	922	366	1152	938	622	679	849	1119	799	1372	611	1168	555	801	727	387	1717	1284	822	668	1313	739	551	629	716	568	870	473	1854	345	1130	661	566	1360	869	738	2572	1994	1136	1706	598	627	597	459	836	242
C12orf10|60314	3370	891	1273	1222	3012	1104	714	1126	1226	1160	707	1297	863	951	1186	1194	2140	1537	1231	1095	1387	1419	821	1747	1149	2013	1183	2115	1676	791	979	1168	1639	1274	1284	1379	1365	1279	2136	1912	2114	1501	2599	1120	746	3985	1985	1271	1165
C12orf11|55726	1558	2224	1144	1429	955	2544	1732	1559	1836	1310	2138	1789	1594	1470	1664	924	3619	969	1617	2156	2880	1610	913	1640	1385	804	1772	1609	1791	1155	1227	917	905	1081	1513	2426	1619	1440	2348	1699	3559	2061	4077	1143	2598	1448	1855	903	1042
C12orf12|196477	0	0	0	1	0	0	0	0	0	0	0	0	0	0	0	0	0	0	0	0	0	0	0	0	0	0	0	0	0	0	0	0	0	0	0	4	0	0	0	0	0	0	0	0	0	1	0	0	0
C12orf23|90488	2781	886	921	1821	1529	2452	2498	2002	1774	1771	1953	1103	4013	1414	2712	1174	3160	1634	1581	1378	5166	1881	1760	1877	1531	1074	653	2730	684	1941	1195	5950	349	2628	3758	2294	2216	1727	1669	1514	3443	2564	3475	968	1563	1694	3616	1966	1171
C12orf24|29902	819	49	122	130	192	273	70	83	88	140	250	275	94	457	217	59	374	153	222	116	259	180	167	112	98	83	83	510	62	100	60	439	38	206	43	227	151	119	137	178	223	67	442	105	175	534	627	114	83
C12orf26|84190	217	180	82	112	190	263	88	147	150	210	115	73	133	206	194	81	311	161	95	130	117	367	142	170	167	112	218	188	167	122	136	164	153	99	215	356	161	76	146	162	146	243	279	79	163	385	185	188	185
C12orf27|283460	0	0	1	0	0	1	0	0	0	0	1	0	0	0	0	0	0	0	0	0	0	0	1	0	0	0	0	0	0	0	0	0	0	0	0	0	0	0	0	2	0	0	3	1	3	1	0	0	0
C12orf29|91298	1839	2022	1073	538	952	2160	1026	1096	1484	976	1014	1051	488	3648	959	487	2184	1112	1031	1028	944	1227	535	931	911	388	2334	1293	1007	1130	1525	483	1482	488	513	1402	1242	515	920	1007	1102	1221	1347	812	987	1818	1722	1673	885
C12orf32|83695	2925	889	783	1213	1525	1574	1011	1010	1154	1026	1823	1430	726	1171	773	1140	1748	953	1331	2060	1648	2612	2099	1493	1147	1024	1008	3400	1098	793	549	903	1041	809	1294	2959	961	1085	2436	1316	2059	1107	4943	1064	3118	3247	1199	1606	1529
C12orf34|84915	1457	79	82	80	879	105	136	122	112	72	120	146	95	17	106	117	131	111	52	203	37	967	63	103	87	51	271	700	167	472	104	54	60	94	121	458	169	71	66	371	113	205	598	144	163	1410	12	85	387
C12orf35|55196	2737	3146	796	3553	941	2530	3770	1121	1717	2000	1398	3176	1724	1143	1750	1036	2044	1985	1075	5723	1100	5833	1667	2144	2259	872	4793	2986	1896	3478	1980	606	754	650	743	15840	2787	1749	2771	2207	6034	4312	4203	1126	5862	1618	684	2551	2699
C12orf36|283422	0	237	166	14	12	265	132	38	1503	7	31	29	19	277	134	12	16	294	28	32	4	44	5	389	134	7	52	105	103	1329	173	0	2	0	1	61	486	2	5	4	20	5	14	51	1006	265	27	0	453
C12orf39|80763	2	0	0	3	0	0	0	0	0	1	1	0	0	0	1	1	0	0	0	0	1	1	0	7	0	2	0	0	0	4	5	0	0	2	8	0	4	0	0	8	4	0	2	0	6	0	4	4	0
C12orf4|57102	1283	1221	519	1230	870	1467	950	913	982	966	1235	914	1037	1020	722	584	1303	832	862	760	1175	1061	2264	970	963	547	979	737	637	761	919	704	546	530	689	2275	950	751	1879	810	1462	1651	1672	525	1122	893	982	934	905
C12orf40|283461	0	0	0	0	0	1	0	0	0	21	0	0	0	2	0	0	0	0	0	2	0	0	0	0	0	0	0	2	0	0	0	1	0	0	0	1	1	0	0	0	0	0	0	0	0	0	0	0	0
C12orf41|54934	4083	1114	528	831	1662	1109	641	906	1087	1200	752	1206	754	1405	1069	830	1170	1582	881	1160	1263	2263	867	1427	791	856	1237	1662	848	716	954	752	837	843	744	3104	1949	943	1147	997	2116	1351	2401	1048	1422	2628	2503	1371	1190
C12orf42|374470	14	4	6	6	10	9	5	4	2	1	1	2	0	2	2	10	3	26	1	2	2	5	3	0	5	6	0	3	1	6	4	3	3	1	3	35	3	2	2	6	2	2	0	1	0	38	3	2	2
C12orf43|64897	938	585	546	664	436	845	641	475	817	485	793	627	421	378	406	486	858	820	687	500	589	631	513	611	451	425	487	646	521	414	356	276	416	386	245	1081	530	669	790	860	1088	677	1409	335	384	1118	624	696	505
C12orf44|60673	4611	2076	2096	2035	4056	2422	1487	2057	2862	1590	1723	3872	1786	1141	2787	2367	3078	2848	2237	2605	2722	2768	1240	2808	2031	2161	2112	2365	2903	1988	2969	2620	1693	2379	5480	2594	3132	1907	3296	2670	3833	2820	5652	2007	1551	6088	2581	2483	2310
C12orf45|121053	366	538	1113	360	481	597	205	216	446	330	459	707	190	434	379	233	523	266	500	301	422	464	299	358	145	586	327	363	439	267	255	280	559	591	571	685	216	269	942	368	517	460	855	258	260	1283	610	366	246
C12orf47|51275	867	257	619	227	1081	548	289	250	278	373	560	478	319	846	512	314	719	722	367	818	631	774	276	273	307	372	415	575	431	198	305	764	441	647	1219	573	595	302	572	514	623	335	913	603	422	1396	1031	432	479
C12orf48|55010	875	293	282	234	578	445	260	265	264	327	526	353	169	565	125	160	426	214	287	855	376	1141	274	271	561	183	380	1382	508	200	98	159	277	221	225	1201	279	272	410	225	744	463	850	200	356	1127	593	360	570
C12orf49|79794	1450	1398	773	1186	551	1378	1364	1213	929	969	1156	932	1058	566	873	554	1185	1745	551	899	968	1287	633	1452	1230	574	853	842	897	1237	897	599	392	480	1699	1702	1906	891	1292	1191	2206	2182	2374	598	807	1342	1080	1987	867
C12orf5|57103	2323	2190	632	1077	847	1450	809	1107	1438	899	1235	1044	941	533	1095	814	1137	791	792	878	954	1219	1747	1146	619	1279	1214	1673	854	1315	1091	405	896	896	656	3499	1650	734	3583	712	1346	1532	3073	614	1920	1799	976	1014	817
C12orf50|160419	2	0	0	0	1	0	0	0	2	0	1	1	0	0	0	0	3	5	0	1	0	1	0	3	0	0	0	0	0	0	0	0	1	0	0	1	3	0	2	0	0	2	0	0	0	2	0	1	0
C12orf51|283450	2132	2659	985	1517	988	2680	2438	1251	1891	2573	1450	1131	1331	405	1417	886	1536	3069	1119	1271	1173	4074	1019	1754	1835	607	2038	1453	1151	2857	1284	922	761	540	251	3723	3421	1410	1218	1814	3294	2701	2970	1164	1608	1994	241	1742	1959
C12orf52|84934	1421	962	794	947	1014	1271	829	834	693	840	930	887	744	510	971	1152	1239	1857	677	1136	896	735	478	1095	662	744	686	825	927	663	850	829	631	580	908	946	843	755	837	1094	1480	1072	2571	869	561	2917	834	1432	805
C12orf53|196500	967	4	28	57	1	13	17	63	2	13	4	1	174	25	258	2	33	23	0	38	55	6	4	12	24	8	15	4	2	20	16	129	17	150	142	13	49	23	35	36	5	30	57	17	15	25	9	48	8
C12orf54|121273	53	39	117	31	138	29	10	65	44	83	45	57	55	93	33	19	35	54	63	17	368	69	15	14	77	26	19	139	38	20	65	42	51	11	315	62	33	32	42	15	90	74	21	103	34	219	75	17	88
C12orf56|115749	361	101	109	1	336	166	85	135	8	47	299	105	40	609	23	178	283	85	127	261	95	45	34	39	137	22	267	136	131	99	148	3	56	86	1181	113	285	57	38	72	66	3	207	128	859	587	172	98	164
C12orf57|113246	4133	805	1551	2134	6403	1380	1089	1526	1234	1479	1724	1651	2815	3107	3371	2364	2368	1745	938	1414	2301	3576	1697	2397	2002	1959	1229	3736	1330	1486	1270	5760	1965	4454	10577	3960	2057	1401	2239	3399	1124	1524	2453	2136	3709	12635	4986	2351	1909
C12orf59|120939	62	2	35	15	9	18	46	8	47	24	4	6	19	3	84	73	104	22	6	12	40	3	56	31	2	89	14	27	2	42	22	95	4	5	5	32	20	18	64	3	7	24	12	19	19	18	91	44	5
C12orf60|144608	47	31	24	30	58	42	21	60	32	37	69	18	36	87	54	59	36	68	37	25	40	53	34	26	26	26	41	66	51	17	39	13	32	20	40	47	51	20	58	58	27	39	116	23	31	125	139	5	25
C12orf61|283416	19	55	6	17	13	29	23	26	13	32	35	9	18	13	11	24	23	49	9	15	41	31	7	21	21	23	19	26	18	20	10	20	35	33	6	38	25	24	27	19	22	21	16	18	183	73	22	37	20
C12orf62|84987	2303	742	1033	807	2888	1002	552	781	839	999	606	1836	650	1386	1138	1009	1924	1136	1130	1440	821	1616	467	1175	823	1195	907	1648	987	590	1277	1459	756	1050	3373	1749	1049	860	1284	968	1139	1018	1122	995	958	5626	1206	797	1380
C12orf63|374467	16	4	3	25	2	6	22	1	15	2	7	25	1	2	3	1	0	11	12	3	2	12	5	14	8	4	6	7	0	12	2	1	4	4	0	30	3	4	14	2	13	2	3	0	15	5	4	4	22
C12orf65|91574	1991	735	724	546	1946	1176	574	528	748	564	1547	746	424	560	954	644	957	995	716	681	845	2226	542	649	620	696	572	2361	571	379	533	592	587	485	428	1816	486	635	921	601	1196	1084	1470	454	447	2502	624	542	875
C12orf66|144577	492	383	170	306	108	355	455	347	287	263	288	241	197	491	124	148	296	275	169	418	210	254	159	380	361	134	342	204	321	197	185	118	146	118	195	476	661	275	262	321	339	448	769	226	1598	232	579	296	184
C12orf68|387856	140	14	57	46	46	46	37	64	15	30	6	38	144	20	206	23	41	39	13	44	142	24	4	40	13	5	10	123	8	62	20	85	3	106	199	42	148	14	39	7	20	70	112	44	12	106	12	58	20
C12orf69|440087	4	1	2	4	5	6	0	2	2	6	4	1	3	2	8	2	20	7	1	0	1	3	1	3	3	3	6	2	0	3	3	31	4	1	0	12	8	2	9	2	2	2	7	2	6	4	1	4	3
C12orf70|341346	17	33	27	6	67	36	17	22	43	15	13	56	12	33	56	20	33	35	51	26	24	19	6	40	29	19	22	71	8	14	30	21	18	203	40	53	9	4	19	17	55	8	28	57	95	79	11	9	43
C12orf71|728858	1	1	0	0	1	3	1	0	1	0	1	2	0	2	1	4	1	1	1	1	0	5	1	0	2	0	0	1	1	1	2	1	0	2	0	0	1	0	1	0	1	2	4	1	9	2	1	1	2
C12orf72|254013	157	98	24	93	59	77	68	76	41	57	82	41	44	81	60	74	63	64	24	83	37	152	30	138	60	72	53	58	49	53	49	91	40	55	111	91	105	47	80	122	64	85	46	61	96	168	30	75	43
C12orf73|728568	451	152	235	106	601	199	143	137	167	154	170	196	164	339	209	195	339	245	236	276	281	358	68	201	163	182	158	342	123	94	165	215	215	191	413	258	229	119	218	203	183	166	309	184	160	692	289	135	178
C12orf74|338809	7	0	1	16	3	9	9	1	1	3	2	7	0	1	0	2	1	8	0	0	0	8	1	22	4	3	3	1	0	1	2	0	3	0	0	43	1	1	1	7	1	2	1	1	1	6	3	2	13
C12orf75|387882	1116	915	3820	2197	688	2028	2598	1917	4216	1365	2219	1726	2189	1169	3294	1463	608	5719	1177	2348	6028	1622	3689	1305	10388	3950	1734	1579	1206	2670	4644	3100	1705	536	352	1517	1555	3530	2692	700	1894	2128	940	1594	1556	2364	2639	871	1397
C12orf76|400073	195	114	165	100	400	244	173	70	117	200	191	262	137	134	227	252	580	381	203	258	212	337	73	244	145	168	111	391	134	89	123	159	121	163	201	253	228	163	207	272	259	181	250	211	192	336	206	67	248
C12orf77|196415	2	0	0	1	1	1	1	2	0	0	0	0	0	0	1	1	0	0	0	0	0	0	0	0	0	1	0	0	0	0	0	1	0	2	1	5	4	0	0	0	3	4	2	0	1	2	1	2	0
C13orf1|57213	561	1851	798	300	608	1594	561	1110	1055	726	621	1021	461	1569	643	498	1169	829	942	1035	819	356	388	855	599	560	760	779	644	611	869	556	617	393	1084	562	916	289	1118	1049	801	1331	868	884	545	519	1172	1202	264
C13orf15|28984	836	388	1137	968	470	896	634	618	516	460	616	420	732	1240	1404	344	485	603	316	531	253	572	303	1812	918	348	244	921	141	1120	1741	1095	222	1599	2192	1227	1205	593	750	417	618	600	481	297	576	657	659	952	502
C13orf16|121793	0	10	52	9	10	50	24	15	8	26	17	38	14	22	89	102	32	17	88	10	114	0	39	7	2	71	20	8	14	10	18	53	8	370	12	4	8	16	44	3	20	11	5	18	10	2	1	13	3
C13orf18|80183	326	23	40	286	652	162	440	116	75	350	33	231	198	43	363	186	76	145	71	139	240	125	43	170	78	311	68	215	10	681	104	335	19	133	70	718	181	241	276	67	276	80	179	95	154	229	68	314	106
C13orf23|80209	2825	2451	922	1648	1066	2528	2145	1596	1770	1775	1117	1448	1197	549	1120	969	2458	1283	1307	1790	1293	2372	1348	2397	1123	1066	1444	3067	1373	1896	1405	555	932	678	865	3051	2585	1067	2670	2097	3282	2469	2995	957	1186	1329	956	3571	910
C13orf26|122046	0	0	1	0	0	0	0	0	0	2	0	0	1	0	1	0	0	2	0	0	1	0	0	0	0	0	0	0	0	0	0	1	0	0	0	0	0	1	0	0	0	0	0	0	0	1	1	0	0
C13orf27|93081	969	749	352	259	662	514	301	244	333	326	621	434	242	1237	502	771	291	295	393	756	619	853	299	335	232	329	301	1481	494	221	286	337	211	230	535	885	324	154	471	214	541	501	1053	189	274	662	2091	614	888
C13orf28|122258	0	0	0	0	0	0	0	0	0	0	0	0	0	0	0	0	0	0	0	0	0	0	0	0	0	0	0	0	0	0	0	0	0	0	0	0	0	0	0	0	0	0	0	0	0	0	0	0	0
C13orf29|283487	510	709	117	368	44	409	424	441	212	397	221	132	320	38	446	825	1161	180	105	170	443	36	220	879	77	451	237	42	346	458	509	655	103	402	121	150	1313	377	383	173	1137	969	376	161	293	71	485	1617	193
C13orf30|144809	10	0	2	0	1	0	2	0	0	2	0	0	2	2	3	0	1	0	0	1	8	1	0	0	3	0	0	0	0	2	0	1	0	1	0	106	3	0	0	0	0	0	0	1	0	2	0	1	0
C13orf31|144811	988	1125	324	589	747	946	707	443	333	698	288	821	635	466	877	627	772	937	460	424	527	741	233	799	370	720	445	1619	385	902	603	450	381	194	196	1299	667	517	803	550	758	569	176	314	349	641	230	839	425
C13orf33|84935	153	81	595	621	21	936	688	1238	182	912	224	295	747	43	1245	1751	357	678	69	805	1480	20	124	379	102	80	123	91	45	2409	2071	1777	30	1166	495	188	798	458	418	123	1396	1944	380	319	290	154	601	790	273
C13orf34|79866	554	484	282	431	507	711	592	383	493	346	926	1120	173	442	197	298	578	245	682	856	728	394	463	560	354	322	396	979	1183	259	420	104	295	170	105	648	444	296	1034	355	936	576	1979	331	618	575	1105	1094	432
C13orf35|400165	2	1	1	0	0	0	0	0	0	0	0	0	0	0	0	0	1	0	0	0	0	0	0	0	0	0	1	0	1	0	0	1	0	0	2	0	1	0	0	0	0	0	1	0	0	0	0	0	1
C13orf36|400120	0	0	0	1	0	1	0	0	0	0	0	0	0	7	0	3	0	0	1	22	0	0	1	0	0	0	0	0	0	0	0	1	0	0	0	0	0	0	0	0	0	2	0	9	0	2	0	1	0
C13orf37|440145	1214	959	862	455	1058	1021	1198	881	915	803	1394	1433	528	1898	570	526	1220	640	934	1732	1369	1119	650	1270	1127	772	659	2210	2984	612	883	690	508	419	1404	1313	1034	306	1256	896	1526	1469	2435	624	1011	839	2980	1679	757
C13orf38|728591	1	2	29	1	0	0	2	4	4	5	0	10	0	47	9	2	13	3	4	15	8	8	13	1	1	0	1	0	6	6	3	18	0	17	14	2	1	2	9	6	5	1	9	0	5	17	29	3	2
C13orf39|196541	0	0	0	0	0	0	0	0	0	0	0	0	0	0	0	1	0	0	0	0	0	0	0	1	0	0	0	1	0	0	0	1	0	0	0	0	0	0	0	0	0	0	0	0	0	0	0	0	0
C14orf1|11161	1833	4396	2548	1452	1486	4241	1161	2420	2886	1781	2957	2005	1117	2223	2145	2119	5281	2274	1825	3286	2438	1853	2300	1817	3251	2029	2307	1850	3136	1235	1945	1494	1736	2217	3044	1850	1473	1588	2404	2330	3176	2916	5293	3034	1640	3620	2887	7894	838
C14orf101|54916	1196	464	379	556	906	920	650	586	404	872	758	652	1091	1004	740	271	1606	536	676	1148	1049	1264	842	541	871	453	703	892	490	651	504	567	323	599	569	1248	636	683	747	956	1119	1007	1574	985	495	712	1108	625	511
C14orf102|55051	601	627	505	516	223	1200	462	486	572	739	772	697	595	307	563	454	1101	609	352	606	628	1067	860	588	554	371	711	307	442	485	402	455	256	648	745	1408	649	643	917	760	942	1065	1349	473	553	771	337	719	269
C14orf104|55172	1074	621	480	521	537	1197	351	442	482	677	900	636	492	1788	760	494	1498	557	306	711	582	1085	895	596	428	320	731	967	585	421	550	257	220	646	578	1095	553	524	679	733	662	620	2009	437	670	860	2075	589	415
C14orf105|55195	1	0	0	0	0	0	0	0	0	1	0	0	0	0	0	0	0	0	0	0	0	0	0	0	0	0	0	0	0	0	0	3	0	0	1	0	0	0	0	0	0	0	0	0	0	1	1	0	1
C14orf106|55320	2303	880	595	926	791	1501	837	684	883	1279	1187	882	719	1078	597	369	1685	685	595	1524	1112	3217	1482	924	1167	546	862	1668	968	967	619	615	304	631	317	3233	775	665	1043	723	1665	1212	2968	581	1284	1567	1095	1131	1061
C14orf109|26175	354	666	498	394	326	1545	381	473	570	531	958	588	451	1210	772	769	1597	463	429	767	515	581	375	786	802	439	672	650	515	374	456	500	215	669	2199	740	408	461	837	747	533	459	1088	495	485	955	2227	522	267
C14orf115|55237	1	0	0	0	0	0	2	0	0	0	0	1	0	1	6	0	1	0	0	0	0	7	0	0	0	0	0	0	0	1	0	1	0	0	0	6	13	0	0	0	0	0	8	0	0	8	0	28	0
C14orf118|55668	633	644	313	466	142	887	477	312	454	481	510	402	476	492	568	174	678	328	236	393	685	662	645	457	404	161	449	272	304	654	377	330	107	331	112	832	803	466	467	375	793	740	1168	365	373	398	1462	1082	129
C14orf119|55017	2479	3156	3250	2120	2606	5930	1931	2233	3145	2469	3748	3702	2518	5885	4206	2947	5922	2831	2615	4047	3566	2420	3074	2917	2405	1923	3135	3181	2216	1752	1981	2360	2154	2180	3396	4036	2516	2122	3077	2912	3158	3117	6187	2188	1875	4932	5630	2829	1596
C14orf126|112487	685	1713	849	537	379	1620	589	861	1107	978	1261	660	589	2324	878	384	1343	2663	487	1621	799	426	1006	787	1093	318	1196	525	1115	562	590	491	620	556	1529	586	568	505	1180	2237	607	1055	1822	1064	971	815	2653	958	279
C14orf128|84837	127	666	267	40	141	331	71	174	135	200	285	100	195	504	209	41	396	727	129	292	806	224	127	67	296	41	243	140	278	158	120	163	166	235	272	198	222	89	146	127	139	204	792	213	296	468	187	166	90
C14orf129|51527	957	2356	993	1330	683	3623	1003	1391	1658	1515	1469	1819	994	4140	1387	1116	1676	1963	938	1474	1092	1966	1290	1993	1506	833	2079	1474	1598	1776	1671	929	677	720	1256	1676	1472	682	1375	1157	1507	1912	2254	931	1207	1268	5471	2027	809
C14orf132|56967	1615	246	307	591	552	269	407	598	81	953	849	264	1047	117	666	420	608	324	59	539	960	2844	81	1137	813	348	162	1248	428	742	206	2190	150	1675	309	179	999	484	372	639	504	942	656	450	508	1412	1193	619	262
C14orf135|64430	1447	1162	677	1014	417	1738	1056	900	1262	1565	1131	817	1329	1145	1713	692	1643	971	926	1051	2377	2023	1107	1215	1167	713	863	1271	812	1153	1129	1604	273	977	450	1908	1166	1114	1488	1678	2053	2075	2631	822	636	937	2652	1377	693
C14orf138|79609	219	279	366	129	365	796	136	169	355	406	387	318	263	656	447	211	543	402	258	444	329	728	351	246	343	159	484	557	259	236	280	257	280	376	398	611	334	200	337	419	299	288	813	423	396	744	574	196	296
C14orf139|79686	238	68	42	311	283	243	203	168	68	306	101	114	106	30	406	211	52	112	59	144	474	267	84	273	69	133	73	259	64	267	122	142	61	352	70	318	158	127	178	36	256	127	281	166	322	139	101	128	124
C14orf142|84520	462	346	279	326	335	709	314	252	299	452	693	565	292	1094	461	705	870	252	284	514	437	551	320	559	389	355	417	716	429	243	267	422	200	384	889	535	357	344	827	384	304	337	729	309	256	713	1598	263	222
C14orf143|90141	139	86	157	116	106	195	93	85	143	132	170	208	76	408	92	88	239	133	118	214	294	298	158	127	114	128	122	317	155	65	96	179	123	102	293	381	86	137	260	99	170	190	609	91	155	701	358	204	99
C14orf145|145508	530	105	187	430	241	271	373	141	215	414	268	229	186	137	105	89	310	96	168	218	463	842	466	192	243	152	155	533	199	430	102	112	50	198	88	907	156	195	200	150	421	405	841	199	312	455	147	379	207
C14orf147|171546	1399	7481	3893	1419	1257	6075	2144	2516	4075	2258	3717	4045	2400	5118	6255	1626	9019	2208	1660	4747	2391	2558	3086	2306	4302	1526	4226	2911	2713	2760	4827	2879	2030	2002	4276	2273	1249	1235	2468	3371	3853	2771	3549	2723	4387	2982	6086	3573	1696
C14orf148|122945	4	6	6	6	5	9	2	2	5	11	3	13	11	8	5	4	17	5	2	2	5	11	6	9	10	5	13	1	3	0	3	0	4	6	6	8	2	1	5	8	7	7	4	8	2	8	3	1	7
C14orf149|112849	171	268	422	412	140	439	224	265	153	473	296	342	297	672	421	407	270	210	192	479	481	231	491	149	252	247	213	265	198	256	240	573	182	520	163	200	273	199	182	534	285	197	322	212	144	164	1180	277	132
C14orf153|84334	680	1030	1229	676	981	1434	543	868	894	1010	1062	1167	885	2192	1504	1002	1691	1050	926	1425	1734	821	1182	867	940	1261	1032	684	845	534	760	1431	655	969	4224	883	761	698	1062	1683	1328	1096	2099	1024	724	2882	3717	1305	386
C14orf156|81892	1002	1749	3443	851	3002	2783	561	1071	1553	1097	1710	2850	618	3115	1534	1575	3003	1060	1991	1728	1575	1089	1053	894	1047	1219	1629	1778	2519	581	1650	1048	2174	1565	4799	1302	680	1054	2329	1206	1141	1168	3462	1275	1133	4735	3777	1487	745
C14orf159|80017	2077	564	833	1401	1181	1351	969	1029	652	1423	870	1275	943	1022	1201	1112	2542	695	957	786	639	2623	1520	1600	863	1557	621	3435	815	1238	1039	1000	411	1531	216	2969	1099	1240	1561	1217	1999	1364	1755	1166	1250	4468	1473	811	1406
C14orf162|56936	21	3	5	4	15	14	2	5	8	16	3	7	0	6	0	3	5	5	3	57	2	16	3	3	6	4	10	50	2	3	5	0	2	50	0	51	0	0	23	59	1	1	7	58	45	70	0	2	33
C14orf165|414767	0	0	0	0	0	0	0	0	0	0	0	0	0	0	0	0	0	0	0	0	0	0	0	0	0	0	0	0	0	0	0	0	0	0	0	0	0	0	0	0	0	0	0	0	0	2	0	0	1
C14orf166|51637	4306	4985	6241	3278	5669	8318	2694	3791	4502	4403	6378	6470	4134	6698	5569	4918	8071	4319	3936	4756	5753	5164	4559	4093	3511	4251	4178	6031	4984	2870	4459	6195	3486	5302	7384	5732	2940	3268	6963	4389	4989	5214	8948	4146	3747	11214	11592	4762	3427
C14orf166B|145497	0	0	0	0	0	0	0	0	0	0	0	0	0	0	0	0	0	0	0	0	0	2	0	0	0	0	0	0	0	0	1	0	0	2	0	1	0	0	0	0	0	0	0	1	0	0	0	0	0
C14orf167|55449	1430	593	310	491	543	914	508	511	319	573	777	517	844	1694	751	279	1375	632	338	734	847	1348	593	757	744	370	606	682	468	431	201	705	273	287	549	1138	664	451	508	859	727	666	2387	681	644	963	766	737	369
C14orf169|79697	1091	1040	552	680	880	992	541	610	708	843	951	804	454	447	668	465	876	613	420	754	660	1074	1182	803	551	867	656	1118	718	527	592	341	512	657	361	1348	583	561	974	635	928	1027	2810	509	655	1867	554	855	554
C14orf174|161394	30	19	10	13	12	37	13	15	27	42	43	14	31	16	14	5	172	36	15	17	27	22	27	25	27	3	26	14	16	16	8	7	1	27	2	65	33	42	79	63	32	95	75	26	11	42	24	29	5
C14orf176|643382	26	31	41	6	19	24	18	34	34	29	57	19	21	24	16	11	53	22	16	31	27	56	15	22	28	24	24	17	34	83	44	22	39	12	12	26	46	10	17	21	28	27	69	45	41	75	43	29	29
C14orf177|283598	0	0	0	0	1	0	0	0	0	0	0	0	0	0	0	0	0	0	0	0	0	1	0	0	0	0	0	0	0	1	0	0	0	0	0	0	0	0	0	0	0	0	0	0	0	0	0	0	0
C14orf178|283579	1	1	0	2	2	1	1	0	0	1	0	3	0	1	1	2	0	1	0	0	0	3	2	0	0	2	0	2	1	1	1	0	0	1	2	4	1	0	1	1	2	0	1	1	0	2	2	0	2
C14orf179|112752	1679	459	666	432	2219	948	270	504	532	433	591	652	399	1233	851	585	1121	602	568	461	728	840	392	522	405	503	392	1627	631	308	513	715	432	876	1442	551	347	516	972	655	484	538	1027	524	503	3597	1735	507	304
C14orf180|400258	0	0	0	0	0	1	0	0	0	1	0	1	0	0	0	3	0	0	0	0	0	0	0	1	0	1	0	0	0	1	0	0	0	0	0	0	0	0	0	0	0	1	0	0	0	0	0	0	0
C14orf181|400223	55	28	103	8	143	72	15	18	20	102	54	59	28	63	59	38	254	83	52	69	76	205	33	30	44	73	83	139	56	42	53	60	52	132	78	108	80	26	48	89	38	34	110	188	80	230	23	19	74
C14orf182|283551	5	13	11	20	9	53	30	9	32	25	18	35	14	9	32	26	68	17	20	7	16	35	10	29	6	0	51	4	14	17	14	28	2	4	7	53	43	10	33	6	19	40	92	24	46	26	58	27	12
C14orf183|196913	0	0	0	0	0	0	0	1	0	0	0	1	0	0	0	0	1	0	0	0	0	0	0	1	0	0	0	0	0	0	0	0	0	0	0	0	0	0	0	0	0	0	0	0	1	1	2	0	0
C14orf184|650662	2	11	0	1	1	3	2	1	0	0	0	3	0	0	0	1	8	0	1	2	1	35	0	2	0	0	9	0	0	2	0	0	3	0	0	5	3	1	1	0	0	0	4	0	1	2	0	0	1
C14orf19|280655	60	33	23	30	48	46	26	17	25	41	37	39	28	33	40	31	81	29	16	28	22	38	29	38	19	41	25	32	24	23	27	56	22	21	8	80	31	31	72	53	63	29	49	30	26	57	58	34	46
C14orf2|9556	1392	3712	3944	1181	2221	3599	924	1573	2166	2012	3010	3612	1100	4950	2750	2162	3859	1794	2550	4861	2612	1898	1531	1534	1924	2228	2376	1237	2907	1329	2301	2142	3319	2867	11328	2507	1173	1309	2682	3600	1358	1705	4110	2500	2346	5435	7106	3008	1009
C14orf21|161424	900	1401	484	903	183	1679	1044	1043	1133	870	725	1037	589	248	526	297	725	578	384	591	510	871	1193	1010	493	230	1029	392	420	1510	585	248	183	279	814	1525	1240	920	1069	791	2283	1456	2736	398	545	470	236	1606	396
C14orf23|387978	0	0	2	0	3	0	0	0	0	0	0	0	0	2	1	0	0	0	0	0	0	0	0	0	0	0	0	1	0	0	0	0	1	2	0	0	0	0	0	0	0	0	0	0	0	3	1	0	0
C14orf28|122525	77	137	93	131	178	219	113	159	95	226	99	87	183	197	235	107	249	192	92	83	331	200	73	143	67	145	135	144	75	104	114	352	59	271	236	225	127	106	174	123	106	177	146	174	151	295	308	120	101
C14orf33|100129075	83	174	360	91	53	186	109	144	161	120	200	155	77	242	174	104	256	87	86	111	115	130	145	165	203	42	78	74	121	59	81	53	50	132	336	91	119	144	117	204	147	117	807	162	252	152	383	184	22
C14orf34|645687	0	124	427	10	6	198	18	28	68	2	58	530	11	91	117	3	98	27	81	96	18	46	12	70	50	27	95	7	17	121	58	23	130	8	23	18	32	24	27	16	27	77	14	62	113	21	29	18	10
C14orf37|145407	30	20	163	130	4	99	180	268	39	146	85	23	650	63	166	107	266	74	18	281	359	41	48	150	58	71	31	10	30	239	31	1011	21	325	159	41	239	226	157	87	70	265	63	99	64	71	216	389	23
C14orf39|317761	36	0	0	1	387	4	0	0	1	8	0	1	7	1	11	2	3	1	0	2	8	8	0	7	3	1	3	58	0	0	6	5	0	37	9	127	3	0	2	1	7	4	4	0	1	69	2	5	105
C14orf4|64207	6912	2571	1001	2195	1968	1799	2045	2372	2266	2431	2488	2389	2632	1013	3060	2022	2360	3272	978	3613	2337	3328	2554	2506	2932	1940	1932	2667	1955	2577	1609	1817	613	1941	1412	6942	2502	1856	2205	2044	4069	2800	6829	2452	2251	4978	1260	5919	1210
C14orf43|91748	3607	4770	1652	3644	708	4106	2528	2569	3833	2747	3080	1696	3028	910	2499	1842	4403	3002	1536	1579	2694	3246	4085	3528	4760	1076	2520	1530	2753	3326	2740	1613	869	1522	802	3454	4620	2901	2576	3590	6946	4592	6946	2680	2998	1703	1419	5183	1319
C14orf45|80127	392	84	66	127	251	179	168	146	118	169	260	54	324	241	191	76	170	256	72	53	248	366	167	266	164	47	108	116	83	205	86	421	27	120	102	178	127	165	144	214	135	222	139	81	86	496	380	203	111
C14orf48|256369	0	0	0	0	0	0	0	0	0	6	0	0	0	0	0	0	0	0	0	0	1	0	0	1	0	1	0	1	0	1	2	0	0	0	0	0	2	0	0	3	6	0	0	0	1	0	0	0	3
C14orf49|161176	207	56	22	281	44	132	199	90	76	96	129	65	118	32	148	42	43	68	22	67	191	182	196	135	54	12	32	58	54	284	87	118	2	31	10	180	204	120	63	38	408	100	487	74	132	41	99	324	22
C14orf50|145376	18	18	12	8	18	21	8	10	2	17	16	8	15	22	28	63	11	2	8	2	71	8	4	7	17	10	8	7	12	4	6	36	7	9	12	9	10	10	15	13	19	24	34	3	9	31	49	21	12
C14orf53|440184	0	0	0	0	0	0	0	0	0	0	0	0	0	0	0	0	0	0	0	0	0	0	0	0	0	0	0	0	0	0	0	0	0	0	0	0	0	0	0	0	0	0	0	0	0	0	0	0	0
C14orf64|388011	86	355	122	76	27	106	60	104	111	33	116	41	22	175	14	292	9	52	63	8	10	335	65	81	76	63	18	73	16	41	14	19	24	116	27	211	12	19	128	9	14	57	9	43	28	135	15	12	24
C14orf68|283600	1	3	2	1	4	1	1	0	2	0	1	5	0	1	0	3	1	0	2	2	2	8	2	1	0	2	1	3	2	4	0	1	1	1	3	5	0	1	0	0	2	0	2	2	10	10	4	1	1
C14orf70|283601	0	0	1	0	0	0	0	0	0	0	0	0	0	0	0	1	0	0	0	0	0	0	0	0	0	0	0	0	0	0	0	0	0	0	0	0	0	0	0	0	0	0	0	0	0	0	0	0	0
C14orf72|145200	19	17	11	31	25	22	15	7	16	10	2	16	6	22	16	6	8	2	13	25	8	61	8	18	5	7	11	12	10	16	7	5	6	11	50	53	23	7	18	13	5	16	2	23	14	23	73	17	10
C14orf73|91828	1416	5	57	89	429	42	19	9	42	20	1	335	0	2	1	107	75	40	132	16	1	541	51	99	12	359	173	1049	8	34	16	0	29	19	33	1741	6	14	119	31	29	26	42	237	325	3791	75	26	138
C14orf79|122616	401	216	443	170	489	838	133	250	354	345	465	361	250	567	442	147	930	345	411	877	309	413	490	270	370	275	415	147	345	136	267	248	315	387	769	270	346	423	487	1726	373	323	1204	345	290	962	1172	490	156
C14orf80|283643	935	423	1093	709	1299	808	361	388	564	771	1186	1477	305	232	322	849	966	692	719	1219	906	1993	919	545	626	1321	561	983	1130	355	503	368	471	798	2485	851	531	811	1020	856	1482	961	4115	775	720	2573	433	840	410
C14orf86|283592	1	0	0	0	0	0	0	0	0	0	0	0	1	1	0	1	0	0	0	0	0	0	0	0	0	0	0	1	0	0	0	0	0	0	0	0	0	0	0	0	1	0	0	4	0	1	2	0	0
C14orf93|60686	568	216	252	264	677	475	182	317	271	277	501	216	320	320	341	366	899	267	295	273	401	617	300	514	274	271	184	476	239	199	192	301	185	400	342	531	302	446	485	497	490	292	840	460	229	1086	262	317	298
C15orf17|57184	1303	1468	1101	686	609	1577	784	839	1195	1957	1315	1881	1316	1685	1627	814	1186	1110	882	1327	2050	2666	579	1475	1213	1057	1328	1287	795	1070	1298	1446	1762	966	828	2260	1541	629	888	2405	1430	1593	1269	1662	1271	3249	1296	1403	998
C15orf2|23742	0	0	2	0	1	0	0	0	0	0	0	0	0	0	0	0	0	1	2	0	0	0	0	0	0	0	1	0	0	1	0	0	0	0	0	1	11	0	0	1	0	2	0	1	0	2	0	0	1
C15orf21|283651	130	73	166	61	308	54	56	40	58	97	135	145	35	246	71	60	70	40	98	82	104	220	64	70	37	64	33	148	51	40	91	154	36	63	26	151	43	37	55	57	118	53	161	53	55	369	57	60	297
C15orf23|90417	1106	775	1014	555	560	1340	641	671	1144	747	1929	1655	563	1801	650	824	1550	317	843	1828	1077	1588	1142	1280	971	723	622	2232	1058	464	558	518	662	617	282	1864	873	725	1813	570	2560	1180	2918	911	845	1602	1597	835	639
C15orf24|56851	2621	2416	2458	2025	1209	2999	1746	2423	3218	1724	3066	3830	1719	3807	2494	2255	3083	1829	2331	1998	2183	2220	1515	6870	2011	2119	1401	2485	2289	1926	2655	2542	1667	2275	4171	4357	2045	1525	3002	2440	2336	3756	2614	2102	1575	4269	3330	3045	1448
C15orf26|161502	6	1	1	4	0	5	2	2	3	3	1	1	4	0	4	6	1	2	1	20	10	0	8	0	3	3	14	6	15	8	3	5	3	5	0	2	1	5	1	6	5	3	11	11	6	8	5	6	2
C15orf27|123591	28	3	14	59	11	29	44	15	14	24	8	16	11	12	38	122	22	11	20	16	9	20	7	42	32	32	11	17	3	18	16	11	4	17	7	36	54	30	18	7	15	13	13	179	31	35	25	18	8
C15orf28|80035	5	1	0	0	1	0	3	0	0	5	1	0	3	2	1	0	1	0	2	14	2	27	2	5	0	0	0	4	0	2	0	1	1	2	0	7	6	2	3	2	5	3	5	3	4	2	0	2	5
C15orf29|79768	390	1426	723	370	304	1333	526	724	1066	868	1262	1167	657	2916	897	569	682	699	609	1246	699	1181	476	2197	1226	542	1274	780	712	1082	1059	616	1122	491	702	1458	1086	290	833	831	1028	1440	1132	746	1082	1070	1685	1100	583
C15orf32|145858	0	0	0	0	0	0	0	0	0	0	0	0	1	0	0	0	0	0	0	3	3	0	0	0	0	1	0	0	0	0	1	0	0	1	0	0	0	1	1	0	0	0	0	0	0	0	0	0	0
C15orf33|196951	41	15	13	17	14	17	22	22	14	23	29	6	17	37	26	10	11	28	9	161	22	53	26	18	28	15	8	64	3	12	16	35	16	33	10	92	16	19	26	37	27	26	11	30	7	68	50	5	16
C15orf34|80072	3	58	10	12	2	20	19	16	13	11	14	10	14	4	17	18	4	15	5	7	11	14	6	32	8	19	14	4	3	14	5	9	33	6	8	56	30	6	17	11	8	30	13	8	13	15	3	15	4
C15orf37|283687	73	227	47	67	65	69	82	84	55	142	163	124	118	100	90	119	154	113	33	76	100	196	79	121	138	77	146	66	87	113	71	80	57	101	94	256	324	66	86	164	107	212	185	186	119	281	164	157	70
C15orf38|348110	1159	1444	254	894	168	499	790	403	510	775	523	589	855	516	445	474	326	513	273	710	723	1352	765	1072	620	749	431	520	634	994	310	416	421	430	542	1248	1370	472	954	480	1268	1010	565	414	650	1134	787	1148	295
C15orf39|56905	1986	2571	1516	3306	961	1779	2836	2177	2644	2282	1808	2794	2295	833	2650	1816	1752	1629	846	2494	2266	2496	1164	2646	3102	1417	2139	1306	1806	3933	1943	1355	1136	1216	2114	4250	2818	1927	2111	2666	4676	4593	4541	2335	2639	3197	1037	4163	1837
C15orf40|123207	404	464	458	351	387	538	235	240	426	460	638	676	292	1003	368	330	498	451	384	562	945	404	363	589	412	456	321	564	589	198	368	539	771	574	889	720	391	329	605	596	469	331	700	548	319	1256	758	551	307
C15orf41|84529	605	759	250	139	190	606	412	445	644	429	400	335	290	512	319	188	830	331	240	344	434	579	309	627	565	144	401	488	556	440	610	214	348	391	185	740	729	182	364	684	671	451	1238	338	287	765	389	452	416
C15orf42|90381	932	692	236	403	300	409	389	227	474	389	719	694	173	243	137	458	330	198	297	1858	876	1863	974	371	814	357	475	1090	562	342	172	150	407	320	193	1907	769	552	465	314	1503	667	1967	482	1209	1054	236	812	469
C15orf43|145645	0	0	0	0	1	0	0	0	0	0	0	0	0	0	0	0	0	0	0	0	0	0	0	0	0	0	0	0	0	1	0	0	0	0	0	0	0	0	0	0	0	0	0	0	0	0	0	0	0
C15orf44|81556	2658	1887	1301	1294	950	1894	1308	1210	1895	1409	2620	2220	1440	2677	1273	1871	2112	1244	1231	2232	2246	2668	1641	2408	2260	1255	1372	1827	1622	1254	1490	1367	990	1370	1086	3683	2104	1274	2650	2082	2848	2834	3945	1622	1628	3456	3317	2209	1480
C15orf48|84419	721	83	278	568	1068	789	914	673	1394	887	151	2040	455	3511	870	201	249	919	1207	702	291	290	133	878	1583	513	903	1641	403	2887	429	333	996	214	1551	2859	716	226	1430	836	2684	644	490	516	1014	1329	815	396	3937
C15orf5|81698	0	0	0	0	0	0	2	0	1	0	1	1	0	1	0	0	0	0	0	4	1	0	0	1	0	0	0	2	0	1	0	1	2	0	0	0	0	0	0	0	0	1	0	0	0	1	0	0	0
C15orf50|414926	0	0	0	2	0	0	0	0	1	0	0	0	0	0	0	0	0	0	0	0	0	1	0	0	1	0	0	0	0	2	0	0	0	0	0	1	0	0	0	0	0	0	0	0	0	0	0	0	0
C15orf51|196968	48	1	0	5	45	1	7	0	1	14	1	2	4	1	7	7	0	2	0	6	3	34	3	5	3	1	3	2	1	1	8	3	2	29	0	16	10	6	2	3	5	1	1	1	13	41	1	10	0
C15orf52|388115	382	606	399	312	94	1214	644	830	1099	1358	300	1477	1172	168	1832	889	809	405	410	216	2071	1416	388	1017	310	2762	1062	56	373	840	1229	935	1379	113	219	193	4057	1095	582	140	1625	2100	984	1217	695	1808	383	1146	313
C15orf53|400359	8	2	0	2	5	3	0	0	0	3	0	3	1	0	1	2	2	0	0	0	0	6	0	3	0	5	6	3	0	3	0	1	0	0	0	29	0	3	1	2	1	0	0	4	5	2	0	0	5
C15orf54|400360	1	4	2	1	0	4	9	2	0	2	0	0	4	3	18	1	7	3	0	2	2	3	0	3	5	0	5	0	1	5	3	5	0	9	2	0	4	2	0	1	2	3	5	3	2	2	10	5	0
C15orf55|256646	74	0	0	0	1	1	0	0	0	0	0	0	1	0	0	0	0	0	0	0	0	8	1	1	0	0	0	0	1	0	2	0	1	0	0	2	7	0	0	0	2	1	132	0	1	3	0	1	0
C15orf56|644809	18	0	2	1	8	3	2	6	0	8	4	0	0	4	1	13	32	2	1	9	0	34	0	1	3	0	9	26	0	7	0	2	0	1	2	23	1	0	0	4	2	3	5	11	13	43	6	2	7
C15orf57|90416	704	396	401	532	457	437	554	427	458	529	593	639	365	762	693	402	546	321	357	415	467	750	318	654	380	609	222	702	352	512	421	623	358	489	357	1378	496	365	910	611	650	991	482	415	439	930	1225	599	391
C15orf58|390637	87	79	32	53	30	80	61	44	37	93	50	54	64	67	30	46	43	84	35	77	51	102	48	125	74	31	68	54	48	52	47	21	22	15	76	311	82	41	89	92	65	148	146	38	45	272	91	57	83
C15orf59|388135	117	225	17	46	0	28	23	104	9	137	58	22	118	63	74	65	43	44	21	180	68	273	17	73	24	23	71	6	50	66	21	268	17	109	118	5	68	45	36	15	26	28	66	230	57	38	9	61	33
C15orf60|283677	0	0	0	0	1	0	0	0	0	1	1	0	0	1	0	0	0	0	0	1	0	0	0	0	0	0	0	0	0	0	0	0	0	0	20	0	0	0	0	0	0	0	0	0	0	2	1	0	0
C15orf61|145853	279	217	220	92	256	226	99	76	176	224	315	303	136	356	234	200	296	249	116	301	244	282	212	259	232	270	163	281	278	159	204	503	227	248	620	390	266	116	173	227	228	228	222	252	180	727	277	161	164
C15orf62|643338	136	79	40	24	81	416	102	82	403	171	70	137	43	224	306	29	272	129	92	133	16	378	24	95	234	29	332	135	286	701	665	19	547	28	62	223	493	69	314	277	171	58	238	440	65	489	10	356	327
C15orf63|25764	1763	2327	2721	1057	1422	2147	782	1371	2161	1502	2322	3593	876	3092	1601	2072	2488	1128	1723	2159	2035	2271	1289	1740	1164	1417	1388	3270	2403	850	2422	1450	3939	2268	5259	2712	1473	1051	2925	1931	2480	1882	2406	1514	1126	5042	2089	1363	1631
C16orf11|146325	0	0	2	0	3	0	0	0	1	1	1	1	0	0	1	2	0	7	0	2	1	0	0	0	0	7	11	1	0	0	1	0	0	0	1	0	1	1	0	8	5	0	24	0	1	2	0	3	0
[truncated: 18,300 more rows]
[truncated: 102 more columns]
