# Supplementary material for: A 16-gene signature predicting prognosis of patients with oral tongue squamous cell carcinoma
Source: PeerJ. 2017 Nov 17;5:e4062. doi: 10.7717/peerj.4062 (PMC5695251; doi:10.7717/peerj.4062)
Supplement: Supplemental Information 1 [file peerj-05-4062-s001.zip › rawdata and codes/02/survival.txt]

bcr_patient_barcode	vital_status	last_contact_days_to	death_days_to
bcr_patient_barcode	vital_status	days_to_last_followup	days_to_death
CDE_ID:2673794	CDE_ID:5	CDE_ID:3008273	CDE_ID:3165475
TCGA-4P-AA8J	Alive	102	[Not Applicable]
TCGA-BA-7269	Alive	1273	[Not Applicable]
TCGA-BA-A4IF	Alive	895	[Not Applicable]
TCGA-BA-A4IG	Alive	855	[Not Applicable]
TCGA-BA-A4IH	Alive	622	[Not Applicable]
TCGA-BA-A4II	Alive	918	[Not Applicable]
TCGA-BA-A6D8	Alive	850	[Not Applicable]
TCGA-BA-A6DA	Alive	351	[Not Applicable]
TCGA-BA-A6DB	[Not Available]	[Not Available]	[Not Applicable]
TCGA-BA-A6DE	Alive	440	[Not Applicable]
TCGA-BA-A6DJ	Dead	[Not Available]	407
TCGA-BA-A6DL	Alive	623	[Not Applicable]
TCGA-BA-A8YP	Alive	499	[Not Applicable]
TCGA-BB-4217	Alive	187	[Not Applicable]
TCGA-BB-4217	Alive	187	[Not Applicable]
TCGA-BB-4223	Alive	3221	[Not Applicable]
TCGA-BB-4225	Alive	146	[Not Applicable]
TCGA-BB-4227	Alive	134	[Not Applicable]
TCGA-BB-4228	Alive	558	[Not Applicable]
TCGA-BB-4228	Alive	559	[Not Applicable]
TCGA-BB-7861	Alive	682	[Not Applicable]
TCGA-BB-7862	Alive	1117	[Not Applicable]
TCGA-BB-7863	Alive	1025	[Not Applicable]
TCGA-BB-7864	Alive	1527	[Not Applicable]
TCGA-BB-7866	Alive	1368	[Not Applicable]
TCGA-BB-7870	Alive	2016	[Not Applicable]
TCGA-BB-7871	Alive	750	[Not Applicable]
TCGA-BB-7872	Alive	1168	[Not Applicable]
TCGA-BB-8596	Alive	2161	[Not Applicable]
TCGA-BB-8601	Alive	624	[Not Applicable]
TCGA-BB-A5HU	Alive	782	[Not Applicable]
TCGA-BB-A5HY	Dead	[Not Available]	321
TCGA-BB-A5HZ	Alive	827	[Not Applicable]
TCGA-BB-A6UM	Alive	393	[Not Applicable]
TCGA-C9-A47Z	Dead	[Not Available]	191
TCGA-C9-A480	Alive	386	[Not Applicable]
TCGA-CN-4722	Alive	799	[Not Applicable]
TCGA-CN-4722	Alive	1483	[Not Applicable]
TCGA-CN-4723	Alive	1699	[Not Applicable]
TCGA-CN-4725	Alive	1157	[Not Applicable]
TCGA-CN-4727	Alive	452	[Not Applicable]
TCGA-CN-4727	Alive	1230	[Not Applicable]
TCGA-CN-4727	Alive	1560	[Not Applicable]
TCGA-CN-4728	Alive	1151	[Not Applicable]
TCGA-CN-4728	Alive	1724	[Not Applicable]
TCGA-CN-4729	Alive	392	[Not Applicable]
TCGA-CN-4729	Alive	392	[Not Applicable]
TCGA-CN-4730	Alive	817	[Not Applicable]
TCGA-CN-4731	Alive	993	[Not Applicable]
TCGA-CN-4731	Alive	993	[Not Applicable]
TCGA-CN-4731	Dead	[Not Available]	998
TCGA-CN-4733	Alive	1586	[Not Applicable]
TCGA-CN-4734	Alive	758	[Not Applicable]
TCGA-CN-4734	Alive	1690	[Not Applicable]
TCGA-CN-4735	Alive	1250	[Not Applicable]
TCGA-CN-4735	Alive	1737	[Not Applicable]
TCGA-CN-4737	Alive	625	[Not Applicable]
TCGA-CN-4739	Alive	1330	[Not Applicable]
TCGA-CN-4739	Dead	[Not Available]	1394
TCGA-CN-4741	Alive	1268	[Not Applicable]
TCGA-CN-4741	Alive	2239	[Not Applicable]
TCGA-CN-4741	Alive	2239	[Not Applicable]
TCGA-CN-5355	Alive	1007	[Not Applicable]
TCGA-CN-5355	Alive	1278	[Not Applicable]
TCGA-CN-5356	Alive	1045	[Not Applicable]
TCGA-CN-5356	Alive	1409	[Not Applicable]
TCGA-CN-5360	Alive	1277	[Not Applicable]
TCGA-CN-5360	Alive	2169	[Not Applicable]
TCGA-CN-5361	Alive	1681	[Not Applicable]
TCGA-CN-5361	Dead	[Not Available]	2120
TCGA-CN-5373	Alive	1584	[Not Applicable]
TCGA-CN-5374	Dead	[Not Available]	1732
TCGA-CN-6010	Alive	630	[Not Applicable]
TCGA-CN-6010	Alive	1523	[Not Applicable]
TCGA-CN-6011	Alive	933	[Not Applicable]
TCGA-CN-6012	Alive	629	[Not Applicable]
TCGA-CN-6012	Alive	1460	[Not Applicable]
TCGA-CN-6013	Alive	628	[Not Applicable]
TCGA-CN-6013	Alive	628	[Not Applicable]
TCGA-CN-6013	Dead	[Not Available]	727
TCGA-CN-6016	Alive	594	[Not Applicable]
TCGA-CN-6016	Alive	1443	[Not Applicable]
TCGA-CN-6017	Alive	629	[Not Applicable]
TCGA-CN-6017	Dead	[Not Available]	853
TCGA-CN-6018	Dead	[Not Available]	580
TCGA-CN-6019	Alive	432	[Not Applicable]
TCGA-CN-6019	Alive	1038	[Not Applicable]
TCGA-CN-6023	Alive	1110	[Not Applicable]
TCGA-CN-6023	Alive	1584	[Not Applicable]
TCGA-CN-6988	Alive	318	[Not Applicable]
TCGA-CN-6989	Alive	611	[Not Applicable]
TCGA-CN-6989	Dead	[Not Available]	980
TCGA-CN-6989	Dead	[Not Available]	980
TCGA-CN-6992	Alive	1066	[Not Applicable]
TCGA-CN-6994	Alive	735	[Not Applicable]
TCGA-CN-6994	Alive	1183	[Not Applicable]
TCGA-CN-6995	Dead	[Not Available]	112
TCGA-CN-6996	Dead	[Not Available]	530
TCGA-CN-6997	Alive	429	[Not Applicable]
TCGA-CN-6997	Dead	[Not Available]	988
TCGA-CN-A497	Alive	756	[Not Applicable]
TCGA-CN-A497	Alive	1065	[Not Applicable]
TCGA-CN-A498	Alive	443	[Not Applicable]
TCGA-CN-A498	Dead	[Not Available]	773
TCGA-CN-A498	Dead	[Not Available]	773
TCGA-CN-A499	Alive	535	[Not Applicable]
TCGA-CN-A499	Alive	717	[Not Applicable]
TCGA-CN-A49A	Alive	391	[Not Applicable]
TCGA-CN-A49A	Alive	391	[Not Applicable]
TCGA-CN-A49A	Dead	[Not Available]	526
TCGA-CN-A49B	Alive	629	[Not Applicable]
TCGA-CN-A49B	Alive	904	[Not Applicable]
TCGA-CN-A49C	Alive	456	[Not Applicable]
TCGA-CN-A49C	Alive	645	[Not Applicable]
TCGA-CN-A63T	Alive	225	[Not Applicable]
TCGA-CN-A63U	Alive	526	[Not Applicable]
TCGA-CN-A63U	Alive	733	[Not Applicable]
TCGA-CN-A63U	Alive	964	[Not Applicable]
TCGA-CN-A63V	Alive	484	[Not Applicable]
TCGA-CN-A63V	Alive	679	[Not Applicable]
TCGA-CN-A63W	Alive	348	[Not Applicable]
TCGA-CN-A63W	Dead	[Not Available]	377
TCGA-CN-A63Y	Alive	175	[Not Applicable]
TCGA-CN-A63Y	Alive	504	[Not Applicable]
TCGA-CN-A640	Dead	[Not Available]	134
TCGA-CN-A641	Alive	367	[Not Applicable]
TCGA-CN-A641	Alive	367	[Not Applicable]
TCGA-CN-A642	Dead	[Not Available]	82
TCGA-CN-A6UY	Alive	307	[Not Applicable]
TCGA-CN-A6UY	Alive	713	[Not Applicable]
TCGA-CN-A6V1	Alive	223	[Not Applicable]
TCGA-CN-A6V1	Alive	603	[Not Applicable]
TCGA-CN-A6V3	Alive	298	[Not Applicable]
TCGA-CN-A6V3	Alive	742	[Not Applicable]
TCGA-CN-A6V6	Alive	234	[Not Applicable]
TCGA-CN-A6V6	Alive	635	[Not Applicable]
TCGA-CN-A6V7	Alive	188	[Not Applicable]
TCGA-CN-A6V7	Alive	594	[Not Applicable]
TCGA-CQ-5323	[Not Available]	[Not Available]	[Not Applicable]
TCGA-CQ-5324	Alive	1593	[Not Applicable]
TCGA-CQ-5327	Alive	1660	[Not Applicable]
TCGA-CQ-5329	Alive	1422	[Not Applicable]
TCGA-CQ-5329	Alive	1786	[Not Applicable]
TCGA-CQ-5329	Alive	2143	[Not Applicable]
TCGA-CQ-5330	Alive	1393	[Not Applicable]
TCGA-CQ-5330	Alive	1897	[Not Applicable]
TCGA-CQ-5331	Alive	1399	[Not Applicable]
TCGA-CQ-6218	Alive	1253	[Not Applicable]
TCGA-CQ-6221	[Not Available]	[Not Available]	[Not Applicable]
TCGA-CQ-6222	Alive	1407	[Not Applicable]
TCGA-CQ-6222	Alive	2016	[Not Applicable]
TCGA-CQ-6223	Alive	1428	[Not Applicable]
TCGA-CQ-6224	Alive	1350	[Not Applicable]
TCGA-CQ-6224	Alive	1721	[Not Applicable]
TCGA-CQ-6229	Alive	1179	[Not Applicable]
TCGA-CQ-7063	Alive	1750	[Not Applicable]
TCGA-CQ-7063	Alive	2133	[Not Applicable]
TCGA-CQ-7064	Alive	1560	[Not Applicable]
TCGA-CQ-7064	Alive	1973	[Not Applicable]
TCGA-CQ-7065	Alive	1335	[Not Applicable]
TCGA-CQ-7065	Alive	1628	[Not Applicable]
TCGA-CQ-7067	[Not Available]	[Not Available]	[Not Applicable]
TCGA-CQ-7067	[Not Available]	[Not Available]	[Not Applicable]
TCGA-CQ-7068	Alive	966	[Not Applicable]
TCGA-CQ-7068	Alive	1309	[Not Applicable]
TCGA-CQ-7069	Alive	1274	[Not Applicable]
TCGA-CQ-7071	Alive	877	[Not Applicable]
TCGA-CQ-7071	Alive	1311	[Not Applicable]
TCGA-CQ-7072	Alive	1950	[Not Applicable]
TCGA-CQ-7072	Alive	2126	[Not Applicable]
TCGA-CQ-7072	Alive	2359	[Not Applicable]
TCGA-CQ-A4C6	Alive	1353	[Not Applicable]
TCGA-CQ-A4C9	Alive	707	[Not Applicable]
TCGA-CQ-A4CA	[Not Available]	[Not Available]	[Not Applicable]
TCGA-CQ-A4CB	Alive	893	[Not Applicable]
TCGA-CQ-A4CD	Alive	998	[Not Applicable]
TCGA-CQ-A4CD	Alive	1022	[Not Applicable]
TCGA-CQ-A4CE	Alive	785	[Not Applicable]
TCGA-CQ-A4CE	Alive	897	[Not Applicable]
TCGA-CQ-A4CG	Dead	[Not Available]	430
TCGA-CQ-A4CH	Alive	371	[Not Applicable]
TCGA-CQ-A4CH	Dead	[Not Available]	379
TCGA-CQ-A4CI	Alive	950	[Not Applicable]
TCGA-CR-6472	Alive	1050	[Not Applicable]
TCGA-CR-6491	Alive	693	[Not Applicable]
TCGA-CR-6493	Dead	[Not Available]	282
TCGA-CR-7374	Alive	30	[Not Applicable]
TCGA-CR-7390	Alive	1508	[Not Applicable]
TCGA-CR-7392	Alive	1425	[Not Applicable]
TCGA-CR-7393	Alive	993	[Not Applicable]
TCGA-CR-7394	Alive	1346	[Not Applicable]
TCGA-CR-7397	Alive	754	[Not Applicable]
TCGA-CV-5966	Dead	[Not Available]	545
TCGA-CV-5973	Alive	2641	[Not Applicable]
TCGA-CV-5977	Alive	1840	[Not Applicable]
TCGA-CV-6003	Alive	1665	[Not Applicable]
TCGA-CV-6436	Alive	1899	[Not Applicable]
TCGA-CV-6441	Dead	[Not Available]	292
TCGA-CV-6933	Dead	[Not Available]	2741
TCGA-CV-6934	Dead	[Not Available]	65
TCGA-CV-6936	Dead	[Not Available]	166
TCGA-CV-6938	Dead	[Not Available]	144
TCGA-CV-6940	Dead	[Not Available]	804
TCGA-CV-6941	Dead	[Not Available]	342
TCGA-CV-6942	Alive	4282	[Not Applicable]
TCGA-CV-6948	Dead	[Not Available]	1289
TCGA-CV-6950	Dead	[Not Available]	459
TCGA-CV-6952	Dead	[Not Available]	185
TCGA-CV-6953	Dead	[Not Available]	1641
TCGA-CV-6954	Dead	[Not Available]	2002
TCGA-CV-6956	Dead	[Not Available]	217
TCGA-CV-6959	Dead	[Not Available]	256
TCGA-CV-6960	Dead	[Not Available]	862
TCGA-CV-6961	Dead	[Not Available]	76
TCGA-CV-6962	Dead	[Not Available]	126
TCGA-CV-7089	Dead	[Not Available]	1972
TCGA-CV-7090	Alive	5252	[Not Applicable]
TCGA-CV-7095	Dead	[Not Available]	572
TCGA-CV-7099	Dead	[Not Available]	243
TCGA-CV-7102	Dead	[Not Available]	56
TCGA-CV-7104	Dead	[Not Available]	393
TCGA-CV-7177	Dead	[Not Available]	663
TCGA-CV-7183	Alive	3981	[Not Applicable]
TCGA-CV-7235	Alive	2347	[Not Applicable]
TCGA-CV-7238	Alive	2727	[Not Applicable]
TCGA-CV-7250	Dead	[Not Available]	2900
TCGA-CV-7252	Dead	[Not Available]	151
TCGA-CV-7253	Dead	[Not Available]	361
TCGA-CV-7255	Dead	[Not Available]	64
TCGA-CV-7261	Alive	1512	[Not Applicable]
TCGA-CV-7409	Dead	[Not Available]	543
TCGA-CV-7413	Dead	[Not Available]	294
TCGA-CV-7414	Dead	[Not Available]	14
TCGA-CV-7418	Dead	[Not Available]	789
TCGA-CV-7421	Dead	[Not Available]	2
TCGA-CV-7422	Dead	[Not Available]	1037
TCGA-CV-7427	Dead	[Not Available]	4760
TCGA-CV-7429	Dead	[Not Available]	107
TCGA-CV-7432	Dead	[Not Available]	2570
TCGA-CV-7433	Dead	[Not Available]	601
TCGA-CV-7434	Dead	[Not Available]	218
TCGA-CV-7435	Dead	[Not Available]	4680
TCGA-CV-7438	Dead	[Not Available]	194
TCGA-CV-A45O	Alive	851	[Not Applicable]
TCGA-CV-A45P	Alive	639	[Not Applicable]
TCGA-CV-A45P	Alive	639	[Not Applicable]
TCGA-CV-A45Q	Dead	[Not Available]	5152
TCGA-CV-A45R	Alive	5480	[Not Applicable]
TCGA-CV-A45T	Dead	[Not Available]	4856
TCGA-CV-A45U	Dead	[Not Available]	1079
TCGA-CV-A45V	Dead	[Not Available]	32
TCGA-CV-A45W	Dead	[Not Available]	1398
TCGA-CV-A45X	Dead	[Not Available]	198
TCGA-CV-A45Y	Dead	[Not Available]	2703
TCGA-CV-A45Z	Dead	[Not Available]	1466
TCGA-CV-A460	Dead	[Not Available]	1838
TCGA-CV-A461	Dead	[Not Available]	2064
TCGA-CV-A463	Dead	[Not Available]	23
TCGA-CV-A464	Alive	1722	[Not Applicable]
TCGA-CV-A465	Dead	[Not Available]	215
TCGA-CV-A468	Dead	[Not Available]	464
TCGA-CV-A6JD	Dead	[Not Available]	182
TCGA-CV-A6JE	Alive	1075	[Not Applicable]
TCGA-CV-A6JM	Dead	[Not Available]	194
TCGA-CV-A6JN	Alive	906	[Not Applicable]
TCGA-CV-A6JT	Alive	852	[Not Applicable]
TCGA-CV-A6JZ	Alive	714	[Not Applicable]
TCGA-CV-A6K1	Alive	685	[Not Applicable]
TCGA-CV-A6K2	Dead	[Not Available]	317
TCGA-CX-7082	Dead	[Not Available]	11
TCGA-CX-7085	Alive	321	[Not Applicable]
TCGA-CX-7086	Alive	573	[Not Applicable]
TCGA-CX-7219	Alive	1045	[Not Applicable]
TCGA-CX-A4AQ	Alive	1555	[Not Applicable]
TCGA-D6-6516	Alive	773	[Not Applicable]
TCGA-D6-6517	Alive	292	[Not Applicable]
TCGA-D6-6823	Alive	701	[Not Applicable]
TCGA-D6-6824	Alive	77	[Not Applicable]
TCGA-D6-6825	Alive	491	[Not Applicable]
TCGA-D6-6826	Dead	[Not Available]	348
TCGA-D6-6827	Alive	568	[Not Applicable]
TCGA-D6-8568	Alive	759	[Not Applicable]
TCGA-D6-8569	Alive	770	[Not Applicable]
TCGA-D6-A4Z9	Alive	539	[Not Applicable]
TCGA-D6-A4ZB	Alive	376	[Not Applicable]
TCGA-D6-A6EK	Alive	483	[Not Applicable]
TCGA-D6-A6EK	Alive	875	[Not Applicable]
TCGA-D6-A6EM	Alive	232	[Not Applicable]
TCGA-D6-A6EM	Alive	232	[Not Applicable]
TCGA-D6-A6EN	Alive	439	[Not Applicable]
TCGA-D6-A6EN	Alive	687	[Not Applicable]
TCGA-D6-A6EO	Alive	435	[Not Applicable]
TCGA-D6-A6EO	Alive	759	[Not Applicable]
TCGA-D6-A6ES	Alive	389	[Not Applicable]
TCGA-D6-A74Q	Alive	338	[Not Applicable]
TCGA-D6-A74Q	Alive	710	[Not Applicable]
TCGA-DQ-5624	Alive	1778	[Not Applicable]
TCGA-DQ-5625	Dead	[Not Available]	1133
TCGA-DQ-5629	Dead	[Not Available]	941
TCGA-DQ-5630	Alive	1030	[Not Applicable]
TCGA-DQ-7589	Alive	799	[Not Applicable]
TCGA-DQ-7589	Alive	1409	[Not Applicable]
TCGA-DQ-7590	Alive	775	[Not Applicable]
TCGA-DQ-7590	Alive	1413	[Not Applicable]
TCGA-DQ-7591	Alive	622	[Not Applicable]
TCGA-DQ-7592	Alive	516	[Not Applicable]
TCGA-DQ-7592	Alive	1143	[Not Applicable]
TCGA-DQ-7593	Alive	369	[Not Applicable]
TCGA-DQ-7593	Alive	1224	[Not Applicable]
TCGA-DQ-7594	Alive	489	[Not Applicable]
TCGA-DQ-7594	Alive	1218	[Not Applicable]
TCGA-DQ-7595	Alive	449	[Not Applicable]
TCGA-DQ-7595	Alive	1190	[Not Applicable]
TCGA-DQ-7596	Alive	1265	[Not Applicable]
TCGA-F7-7848	Alive	564	[Not Applicable]
TCGA-F7-7848	Alive	1131	[Not Applicable]
TCGA-F7-8298	Alive	490	[Not Applicable]
TCGA-F7-8298	Alive	995	[Not Applicable]
TCGA-F7-8489	Alive	658	[Not Applicable]
TCGA-F7-A50G	Alive	616	[Not Applicable]
TCGA-F7-A50I	[Not Available]	[Not Available]	[Not Applicable]
TCGA-F7-A50J	Alive	585	[Not Applicable]
TCGA-F7-A50J	Alive	947	[Not Applicable]
TCGA-F7-A61S	Alive	576	[Not Applicable]
TCGA-F7-A61V	Alive	384	[Not Applicable]
TCGA-F7-A61V	Alive	759	[Not Applicable]
TCGA-F7-A61W	[Not Available]	[Not Available]	[Not Applicable]
TCGA-F7-A620	Alive	543	[Not Applicable]
TCGA-F7-A622	Dead	[Not Available]	359
TCGA-F7-A623	Alive	616	[Not Applicable]
TCGA-F7-A624	Alive	378	[Not Applicable]
TCGA-H7-7774	Alive	407	[Not Applicable]
TCGA-H7-8501	Alive	461	[Not Applicable]
TCGA-H7-8502	Alive	458	[Not Applicable]
TCGA-H7-A6C4	Dead	[Not Available]	[Not Available]
TCGA-H7-A6C5	Alive	642	[Not Applicable]
TCGA-H7-A76A	Alive	637	[Not Applicable]
TCGA-HD-7229	Alive	316	[Not Applicable]
TCGA-HD-7229	Alive	1027	[Not Applicable]
TCGA-HD-7753	Alive	370	[Not Applicable]
TCGA-HD-7753	Alive	866	[Not Applicable]
TCGA-HD-7754	Alive	783	[Not Applicable]
TCGA-HD-7831	Alive	361	[Not Applicable]
TCGA-HD-7831	Alive	667	[Not Applicable]
TCGA-HD-7832	Alive	350	[Not Applicable]
TCGA-HD-7832	Alive	836	[Not Applicable]
TCGA-HD-7917	Alive	342	[Not Applicable]
TCGA-HD-7917	Dead	[Not Available]	836
TCGA-HD-8224	Dead	[Not Available]	446
TCGA-HD-8314	Alive	670	[Not Applicable]
TCGA-HD-8634	Dead	[Not Available]	385
TCGA-HD-8635	Alive	695	[Not Applicable]
TCGA-HD-A633	Alive	421	[Not Applicable]
TCGA-HD-A634	Dead	[Not Available]	130
TCGA-HD-A6I0	Alive	210	[Not Applicable]
TCGA-HL-7533	Alive	1057	[Not Applicable]
TCGA-IQ-7630	Alive	485	[Not Applicable]
TCGA-IQ-7631	Alive	1172	[Not Applicable]
TCGA-IQ-7632	Alive	441	[Not Applicable]
TCGA-IQ-A61E	Alive	1147	[Not Applicable]
TCGA-IQ-A61G	Alive	360	[Not Applicable]
TCGA-IQ-A61H	Alive	1138	[Not Applicable]
TCGA-IQ-A61J	Alive	1021	[Not Applicable]
TCGA-IQ-A61L	Alive	416	[Not Applicable]
TCGA-IQ-A61O	Dead	[Not Available]	421
TCGA-IQ-A6SG	Alive	579	[Not Applicable]
TCGA-IQ-A6SH	Alive	471	[Not Applicable]
TCGA-KU-A66S	Dead	[Not Available]	406
TCGA-KU-A66T	Alive	552	[Not Applicable]
TCGA-KU-A6H7	Alive	378	[Not Applicable]
TCGA-KU-A6H7	Alive	586	[Not Applicable]
TCGA-KU-A6H8	Dead	[Not Available]	327
TCGA-MT-A51W	Alive	437	[Not Applicable]
TCGA-MT-A51X	Alive	242	[Not Applicable]
TCGA-MT-A67A	Alive	914	[Not Applicable]
TCGA-MT-A67D	Alive	56	[Not Applicable]
TCGA-MT-A67F	Alive	384	[Not Applicable]
TCGA-MT-A67G	Alive	190	[Not Applicable]
TCGA-MT-A7BN	Alive	469	[Not Applicable]
TCGA-MZ-A6I9	Dead	[Not Available]	489
TCGA-MZ-A6I9	Dead	[Not Available]	489
TCGA-MZ-A6I9	Dead	[Not Available]	489
TCGA-MZ-A7D7	Alive	547	[Not Applicable]
TCGA-P3-A5Q5	[Not Available]	[Not Available]	[Not Applicable]
TCGA-P3-A5Q6	Dead	[Not Available]	480
TCGA-P3-A5QA	Alive	1726	[Not Applicable]
TCGA-P3-A5QA	Alive	2182	[Not Applicable]
TCGA-P3-A5QE	Alive	1559	[Not Applicable]
TCGA-P3-A6SW	[Not Available]	[Not Available]	[Not Applicable]
TCGA-P3-A6T0	[Not Available]	[Not Available]	[Not Applicable]
TCGA-P3-A6T2	Alive	2165	[Not Applicable]
TCGA-P3-A6T2	Alive	2298	[Not Applicable]
TCGA-P3-A6T5	Dead	[Not Available]	882
TCGA-P3-A6T6	Dead	[Not Available]	395
TCGA-P3-A6T8	[Not Available]	[Not Available]	[Not Applicable]
TCGA-QK-A64Z	Dead	[Not Available]	641
TCGA-QK-A652	Alive	357	[Not Applicable]
TCGA-QK-A652	Alive	420	[Not Applicable]
TCGA-QK-A652	Alive	539	[Not Applicable]
TCGA-QK-A652	Alive	645	[Not Applicable]
TCGA-QK-A6IF	Alive	537	[Not Applicable]
TCGA-QK-A6IF	Alive	704	[Not Applicable]
TCGA-QK-A6IG	Dead	[Not Available]	222
TCGA-QK-A6IH	Alive	508	[Not Applicable]
TCGA-QK-A6IH	Alive	653	[Not Applicable]
TCGA-QK-A6II	Dead	[Not Available]	284
TCGA-QK-A6IJ	Alive	387	[Not Applicable]
TCGA-QK-A6V9	Alive	833	[Not Applicable]
TCGA-QK-A6VB	Alive	450	[Not Applicable]
TCGA-QK-A6VB	Alive	641	[Not Applicable]
TCGA-QK-A6VC	Alive	378	[Not Applicable]
TCGA-QK-A6VC	Alive	600	[Not Applicable]
TCGA-QK-A8Z7	Alive	198	[Not Applicable]
TCGA-QK-A8Z7	Alive	392	[Not Applicable]
TCGA-QK-A8Z9	Alive	352	[Not Applicable]
TCGA-QK-A8Z9	Dead	[Not Available]	449
TCGA-QK-A8ZA	Alive	368	[Not Applicable]
TCGA-QK-A8ZA	Dead	[Not Available]	371
TCGA-QK-A8ZB	Alive	296	[Not Applicable]
TCGA-QK-A8ZB	Alive	402	[Not Applicable]
TCGA-QK-A8ZB	Alive	402	[Not Applicable]
TCGA-QK-A8ZB	Alive	542	[Not Applicable]
TCGA-QK-AA3J	Alive	297	[Not Applicable]
TCGA-QK-AA3J	Alive	466	[Not Applicable]
TCGA-QK-AA3K	Alive	253	[Not Applicable]
TCGA-RS-A6TO	Dead	[Not Available]	387
TCGA-RS-A6TP	Alive	516	[Not Applicable]
TCGA-T2-A6WZ	Dead	[Not Available]	484
TCGA-T3-A92M	Alive	417	[Not Applicable]
TCGA-T3-A92N	Dead	[Not Available]	95
TCGA-TN-A7HI	Alive	412	[Not Applicable]
TCGA-TN-A7HJ	Alive	403	[Not Applicable]
TCGA-TN-A7HL	Alive	416	[Not Applicable]
TCGA-TN-A7HL	Alive	619	[Not Applicable]
TCGA-UF-A718	[Not Available]	[Not Available]	[Not Applicable]
TCGA-UF-A718	Alive	1971	[Not Applicable]
TCGA-UF-A719	Alive	1663	[Not Applicable]
TCGA-UF-A71B	Alive	1319	[Not Applicable]
TCGA-UF-A71B	Alive	1506	[Not Applicable]
TCGA-UF-A71D	Alive	1252	[Not Applicable]
TCGA-UF-A71D	Alive	1461	[Not Applicable]
TCGA-UF-A71E	Alive	1278	[Not Applicable]
TCGA-UF-A71E	Dead	[Not Available]	1504
TCGA-UF-A7J9	Alive	1358	[Not Applicable]
TCGA-UF-A7JA	Alive	1894	[Not Applicable]
TCGA-UF-A7JA	Alive	2265	[Not Applicable]
TCGA-UF-A7JC	Dead	[Not Available]	546
TCGA-UF-A7JD	Alive	735	[Not Applicable]
TCGA-UF-A7JD	Dead	[Not Available]	739
TCGA-UF-A7JF	Alive	1497	[Not Applicable]
TCGA-UF-A7JF	Alive	1686	[Not Applicable]
TCGA-UF-A7JH	Alive	665	[Not Applicable]
TCGA-UF-A7JH	Alive	896	[Not Applicable]
TCGA-UF-A7JJ	Alive	490	[Not Applicable]
TCGA-UF-A7JJ	Alive	549	[Not Applicable]
TCGA-UF-A7JS	Dead	[Not Available]	680
TCGA-UP-A6WW	Alive	518	[Not Applicable]
TCGA-WA-A7GZ	Dead	[Not Available]	625
TCGA-WA-A7H4	Alive	443	[Not Applicable]
