# Supplementary material for: A 16-gene signature predicting prognosis of patients with oral tongue squamous cell carcinoma
Source: PeerJ. 2017 Nov 17;5:e4062. doi: 10.7717/peerj.4062 (PMC5695251; doi:10.7717/peerj.4062)
Supplement: Supplemental Information 1 [file peerj-05-4062-s001.zip › rawdata and codes/04/diffmRNAExpDE1.txt]

TCGA-BB-4225	TCGA-BB-7863	TCGA-CN-4733	TCGA-CN-A6UY	TCGA-CQ-6229	TCGA-CR-7392	TCGA-CV-6952	TCGA-F7-A620	TCGA-HD-7831	TCGA-MZ-A7D7	TCGA-CV-6954	TCGA-CV-A45R	TCGA-F7-A61S	TCGA-IQ-A61H	TCGA-P3-A5QA	TCGA-P3-A5QE	TCGA-CN-A498	TCGA-CQ-A4CE	TCGA-CX-7085	TCGA-IQ-A61O	TCGA-MT-A67A	TCGA-QK-AA3K	TCGA-BA-7269	TCGA-BB-7861	TCGA-CN-4737	TCGA-CQ-5330	TCGA-CV-6959	TCGA-D6-6823	TCGA-D6-A4ZB	TCGA-UP-A6WW	TCGA-CN-A6V6	TCGA-CQ-A4CH	TCGA-CR-7397	TCGA-CV-A45P	TCGA-DQ-7591	TCGA-DQ-7593	TCGA-CN-4725	TCGA-CV-5973	TCGA-CV-6436	TCGA-CV-A45T	TCGA-CV-A465	TCGA-D6-A4Z9	TCGA-DQ-5625	TCGA-IQ-A6SH	TCGA-CN-6016	TCGA-CN-A642	TCGA-CQ-7072	TCGA-CR-6472	TCGA-CR-7393	TCGA-CV-7238
AAK1|22848	1455.21395722812	3307.59542613607	2652.77930521763	2080.37390973784	2851.98018247478	4127.52465991589	2594.45304151671	2214.48805771253	4046.18839255065	679.340658676124	2886.26649166117	2451.12959195387	1381.50883903385	3281.29905581113	3158.01902705872	2780.53863721814	2788.41504261523	2270.26159305914	3394.84257362597	2561.18535064987	1578.78281377915	1365.10546899594	2226.41482147082	2884.69348813092	3113.57969233076	2965.10097642216	3449.4643602237	2147.54805216158	1828.181212068	2014.38901204538	2184.76046627048	3011.67269542198	2556.3150670266	2092.26584880759	2013.69181454251	2020.54923365707	3752.20040153797	2477.30003509601	1276.27279418695	1478.55968589958	1963.56958210163	2253.77119908841	2162.5224981651	2447.73253423637	3991.01223943282	838.084749601296	3713.60810386571	1267.77854224176	3019.14268895557
ABCA4|24	53.2936952799718	55.9323961427424	88.2487704741737	28.1289993429342	15.2268028962882	242.369076642489	97.1341460695136	6.35738198386371	212.098585093381	23.0975823949882	8.0744993408629	109.471972418186	10.1368573094727	106.751043192845	260.361326531795	11.9304419939636	19.99995689305	3.77119865956668	47.5092054721006	54.8229530618399	20.8038730951864	121.859966640561	25.4977230985726	85.6964426356062	56.6105398605592	11.6369740047965	30.4527351223601	25.8256713915743	2.45064505639143	14.3689433603781	24.7380505715966	5.20750321974982	112.953456450013	16.4745342425795	7.51728162218389	26.8746485400661	23.922452328198	380.221168334547	55.7386774616919	35.9649653326924	9.03829496939763	29.6683453352537	7.23554160824792	69.252920480834	391.994883941994	222.308865504569	197.889652075953	15.847231778022	85.9589464661026
ABCA9|10350	3.70095106110915	20.8561477142429	129.71506021505	1.17204163928893	65.4752524540392	98.3977020557112	33.0256096636346	63.5738198386371	47.6908061156714	10.869450538818	18.3511348655975	46.9165596077942	7.24061236390906	39.3838800128942	25.4899200800358	3.72826312311363	28.4209913743342	27.6554568368223	195.200865961457	25.0278698760573	129.44632148116	41.0763932496272	13.9078489628578	134.845872970733	137.482739661358	125.679319251803	79.5923758879867	28.1212866263809	36.7596758458714	21.8955327396237	91.1401863164084	24.3016816921658	115.331423954223	34.2163403499728	15.9742234471408	26.8746485400661	34.7962942955608	11.7248818429156	8.57518114795261	50.9503675546476	20.3361636811447	51.1523195435408	44.3176923505185	26.2683491479026	59.601561301122	29.5100263944118	39.941030694229	51.7676238082051	251.264612747069
ABCB1|5243	55.5142659166373	33.1802349999319	380.639275057279	28.1289993429342	86.0314363640282	83.8969880685538	33.0256096636346	65.6929471665917	97.8916546584835	5.43472526940899	21.2873164440931	63.5980030238988	37.6511842923271	79.8041779208646	13.6553143285906	77.5478729607635	35.7893965454579	67.8815758722003	282.989615203382	47.6721330972521	55.4769949204971	23.2766228414554	37.0875972342874	440.454510310947	59.3062798539192	102.40537124221	51.9080712312957	29.2690942437842	34.30903078948	28.7378867207561	209.622428527739	31.2450193184989	128.410245227383	44.3545152684832	74.2331560190659	257.430843910106	36.9710626890333	1.67498312041651	24.2963465858657	84.917279257746	40.6723273622893	30.6913917261245	97.6798117113469	17.9102380553881	137.542064541051	40.3303694056962	29.9557730206718	80.2926410086447	722.055150315262
ABCD1|215	970.389368222821	896.814351712446	1943.59942682879	553.203653744373	619.730877878929	1329.9226256793	1594.94267846141	2722.01905275765	839.609191878531	157.607032812861	394.916422307658	1194.80838467849	1094.78058942305	314.034622208077	193.905463465987	1719.47495238001	534.735689561547	408.546521453057	747.753581778278	1900.92630725293	1576.47127232413	633.94566915258	434.620280089306	1057.34287310697	1561.7320361532	1113.65841225903	722.560351539636	1189.70259543852	824.642061475715	933.29708302646	805.939647569383	503.391977909149	775.217406372718	518.314192708847	1387.8781194957	321.081327294473	748.120327354556	1567.78420070985	674.580916972272	753.266218356947	1147.8634611135	439.909948074451	2600.2727654641	1379.08833026488	2302.68339719142	1607.31277094896	907.750697596115	640.228163832088	699.57357970105
ABCF1|23	2652.10153039082	5465.25870784593	6565.49587563882	5071.42417320319	7174.86952473099	5529.95085553097	6782.87742003414	5776.74109600416	5670.18584291062	1846.4479102817	11961.2697053964	4888.70551113216	5437.6998852957	4686.68172153441	4185.80901885731	4286.75693895605	4633.67422332663	5064.71979979805	4416.29049127613	4502.63297103546	3744.69715713356	7125.385015702	6892.4981485096	4504.10420558319	4459.65252901516	5742.8466713671	7265.05364953214	5489.38993023129	5038.52623594077	3163.90448087562	4446.33908957907	6230.77760243066	5558.49904109273	4643.28411267778	4548.89504162402	3238.39514907796	5136.80294538216	4515.7544926429	3593.00090099214	5966.18813796775	4527.05599279704	6677.42379321381	7169.51729107266	9165.26582087727	4023.10538782573	4827.84031812578	2742.31485743786	3470.54375938681	4480.44477887932
ABHD5|51099	1353.80789815373	1641.94762913949	917.574565291709	649.311068166065	1576.73543991064	1268.81247387628	1162.69572845208	1150.68613907933	1413.15388648016	1821.99164656936	2989.03284690852	1406.45419802032	741.438706064287	1577.42803630592	695.510676469549	1664.29665815792	1203.15530151348	1503.45119894725	2372.3618471612	785.398392777228	2156.66817753433	449.101899529258	1407.01072007578	1839.32291215687	1234.64891695886	728.474572700264	1051.31146933784	799.448005521399	1384.61445686116	1566.89906167932	2058.46620808917	802.823413044763	1687.16794423756	2213.92394782972	541.24427679724	1490.83576638051	1118.55587704271	2892.69584895931	1713.60703273253	1579.46139419407	1130.91665804588	906.419102311543	2288.2400336084	792.826537918513	1064.80481632197	2017.50213783129	1078.40782874418	3749.45503868	1904.32127555673
ACAP1|9744	722.425647128507	73.944523714134	1302.46679314292	1143.91263994599	265.707710540229	668.068608694039	261.290852926992	667.52510830569	200.803394171248	158.965714130213	220.947663781794	340.926999816638	460.502946344616	386.583874863409	114.704640360161	900.00271791963	275.788879262058	463.857435126702	973.938712178061	208.565582300478	362.912008438252	469.640096154071	606.150417297885	2044.1122052199	141.975639650291	461.987867990423	231.16394388337	293.264846246543	546.493847575288	550.809495481159	996.032036172178	251.695988954574	311.513743051614	190.090779722071	791.193890734854	2033.9865579271	71.7673569845941	266.322316146225	593.116696066722	2003.04876366801	98.2914577921992	263.94596884467	630.3965626186	416.711538755363	445.865525887239	452.487071380981	317.71274415864	170.093621084103	905.875051219697
ACE2|59272	96.9649178010599	482.535417570439	308.339077560366	28.1289993429342	157.597409976583	493.024275563353	901.404875525087	1111.48228351217	11.2951909221327	160.324395447565	217.277436808674	226.242076330919	600.970826204452	39.3838800128942	13.6553143285906	58.9065573451953	244.209999957242	561.908600275436	165.249410337741	3.57540998229391	397.585130263563	0	270.044067362155	144.297686496719	39.5375199026128	395.657116163083	96.2029586820014	208.900986367401	214.43144243425	97.8456619301934	289.044590889181	0.867917203291636	72.5280088784291	148.270808183215	186.052720149051	53.7492970801321	51.469518645517	273.022248627891	231.52989099472	253.752810958441	170.59781754738	236.323716291158	402.47700195879	453.726030736499	100.864180663437	32.461029033853	149.778865103359	114.100068801758	137.534314345764
ACO2|50	6144.31895165342	4718.22941699032	8279.43585159506	10183.8698037815	5678.83614017068	4312.92664589454	6110.7091292331	5287.22268324665	6691.77311075685	5084.18548953211	3431.66221986673	4028.56858498926	4295.13125427085	7121.22735706832	3053.32828387286	4222.6308132385	12136.8159461509	5967.29334565435	4936.82613384001	6197.37730264277	7047.88989635816	5019.53525510445	14671.6216684014	3822.94351081046	5655.6625060692	6360.76999102179	5167.27546417138	5313.20146095988	7366.63903951263	12219.0757395063	7064.66644218332	2503.94113149637	6805.74299705129	5393.50905664756	6492.11234095856	3723.55327798547	4433.6278314927	3006.59470114763	5999.76840985084	4329.78221533025	3879.68811561393	3957.14343988831	8471.91478055728	10962.2597057679	10257.1994631489	4381.25525202368	4340.86383590462	5137.67254243473	6125.5667697075
ACOX3|8310	1276.82811608266	1120.54393628342	1098.32505903399	1552.95517205783	1620.13182816506	1097.91120188478	1161.72438699138	1119.95879282399	1111.94879522329	533.961757719433	1396.88838596928	1757.80709997202	1416.26377838061	408.348650660008	1188.01234658738	674.069972658944	1263.15517219263	1790.06229707432	1606.01770671992	835.454132529343	1151.14764460032	464.163243720788	1372.24109766863	567.108811559159	674.833578337777	1162.53370307918	693.49183165011	623.833440058694	740.094807030211	2477.61637656804	1199.1444513916	989.425611752465	964.265822957476	1852.75146635778	660.581122549409	1163.3893907476	894.554732515041	2303.1017905727	1845.0931436678	1611.43025226758	694.818925772443	517.661473780633	2319.89552814449	1130.73302923017	1054.48916148139	1000.38989477056	521.04890042017	1079.72472514256	1650.41177214917
ACR|49	2.22057063666549	2.84402014285131	6.37942919090412	3.51612491786678	1.52268028962882	1.03576528479696	0	5.29781831988643	1.2550212135703	2.71736263470449	0	3.12777064051961	1.44812247278181	5.18208947538082	0.910354288572708	2.9826104984909	4.2105172406421	1.25706621985556	6.19685288766529	3.57540998229391	0	23.2766228414554	0	1.2602418034648	5.39147998671992	1.16369740047965	12.457937095511	15.4954028349446	15.9291928665443	3.4211769905662	2.60400532332595	3.47166881316654	11.889837521054	2.53454372962761	6.5776214194109	1.41445518631927	2.89969119129673	6.69993248166603	2.8583937159842	0.999026814797011	4.51914748469881	5.11523195435408	1.80888540206198	2.38803174071841	8.02328709822796	5.90200527888237	11.8007590687495	0	9.25711731173413
ACSBG2|81616	0	0	1.06323819848402	3.51612491786678	2.28402043444323	0	0.971341460695136	2.11912732795457	1.2550212135703	0	0	2.08518042701308	0	2.07283579015233	1.82070857714542	1.49130524924545	1.05262931016053	2.51413243971112	0	1.1918033274313	2.31154145502071	0	0	2.5204836069296	1.79715999557331	0	0.692107616417276	2.2956152348066	0	1.36847079622648	3.90600798498893	1.73583440658327	0	1.26727186481381	0	0	2.89969119129673	3.34996624083302	4.2875905739763	0	2.25957374234941	5.11523195435408	0	3.58204761107762	1.14618387117542	0	0	0	0
ACSL3|2181	3631.3731811603	2861.08426370842	4161.51430886645	3485.65183524527	3576.01466019328	3765.00681023695	6378.79937238496	3114.05760842924	4240.71668065405	2264.9217560262	4443.17677365847	3737.68591542094	3627.54679431844	5943.8566282618	7342.00733733889	2544.91240783736	5706.30349038021	3851.65089763744	4126.07121437047	4962.66905542394	3065.10396935747	2824.68664246603	5123.88335539952	2218.02557409804	3242.97521201203	5332.06148899778	4753.39510955385	6063.86764274164	2634.44343562078	1105.724403351	2472.50305449799	2506.54488310625	4721.45447961053	3685.22658287855	4469.02392438832	1747.55938269745	5843.60267326074	1757.05729331692	2977.01705519755	3411.67657253179	4041.24763819191	5830.34138157278	4373.88490218587	2356.98732808907	3101.57355540069	3767.44670301991	5208.67350280651	3718.81705724249	5418.05851802496
ACSL4|2182	1297.55344202487	2654.41879999456	6029.62382360288	1204.85880518902	3025.56573549246	6721.08093304747	3482.25913659206	4708.70092271506	5348.90041223662	4146.69538055906	2218.28518255343	1995.51766865151	2306.85909914143	2938.24473254092	3758.85285751671	1403.31823953997	4671.56887849241	1713.38125766313	7353.59876002948	7291.45275722471	926.928123463306	2272.89375981271	1679.37276226508	5257.72880405514	4882.88370797268	4511.65482165962	8708.79013737858	6772.06494267948	1861.26492032929	974.351206913255	2150.90839706724	4509.69778830334	3511.06901996723	1968.07320605584	4052.75445455989	1676.12939578833	6544.60301875672	1159.08831932822	2989.87982691947	3959.14326704056	4833.22823488538	3036.40168810458	6985.01098006233	2224.4515664792	2867.75204568091	4187.47274536704	8870.53981690923	531.410505623004	5326.80979023786
ACTB|60	208589.302755173	443396.960371233	312383.635667399	210992.107946432	317808.500670313	260998.351054847	355716.899004087	299674.271955368	496274.293503318	212523.572978921	259394.025370615	209077.913645961	311580.92748868	209878.769424503	416123.855660873	168941.023855522	212682.699488624	202483.198429454	456803.076231876	801187.403259038	439114.284044465	325978.149189717	435196.296833851	212919.112937181	237499.186315002	240417.555544296	337451.602644188	261300.125813288	194793.198274857	233018.417533658	241399.105488286	382905.107996594	331424.464964371	491894.108871208	172350.595072216	217752.547023478	313444.294091614	590280.801465982	1014768.35748956	320145.135989406	253989.646082527	304377.785258276	465190.154405578	355980.309541283	410548.162264711	282212.251750132	250353.10364352	189680.799561738	325345.355256887
ADAM23|8745	602.51483274857	1130.97201014054	265.809549621005	457.096239322681	574.811809334879	204.045761105001	1179.2085332839	396.276810327505	468.122912661722	862.762636518677	62.3938585430315	1156.23254677875	738.542461118724	3647.15457277302	502.515567292135	1286.2507774742	1535.78616352421	626.018977488069	715.736508525341	135.865579327168	2290.73758192553	802.358881476052	409.122556990733	1212.35261493314	217.45635946437	642.360965064769	104.508250079009	71.7379760877063	354.118210648561	423.541711432096	149.730306091242	61.6221214337062	642.051226136914	1027.757482364	1611.51724775567	88.4034491449541	505.996112881279	16.7498312041651	648.855373528414	342.666197475375	428.189224175213	34.7835772896077	69.6420879793862	777.304331603844	404.602906524924	13.7713456507255	2391.92308816576	227.143655484982	620.226859886186
ADAMTS3|9508	17.0243748811021	20.8561477142429	183.940208337735	1.17204163928893	9.89742188258732	171.937037276295	10.6847560676465	38.1442919031823	120.482036502749	80.1621977237826	60.9257677537837	31.2777064051961	63.7173888023997	66.3307452848744	107.42180605158	55.1782942220817	21.0525862032105	22.6271919574001	186.93839544457	146.59180927405	13.8692487301243	105.42940934071	60.2673455057171	28.9855614796904	190.498959530771	44.2205012182269	27.684304656691	28.6951904350825	85.7725769737	5.47388318490593	26.0400532332595	111.093402021329	294.867970522138	21.5436217018347	9.39660202772986	106.791366567105	41.3205994759784	1.67498312041651	8.57518114795261	19.9805362959402	4.51914748469881	155.503051412364	11.7577551134029	115.819539424843	72.2095838840516	9.83667546480395	72.6200558076892	22.1861244892308	105.795626419819
ADAT1|23536	514.432197494173	566.908015141694	869.728846359928	57.4300403251574	437.770583268285	880.400492077416	630.400607991144	358.132518424323	631.275670425861	820.643515680757	384.639786782924	283.584538073778	317.138821539217	445.65969488275	361.410652563365	219.967524263704	483.156853363681	428.659580970746	653.767979648688	249.086895433142	154.873277486388	340.934063971906	317.562551318586	479.522006218356	964.17633762508	591.158279443665	569.604568311418	674.336975224439	384.751273853454	111.530369892458	263.004537655921	818.445922704013	718.146186271659	325.688869257148	273.441119006939	460.405163146921	932.975640799723	83.7491560208254	145.778079515194	232.773247847704	858.638022092775	462.416968673609	423.279184082503	318.802237385908	347.293712966153	265.590237549707	373.085536712003	265.177011752234	681.059345077582
ADD2|119	27.3870378522077	6.63604699998639	47.8457189317809	2.34408327857785	10.6587620274017	41.4306113918784	8.74207314625623	77.3481474703418	18.8253182035545	260.866812931631	5.1383177623673	264.817914230661	28.9624494556362	1553.59042471917	13.6553143285906	13.4217472432091	10.5262931016053	11.3135959787	51.6404407305441	3.57540998229391	4.62308291004143	136.921310832091	66.0622825735745	39.6976168091411	34.1460399158928	37.238316815349	11.0737218626764	24.677863774171	459.495948073393	10.9477663698119	13.0200266166298	4.33958601645818	582.602038531644	5.06908745925522	31.9484468942815	42.433655589578	21.0227611369013	1.67498312041651	4.2875905739763	48.9523139250536	58.7489173010846	41.9449020257034	16.2799686185578	3.58204761107762	162.75810970691	0.983667546480395	45.3875348798057	241.934405144469	96.5385091080845
ADM|133	3517.38388847814	2574.78623599472	2155.18382832711	1079.4503497851	2749.19926292483	4386.46598111513	2942.19328444557	2919.09789425742	3422.44284940621	3520.34329325967	6098.44913853536	2980.76542041519	5252.34020877963	3025.30383572732	8607.39979845496	2147.47955891345	7398.93142111833	5503.43591052764	7485.79828829967	10319.8250122276	2262.99908446528	2313.97015306233	1889.14948412152	1665.40954327873	2492.66091386018	4298.69819737184	17762.249867733	2641.6792314537	6472.15359392976	2864.20937650203	3659.92948193463	1011.99145903805	2640.73291342608	13530.661700617	2789.85114203299	1475.27675933099	2722.08510582981	23684.2613226894	10896.1968453318	5509.63288360552	5352.93019562575	1165.24983920186	2183.32468028881	5584.41222567001	5233.47555578698	3140.8504759119	5251.33778559352	1757.9862452419	4903.62728455859
ADPRHL1|113622	124.351955653268	62.5684431427288	152.043062383215	44.5375822929792	136.279885921779	48.6809683854571	194.268292139027	179.066259212161	97.8916546584835	73.3687911370213	29.361815784956	114.684923485719	50.6842865473634	133.697908464825	89.2147202801254	42.5021996034954	33.6841379251368	32.6837217162446	369.745555630696	138.249185982031	46.2308291004143	135.55209772377	272.362042189298	11.9722971329156	442.101358911034	854.153891952067	445.025197356308	64.8511303832865	137.23612315792	43.7910654792474	285.138582904192	205.696377180118	111.764472697907	190.090779722071	64.836553991336	43.8481107758973	753.91970973715	36.8496286491632	154.353260663147	132.870566368002	91.512736565151	146.295633894527	927.053768556764	35.8204761107762	676.248483993499	301.002269223001	94.4060725499959	12.6777854224176	66.1222665123866
ADRB1|153	0.740190212221831	4.74003357141885	41.4662897408768	2.34408327857785	11.4201021722161	30.0371932591118	20.3981706745979	37.084728239205	11.2951909221327	16.304175808227	8.8085447354868	7.29813149454577	11.5849797822545	32.1289547473611	10.0138971742998	3.72826312311363	10.5262931016053	26.3983906169668	12.3937057753306	1.1918033274313	13.8692487301243	0	86.9240560178611	6.93132991905639	10.7829599734398	11.6369740047965	20.071120876101	9.75636474792806	11.0279027537614	13.0004725641516	15.6240319399557	13.0187580493745	27.3466262984241	10.1381749185104	22.5518448665517	45.2625659622165	2.89969119129673	25.1247468062476	14.291968579921	11.9883217775641	15.8170161964459	23.5300669900288	28.0377237319607	150.44599966526	26.3622290370347	19.6733509296079	7.26200558076892	233.48254819619	18.5142346234683
AFG3L2|10939	3507.76141571926	4748.5656318474	2856.92103932656	5610.56332727609	2491.86629397756	3209.83661758578	3868.85303794873	4252.02898354085	3621.99122236389	2057.0435144713	3031.60747979671	3124.64286987909	3126.49641873593	3395.30502426951	2924.05797489554	2271.25789460082	3024.20400809119	3890.61995045296	2560.33305142038	2577.87059723391	3606.00466983231	3562.692507851	3530.27566173873	4851.30082243774	2879.94889290623	3171.07541630706	3189.92400406722	3909.43274487564	3225.04889421112	4290.84018156813	3245.8926355258	2625.4495399572	2467.1412856187	3871.51554700618	3966.30571590477	3473.90193760012	6324.22648821817	2060.2292381123	1940.84933315327	2977.09990809509	2760.0693262798	4114.69258408242	3310.26028577342	3990.40103874047	2954.86201989024	4041.88994848794	1813.68589379704	3063.79814375092	2512.64612747069
AFM|173	0	0	0	0	0	0	0	0	0	1.35868131735225	0	0	0	0	0	0	0	0	0	1.1918033274313	0	0	0	0	0	0	0	0	1.22532252819571	0	0	0	0	0	0	0	0	0	0	0	2.25957374234941	2.04609278174163	0	1.19401587035921	0	7.86934037184316	0	1.0564821185348	0
AGBL1|123624	0	0.94800671428377	14.8853347787763	1.17204163928893	22.8402043444323	12.4291834175635	7.77073168556109	29.667782591364	7.53012728142181	8.15208790411348	0	2.08518042701308	4.34436741834543	27.9832831670564	20.0277943485996	1.49130524924545	1.05262931016053	8.79946353898892	18.5905586629959	17.8770499114695	2.31154145502071	12.3229179748882	0	0	64.6977598406391	52.3663830215845	92.0503129834977	1.1478076174033	0	0.684235398113241	5.20801064665191	24.3016816921658	8.32288626473777	5.06908745925522	0.939660202772986	36.0686072511413	34.7962942955608	6.69993248166603	22.8671497278736	4.99513407398506	4.51914748469881	6.13827834522489	129.335306247432	5.97007935179603	67.6248483993499	29.5100263944118	3.63100279038446	0	3.9673359907432
AGPAT1|10554	1736.48623787242	1924.45362999605	4234.87774456185	3280.5445483697	2784.98224973111	3605.49895637822	2414.75487128811	2289.71707785491	5716.62162781272	1285.31252621523	5081.79626698126	2631.4976988905	2826.7350668701	1639.61311001049	3980.06894963988	2056.50993870948	3085.2565080805	1568.81864237974	3158.32935508008	4356.04116176141	1490.94423848836	4801.83037088142	4025.16328733376	2313.80395116137	2805.36675308993	2812.65661695933	3515.90669139976	2792.61593314223	2475.15150695534	2523.46014824163	2141.7943784356	5007.88226299274	3688.22759903094	2253.20937563895	1209.34268096883	1908.10004634469	2830.09860270561	4024.98443836087	4168.96723476296	3084.99480409317	1834.77387878772	4240.52729015953	3763.38607898995	4564.72267238325	3839.71596843766	3246.1029033853	3316.9210490162	2179.52261053729	3347.10913085701
AKAP9|10142	1472.23833210922	3461.17251385004	2319.98574909213	499.289738337083	2154.59260982478	5315.547441578	2674.10304129371	1508.81865750365	8830.32925868064	1808.40483339584	1893.10307273504	2216.5467939149	1494.46239191083	2945.49965780646	2358.72796169189	2025.19252847532	2736.83620641737	2507.84710861184	3452.67986724418	1858.0213874654	1671.24447197998	1467.79645212001	443.892179397878	3483.93846567843	2284.19035437367	2012.03280542932	2901.31512802122	1456.56786648479	2036.48604186128	1375.31315020761	2505.05312103957	2740.0146107917	3394.54861226091	2649.86546932567	2388.61623544893	2782.94057908316	2280.60712195488	953.065395516993	624.559026942548	1401.63462116021	2626.75447548119	2068.59980234079	2798.34571698988	1022.07758502748	2496.38847142007	2425.72416962065	4251.9042675402	2584.15526193612	4287.36776066315
AKR1B15|441282	2.22057063666549	649.384599284382	144.600394993827	25.7849160643564	810.065914082531	210.260352813783	1177.26585036251	83.7055294542056	185.743139608405	1491.83208645277	114.511081561328	1480.47810317928	330.171923794253	773.167749726818	264.913097974658	14.1673998678318	299.99935339575	1366.43098098299	315.006688456319	9.53442661945042	966.224328198659	6.84606554160454	965.436515505044	6.30120901732399	126.699779687918	424.749551175074	227.703405801284	71.7379760877063	237.712570469968	105.372251309439	75.5161543764527	190.073867520868	131.977196483699	1221.65007768051	1.87932040554597	72.1372145022826	1143.92817496656	1395.26093930695	367.30359250397	345.663277919766	571.6721568144	391.826767703522	1013.88026785574	469.248237051168	96.2794451787355	90.4974142761963	51.7417897629785	11.6213033038828	177.207674253196
ALB|213	77.7199722832923	0	0	3.51612491786678	2.28402043444323	24.858366835127	0.971341460695136	1.05956366397729	3.7650636407109	599.178460952341	1.4680907892478	2.08518042701308	2.89624494556362	2.07283579015233	1.82070857714542	1.49130524924545	1.05262931016053	0	1.03280881461088	2.3836066548626	0	0	1.15898741357148	1.2602418034648	8.98579997786654	3.49109220143896	0.692107616417276	1.1478076174033	278.148213900427	2.05270619433972	5.20801064665191	0	3.56695125631619	5.06908745925522	0.939660202772986	2.82891037263853	1.44984559564837	0	0	0	692.559352030093	384.665442967427	1.80888540206198	2.38803174071841	3.43855161352627	2672.62472378723	0	0	1.32244533024773
ALDOA|226	43602.3848313514	84201.0083559701	65106.3278459705	107115.229497894	42941.1068478223	54639.726068894	76261.9607620966	59371.5903473032	63610.7502098107	49447.8478637177	61330.9608116161	44221.4639058798	66675.9030142929	46378.6643867632	48532.8078323882	25471.4936571123	91585.0657598267	79221.5702415173	61264.1532650883	57755.9810506483	84246.439869685	50677.3155651734	97147.4839929752	56460.7231579281	45159.9349487639	53484.6962234454	75931.8187047558	62727.6862910904	81464.3429645638	77990.5191477434	52124.3745570156	43274.351756121	63705.7494378071	90660.6292087797	40259.7413878086	41721.4774032662	91820.1714180066	134879.69075466	149571.167976305	57020.4544813542	91974.8193954614	63670.3151822361	89166.2925665422	116035.656297378	82610.0563310974	85769.9080478115	46455.9574508764	132917.071814982	49481.9369218794
ALG1L|200810	86.6022548299542	399.110826713467	202.015257711964	1453.33163271827	1345.28803588706	292.085810312743	233.121950566833	201.317096155684	355.171003440395	1161.67252633617	288.479840087193	526.508057820802	647.31074533347	876.809539234434	163.863771943087	386.248059554572	577.893491278128	221.243654694579	215.857042253674	20.2606565663321	1005.52053293401	141.028950157053	8902.18232364255	422.81112506244	232.732219426743	370.05577335253	440.180444041387	250.795964402621	1336.82687826152	1959.65018019632	1359.29077877615	359.317722162737	250.875571694239	842.735790101181	957.513746625673	287.134402822811	751.744941343677	1760.40725955775	1281.98958161891	604.411222952192	353.623290677682	345.789680114336	450.412465113433	333.130427830219	372.509758132012	347.234643907579	206.967159051914	1022.67469074168	68.7671571728821
ALG1L2|644974	2.96076084888732	0	0	3.51612491786678	0	5.1788264239848	0.971341460695136	1.05956366397729	0	0	0	0	0	2.07283579015233	0	0.745652624622726	0	1.25706621985556	2.06561762922176	0	0	0	3.47696224071445	2.5204836069296	7.18863998229323	1.16369740047965	0.692107616417276	1.1478076174033	3.67596758458714	0.684235398113241	3.90600798498893	0.867917203291636	0	0	4.69830101386493	1.41445518631927	0.724922797824183	0	0	1.99805362959402	4.51914748469881	1.02304639087082	0	2.38803174071841	0	0	5.44650418557669	0	0
ALKBH4|54784	565.505322137479	625.684431427288	558.20005420411	1374.80484288591	580.14119034858	431.914123760332	397.278657424311	598.653470147166	1084.33832852474	654.884394963783	557.14045451954	714.174296251979	569.112131803252	708.909840232096	520.722653063589	297.515397224468	382.104439588271	604.648851750525	312.941070827097	529.160677379498	998.585908568949	653.114652669073	1171.73627512077	492.124424253004	365.722059099168	649.343149467647	402.114525138437	603.746806754136	711.91238888171	1131.7253484793	489.553000785279	565.014099342855	531.475737191112	490.434211682943	626.753355249582	613.166323269402	484.973351744378	1271.31218839613	1101.91077751191	661.355751395621	585.229599268496	686.464128274317	647.580973938189	654.320696956845	679.687035607025	558.723166400864	277.771713464411	932.873710666227	329.288887231685
ALX1|8092	1.48038042444366	0	0	2.34408327857785	0	5.1788264239848	1.94268292139027	1.05956366397729	1.2550212135703	13.5868131735225	4.4042723677434	14.5962629890915	2.89624494556362	9.32776105568547	8.19318859715437	89.4783149547271	0	3.77119865956668	2.06561762922176	2.3836066548626	0	4.10763932496272	47.5184839564308	20.1638688554368	1.79715999557331	4.65478960191862	0	4.5912304696132	22.0558055075228	276.431100837749	174.468356662839	6.07542042304145	61.8271551094806	2.53454372962761	64.836553991336	53.7492970801321	0	0	0	2.99708044439103	0	0	0	88.3571744065813	2.29236774235084	0	53.5572911581708	147.907496594872	1.32244533024773
AMBN|258	0	0	0	0	0	0	0	0	0	0	0	1.04259021350654	0	0	0	0	1.05262931016053	0	0	1.1918033274313	0	0	0	0.630120901732399	0.898579997786654	0	0	0	0	2.05270619433972	1.30200266166298	0	0	0	0.939660202772986	1.41445518631927	0	0	0	0.999026814797011	0	0	0	0	0	0	0	0	1.32244533024773
AMICA1|120425	450.035649030873	126.084892999741	1053.66905469766	540.311195712195	395.896875303493	464.022847589038	249.63475539865	862.484822477511	220.883733588373	240.486593171348	233.4264354904	444.143430953785	353.341883358762	281.905667460716	93.7664917229889	772.496119109144	283.157284433181	619.733646388791	1498.60559000039	82.2344295927598	360.600466983231	382.010457221533	320245.607181004	1387.52622561474	292.038499280663	572.53912103599	280.303584648997	224.396389202345	417.834982114738	544.65137689814	1347.57275482118	381.88356944832	506.507078396899	239.514382449809	567.554762474883	2184.62603527011	160.932861116969	264.647333025808	385.883151657867	1165.86429286811	109.589326503946	249.623319372479	1237.27761501039	241.19120581256	318.639116186767	303.953271862442	310.450738577871	98.2528370237362	1502.29789516142
AMMECR1L|83607	1316.05819733042	2171.88338242412	1634.19711106994	1037.2568507707	1535.62307209066	1536.03991735389	1903.82926296247	940.89253361183	2172.44172069019	1842.37186632965	1366.05847939508	1140.59369357615	1710.23264035532	2009.61429855268	2263.14076139175	1916.3272452804	1735.78573245471	1387.80110672054	1916.8931599178	1767.44433458062	1419.28645338272	1473.2733045533	1191.43906115148	875.237932506302	2057.74819493144	1810.71315514634	1783.56132750732	2014.40236854279	2060.99249242519	1117.35640511892	1157.48036621839	1570.93013795786	1690.73489549387	1938.92595316512	1205.58404015774	914.445277955406	2493.00950171736	936.315564312828	1000.43780059447	1028.99761924092	2267.48225044763	1720.76402944471	1588.20138301042	1005.36136284245	1614.97307448617	1842.40931455778	2200.38769097298	1044.86081523092	1588.25684162753
ANAPC1|64682	1991.85186108895	1846.71707942478	1787.30341165164	653.999234723221	1492.98802398106	1682.08282251026	1771.72682430793	1063.80191863319	1415.6639289073	1233.68263615584	1545.16555568331	715.216886465485	1345.3057772143	2040.70683540497	1394.66277009339	1395.11606066912	1161.05012910706	1430.54135819563	1730.98757328784	848.563969131087	772.054845976919	687.344980377096	596.878517989313	1935.1012892202	1754.92673567734	2202.87917910799	2474.97683630818	3822.77326976169	1373.58655410739	861.45236622457	1078.05820385695	1955.41745901606	1706.19168427124	1500.44988793955	1669.7761803276	944.85606446127	2451.68890224139	577.869176543695	525.944443741093	946.07839361277	1757.94837154784	2229.21808570751	777.820722886651	563.575490809546	859.637903381567	1398.77525109512	2517.19268443403	1019.50524438608	1888.45193159376
ANGPTL5|253935	2.96076084888732	0	2.12647639696804	0	3.80670072407205	1.03576528479696	0	0	0	0	0.7340453946239	0	0	1.03641789507616	0	0	1.05262931016053	0	14.4593234045523	61.9737730264277	0	0	0	0	0	0	2.7684304656691	0	0	0.684235398113241	0	0.867917203291636	3.56695125631619	0	0.939660202772986	0	0	0	0	0	0	0	5.42665620618594	1.19401587035921	0	0	0	0	10.5795626419819
ANKRD12|23253	1287.19077905376	2888.57645842265	1688.42225919262	1068.9019750315	1752.60501336277	2159.57061880166	2032.04633577423	1664.57451610832	3112.45260965435	1790.74197627026	2677.79759958799	2036.17868697827	1313.4470828131	1446.83938152632	1958.1720747199	3112.35405517526	3345.25594769015	2038.96140860572	2749.33706449417	945.100038653023	1379.99024864737	952.972323391352	1365.28717318721	4918.09363802137	2046.06665496021	1581.46476725185	2418.91611937838	1417.54240749308	1205.71736774458	849.820364456645	1794.15966777158	2087.34087391639	1967.76810973443	1812.19876668374	2381.09895382675	3394.69244716624	2809.07584156871	3135.5684014197	2052.32668807666	1201.8292582008	1750.03986344962	1532.52349352448	1933.69849480426	863.273474269707	1994.35993584523	1690.9245123998	1829.11765565617	2046.4058636019	2622.40908988125
ANKRD13A|88455	1611.39409200693	2327.35648356665	2580.47910772072	1497.86921501125	2953.99976187991	3365.20141030532	3225.82499096855	2210.24980305662	2676.96024854545	1115.47736154619	4002.0154914895	4537.35260918045	2736.95147355762	1653.08654264648	4001.91745256562	2761.15166897795	1927.36426690392	3371.45160165261	4160.15390525263	4609.89527050428	3067.41551081249	1237.7686499221	988.616263776474	2910.52844510195	3013.83731257644	2070.21767545331	2969.14167443011	4039.70890945092	1954.38943247216	1842.64592711896	3782.31773213095	2652.35497325924	2442.17262682448	2855.1635114255	1828.57875459623	4113.94290940959	7696.50534449935	5649.71806516488	2073.76464094654	2540.5251900288	5346.1514743987	3457.89680114336	1966.25843204137	1383.86439374632	2538.79727465356	1602.39443321656	3220.69947507102	2690.85995590813	2939.79596914071
ANKRD17|26057	4755.72211352526	7695.91850655564	4333.75889702087	1416.99834190031	6064.83559359158	5843.78773682445	7030.5694925114	3275.11128535379	4501.76109307667	4682.01581959584	4777.16742821234	3792.94319673679	3443.63524027515	9428.29359150786	3172.58469567589	5560.33162181167	6789.45905053539	4791.9364300894	6572.79529618365	3178.53947425928	3599.07004546725	1967.55923665714	1840.47201275151	5207.31913191654	6935.2404229174	5505.45240166925	6758.4308743147	6071.90229606346	3504.42243063974	1856.33063508122	3679.45952185957	3750.27023542316	7584.52735468032	5105.83834333482	3858.24479258588	4370.66652572653	4730.84617860062	2994.86981930472	2994.16741749345	2537.52810958441	3463.92654702164	5189.91434088765	5883.39977020659	2226.83959821992	4480.43275242473	4083.20398544012	3274.25676622919	6344.17512180146	6686.28358973253
ANKRD22|118932	2976.30484334398	3249.76701656476	695.357781808549	8021.45297929341	2542.87608368013	1509.11001994917	3059.72560118968	4397.18920550574	357.681045867536	3593.71208439669	1695.64486158121	2246.78191010659	1908.62541912643	1502.80594786044	41.8762972743446	49.2130732250999	2336.83706855637	5174.08456092549	2788.58379944938	119.18033274313	3462.68909962103	56.1377374411572	1172.89526253434	1786.39275641135	903.072897775587	751.748520709857	315.601073086278	202.588044471683	2019.33152646654	4363.36913376814	1717.34151073347	575.429105782355	1647.93148041808	4249.16256272069	5123.96708572109	2334.55828501995	830.036603508689	3452.14021117842	10483.1589533721	2543.52227047319	3944.08596727089	1306.43024114203	1440.77722274237	1903.26129735258	397.725803297871	632.498232386894	80.7898120860542	2204.87818138212	2196.58169354148
ANKRD40|91369	1826.04925355126	1014.36718428363	2128.60287336501	1112.26751568519	2041.15292824743	2383.2959203178	3396.78108805089	1250.2851234932	2289.15869355223	2283.94329446913	1476.89933398329	2943.23217272896	2014.3383596395	2924.77129990493	2145.70505816587	1425.68781827865	2313.67922373283	1895.65585954219	2189.55468697507	2933.02798880843	1569.53664795907	2630.25838108446	1867.12872326366	1874.60968265389	2641.82519349276	1816.53164214874	2574.64033307227	2521.73333543505	2068.34442759436	1662.69201741517	1665.26140426695	3601.85639366029	2152.06059131077	1563.81348118024	1735.5523945217	1980.94448844013	3781.92223624876	1891.05594295024	1503.51509460769	1606.43511819359	2912.59055388839	2208.75715789009	2431.1419803713	1199.985949711	2596.10646821233	1893.56002697476	3321.45980250418	1640.71673008454	2314.27932793353
ANKRD43|134548	730.567739462947	0	22.3280021681644	345.752283590233	1.52268028962882	17.6080098415483	0	7.416945647841	18.8253182035545	4.07604395205674	16.8830440763497	3.12777064051961	0	45.6023873833512	3.64141715429083	172.991408912472	3.15788793048158	8.79946353898892	8.26247051688705	27.4114765309199	6.93462436506214	9.58449175824635	9.27189930857186	17.0132643467748	4.49289998893327	8.14588180335758	1.38421523283455	2.86951904350825	25.73177309211	122.47813626227	22.1340452482706	4.33958601645818	13.0788212731594	3.80181559444142	42.2847091247844	88.4034491449541	7.24922797824183	11.7248818429156	1.4291968579921	7.99221451837609	70.0467860128316	9.20741751783734	0	5.97007935179603	16.0465741964559	0	20.8782660447106	246.160333618608	7.93467198148639
ANLN|54443	2831.2275617485	4715.38539684747	4299.73527466938	1445.12734124325	2399.74413645502	4252.85225937632	4081.57681784096	5531.98188962541	2557.73323325627	9285.22812278526	3325.95968304089	1867.27907239021	3815.80271578007	7758.62436254016	6763.02200980665	3581.36955606295	4398.93788716083	2514.13243971112	2336.21353864981	4464.49526455766	2253.7529186452	2735.68779042517	1024.54487359719	2763.7102749983	3737.19421079469	4921.27630662846	5766.64065998874	5431.99954936112	2161.46893973724	1737.27367580952	3051.89423893802	4346.52935408451	4136.47447357467	3064.26336911978	7819.85220747679	3086.34121654864	6709.88541666063	906.165868145331	2543.97040722594	3521.56952215947	3942.95618039972	11549.1707065406	4133.30314371162	2340.27110590405	543.29115493715	2107.015884561	3993.19531872531	4205.85531388703	1850.10101701658
ANO4|121601	536.637903860827	5.68804028570262	17.0118111757443	428.967239979747	57.1005108610807	15.5364792719544	5.82804876417082	11.6552003037501	41.4157000478199	9.51076922146573	2.2021361838717	6.25554128103923	0	25.9104473769041	46.4280687172081	111.102241068786	762.10362055622	16.3418608581223	19.6233674776068	179.962302442127	16.180790185145	1.36921310832091	2.31797482714296	198.488084045706	14.3772799645865	17.4554610071948	397.269771823516	8.03465332182311	18.3798379229357	172.427320324537	3.90600798498893	2.60375160987491	11.889837521054	11.4054467833243	641.787918493949	132.251559920851	774.217548076227	40.1995948899962	0	3.99610725918805	11.297868711747	6.13827834522489	4.52221350515495	44.1785872032907	95.13326130756	3.93467018592158	3.63100279038446	5.28241059267399	2.64489066049546
AP2S1|1175	4489.25363712541	6449.28967727249	3006.83762531281	10548.3747536003	5914.09024491833	4918.84933750076	5568.70059416522	9123.90271050841	4341.11837773967	6955.08966352615	6539.61042070432	6417.14276413274	5921.37279120483	3821.27277914581	5389.29738835043	2667.94509090011	4267.35922339077	5917.01069686012	4117.80874385358	8371.22657187747	8039.54118056204	8891.66992543597	28578.3116438456	2906.11759878982	3534.11513129491	3516.69354424952	3264.67162664029	5108.31780125339	5700.20040116646	8575.52224455325	4822.61785879967	3684.308527973	4296.9872801089	8452.70333830809	2662.99701465864	3249.71079056851	2632.91960169743	13125.1677315838	15829.7843991205	6271.89034329564	4318.04542162972	5148.99248525281	4177.62083606214	8550.34764764228	4302.77425239253	7175.85475157448	2747.76136162344	4670.70744604234	3198.99525386926
AQP7|364	0	0.94800671428377	15.9485729772603	4.68816655715571	6.85206130332968	2.07153056959392	7.77073168556109	12.7147639677274	0	0	4.4042723677434	3.12777064051961	2.89624494556362	3.10925368522849	0	3.72826312311363	1.05262931016053	7.54239731913336	48.5420142867114	3.57540998229391	2.31154145502071	4.10763932496272	5.79493706785741	0.630120901732399	4.49289998893327	18.6191584076745	26.9921970402738	5.7390380870165	2.45064505639143	2.05270619433972	26.0400532332595	6.94333762633309	7.13390251263238	7.60363118888284	9.39660202772986	1.41445518631927	12.3236875630111	15.0748480837486	0	1.99805362959402	19.20637680997	1.02304639087082	50.6487912577354	2.38803174071841	20.6313096811576	3.93467018592158	42.6642827870174	5.28241059267399	11.9020079722296
AREG|374	218.35611260544	4621.53273213338	1305.65650773838	48.053707210846	1700.07254337058	928.045695178076	10970.3304570909	5979.11775582382	461.847806593871	26297.2768973527	1972.37997535442	1194.80838467849	2296.72224183195	137.84358004513	1522.11237049357	598.013404947426	2617.88909436923	967.940989288782	2924.91456297802	30.9868865132139	919.993499098244	988.571864207695	3000.61841373657	387.524354565425	1682.14175585662	865.790865956863	3306.19808362533	3843.43380687495	963.103507161831	387.961470730207	1076.75620119528	2312.13142956892	4028.27695213308	3564.83575572124	18.7932040554597	579.21939879774	1614.40307075445	941.340513674077	1590.69610294521	1796.25021300503	5648.93435587352	4345.90106841922	1075.38237152585	2503.85128014326	520.367477513642	8379.86382846648	2369.22932072586	12.6777854224176	2425.36473567434
ARHGEF10|9639	149.51842286881	534.675786856046	1072.80734227038	127.752538682493	618.2081975893	1358.92405365361	910.146948671343	450.314557190346	1656.6280019128	881.784174961608	767.811482776599	316.947424905988	521.324090201452	362.746263276657	1784.29440560251	808.287445091035	834.735042957296	416.088918772191	1271.387650786	3245.28046059544	561.704573570034	681.868127943812	317.562551318586	579.081108692075	1355.05863666227	1456.94914540053	1597.38437869107	1503.05407498962	1619.87638227473	170.374614130197	414.036846408827	956.444758027383	1076.03029565538	200.228954640581	505.537189091866	349.370431020859	1209.17122677074	361.796354009966	160.070048095115	645.371322358869	649.627450925455	923.810890956346	336.452684783528	343.876570663452	1051.05060986786	960.059525364865	1090.20858781293	185.940852862125	952.160637778367
ARID1A|8289	5509.97593977931	5894.70574941648	5939.24857673173	2992.22230510463	4544.43932439721	6894.05373560857	5449.22559449972	3085.44938950186	6625.25698643762	1702.42769064237	6844.97330486787	5488.19488389842	3288.68613568749	5154.10619221376	4720.18698624949	7592.98067653322	6394.72305922519	4708.97005957893	6322.85556304782	3340.62472678994	2665.20729763888	3171.09755887122	3138.53791595157	7896.67514051042	8124.96033998693	5709.09944675319	7061.57401030547	8329.63987949575	4037.43773040488	3642.86925955489	5981.40022767972	6437.34189681407	6611.93864545811	5818.04513136018	4779.11179130341	6222.89559221161	6440.93905866786	3892.66077184796	1689.31068614666	3065.01426779723	3913.58172174917	6527.0359737558	5300.0342280416	2088.33375725825	6506.88583666287	4070.41630733587	5593.55979858726	12011.1452056221	8582.67019330778
ARL11|115761	53.2936952799718	122.292866142606	187.129922933187	48.053707210846	71.5659736125545	176.080098415483	49.538414495452	148.33891295682	67.7711455327963	91.0316482626006	113.777036166704	299.223391276376	147.708492223745	234.230444287213	36.4141715429083	24.6065366125499	53.6840948181868	133.249019304689	178.675924927683	112.029512778542	152.561736031367	84.8912127158963	83.4470937771467	246.377272577368	313.604419227542	179.209399673867	75.4397301894831	75.1813989399162	443.566755206848	88.266366356608	97.6501996247233	269.054333020407	148.622969013174	121.658099022125	84.5694182495687	140.738291038767	35.5212170933849	234.497636858311	271.547403018499	197.807309329808	120.887195215693	58.3136442796365	96.7753690103159	71.6409522215524	468.789203310748	112.138100298765	173.380383240858	49.6546595711355	273.746183361281
ARL15|54622	292.375133827623	713.849055855679	547.56767221927	166.429912779028	478.882951088263	529.276060531246	514.810974168422	220.389242107275	1157.12955891182	754.068131130497	523.374366366841	817.390727389126	292.520739501926	525.463872803615	454.266789997781	637.53299405243	843.156077438581	429.916647190602	838.640757464036	600.668877025376	443.815959363977	286.16553963907	266.567105121441	824.82826036771	719.76257822711	505.04467180817	310.06421215494	239.89179203729	580.802878364768	251.114391107559	329.406673400733	532.033245617773	915.517489121155	534.788726951426	843.814862090141	496.473770398062	619.808992139676	378.546185214131	224.38390670476	299.708044439103	363.791372518255	298.729546134278	1299.68416138153	168.356237720648	1012.0803582479	289.198258665236	787.019854815831	446.89193614022	842.397675367805
ARL6IP6|151188	1528.49278823808	658.86466642722	875.045037352348	959.902102577631	812.349934516975	921.831103469294	1063.61889946117	704.609836544895	914.91046469275	2527.14725027518	1080.51482088638	548.402452304439	1115.05430404199	1374.29012887099	1289.06167261895	2679.87553289408	1817.89081864723	536.767275878324	779.770655031216	887.89347893632	441.504417908956	817.420225667582	732.480045377177	720.858311581864	997.423797543186	809.93339073384	1189.04088500488	1680.96425568713	1070.93188964305	1016.08956619816	946.555935028985	1464.17632195299	1120.02269448328	923.841189449264	1543.86171315602	1013.45714099775	1784.03500544531	187.598109486649	290.126962172396	999.026814797011	1189.66557534696	1660.40429238333	1207.43100587637	528.949030569129	668.225196895271	1457.79530388394	1621.24274590666	975.132995407619	1036.79713891422
ARMC3|219681	0	0	0	0	0	0	0.971341460695136	4.23825465590914	0	2.71736263470449	0	2.08518042701308	14.4812247278181	2.07283579015233	6.37248002000896	0	1.05262931016053	0	0	0	0	8.21527864992544	0	0	0	0	0.692107616417276	0	2.45064505639143	0.684235398113241	71.6101463914638	0	1.1889837521054	0	0.939660202772986	1.41445518631927	0.724922797824183	1.67498312041651	0	0	1.1297868711747	3.06913917261245	0	1.19401587035921	0	0	0	17.9601960150916	1.32244533024773
ARPC2|10109	11935.567172077	21956.7835095264	18245.1674859858	17463.420425405	27651.1127195145	14730.6538803824	27580.2694349777	16415.8198460001	20517.0867994473	17411.501081869	22725.3113721613	12902.0538921434	24564.5015057979	10286.4476086309	27059.3708735352	16151.5815019529	23649.4227113765	15234.3855184295	20370.0882505704	20090.2286905095	17193.2453424441	13299.166921121	17551.7053911265	11822.958479205	15260.5841024107	18041.9644970366	27666.3098586642	23329.1898237221	12156.4248022297	22776.8279323936	11543.555598304	14481.198536921	19877.430367698	29092.7602005305	10960.1966051441	13710.3141209926	30930.2810147644	16645.9822506993	28060.8511098169	23326.2770986954	24928.7473124698	20517.1953689142	26585.1887541049	22164.516601478	19447.3017422334	21350.504096357	18935.679551855	9486.15294232396	19082.8861154748
ARPC3|10094	5458.902815136	9182.39303455259	6047.6988729771	9369.30086447568	10294.8414381804	5475.05529543673	8931.48473109178	9991.6853513058	5832.08357946119	14192.7850410616	9072.8010775514	11915.7635501662	13050.4797247097	7865.375405733	8357.05236909746	4580.5440730574	6771.56435226266	9889.3399516037	6489.13778220017	9640.4971155918	18845.9974827839	4803.19958398974	10506.2209040255	6318.22228167076	4632.1798885902	5739.35557916566	7124.55580339944	6361.14981564909	6282.22860205942	9384.2884851231	9030.69046129441	7464.08794830807	5157.81151663321	8592.1032434376	5748.84112056513	7628.86404741296	9147.80078574336	20237.1460608722	18410.9139246542	8447.77074592353	10868.5497007006	6159.76231943318	7172.23061917575	8009.45845836956	5100.51822673063	9880.94050439556	4969.93506933873	9817.88832754388	4747.57873558936
ARPC5L|81873	1490.00289720255	4904.98673970422	2458.20671489505	3254.75963230535	3780.81515914836	1981.41898981658	5282.15486326015	7433.89866646464	2136.04610549665	3433.38768894913	3322.28945606777	4184.95711701524	5434.80364035014	4053.43038764287	3137.08087842155	2254.1078842345	2819.99392192005	4333.10725984212	3128.37789945636	2130.94434944717	6580.95852244397	4391.06643838515	5021.89246300523	2315.06419296483	1834.90035548035	2690.46838990896	2628.62472715281	3794.07807932661	3666.16500436158	4980.54946286628	4245.83067968297	2886.69261814798	2253.12421023973	4681.3022686222	1653.80195688046	2413.06054786067	3776.12285386617	5071.84888862119	8600.90669139646	4076.02940437181	7621.54223294455	3973.51218214225	4107.97874808275	5225.01344869189	1907.2499616359	5710.19010731869	1599.45672916435	2137.2633257959	1638.50976417694
ARRDC5|645432	2.96076084888732	0	10.6323819848402	2.34408327857785	6.09072115851527	3.10729585439088	0.971341460695136	5.29781831988643	1.2550212135703	2.71736263470449	5.1383177623673	6.25554128103923	1.44812247278181	5.18208947538082	0.910354288572708	5.21956837235908	3.15788793048158	6.2853310992778	4.13123525844353	3.57540998229391	6.93462436506214	4.10763932496272	1.15898741357148	20.7939897571692	5.39147998671992	4.65478960191862	0.692107616417276	2.2956152348066	1.22532252819571	10.9477663698119	16.9260346016187	0	7.13390251263238	2.53454372962761	15.0345632443678	26.1674209469064	1.44984559564837	11.7248818429156	5.7167874319684	12.9873485923611	6.77872122704822	3.06913917261245	4.52221350515495	8.35811109251445	3.43855161352627	1.96733509296079	1.81550139519223	1.0564821185348	14.5468986327251
ARSD|414	1914.13188880566	1796.47272356774	1807.50493742283	1540.06271402565	598.413353824126	1753.55062716125	1317.1390207026	573.223942211711	2254.01809957226	592.38505436558	204.798665100068	1677.52765353202	634.277643078433	1122.44058036748	1278.13742115608	626.34820468309	1112.62918083967	1152.72972360755	1383.96381157858	3646.91818193978	1460.89419957309	2326.29307103722	3238.21083351872	1882.80125437641	1810.63869554011	1402.25536757798	759.934162826169	635.311516232727	1452.00719591192	1813.22380500009	2511.56313434788	772.446310929556	1567.08058527491	838.933974506739	3503.05323593769	1934.2674672916	1120.00572263836	3611.26360761799	954.703501138723	1587.45360871245	707.246581355364	451.16345837403	1531.22149284547	1412.52077463494	1830.45564226715	1951.5964122171	1621.24274590666	1076.55527878696	2307.66710128229
ARSK|153642	347.149209532039	197.185396571024	202.015257711964	529.762820958595	164.449471279912	390.483512368454	205.924389667369	120.790257693411	422.942148973191	346.463735924823	312.703338109781	230.412437184945	347.549393467635	139.916415835282	541.660801700761	441.426353776654	405.262284411802	191.074065418045	202.430527663733	489.831167574265	277.384974602486	425.825276687802	154.145326005007	686.201661986582	194.093279521917	242.049059299768	170.950581255067	196.849006384666	176.446444060183	406.435826479265	273.420558949225	195.281370740618	365.018011896357	272.463450934968	400.295246381292	326.73914803975	187.755004636463	155.773430198735	230.100694136728	254.751837773238	107.329752761597	396.941999657876	96.7753690103159	251.937348645793	349.586080708504	254.769894538422	468.399359959595	395.124312332015	277.713519352024
ASAH2|56624	14.8038042444366	16.1161141428241	29.7706695575526	0	17.5108233307314	7.25035699357872	12.6274389890368	8.47650931181829	5.0200848542812	8.15208790411348	20.5532710494692	5.21295106753269	13.0331022550363	5.18208947538082	5.46212573143625	4.47391574773635	5.26314655080263	7.54239731913336	4.13123525844353	8.34262329201911	25.4269560052279	6.84606554160454	13.9078489628578	8.82169262425358	8.98579997786654	8.14588180335758	9.68950662984186	9.18246093922641	4.90129011278285	0.684235398113241	9.11401863164084	32.1129365217905	11.889837521054	8.87090305369664	22.5518448665517	9.90118630423486	52.1944414433411	5.02494936124952	5.7167874319684	3.99610725918805	10.1680818405723	22.5070205991579	4.52221350515495	14.3281904443105	4.58473548470169	2.95100263944118	2.72325209278834	13.7342675409524	1.32244533024773
ASB13|79754	1113.98626939386	1374.60973571147	894.183324925061	1217.75126322119	1034.66125680278	1015.04997910102	323.45670641148	384.621610023755	1352.91286822878	2264.9217560262	478.597597294783	1275.0878311185	635.725765551215	1172.18863933114	933.113145787026	388.48501742844	663.156465401131	1043.36496248012	737.425493632169	931.990202051278	522.408368834681	833.850782967433	815.927139154323	502.206358680722	830.287917954868	1004.27085661394	728.097212470974	1432.46390651932	540.36723493431	953.139909571744	869.737777990869	508.599481128899	1221.08631341224	746.423128375332	360.829517864827	1242.59888118148	529.918565209477	743.692505464929	585.970711776761	929.094937761221	732.101892521208	832.759762168844	829.373956845418	1116.40483878586	1495.76995188393	1333.85319302742	1046.63655432832	907.518139821392	1087.05006146364
ASCC3|10973	2368.60867910986	6323.20478427274	4896.21190401891	1300.96621961071	4096.77131924634	4434.11118421579	6161.21888518925	2764.40159931674	4772.84567520786	2755.40571159036	3029.40534361284	2445.91664088634	3750.63720450489	2803.51040618102	4272.29267627172	3015.4192139743	6308.40745579203	4460.07094804753	5423.27908552174	2183.38369585415	1629.6367257896	2794.56395408297	2980.91562770585	4572.78738387202	4103.81484989165	3780.8528541584	7500.37023911402	3670.68876045576	2027.90878416391	940.823672405706	2617.02534994258	3731.17605695074	3350.55621343301	6354.10113017642	2297.46919577995	4142.93924072913	4158.88209111734	2673.27306018475	2010.87997919489	1713.33098737687	4457.00920678421	5742.35939195789	4533.97126026835	2245.94385214567	1606.94978738794	3071.01008011179	2410.07810211768	4352.70632836337	3604.98597025532
ASCL4|121549	333.825785712046	1.89601342856754	1.06323819848402	560.235903580107	2.28402043444323	2.07153056959392	0.971341460695136	2.11912732795457	0	0	0	10.4259021350654	0	1.03641789507616	0.910354288572708	140.928346053695	1.05262931016053	1.25706621985556	3.09842644383265	4.76721330972521	0	4.10763932496272	2.31797482714296	39.6976168091411	0.898579997786654	0	0	2.2956152348066	9.80258022556571	120.42543006793	2.60400532332595	0	0	0	404.993547395157	416.557052371024	0.724922797824183	1.67498312041651	0	0	1.1297868711747	3.06913917261245	1.80888540206198	0	1.14618387117542	0.983667546480395	4.53875348798057	2.1129642370696	5.28978132099093
ASTE1|28990	403.403665660898	368.774611856386	467.824807332969	417.246823586858	336.512344007969	279.656626895179	219.523170117101	199.19796882773	406.626873196778	576.080878557353	739.917757780891	552.572813158465	334.516291212598	357.564173801276	392.362698374837	469.015500887694	389.472844759394	323.066018502879	274.727144686495	374.226244813429	279.696516057506	357.364621271757	613.104341779314	481.412368923553	340.561819161142	293.251744920873	368.201251933991	356.968169012427	468.073205770763	531.650904333988	712.195455929649	401.845665124028	263.954392967398	249.65255736832	758.3057836378	593.363950660932	490.772734126972	318.246792879136	205.804347550863	230.77519421811	299.393520861296	381.596303794814	198.072951525787	309.250110423035	373.655942003188	142.631794239657	413.934318103828	489.151220881612	435.084513651504
ATAD3A|55210	2180.60036520551	3045.94557299375	2582.60558411768	4248.65094242236	2293.156516181	2073.60210016351	3275.363405464	2282.30013220707	1913.90735069471	1071.99955939092	2370.9666246352	2209.24866242035	2813.70196461506	1678.99699002338	2308.65847582039	2175.81435864911	1766.31198244936	2754.23208770353	1843.56373408042	2068.97057642074	3686.90862075804	3483.27814756839	8012.07999001965	1247.63938543015	2938.35659276236	2754.47174693534	3181.61871267022	5628.84855574579	2845.19891047045	4744.48825051721	2381.36286818159	2038.73751053205	1916.6418083939	3540.75759028977	2367.94371098792	1671.88603022937	3291.87442491961	2684.99794202766	5725.36261311636	2656.41230054525	3049.29476530052	4531.07246516684	1889.38080245374	3173.69418341477	1987.48283261818	4339.9412150715	1752.8665970581	1457.94532357802	1504.94278582192
ATF5|22809	22034.7224276317	3406.18812442158	1828.76970139251	15619.7989268035	1658.9601755506	2608.05698711874	2058.27255521299	2247.33453129582	1665.41315040779	1019.01098801419	1788.86862669844	1926.70671456008	3107.67082658977	1704.90743740029	1482.05678179637	25576.6306771841	1533.68090490389	2128.21311021546	2546.90653683043	1968.85909691651	2364.70690848619	1191.21540423919	4201.32937419662	11870.2175468349	1230.15601696993	2692.79578470992	1198.73039163472	1664.32104523479	1982.57185062066	17966.6530836575	10896.4602754575	1716.74022811086	2117.58006249971	2084.66221761871	6212.09360053221	6287.25330318914	1355.60563193122	3487.31485670717	4033.19353325371	2487.57676884456	1195.31450970284	1769.87025620651	2379.58874641253	1640.57780587355	3041.97199409957	2109.96688720045	1206.40067710524	2293.62267933905	1493.04077784969
ATF7|11016	1886.74485095345	2720.77926999442	2634.7042558434	884.891437663139	1334.62927385966	2346.00837006511	2144.72194521486	1225.91515922172	3767.57368313804	781.241757477542	2241.04058978677	2087.26560744009	1669.68521111743	1426.1110236248	2038.28325211429	3632.81958716192	2291.57400821946	2527.96016812953	2448.7896994424	3240.51324728571	1997.1718171379	1269.26055141348	653.668901254316	1933.84104741673	3472.11311144763	1879.37130177464	3900.02641851135	2148.69585977898	1743.6339576225	1263.09854491704	2260.27662064693	2065.64294383409	2861.88389131769	2131.55127661682	2069.13176650611	2418.71836860595	3835.56652328775	2065.25418747355	1309.14432192076	1108.91976442468	1637.06117633215	1920.25807566452	1886.66747435064	1890.12712277862	3044.26436184192	2024.38781065665	2238.51322027202	3668.10591555282	3516.38213312872
ATG3|64422	2837.8892736585	2279.00814113818	2172.19563950285	3292.26496476259	3132.15335576648	1443.85680700696	1932.96950678332	2822.67760083549	1513.55558356578	4451.03999564596	2681.46782656111	2223.84492540945	2719.57400388424	2741.32533247645	1418.33198159628	1934.96856089597	1616.83862040657	2609.66947242014	1706.20016173718	2382.41485153517	1902.39861748205	1440.41218995359	4618.56484308236	2337.7485454272	1449.40953642987	1687.3612306955	2141.38096519505	1394.58625514501	2015.65555888195	2934.00138710958	3342.24083248886	2198.43427593771	1743.05018058651	1885.70053484294	1936.63967791512	2468.22430012712	2263.2089748071	1778.83207388233	1823.65519079792	2143.91154455439	3030.08838849056	2492.14100816131	1726.58111626816	2101.4679318322	1870.57207775829	1783.38926176896	1739.25033659416	2223.89485951575	1764.14207055047
ATG9A|79065	3165.79353767277	3846.06323984925	4162.57754706494	4562.75810175179	5597.37274467554	4932.31428620312	5083.02986381765	2406.26908089242	5870.98923708187	952.435603463925	5281.45661431896	4179.74416594771	5166.9009828855	2315.35757760015	4690.14529472659	3331.57592681434	7492.61542972262	3301.0558933407	4897.5793988848	4062.85754321331	3735.45099131347	5396.0688598927	9743.60718589545	1877.76028716255	5679.92416600944	5407.70182002896	6088.47070162278	6381.81035276235	3078.01019082763	3946.66977631717	2421.72495069314	2993.44643415285	6408.62242384808	5167.9346647107	2371.70235179902	2279.3945327535	6993.33023060989	5447.04510759448	4643.46059161634	3954.14813296657	4005.09445831432	8706.12478631064	4936.44826222714	4084.72829249885	8353.38805312648	5426.89385393234	2714.17458581238	2951.81103918623	4197.4414782063
ATL1|51062	119.170624167715	60.6724297141613	227.53297447558	83.2149563895138	100.496899115502	253.762494775255	53.4237803382325	73.1098928144327	581.074821883049	642.656263107613	297.28838482268	104.259021350654	127.434777604799	145.098505310663	362.321006851938	252.030587122481	183.157499967931	93.0229002693115	280.92399757416	264.580338689749	355.97738407319	405.287080062989	271.203054775727	89.4771680460006	153.657179621518	93.0957920383724	73.3634073402312	82.068244644336	197.27692703951	113.583076086798	138.012282136276	335.016040470572	424.467199501626	152.072623777657	56.3796121663791	302.693409872323	261.69713001453	66.9993248166603	107.189764349408	88.913386516934	134.44463766979	99.2354999144691	94.9664836082539	331.93641195986	477.958674280151	186.896833831275	442.074589729308	222.917727010842	313.419543268713
ATM|472	1880.82332925567	922.410532998108	2550.70843816316	561.407945219396	961.572602900599	2540.73224360694	857.694509793805	835.995730878078	2255.27312078583	914.392526578062	1525.34633002846	802.794464400034	936.935239889832	1009.47102980418	1222.60580955315	3595.53695593078	893.682284326286	1434.31255685519	2756.56672619644	1341.97054668765	1035.57057184928	1321.29064952968	292.064828220013	3977.95325263663	2507.93677382255	1852.60626156361	2468.05576014401	1900.76941441987	1199.5907551036	550.125260083046	1070.24618788697	2832.01383434061	1443.42627505595	1311.62638008229	1484.66312038132	2768.79602721996	2091.40227172277	393.621033297879	784.629075037663	1029.99664605572	1570.40375093284	874.704664194547	953.282606886663	805.960712492465	1116.38309052486	1500.0930083826	2155.00015609318	1576.27132085392	3027.07736093706
ATOH7|220202	1.48038042444366	0	0	2.34408327857785	3.80670072407205	0	0	1.05956366397729	8.78514849499211	2.71736263470449	8.8085447354868	5.21295106753269	2.89624494556362	10.3641789507616	1.82070857714542	2.23695787386818	4.2105172406421	5.02826487942224	0	1.1918033274313	0	5.47685243328363	35.9286098207159	0	0.898579997786654	1.16369740047965	0	1.1478076174033	12.2532252819571	1.36847079622648	0	0	3.56695125631619	2.53454372962761	1.87932040554597	0.707227593159633	1.44984559564837	0	2.8583937159842	0	4.51914748469881	10.2304639087082	0.90444270103099	7.16409522215524	2.29236774235084	4.91833773240197	1.81550139519223	10.564821185348	2.64489066049546
ATP10A|57194	74.7592114344049	21.8041544285267	379.576036858795	130.096621961071	213.175240548035	494.06004084815	87.4207314625623	187.54276852398	971.386419303413	86.9556043105438	191.585847996838	422.249036470148	108.609185458636	244.594623237975	189.353692023123	260.978418617954	154.736508593597	43.9973176949446	666.161685424019	1333.62792339563	99.3962825658907	383.379670329854	274.680017016441	305.608637340213	333.373179178849	580.685002839348	166.797935556563	70.590168470303	85.7725769737	152.584493779253	226.548463129358	40.7921085547069	891.737814079047	63.3635932406903	77.9917968301578	166.198484392514	61.6184378150555	18.4248143245816	90.0394020535024	446.564986214264	54.2297698163858	91.0511287875026	156.468587278361	133.729777480231	1343.32749701759	150.5011346115	859.639910623521	188.053817099194	552.782148043552
ATP12A|479	210.214020271	83.4245908569717	8.50590558787216	142.989079993249	2731.6884395941	783.038555306502	346.768901468164	43.4421102230687	240.964073005498	445.647472091537	0	174.112565655592	140.467879859836	247.703876923203	4.55177144286354	45.4848101019863	238.946853406439	1311.12006730935	378.008026147583	5.95901663715651	538.589159019826	1.36921310832091	135.601527387863	609.32691197523	1967.89019515277	8.14588180335758	2.07632284925183	73.4596875138113	234.036602885381	3566.23489496621	106.764218256364	4633.80994837405	241.363701677395	27.8799810259037	14.0949030415948	2881.24521453235	30.4467575086157	1405.31083802945	368.732789361962	41.9591262214745	20.3361636811447	378.527164622202	10.8533124123719	34.626460240417	531.829316225396	1.96733509296079	0	2.1129642370696	203.656580858151
ATP2C2|9914	21.4655161544331	1774.66856913922	246.671262048293	10.5483747536003	699.671593084442	440.200246038708	524.524388775374	176.947131884207	742.972558433618	146.737582274043	1161.25981429501	234.582798038971	351.89376088598	719.274019182857	94.6768460115616	119.304419939636	3505.25560283455	1543.67731798263	983.233991509559	179.962302442127	263.515725872361	27.3842621664182	870.399547592183	27.7253196762256	1189.71991706953	242.049059299768	108.660895777512	499.296313570436	1470.38703383486	23.2640035358502	1607.97328715378	145.810090152995	192.615367841074	874.417586721526	24.4311652720976	32.5324692853431	436.403524290158	385.246117695797	537.37801860503	379.630189622864	1017.93797092841	778.538303452691	149.233045670113	1500.87794904152	1495.76995188393	612.824881457286	328.605752529794	3112.39632120352	293.582863314997
ATP5B|506	29602.4271573877	33888.3960155019	26754.2627884534	50083.6833300944	19950.1571547168	25012.6958625618	30009.5944281762	39957.2053322474	18492.7375819584	24219.8531631212	34956.7097827794	28652.4642475867	38745.9648817501	37549.4203386094	20167.0785547512	21037.097498481	32628.3507270458	46243.6950298265	24063.4125716189	21532.3107167013	56658.1926040127	25047.0153905144	22652.4089982546	31021.4821131877	25895.2783762158	26057.5121915404	32090.2617428034	38544.5276000203	28716.6587707947	54625.2487729725	37220.3500889595	19759.0030501374	20999.8310296855	33324.1809571438	29581.4428434964	28514.0021010101	52385.0961391689	18101.5425823412	30830.6346206056	26944.7522218902	35354.42055967	33062.813260163	30292.4993856309	60869.735055042	24346.0916076371	34592.636607076	18467.2801918954	44774.7686656233	23699.5427633696
ATP5L2|267020	0.740190212221831	3.79202685713508	1.06323819848402	17.5806245893339	1.52268028962882	0	0	5.29781831988643	1.2550212135703	12.2281318561702	11.0106809193585	8.34072170805231	8.68873483669087	5.18208947538082	4.55177144286354	0.745652624622726	0	7.54239731913336	4.13123525844353	5.95901663715651	16.180790185145	2.73842621664181	214.412671510724	3.78072541039439	2.69573999335996	1.16369740047965	4.15264569850366	1.72171142610495	2.45064505639143	12.3162371660383	13.0200266166298	2.60375160987491	2.37796750421079	5.06908745925522	7.51728162218389	9.19395871107523	2.17476839347255	10.049898722499	20.0087560118894	5.99416088878207	3.38936061352411	3.06913917261245	1.80888540206198	21.4922856664657	0	2.95100263944118	2.72325209278834	2.1129642370696	2.64489066049546
ATXN1|6310	488.525540066408	2442.06529599499	3161.00716409299	1044.28910060643	2867.20698537107	3569.24717141032	2067.01462835925	1203.6643222782	6681.73294104828	846.45846071045	2578.70147131376	1886.04569623333	1000.65262869223	2710.23279562417	2466.14976774347	1691.14015264434	3301.04551666341	1901.94119064146	3607.60118943581	4303.60181535443	961.601245288617	2010.00484301509	1638.80820279008	1816.00843879277	3306.77439185489	2332.04959056123	3216.9162011075	1615.53922149515	1516.94928990629	602.127150339652	1680.8854362069	2628.92120877037	4922.39273371634	1368.65361399891	920.866998717526	1342.31797181698	3866.73820359419	1690.05796850026	747.469956729869	1494.54411493633	2207.60354627537	1760.66283868867	3565.31312746416	1334.90974306159	4109.06917816389	1009.24290268888	3217.06847228063	780.740285597216	3620.85531421829
ATXN3L|92552	0	0	0	0	0	0	0	0	0	0	0	0	0	0	0	0	0	0	0	0	0	0	0	0	0	0	0	0	0	0	0	0	0	0	0	0	0	0	0	0	0	0	0	0	0	0	0	0	0
AVL9|23080	608.436354446345	2111.21095270996	1001.57038297195	229.72016130063	867.927765088426	1168.34324125097	849.923778108244	919.701260332284	666.41626440583	870.91472442279	860.301202499211	618.255996609377	653.103235224597	1205.35401197358	810.21531682971	576.389478833367	831.577155026815	874.91808901947	964.643432846564	526.777070724636	654.166231770862	828.373930534149	846.060811907182	702.584805431625	955.190537647213	663.307518273403	1067.92205213186	945.219572931618	680.054003148621	338.012286667941	536.425096605147	1543.15678745253	1165.20407706329	944.117539286285	498.959567672455	455.454569994804	1534.66156299379	497.469986763703	343.007245918104	489.523139250536	724.193384422985	703.855916919121	1183.01105294853	827.45299815893	653.324806569991	542.984485657178	1202.76967431485	589.517022142418	731.312267626996
B3GALT2|8707	149.51842286881	3.79202685713508	10.6323819848402	18.7526662286228	16.749483185917	6.21459170878176	3.88536584278055	3.17869099193186	21.3353606306951	0	5.1383177623673	37.5332476862354	2.89624494556362	10.3641789507616	10.0138971742998	1513.67482798413	5.26314655080263	21.3701257375445	26.8530291798829	2.3836066548626	9.24616582008286	1.36921310832091	2.31797482714296	27.7253196762256	17.0730199579464	10.4732766043169	7.61318378059003	1.1478076174033	2.45064505639143	10.9477663698119	22.1340452482706	1.73583440658327	11.889837521054	3.80181559444142	48.8623305441953	171.149077544631	7.24922797824183	3.34996624083302	5.7167874319684	7.99221451837609	33.8936061352411	4.09218556348326	5.42665620618594	4.77606348143683	149.003903252805	2.95100263944118	19.9705153471145	5.28241059267399	58.1875945309002
BAIAP3|8938	185.78774326768	177.277255571065	76.5531502908494	91.4192478645363	54.055150281823	103.576528479696	26.2262194387687	44.501673887046	134.287269852022	48.9125274246809	280.40534074633	33.3628868322092	33.3068168739817	179.300295848176	38.2348801200537	58.1609047205726	170.525948246005	144.562615283389	115.674587236419	20.2606565663321	34.6731218253107	79.4143602826126	680.32561176646	39.0674959074087	159.048659608238	44.2205012182269	122.503048105858	586.529692493087	352.892888120366	54.7388318490593	52.0801064665191	58.1504526205396	92.7407326642209	79.8381274832698	24.4311652720976	94.7684974833908	47.8449046563961	251.247468062476	74.3182366155892	199.805362959402	183.025473130302	81.8437112696652	47.0310204536115	181.490412294599	90.5485258228584	112.138100298765	332.236755320178	340.187242168205	133.566978355021
BANP|54971	413.766328632004	462.62727657048	475.267474722357	786.43993996287	331.182962994268	491.988510278556	482.756705965483	467.267575813983	542.16916426237	426.625933648606	457.31028085069	458.739693942877	545.942172238743	443.586859092598	508.888047312144	501.078563746472	601.05133610166	576.993394913702	438.943746209625	781.822982794934	487.735247009371	540.839177786758	751.02384399432	386.264112761961	659.557718375404	456.169380988025	534.307079874137	657.11986096339	594.281426174921	639.76009723588	701.779434636345	848.82302481922	413.766345732678	479.028764899619	406.872867800703	482.32921853487	528.468719613829	651.568433842021	265.830615586531	458.553307991828	776.163580497021	570.859886105915	391.623689546419	729.543696789475	488.27432912073	559.706833947345	551.004673440842	571.556826127326	468.145646907697
BARHL1|56751	0	0	0	0	0	0	0	0	0	0	0	0	0	0	0	0	0	1.25706621985556	0	0	0	0	0	0	0.898579997786654	0	0.692107616417276	0	0	0.684235398113241	0	2.60375160987491	0	0	5.63796121663791	0.707227593159633	0.724922797824183	0	0	0	1.1297868711747	1.02304639087082	0	0	0	0	0	0	0
BAT2|7916	8488.50135375996	14138.5721368281	18500.3446536219	10141.6763047671	14363.4431720686	15234.0358087937	15449.1859323561	11522.754845753	16454.5831311202	3006.76175530052	20327.185067925	11353.8074250862	9104.34598637925	9571.31926102837	7910.06841340826	11847.6745526305	13779.9702993114	10292.8582081773	15169.8958690046	8554.76428430189	8097.32971693756	12358.5175157045	10105.2112589298	13267.8257068774	12033.7833303589	16160.265800461	23092.8627293788	16600.7415705039	13614.5586107826	8096.55746587398	13698.3700033562	17615.247558007	17948.8987217831	13084.5820042025	15022.3476617317	11419.6039467486	11487.8515771198	13307.7408917092	12765.5863355854	10986.2978823227	7765.02516558374	19258.8483081431	16021.298006063	12286.4233059962	14405.2388929327	12490.610505208	13347.5662574533	7547.5082548126	16915.3982191987
BATF|10538	487.045159641965	57.82840957131	755.962359122138	1007.95580978848	143.893287369923	374.947033096499	175.81280438582	452.433684518301	62.7510606785151	29.8909889817494	170.298531552745	277.328996792739	353.341883358762	69.4399989701029	40.0555886971992	369.098049188249	90.5261206738052	144.562615283389	549.454289372989	216.908205592497	157.184818941409	308.072949372204	333.788375108587	956.523528829782	74.5821398162923	296.742837122312	152.263675611801	102.154877948894	161.742573721834	389.329941526434	433.566886333771	116.300905241079	261.576425463187	119.123555292498	493.321606455818	586.291674729336	50.7445958476928	294.797029193305	1019.01735974837	700.317797172705	50.8404092028617	129.926891640594	403.381444659821	392.831221348179	316.346748444417	194.766174203118	352.207270667293	97.1963549052015	256.55439406806
BAX|581	2155.43389798997	1631.51955528237	1635.26034926842	6047.73485873086	2281.73641400878	1359.95981893841	1677.5067026205	3429.80758029447	2533.88783019844	2798.88351374563	2254.25340689	1803.68106936631	3125.04829626315	2189.95101229593	2263.14076139175	1708.29016301066	1699.99633590925	1787.54816463461	1443.86672282601	2834.10831263164	3065.10396935747	5168.77948391143	6528.57610064816	1854.44581379845	998.322377540973	2308.77564255163	1744.80330098795	2404.65695845992	2105.10410344024	4402.37055146059	2735.50759215392	2663.63789690203	1614.63993535913	2552.285535735	1870.86346372101	2002.16131623492	1004.74299778432	2492.37488317976	3575.85053869624	2578.48820899109	1804.269633266	2005.1709261068	1702.16116334032	2854.89194602886	2059.69241650223	3244.13556829234	994.894764565342	2039.01048877216	1080.4378348124
BCAR1|9564	3703.17163174582	3963.61607242044	8088.05297586794	1535.37454746849	2267.27095125731	4320.17700288812	6224.35608013443	5718.46509448541	7360.69941758982	2434.75692069523	5085.46649395438	4683.31523907137	5071.3248996819	2625.24652822792	7981.9864022055	1012.59626423766	3969.46512861534	2861.08271639126	5352.01527731359	6198.5691059702	3025.80776462211	4526.61853610892	5960.67226799813	1078.76698376587	4778.64842822943	8437.96985087798	9054.84394558722	5530.71100445781	4639.07109174897	1597.0054191963	2997.21012714817	4818.67631267516	3967.63878077571	3492.60125942685	1604.93962633626	1089.13049346584	4936.72425318268	8009.76928183174	5778.24289686206	4649.47079606529	9081.22687050227	4113.66953769155	6274.11901705197	6532.46082673522	8088.61957888495	5736.74913107366	5479.18321069015	2965.54530672718	2839.29012404188
BCAR3|8412	826.052276839563	627.580444855855	2459.26995309354	1886.98703925517	1425.99009123739	1304.02849355937	2499.26157836859	3651.25638606573	2427.21102704496	762.220219034611	1926.86916088774	926.862699807312	2001.30525738446	527.536708593767	4466.19813973771	1107.29414756475	2422.10004267937	238.842581772556	1610.14894197836	3714.85097160337	577.885363755179	553.162095761647	740.592957272177	795.212577986287	815.910637990282	5256.4211579666	6719.67284779533	2149.26976358768	918.991896146785	705.446695454751	890.569820577477	1291.46079849795	1171.14899582382	992.27387014921	597.623888963619	612.459095676242	2620.59591413442	1477.33511220736	751.757547303845	2843.23031491229	1421.27188393778	1576.51448833193	2976.52092909299	2539.67175625403	1135.86821633484	2092.2608713638	986.725008286977	363.429848775971	842.397675367805
BCAS4|55653	2034.78289339781	2213.5956778526	1103.64125002641	2948.85676445094	822.247356399562	831.719523691959	902.376216985782	1362.59887187479	1334.08755002523	8209.15251944228	776.620027512086	1092.63454375485	2622.54979820786	1374.29012887099	4900.43713538689	942.504917523125	961.050560176559	619.733646388791	978.069947436505	5246.31824735259	1144.21302023525	2108.5881868142	6369.79482498887	2494.64864995857	917.450177740174	1413.89234158278	828.452816851479	1061.14814228935	813.614158721954	3077.69082071336	3239.38262221749	584.108277815271	1023.71501056275	882.021217910409	1405.73166334839	2901.04758714082	1046.78852005812	1790.55695572525	1655.00996155485	2012.04000500118	483.548780862773	1157.06546807489	1075.38237152585	3954.58056262969	913.508545326811	1899.46203225364	2012.48329657059	1578.38428509099	924.389285843165
BCKDK|10295	1954.84235047786	3083.8658415651	2652.77930521763	2143.66415825945	2522.31989977014	2470.30020424075	2474.97804185121	3287.82604932152	2924.1994276188	1911.66461351461	3284.11909554733	2355.21129231127	3068.57151982466	1287.23102568459	2173.01568682305	1267.60946185863	2368.41594786118	2558.12975740607	2958.99725386018	3073.66078144533	1881.59474438686	2991.73064168118	3119.99411733443	1686.2035330359	2153.89625469461	2358.81463077226	2664.61432320651	2817.8677007251	2986.11100121295	1679.79790236801	1496.00105825076	3117.55859422356	2565.82693704344	2753.7817622404	817.504376412498	1322.51559920851	2431.39106390231	3055.16921163971	2764.06672335672	2954.12229135476	3354.33722051769	1904.91237980146	3555.36425775282	3356.37861157973	3706.75863938132	2958.87197981303	2256.66823422394	2323.20417865802	1794.55831314617
BCL9|607	970.389368222821	824.76584142688	876.108275550832	665.71965111611	781.134988579584	1276.06283086985	783.872558780975	335.8816814808	1642.82276856352	254.07340634487	1165.66408666275	941.458962796404	516.979722783107	1247.8471456717	832.063819755455	1776.14455185133	1523.15461180228	613.448315289514	1042.10409394238	1066.66397805102	494.669871374433	847.542914050642	1215.77779683648	866.416239882048	1125.02215722889	1084.56597724704	1107.37218626764	1427.87267604971	776.854482876082	1000.35215204156	1227.78850994819	1149.99029436142	2103.31225747445	638.705019866158	1203.70471975219	1209.35918430297	1040.98913767553	666.64328192577	540.236412321014	499.513407398506	472.250912151026	757.054329244404	1061.81573101038	711.633458734087	1463.67680349101	429.862717811932	1224.55569105716	3581.47438183297	1727.11360130354
BEND5|79656	183.567172631014	2.84402014285131	46.7824807332969	902.472062252473	5.32938101370086	43.5021419614723	5.82804876417082	12.7147639677274	74.0462516006478	24.4562637123404	11.7447263139824	6.25554128103923	5.79248989112724	32.1289547473611	10.0138971742998	299.006702473713	8.4210344812842	13.8277284184112	36.1483085113809	63.165576353859	25.4269560052279	39.7071801413063	40.5645594750019	48.5193094333947	20.667339949093	17.4554610071948	7.61318378059003	4.5912304696132	71.0687066353514	533.703610528328	79.4221623614416	3.47166881316654	71.3390251263238	2.53454372962761	7.51728162218389	140.031063445607	3.62461398912091	0	8.57518114795261	50.9503675546476	23.7255242946688	5.11523195435408	19.8977394226818	15.5222063146697	68.7710322705253	8.85300791832355	65.3580502269203	169.037138965568	81.9916104753594
BET3L|100128327	1.48038042444366	1.89601342856754	3.18971459545206	0	5.32938101370086	6.21459170878176	8.74207314625623	23.3104006075003	0	5.43472526940899	5.1383177623673	6.25554128103923	11.5849797822545	0	0	2.23695787386818	1.05262931016053	1.25706621985556	2.06561762922176	2.3836066548626	0	6.84606554160454	0	2.5204836069296	3.59431999114662	10.4732766043169	1.38421523283455	0.57390380870165	1.22532252819571	0.684235398113241	0	0.867917203291636	3.56695125631619	0	3.75864081109194	1.41445518631927	0.724922797824183	0	15.7211654379131	1.99805362959402	0	3.06913917261245	2.71332810309297	2.38803174071841	6.87710322705253	0.983667546480395	2.72325209278834	3.1694463556044	0
BHLHE22|27319	28.8674182766514	8.53206042855393	190.31963752864	26.9569577036453	22.0788641996179	140.864078732387	12.6274389890368	50.8590558709097	41.4157000478199	8.15208790411348	12.4787717086063	28.1499357646765	10.1368573094727	57.002984229189	11.8346057514452	27.5891471110408	3.15788793048158	36.4549203758113	78.493469910427	57.2065597167025	13.8692487301243	28.7534752747391	15.0668363764293	89.4771680460006	44.030419891546	12.8006714052762	14.5342599447628	7.46074951312146	26.9570956203057	32.1590637113223	88.5361809930825	11.2829236427913	127.221261475277	8.87090305369664	22.5518448665517	78.5022628407193	3.62461398912091	1.67498312041651	30.0131340178341	53.9474479990386	22.5957374234941	34.7835772896077	42.5088069484565	11.9401587035921	46.9935387181923	19.6733509296079	25.4170195326912	50.7111416896703	145.468986327251
BLID|414899	0	0	0	0	0	0	0	0	0	0	0.7340453946239	0	0	0	0	0	0	0	0	0	0	0	0	0	0	0	0.692107616417276	0	0	0	0	0	0	0	0	0	0.724922797824183	0	0	0.999026814797011	0	0	0	0	0	0	0.907750697596115	0	0
BMPR1B|658	16.2841846688803	865.530130141082	222.21678348316	5.86020819644463	70.0432933229256	350.088666261372	432.246950009336	246.878333706708	502.00848542812	114.129230657589	656.97062818839	18.7666238431177	266.454534991853	179.300295848176	365.962424006229	0.745652624622726	19.99995689305	389.690528155224	97.0840285734229	465.995101025639	423.012086268791	260.150490580972	576.016744545027	0	387.287979046048	242.049059299768	397.269771823516	446.497163169884	305.105309520733	14.3689433603781	39.0600798498893	334.14812326728	454.191793304261	454.950599468156	229.277089476609	8.4867311179156	344.338328966487	3.34996624083302	161.499244953107	167.836504885898	468.861551537502	112.53510299579	1262.60201063926	434.621776810751	397.725803297871	521.343799634609	555.543426928822	113.043586683223	124.309861043287
BPTF|2186	2569.20022662198	4277.40629484837	2700.62502414941	1206.03084682831	2771.27812712445	4098.52323194157	4029.12437896343	1457.95960163275	2909.13917305596	777.165713525485	4261.13351579174	2687.79757041986	2009.99399222115	2424.18145658315	2277.70643000892	4370.2700329138	3138.94060289869	4080.43694965115	3855.47530494242	1846.10335419109	1839.98699819649	2320.81621860394	1271.40919268792	4310.65708875134	4532.43750883588	3107.07205928068	3621.10704909519	3514.01302068021	2502.10860257565	835.451421096267	2157.41841037555	2975.22017288373	3112.75946301193	3198.59418679005	3480.50139107114	3625.24864253628	3605.04107357966	1497.43490965236	1236.25528216317	1575.46528693489	3583.68395536616	3188.83560034433	1791.70099074239	1539.08645689302	2768.03404888864	2195.54596374424	3889.71173919935	5807.48220558579	4828.24790073447
BRAP|8315	1471.498141897	1378.4017625686	1175.94144752333	1175.55776420679	1569.88337860731	1365.13864536239	1257.8871916002	1435.70876468922	1383.03337735447	783.959120112247	1926.86916088774	2210.29125263386	1300.41398055807	1335.94266675317	1088.78372913296	1273.57468285562	1133.68176704289	1563.79037750032	1031.77600579627	878.35905231687	2373.95307430627	885.880881083627	850.696761561468	1250.78998993881	1477.26551636126	1096.20295125183	1403.59424609424	1458.28957791089	1179.98559465247	1203.57006528119	1402.25686661103	1167.34863842725	1068.89639314275	1286.28094278601	1330.55884712655	1382.62994462708	1899.29773029936	1887.7059767094	1707.89024530056	969.056010353101	1582.83140651576	1119.21275161267	1164.01775622688	1152.22531489663	1140.45295181954	1185.31939350888	1291.72924267927	1995.69472191223	1162.42944528776
BRP44L|51660	434.491654574215	547.947880856019	634.75320449496	2435.50252644239	628.105619471888	419.484940342769	430.304267087945	885.795223085011	509.538612709542	775.807032208133	449.235781509827	793.411152478475	476.432293545216	802.18745078895	346.844983946202	840.350507949812	570.525086107005	714.013612877958	637.243038614914	1225.17382059938	846.024172537581	791.405176609485	1486.98085161221	1088.21879729185	457.377218873407	423.585853774594	530.154434175633	263.995752002759	654.322230056511	673.287631743429	1057.22616127034	378.411900635153	565.956266002168	719.810419214242	1854.88924027387	1212.89532226877	415.380763153257	824.091695244922	944.699123132779	802.218532282	712.895515711238	771.376978716595	1414.54838441247	712.827474604446	718.65728722699	450.519736288021	760.695084585544	1363.91841502842	663.867555784362
BRS3|680	0	0.94800671428377	0	0	0	0	0	1.05956366397729	0	0	0	0	0	2.07283579015233	0	0	0	0	0	0	0	0	0	0	0.898579997786654	0	0	0	0	0	0	0	1.1889837521054	2.53454372962761	0	0	0.724922797824183	0	0	0	0	0	0	2.38803174071841	0	0	0	1.0564821185348	0
BTBD1|53339	1658.0260753769	2624.08258513747	2355.0726096421	1312.6866360036	2562.6709274453	2307.68505452763	2464.29328578356	3354.57856015209	3049.70154897583	4574.67999552502	2375.37089700294	2198.82276028529	1256.97030637461	4330.15396562821	4488.95699695202	2851.3756365573	3032.62504257247	2275.28985793856	2793.74784352243	3553.95752240014	3365.60435851016	2987.62300235622	2836.04220100942	4193.45460102912	2959.92251270924	2276.1921153382	3497.2197857565	3103.09789364982	2454.32102397601	2580.93592168314	2407.40292141485	3819.70361168649	2873.77372883874	2478.7837675758	1447.0767122704	2995.10885703105	5390.52592462062	2413.65067652019	1427.76766113411	2373.6877119577	3439.0712358558	2927.95877067227	3732.63502715489	2719.96815267827	2683.21644242166	3142.81781100486	2220.3582063201	3543.44102556571	2490.16455685648
BTBD16|118663	0.740190212221831	1.89601342856754	3.18971459545206	0	1.52268028962882	3.10729585439088	6.79939022486596	3.17869099193186	3.7650636407109	2.71736263470449	12.4787717086063	4.17036085402615	1.44812247278181	14.5098505310663	8.19318859715437	2.23695787386818	9.47366379144473	2.51413243971112	7.22966170227617	8.34262329201911	6.93462436506214	1.36921310832091	26.6567105121441	6.30120901732399	50.3204798760526	2.32739480095931	2.7684304656691	48.2079199309386	3.67596758458714	0	3.90600798498893	6.94333762633309	1.1889837521054	3.80181559444142	0.939660202772986	4.2433655589578	10.8738419673627	15.0748480837486	0	16.9834558515492	5.64893435587352	6.13827834522489	2.71332810309297	3.58204761107762	5.73091935587711	7.86934037184316	68.9890530173047	2.1129642370696	9.25711731173413
BTBD2|55643	4093.25187358673	3408.08413785015	3764.92646083191	4075.1887798076	2175.14879373477	3812.65201333761	2259.34023757689	4014.68672280993	5106.68131801755	1619.54813028388	5695.45821688684	3725.17483285886	4041.70982153404	3643.00890119271	5398.40093123616	3475.48688336652	5047.35754221972	4118.14893624682	2961.0628714894	5239.167427388	4438.15959363977	3184.78968995443	3152.44576491443	3132.33100251175	4788.53280820508	4263.78727535745	6579.86710927904	7036.63459849094	4340.09239486922	3454.02028967564	5154.62853752373	5273.46492719998	3702.4954040562	4474.73695465755	2975.90386218205	3147.87001715353	5225.24352671671	8582.61350901419	8182.15201200478	3585.50723830647	3306.88617192836	2936.14314179924	3565.31312746416	5262.02794067302	4788.75621377091	6910.26451402477	6649.27385989154	5010.89468821055	4623.26887454607
BTG3|10950	4957.79404146182	3678.26605142103	995.190953781043	2953.54493100809	1580.54214063471	1522.57496865153	2338.99023735389	1500.34214819184	1300.20197725883	2680.67823913598	4984.16822949628	3614.66027022717	3734.70785730429	1445.80296363125	1067.84558049579	4417.99180088965	2113.67965480233	3314.88362175911	1798.12014623754	2191.72631914616	3055.85780353738	1866.2374666414	3563.88629673231	2688.09576679041	2094.58997484069	427.076945976033	943.342681176747	1105.91263936808	3169.90938044231	3168.0098932643	2244.65258870697	719.503361528766	1250.81090721488	4197.20441626332	3254.04328220285	2647.15288119651	3324.4959508217	3048.46927915804	3365.7586005714	1715.32904100647	2668.55658971465	1583.67581306802	1848.68088090734	2011.91674155526	1206.93161634772	1558.12939362494	2174.06292074269	4674.93337451648	1383.27781543913
BTG4|54766	0.740190212221831	3.79202685713508	2.12647639696804	0	1.52268028962882	0	1.94268292139027	4.23825465590914	3.7650636407109	5.43472526940899	0	13.553672775585	0	3.10925368522849	7.28283430858166	0	2.10525862032105	5.02826487942224	0	0	2.31154145502071	1.36921310832091	0	0.630120901732399	2.69573999335996	0	0	4.5912304696132	4.90129011278285	3.4211769905662	1.30200266166298	0.867917203291636	2.37796750421079	1.26727186481381	0	0.707227593159633	2.17476839347255	0	1.4291968579921	0	1.1297868711747	4.09218556348326	0.90444270103099	1.19401587035921	4.58473548470169	0	62.6347981341319	0	2.64489066049546
C10orf99|387695	451.516029455317	16099.9980286813	2459.26995309354	417.246823586858	9390.36934614092	4456.89802048132	14508.9273984033	5758.72851371655	453.062658098879	4805.6558194749	11992.0996119707	9686.70567368924	7492.58567417309	413.530740135389	50.9798401600717	149.876177549168	5288.40965424648	21176.5375396868	5079.35375025632	3.57540998229391	13860.0025643042	0	2171.94241303296	42.8482213178031	5860.53874556456	782.004653122328	2767.04625043627	413.210742265188	15643.6927174747	117.004253077364	1591.04725255216	1837.38071936839	3429.02914107196	27333.786852169	15.9742234471408	983.04635449189	4894.67873090888	34477.8525506534	28242.3591107819	13947.4133613811	21507.7526665528	4116.73867686416	6451.38978645405	9063.77447189674	1316.96526798056	22.6243535690491	14.5240111615378	464.852132155311	4492.34678685155
C11orf21|29125	8.14209233444014	2.84402014285131	41.4662897408768	21.0967495072007	23.6015444892467	14.5007139871574	9.71341460695136	36.0251645752277	11.2951909221327	1.35868131735225	2.2021361838717	16.6814434161046	15.9293472005999	5.18208947538082	1.82070857714542	41.7565469788726	6.31577586096315	25.1413243971112	68.1653817643182	8.34262329201911	48.542370555435	9.58449175824635	5.79493706785741	148.078411907114	13.4786999667998	24.4376454100728	14.5342599447628	9.75636474792806	6.12661264097857	9.57929557358537	67.7041384064748	9.547089236208	10.7008537689486	6.33635932406903	33.8277672998275	73.5516696886018	6.52430518041764	0	14.291968579921	35.9649653326924	3.38936061352411	19.4378814265455	9.94886971134089	13.1341745739513	14.9003903252805	21.6406860225687	8.16975627836503	7.39537482974359	76.7018291543685
C11orf24|53838	1809.76506888238	2568.15018899473	2865.42694491443	1700.63241860823	2300.00857748433	2558.34025344849	2514.80304173971	2041.77918048423	4603.41781137586	1429.33274585456	1467.35674385318	2151.90620067749	2209.83489346504	1908.04534483522	4044.70410412854	1177.38549427928	2582.09969782377	1485.85227186927	2908.38962194424	5898.23466745751	2022.59877314312	5155.08735282822	3092.17841940871	1245.74902272495	2143.11329472117	2166.80455969312	2605.78517581104	3054.31606991018	2111.23071608121	970.245794524575	1546.77916205562	1774.8906807314	2407.69209801343	2338.11659058147	1497.81836322014	1387.5805377792	2277.70743076358	4299.68167010917	5175.1218227894	2377.68381921689	1579.44204590224	2921.82049232705	2674.43706694864	2348.62921699656	3498.15317482739	4265.18248153899	3085.44462112919	1741.08253134535	1617.35063889298
C11orf48|79081	2136.1889524722	1460.87834671129	1216.34449906572	2923.07184838658	1993.18849912412	1184.91548580772	1306.45426463496	3678.80504132914	1115.713858864	4139.9019739723	1927.60320628236	1431.47636314448	2719.57400388424	1841.71459955034	1971.82738904849	1466.6987126329	767.366767107023	1776.23456865591	794.229978435768	1300.25743022755	3733.13944985845	2539.89031593528	5685.99225098169	1284.81651863236	948.00189766492	1228.86445490652	1131.59595284225	1699.90308137429	1111.36753307351	2732.15194466617	1169.19839017335	1621.26933574878	892.926797831152	1457.36264453588	1254.44637070194	1441.32983485933	1286.0130433401	3209.26765871803	4753.50874968173	2243.81422603409	1492.44845682178	1394.41223075692	1287.0219635671	2633.99901001241	694.587425932306	2569.33963140679	953.13823247592	2204.87818138212	781.56519017641
C11orf64|283197	0	0	0	0	0	0	0	0	0	0	0	0	0	0	0	0	0	0	0	0	0	0	0	0	0	0	0	0	0	0	0	0	0	0	0	0	0	0	0	0	0	0	0	0	0	0	0	0	0
C11orf92|399948	20233.839641296	2.84402014285131	22.3280021681644	4105.66186242911	6.85206130332968	13.4649487023605	4.85670730347568	8.47650931181829	51.4558697563823	172.552527303735	5.1383177623673	64.6405932374054	17.3774696733817	378.2925317028	15.476022905736	269.180597488804	50.5262068877052	42.7402514750891	38.2139261406026	20.2606565663321	90.1501167458078	58.876163657799	27.8156979257156	1381.22501659742	17.0730199579464	13.9643688057559	4.15264569850366	11.478076174033	69.8433841071557	4316.15689129832	449.190918273727	5.20750321974982	63.016138861586	24.0781654314623	12353.7126858564	2932.872828833	3.62461398912091	1.67498312041651	52.8802837457077	12.9873485923611	11.297868711747	7.16132473609571	20.8021821237128	50.1486665550867	104.302732276963	1.96733509296079	78.0665599932659	48.5981774526007	170.595447601957
C11orf93|120376	532.196762587497	6.63604699998639	19.1382875727124	643.450859969621	25.8855649236899	8.28612227837568	11.6560975283416	28.6082189273867	51.4558697563823	66.5753845502601	19.8192256548453	103.216431137147	23.169959564509	926.55759819809	40.0555886971992	302.734965596827	54.7367241283473	87.9946353898892	12.3937057753306	23.836066548626	9.24616582008286	20.5381966248136	6.95392448142889	218.02183199941	19.7687599513064	22.1102506091134	2.07632284925183	3.4434228522099	78.4206418045257	534.387845926441	161.448330046209	9.547089236208	33.2915450589511	45.621787133297	621.115394032944	304.107865058642	7.24922797824183	6.69993248166603	11.4335748639368	22.9776167403313	6.77872122704822	7.16132473609571	10.8533124123719	81.1930791844261	104.302732276963	6.88567282536276	113.468837199514	49.6546595711355	120.342525052544
C12orf29|91298	1361.20980027595	1916.86957628178	572.022150784403	1115.78364060306	1644.49471279912	1062.69518220168	1441.47072767158	1113.60141084013	612.450352222307	4956.469445701	1603.1551418586	1159.36031741927	1493.01426943805	1065.4375961383	859.374448412636	914.915770412084	958.945301556238	2933.99255714288	1167.0739605103	575.641007149319	3425.7044363407	668.175996860603	594.56054316217	883.429504228823	1116.03635725102	599.304161247022	762.702593291838	773.048430321123	994.961892894919	1243.93995376987	1152.27235557174	1056.25523640592	842.989480242726	2564.95825438314	1080.60923318893	1661.27761633198	1887.69896553417	1339.98649633321	2351.02883139701	1206.82439227479	2946.48416002363	906.419102311543	976.798117113469	943.272537583773	475.6663065378	933.500501609894	726.200558076892	1299.4730057978	1065.89093617967
C12orf42|374470	10.3626629711056	3.79202685713508	6.37942919090412	11.7204163928893	6.85206130332968	5.1788264239848	1.94268292139027	2.11912732795457	0	2.71736263470449	2.2021361838717	27.10734555117	1.44812247278181	2.07283579015233	1.82070857714542	3.72826312311363	5.26314655080263	0	6.19685288766529	3.57540998229391	6.93462436506214	1.36921310832091	3.47696224071445	22.054231560634	2.69573999335996	2.32739480095931	1.38421523283455	0	1.22532252819571	26.0009451283031	2.60400532332595	3.47166881316654	1.1889837521054	6.33635932406903	2.81898060831896	15.5590070495119	0	5.02494936124952	7.1459842899605	0.999026814797011	1.1297868711747	4.09218556348326	0	1.19401587035921	6.87710322705253	1.96733509296079	0	4.22592847413919	6.61222665123866
C12orf60|144608	34.7889399744261	29.3882081427969	31.8971459545206	67.9784150787577	31.9762860822052	21.7510709807362	31.0829267422444	19.0721459515911	45.1807636885308	118.205274609645	26.4256342064604	70.8961345184446	53.580531492927	25.9104473769041	36.4141715429083	39.5195891050045	27.3683620641737	51.539715014078	17.557749848385	15.4934432566069	73.9693265606629	27.3842621664182	46.3594965428593	29.6156823814227	45.8275798871194	23.2739480095931	18.6869056432664	66.5728418093914	28.1824181485014	85.5294247641551	32.5500665415744	19.094178472416	22.5906912900025	32.949068485159	7.51728162218389	54.4565246732918	49.2947502520444	85.4241391412419	132.915307793265	56.9445284434296	59.8787041722593	48.0831803709283	20.8021821237128	161.192142498493	20.6313096811576	55.0853826029021	34.4945265086524	71.8407840603663	26.4489066049546
C12orf61|283416	14.0636140322148	52.1403692856073	18.0750493742283	15.236541310756	22.0788641996179	23.8226015503301	12.6274389890368	9.53607297579557	22.5903818442654	17.6628571255792	16.8830440763497	51.0869204618204	13.0331022550363	15.5462684261424	37.324525831481	23.1152313633045	22.105215513371	23.8842581772556	20.6561762922176	23.836066548626	80.903950925725	45.1840325745899	6.95392448142889	23.9445942658312	22.4644999446664	27.9287376115117	15.2263675611801	9.18246093922641	22.0558055075228	49.9491840622666	26.0400532332595	21.6979300822909	16.6457725294755	32.949068485159	23.4915050693246	24.7529657605872	29.7218347107915	60.2993923349943	34.3007245918104	27.9727508143163	30.504245521717	9.20741751783734	16.2799686185578	51.3426824254459	18.3389419388068	11.8040105577647	12.7085097663456	50.7111416896703	14.5468986327251
C13orf31|144811	731.307929675169	1066.50755356924	626.247298907088	875.515104548828	720.227776994431	732.286056351451	323.45670641148	869.901768125352	796.938470617141	633.145493886147	566.683044649651	976.907030055626	666.136337479633	439.441187512293	479.756710077817	552.52859484544	389.472844759394	559.394467835724	931.593550779015	536.311497344086	880.697294362892	265.627343014256	227.16153306001	818.527051350386	599.352858523698	601.631556047982	524.617573244295	101.00707033149	384.751273853454	438.594890190587	553.351131206765	1090.97192453759	550.499477224798	589.28141713842	870.125347767785	1748.97383788377	331.289718605651	363.471337130382	810.354618481521	578.43652576747	388.646683684098	296.683453352537	1090.75789744337	331.93641195986	702.610713030534	472.160422310589	1101.10159618409	249.329779974212	960.095309759854
C14orf138|79609	162.101656476581	264.493873285172	137.157727604439	427.795198340458	606.02675527227	140.864078732387	344.826218546773	336.941245144777	330.070579168989	891.294944183074	398.586649280778	419.121265829628	373.615597977707	460.169545413816	299.506560940421	542.835110725344	361.05185338506	608.420050410091	243.742880248168	306.293455149845	647.2316074058	514.824128728661	461.27699060145	385.003870958496	300.125719260742	232.739480095931	206.940177308765	466.583796474442	518.311429426787	509.071136196251	385.392787852241	310.714358778406	238.985734173185	397.923365551535	367.407139284237	563.660391748228	419.005377142378	562.794328459947	282.980977882436	448.563039843858	492.587075832171	738.639494208729	323.790486969094	352.234681755966	204.020729069225	391.499683499197	590.037953437475	277.854797174652	191.754572885921
C14orf139|79686	176.165270508796	64.4644565712963	330.66707972853	331.687783918766	185.005655189901	210.260352813783	66.0512193272693	120.790257693411	133.032248638452	40.7604395205674	38.1703605204428	116.770103912732	85.4392258941269	149.244176890968	431.507932783464	199.089250774268	72.6314224010762	91.7658340494559	275.759953501105	169.236072495245	141.004028756264	481.963014128959	81.1291189500037	200.378446750903	141.975639650291	147.789569860916	177.179549802823	161.266970245164	203.403539680488	95.1087203377405	161.448330046209	108.489650411455	222.339961643709	77.3035837536422	153.164613051997	385.439038272	181.95562225387	43.5495611308292	155.782457521139	356.652572882533	47.4510485893376	312.029149215599	107.628681422688	81.1930791844261	201.728361326874	66.8893931606668	479.292368330749	91.9139443125275	374.252028460108
C14orf179|112752	1242.77936632045	435.13508185625	459.318901745097	2600.76039758213	721.75045728406	279.656626895179	516.753657089813	690.83550891319	500.75346421455	1675.25406429532	822.864887373392	627.639308530936	822.533564540069	477.788649630111	662.737922080932	626.34820468309	426.314870615013	492.76995818338	318.105114900152	852.139379113381	998.585908568949	1199.43068288911	1671.25985037008	347.196616854552	311.807259231969	600.467858647502	334.980086345962	589.399211536595	642.069004774554	2461.19472701333	395.808809145545	478.222379013692	296.056954274244	518.314192708847	474.528402400358	524.762874124448	503.096421689983	1415.36073675195	1552.10778777942	698.319743543111	649.627450925455	620.989159258585	472.119089938177	881.183712325095	410.333825880801	886.284459378835	586.40695064709	249.329779974212	215.55858883038
C14orf180|400258	0	0	0	0	0.761340144814409	0	0	1.05956366397729	0	0	0	0	0	0	0	0	0	0	1.03280881461088	0	0	0	0	0	0	0	0	0	0	0	0	0	0	0	0	0	0	0	0	0.999026814797011	0	0	5.42665620618594	0	0	0	0	0	0
C14orf181|400223	40.7104616722007	26.5441879999456	8.50590558787216	167.601954418316	54.8164904266375	15.5364792719544	19.4268292139027	62.5142561746598	35.1405939799684	85.5969229931916	186.447530234471	86.5349877210427	75.3023685846542	71.5128347602553	69.1869259315258	152.858788047659	46.3156896470631	104.336496248012	43.377970213657	71.5081996458781	120.200155661077	180.73613029836	90.4010182585756	68.0530573870991	71.8863998229323	30.256132412471	26.3000894238565	63.1294189571815	230.360635300794	157.374141566045	96.3481969630603	74.6408794830807	63.016138861586	78.570855618456	115.578204941077	112.449187312382	41.3205994759784	105.52393658624	118.623339213344	95.9065742205131	70.0467860128316	106.396824650565	26.2288383298987	102.685364850892	17.1927580676313	143.615461786138	169.749380450473	36.9768741487179	15.8693439629728
C14orf28|122525	56.994646341081	129.876919856876	139.284204001407	208.623411793429	166.733491714356	117.041477182056	92.277438766038	92.1820387660239	229.668882083365	267.660219518393	182.777303261351	200.177320993255	133.227267495927	86.0226852913216	301.327269517566	149.130524924545	70.5261637807552	169.703939680501	107.412116719532	419.514771255818	136.380945846222	371.056752354966	273.52102960287	141.77720288979	114.119659718905	123.351924450843	73.3634073402312	83.789956070441	213.206119906054	201.849442443406	131.502268827961	187.470115910993	149.81195276528	108.985380373987	183.233739540732	313.301823769717	108.738419673627	202.672957570397	95.7561894854708	240.76546236608	155.910588222109	63.4288762339906	94.0620409072229	83.5811109251445	139.834432283401	184.929498738314	346.760766481716	77.1231946530403	138.856759676012
C14orf33|100129075	61.435787614412	164.953168285376	96.7546760620458	62.1182068823131	141.60926693548	112.898416042869	156.385975171917	164.232367916479	96.6366334449132	328.800878799244	187.915621023718	90.7053485750688	124.538532659236	115.042386353454	104.690743185861	96.9348412009543	213.683749962587	98.0511651487337	60.935720062042	63.165576353859	115.577072751036	180.73613029836	389.419770960018	57.3410020576483	106.931019736612	167.57242566907	101.73981961334	463.140373622232	198.502249567706	104.003780513213	28.6440585565855	156.225096592495	112.953456450013	115.321739698056	85.5090784523417	72.1372145022826	133.38579479965	145.723531476236	107.189764349408	152.851102663943	136.704211412139	168.802654493685	169.130785092795	250.743332775433	66.4786645281745	189.847836470716	275.956212069219	32.7509456745788	115.052743731553
C14orf53|440184	0	0	0	0	0	0	0	0	0	0	0	0	0	0	0	0	0	0	0	0	0	0	0	0	0	0	0	0	0	0	0	0	0	0	0	0	0	0	0	0	0	0	0	0	0	0.983667546480395	0	0	0
C14orf70|283601	0	0	0	0	0	0	0	0	0	0	0	0	0	0	0	0	0	0	0	0	0	0	0	0	0	0	0	0	0	0	0	0	0	0	3.75864081109194	0	0	0	0	0	0	0	0	0	0	0	0	0	0
C14orf72|145200	14.0636140322148	16.1161141428241	32.9603841530046	29.3010409822232	16.749483185917	15.5364792719544	15.5414633711222	16.9530186236366	7.53012728142181	29.8909889817494	5.8723631569912	2.08518042701308	18.8255921461635	25.9104473769041	7.28283430858166	45.4848101019863	5.26314655080263	13.8277284184112	16.5249410337741	5.95901663715651	13.8692487301243	15.06134419153	57.9493706785741	33.3964077918171	20.667339949093	8.14588180335758	3.46053808208638	1.1478076174033	28.1824181485014	15.7374141566045	13.0200266166298	3.47166881316654	16.6457725294755	6.33635932406903	16.9138836499137	30.4107865058642	7.24922797824183	26.7997299266641	28.583937159842	22.9776167403313	7.90850809822293	6.13827834522489	9.94886971134089	33.4324443700578	5.73091935587711	55.0853826029021	6.3542548831728	3.1694463556044	15.8693439629728
C15orf28|80035	3.70095106110915	0.94800671428377	0	1.17204163928893	0	3.10729585439088	0	0	3.7650636407109	2.71736263470449	0.7340453946239	0	2.89624494556362	14.5098505310663	1.82070857714542	20.1326208648136	0	0	2.06561762922176	1.1918033274313	2.31154145502071	2.73842621664181	0	4.41084631212679	5.39147998671992	2.32739480095931	3.46053808208638	2.86951904350825	3.67596758458714	1.36847079622648	6.51001330831489	4.33958601645818	4.75593500842158	2.53454372962761	3.75864081109194	2.1216827794789	6.52430518041764	0	2.8583937159842	0	0	1.02304639087082	3.61777080412396	0	2.29236774235084	3.93467018592158	5.44650418557669	3.1694463556044	1.32244533024773
C16orf79|283870	27.3870378522077	4.74003357141885	2.12647639696804	244.956702611386	14.4654627514738	4.14306113918784	15.5414633711222	38.1442919031823	10.0401697085624	24.4562637123404	6.6064085516151	46.9165596077942	27.5143269828544	42.4931336981227	16.3863771943087	89.4783149547271	31.5788793048158	45.2543839148002	4.13123525844353	58.3983630441338	43.9192876453936	43.814819466269	22.0207608578582	44.1084631212679	33.2474599181062	8.14588180335758	11.0737218626764	23.5300561567677	72.2940291635471	110.161899096232	85.9321756697565	48.6033633843316	10.7008537689486	30.4145247555313	98.6643212911635	64.3577109775266	14.4984559564837	83.7491560208254	32.8715277338183	43.9571798510685	18.0765899387953	50.12927315267	21.7066248247438	53.7307141661643	18.3389419388068	68.8567282536276	47.203036274998	31.694463556044	6.61222665123866
C17orf105|284067	0	0	0	0	0	0	0	0	0	0	0	0	0	0	0	0	1.05262931016053	0	0	0	0	0	0	0	0	0	0	0	0	0	0	0	0	0	0	0	0	0	0	0	1.1297868711747	1.02304639087082	0	0	0	0	0	0	0
C17orf106|100134934	986.673552891701	926.202559855243	572.022150784403	2012.39549465909	808.543233792902	561.384784359952	860.608534175891	1179.29435800672	509.538612709542	1796.17670153967	885.992791311047	1233.38422257823	993.412016328322	538.937305439605	619.951270518014	835.876592202075	410.525430962605	1074.7916179765	582.504171440537	792.549212741816	1537.17506758877	806.466520801015	4179.30861333876	418.400278750313	1040.55563743695	586.503489841746	510.083313299532	591.1209229627	1425.05010029161	880.610957371741	648.397325508163	692.597928226726	889.359846574836	922.573917584451	1109.7386994749	765.220255798723	517.594877646466	3298.0417641001	1770.77490705221	869.1533288734	1060.86987203305	695.671545792155	634.014333422724	1436.40109204213	968.525371143232	603.971873538962	833.315140393233	810.32178491619	722.055150315262
C17orf47|284083	5.92152169777465	0	3.18971459545206	4.68816655715571	3.80670072407205	4.14306113918784	0	2.11912732795457	11.2951909221327	2.71736263470449	2.9361815784956	1.04259021350654	1.44812247278181	1.03641789507616	2.73106286571812	2.9826104984909	0	1.25706621985556	1.03280881461088	13.1098366017443	6.93462436506214	10.9537048665673	0	1.8903627051972	2.69573999335996	1.16369740047965	0.692107616417276	1.72171142610495	4.90129011278285	4.10541238867944	1.30200266166298	1.73583440658327	2.37796750421079	1.26727186481381	6.5776214194109	0.707227593159633	1.44984559564837	5.02494936124952	0	0.999026814797011	3.38936061352411	1.02304639087082	0	1.19401587035921	0	18.6896833831275	6.3542548831728	0	2.64489066049546
C17orf48|56985	324.203312953162	265.441879999456	198.825543116512	460.612364240548	308.342758649836	181.258924839468	196.210975060418	300.916080569549	259.789391209052	759.502856399906	312.703338109781	344.054770457158	392.441190123871	154.426266366348	238.51282360605	457.085058893731	263.157327540131	404.77532279349	136.330763528636	449.309854441601	374.469715713356	394.333375196421	384.783821305732	362.949639397862	139.279899656931	301.397626724231	233.240266732622	119.945896018645	269.570956203057	313.379812335864	183.58237529448	289.016428696115	197.371302849496	267.394363475713	202.966603798965	324.617465260272	119.61226164099	283.07214735039	298.702143320349	294.712910365118	198.842489326748	136.065169985818	192.646295319601	382.085078514946	209.751648425102	477.078760042991	474.753614842768	170.093621084103	186.46479156493
C17orf49|124944	4848.98608026521	1609.71540085384	2500.73624283441	8030.82931240772	3847.05175174721	2314.93541152121	2025.24694554936	3691.51980529686	3289.41060076776	4172.51032558875	2388.58371410617	4044.20743819186	2806.46135225115	1545.29908155856	3495.7604681192	4309.12651769473	1898.94327552959	2751.71795526382	2047.02707055877	7056.66750172074	2454.857025232	4336.29791405231	12994.5668809635	3143.67317874294	1572.51499612664	2527.55075384181	2123.3861671682	1719.41581087014	2565.82537404182	8686.36837904759	3067.51827087797	2496.99779387004	2156.81652631919	2014.96226505395	2988.11944481809	4344.49910477963	1176.54970086865	5927.76526315402	3978.88405265001	3468.62110097522	1286.82724626799	2810.30843572213	2554.14618771151	3227.42489758094	2537.65109078238	3245.11923583882	4187.45396801088	2430.96535474857	1859.35813432831
C17orf66|256957	0	0	0	5.86020819644463	1.52268028962882	1.03576528479696	0	2.11912732795457	0	0	0	2.08518042701308	1.44812247278181	1.03641789507616	0	1.49130524924545	0	1.25706621985556	0	0	0	8.21527864992544	0	6.30120901732399	0.898579997786654	1.16369740047965	0	0	4.90129011278285	5.47388318490593	5.20801064665191	0	0	2.53454372962761	7.51728162218389	5.65782074527707	0.724922797824183	0	8.57518114795261	2.99708044439103	0	2.04609278174163	3.61777080412396	1.19401587035921	0	0	0	0	0
C17orf99|100141515	39.9702714599789	16.1161141428241	2.12647639696804	573.128361612285	19.7948437651746	3.10729585439088	6.79939022486596	12.7147639677274	12.550212135703	23.0975823949882	8.8085447354868	53.1721008888334	5.79248989112724	12.437014740914	9.10354288572708	142.419651302941	28.4209913743342	22.6271919574001	5.16404407305441	1.1918033274313	18.4923316401657	20.5381966248136	88.0830434314326	52.3000348437891	37.7403599070395	13.9643688057559	8.30529139700731	13.199787600138	71.0687066353514	58.1600088396255	54.684111789845	14.7545924559578	11.889837521054	2.53454372962761	74.2331560190659	33.9469244716624	21.7476839347255	11.7248818429156	10.0043780059447	15.9844290367522	25.9850980370182	16.368742253933	10.8533124123719	33.4324443700578	17.1927580676313	8.85300791832355	23.601518137499	24.2990887263004	11.9020079722296
C18orf19|125228	966.688417161711	1564.21107856822	971.799713414394	1109.92343240661	1216.62155141343	1334.06568681848	1593.97133700072	1365.77756286672	1826.05586574479	2828.77450272738	1256.68571559612	796.538923118995	1343.85765474152	987.706254007584	1663.21728522234	597.267752322803	1442.10215491992	1005.65297588445	1197.02541613401	1322.90169344875	661.100856135924	809.204947017656	994.411200844331	881.539141523626	1226.56169697878	1346.39789235496	1596.69227107466	1192.57211448203	918.991896146785	642.497038828333	506.479035386898	1011.99145903805	1782.28664440599	1674.06613341904	1001.677776156	688.839675737483	2495.90919290866	1085.3890620299	1263.41002246502	1085.94214768435	1091.37411755476	1170.36507115621	839.322826556758	1307.44737804333	732.411493681095	1129.25034335949	645.410745990838	758.554161107985	735.279603617739
C19orf10|56005	3220.56761337719	2710.3511961373	4447.52538425866	4132.61882013275	2562.6709274453	3506.06548903771	2637.1920657873	3934.15988434766	4223.14638366406	7025.74109202847	3341.37463632799	3592.76587574353	6914.78480753315	3221.18681789672	10157.7331518943	1421.95955515554	3577.88702523563	2979.24694105768	3293.6273097941	7943.36917732963	4031.32829755613	6053.29115188673	14150.0773322942	2691.87649220081	2418.97735404167	3256.02532654207	3267.44005710596	4615.33442957867	3457.8601745683	2712.30911812089	3355.26085910549	2988.2389309331	2582.47270957292	2913.45801720694	1198.06675853556	2094.80813093883	2640.8937524735	5364.97093469407	5006.47659354633	4042.06249266871	3335.13084370773	3363.77653318324	2377.77986101047	6894.24763545406	2835.65889728799	5023.59015987537	4262.79727591135	3345.87886939971	2133.10431768959
C19orf21|126353	204.292498573225	568.804028570262	1649.08244584871	1383.00913436093	1019.43445390649	929.081460462873	1992.22133588572	896.390859724784	1184.74002561036	154.889670178156	1176.67476758211	564.041305507037	1032.51132309343	945.213120309461	2838.4846717697	492.876384875622	1427.36534457767	359.52093887869	959.479388773509	344.431161627646	2302.29528920063	54.7685243328363	1249.38843183006	99.559102473719	3103.6953123551	1590.77434645569	3194.07664976573	5522.67635113598	956.976894520852	322.274872511336	4517.94923597053	989.425611752465	104.630570185275	1464.96627572476	441.640295303303	31.1180140990239	4691.70034751811	2447.15033892852	1650.72237098088	1209.82147271918	2377.07157695158	7522.46011207311	358.159309608272	3851.8951977788	662.494277539394	127.876781042451	2287.53175794221	165.867692609963	1003.73600565803
C19orf38|255809	145.817471807701	92.9046579998094	135.031251207471	199.247078679117	22.8402043444323	84.9327533533507	26.2262194387687	108.075493725683	17.5702969899842	14.9454944908747	57.9895861752881	47.9591498213007	53.580531492927	12.437014740914	7.28283430858166	24.6065366125499	26.3157327540131	17.5989270779778	153.888513377021	21.4524598937634	20.8038730951864	75.3067209576499	20.8617734442867	143.037444693255	37.7403599070395	126.843016652282	35.2974884372811	34.434228522099	33.0837082612843	99.2141327264199	154.938316737894	26.0375160987491	42.8034150757943	16.4745342425795	182.294079337959	111.034732126062	15.948301552132	58.6244092145778	225.813103562752	78.9231183689639	19.20637680997	28.6452989443828	85.017613896913	95.5212696287365	207.459280682751	47.2160422310589	20.8782660447106	22.1861244892308	103.150735759323
C1orf163|65260	599.554071899683	1228.61670171177	726.191689564586	297.698576379387	901.42673146026	741.607943914623	769.302436870548	716.265036848645	449.297594458168	1059.77142753475	713.492123574431	612.000455328338	388.096822705525	715.128347602553	599.923476169415	543.580763349967	371.578146486665	620.990712608647	509.174745603165	361.116408211685	635.673900130696	490.178292778885	448.528129052163	671.708881246737	440.30419891546	1124.13168886335	955.800618272258	1694.73794709597	339.414340310213	330.485697288695	526.009075311843	844.483438802762	728.847040040608	661.515913432807	1085.3075342028	398.876362542033	1346.18163555951	544.369514135365	457.342994557472	598.41706206341	841.691219025154	793.883999315753	984.033658721717	976.704981953831	469.935387181923	680.697942164433	175.19588463605	787.079178308425	441.696740302743
C1orf89|79363	70.3180701610739	265.441879999456	255.177167636165	92.5912895038252	112.678341432533	180.223159554671	131.131097193843	194.959714171821	161.897736550569	180.704615207849	132.128171032302	180.368106936631	166.534084369908	57.002984229189	97.4079088772798	93.2065780778407	102.105043085571	113.135959787	117.740204865641	122.755742725424	55.4769949204971	52.0300981161945	246.864319090726	90.7374098494654	221.050679455517	108.223858244608	161.953182241643	63.1294189571815	128.65886546055	101.951074318873	115.878236888005	187.470115910993	117.709391458434	114.054467833243	57.3192723691521	103.962456194466	146.434405160485	83.7491560208254	65.7430554676366	80.9211719985579	135.574424540964	116.627288559273	109.43756682475	182.684428164959	153.588638737507	133.778786321334	112.561086501918	80.2926410086447	182.497455574187
C20orf106|200232	2.22057063666549	0	3.18971459545206	5.86020819644463	3.04536057925764	0	0	2.11912732795457	0	2.71736263470449	1.4680907892478	0	7.24061236390906	2.07283579015233	2.73106286571812	0.745652624622726	1.05262931016053	0	3.09842644383265	1.1918033274313	2.31154145502071	8.21527864992544	1.15898741357148	1.8903627051972	3.59431999114662	0	0	2.2956152348066	7.35193516917428	4.10541238867944	3.90600798498893	6.07542042304145	1.1889837521054	1.26727186481381	2.81898060831896	9.19395871107523	2.17476839347255	3.34996624083302	12.8627717219289	3.99610725918805	5.64893435587352	0	0	1.19401587035921	0	0.983667546480395	6.3542548831728	2.1129642370696	2.64489066049546
C20orf144|128864	0.740190212221831	1.89601342856754	0	0	0	0	0.971341460695136	2.11912732795457	0	0	0.7340453946239	1.04259021350654	1.44812247278181	0	0	3.72826312311363	0	1.25706621985556	0	0	2.31154145502071	0	0	0	0	0	1.38421523283455	0	0	2.05270619433972	0	0	0	0	0.939660202772986	0	0.724922797824183	0	0	0	0	0	0	0	0	0	0	0	0
C21orf81|391267	0.740190212221831	0	0	4.68816655715571	0	1.03576528479696	0.971341460695136	0	0	21.738901077636	0	1.04259021350654	0	4.14567158030465	0	2.23695787386818	0	2.51413243971112	0	0	2.31154145502071	0	0	1.2602418034648	0	0	0	0.57390380870165	3.67596758458714	2.73694159245296	5.20801064665191	1.73583440658327	2.37796750421079	1.26727186481381	1.87932040554597	14.8517794563523	0.724922797824183	0	0	2.99708044439103	0	3.06913917261245	0	2.38803174071841	0	0	6.3542548831728	2.1129642370696	0
C22orf13|83606	4206.50097605667	3333.19160742173	6772.82732434321	4970.62859222434	4309.18521964956	4153.41879203581	4847.96523032943	5028.6891492362	6133.28867071806	3501.32175481674	3165.20374161826	3805.45427929886	4807.76660963561	3624.35337908134	4163.96051593157	3217.49107524706	5463.14611973313	2996.84586813566	4409.06082957385	4675.444453513	4542.1789591157	4162.40784929556	2579.90598261012	2805.29825451264	3431.67701154723	5091.17612709849	4390.03861093478	3198.939829703	4117.0836947376	4816.3329673191	3622.1714047464	4949.7318103722	5197.04798045269	3918.40460600429	5439.69291385281	2748.28642701833	3700.73088289245	2867.57110215306	6146.97568622403	3617.47609637998	2754.42039192393	3380.14527543717	8310.92397977376	6976.63473050885	6425.50678180942	4174.68506726279	5712.47513997235	4461.52398657245	3964.6911000827
C22orf26|55267	12.5832336077711	30.3362148570806	27.6441931605845	29.3010409822232	23.6015444892467	8.28612227837568	19.4268292139027	37.084728239205	15.0602545628436	27.1736263470449	8.8085447354868	28.1499357646765	27.5143269828544	15.5462684261424	18.2070857714542	17.1500103663227	23.1578448235316	13.8277284184112	13.4265145899415	85.8098395750537	25.4269560052279	47.9224587912318	57.9493706785741	13.8626598381128	38.6389399048261	19.7828558081541	14.5342599447628	22.956152348066	20.8304829793271	44.4753008773606	19.5300399249447	11.2829236427913	39.2364638194781	15.2072623777657	13.1552428388218	20.5096002016294	36.9710626890333	18.4248143245816	20.0087560118894	20.9795631107372	12.4276555829217	13.2996030813206	49.7443485567044	65.6708728697564	33.2393322640872	18.6896833831275	30.8635237182679	5.28241059267399	23.8040159444592
C2orf14|100132708	0	0	0	0	0	0	0	0	0	0	0	0	0	0	0	0	0	0	0	0	0	0	0	0	0	0	0.692107616417276	0	1.22532252819571	0	0	0	0	0	0	0	0	0	0	0	0	0	0	0	0	0	9.07750697596115	0	0
C2orf34|79823	185.047553055458	258.805832999469	106.323819848402	477.020947190593	228.402043444323	150.185966295559	169.984755621649	200.257532491707	81.5763788820696	110.053186705532	285.543658508697	150.132990744941	241.836452954562	296.415517991783	308.610103826148	315.411060215413	94.7366379144473	199.873528957034	109.477734348753	102.495086159092	524.719910289702	145.136589482016	148.35038893715	190.296512323184	124.004039694558	91.9320946378927	159.876859392391	266.291367237566	151.939993496268	385.224529137754	208.320425866076	159.696765405661	149.81195276528	168.547158020236	234.915050693246	274.404306145938	106.563651280155	515.894801088284	341.578049060112	160.843317182319	150.261653866236	210.747556519388	88.635384701037	334.324443700578	80.2328709822796	118.040105577647	159.764122776916	210.239941588425	117.697634392048
C2orf66|401027	0	20.8561477142429	2.12647639696804	19.9247078679117	4.56804086888646	4.14306113918784	11.6560975283416	5.29781831988643	3.7650636407109	19.0215384429315	0	0	1.44812247278181	5.18208947538082	8.19318859715437	23.1152313633045	4.2105172406421	7.54239731913336	5.16404407305441	1.1918033274313	16.180790185145	9.58449175824635	0	3.78072541039439	13.4786999667998	1.16369740047965	0.692107616417276	0.57390380870165	18.3798379229357	8.89506017547213	11.7180239549668	2.60375160987491	4.75593500842158	10.1381749185104	11.2759224332758	5.65782074527707	0	11.7248818429156	0	3.99610725918805	3.38936061352411	32.7374845078661	2.71332810309297	5.97007935179603	3.43855161352627	0.983667546480395	9.07750697596115	1.0564821185348	1.32244533024773
C2orf74|339804	306.438747859838	564.063994998843	159.485729772603	1036.08480913141	579.379850203765	193.688108257032	159.299999554002	621.963870754667	454.317679312449	398.093625984208	65.3300401215271	569.25425657457	803.707972393905	75.6585063405599	208.47113208315	344.491512575699	29.4736206844947	451.286772928146	149.757278118578	580.408220459044	245.023394232196	125.967605965523	1416.28261938435	178.954336092001	405.259579001781	389.838629160684	51.2159636148784	151.510605497236	604.084006400487	355.802407018885	304.668622829137	142.338421339828	165.26874154265	79.8381274832698	218.940827246106	577.097716018261	258.797438823233	619.743754554108	272.976599876491	406.603913622384	296.004160247772	233.254577118546	350.923768000024	870.437569491862	467.643019439572	948.2555148071	383.07079438556	111.987104564689	259.199284728555
C2orf84|653140	0	0.94800671428377	26.5809549621005	4.68816655715571	7.61340144814409	17.6080098415483	4.85670730347568	3.17869099193186	18.8253182035545	2.71736263470449	2.2021361838717	8.34072170805231	0	9.32776105568547	4.55177144286354	0	2.10525862032105	6.2853310992778	14.4593234045523	10.7262299468817	11.5577072751036	2.73842621664181	17.3848112035722	5.04096721385919	30.5517199247462	12.8006714052762	2.07632284925183	7.46074951312146	4.90129011278285	4.78964778679268	2.60400532332595	6.94333762633309	21.4017075378971	1.26727186481381	4.69830101386493	0	2.89969119129673	5.02494936124952	1.4291968579921	2.99708044439103	0	4.09218556348326	3.61777080412396	1.19401587035921	35.5317000064381	2.95100263944118	29.9557730206718	1.0564821185348	11.9020079722296
C3orf32|51066	7.40190212221831	1.89601342856754	11.6956201833242	14.0644996714671	21.3175240548035	3.10729585439088	4.85670730347568	4.23825465590914	2.5100424271406	14.9454944908747	5.1383177623673	10.4259021350654	5.79248989112724	13.4734326359901	2.73106286571812	14.1673998678318	7.36840517112368	3.77119865956668	19.6233674776068	19.0688532389008	9.24616582008286	20.5381966248136	1.15898741357148	13.2325389363804	18.8701799535197	13.9643688057559	3.46053808208638	7.46074951312146	4.90129011278285	31.4748283132091	7.81201596997786	65.9617074501644	19.0237400336863	10.1381749185104	10.3362622305028	19.8023726084697	10.1489191695386	0	14.291968579921	11.9883217775641	12.4276555829217	30.6913917261245	4.52221350515495	7.16409522215524	2.29236774235084	2.95100263944118	15.4317618591339	19.0166781336264	22.4815706142114
C3orf36|80111	15.5439944566585	17.0641208571079	85.0590558787216	29.3010409822232	54.8164904266375	27.9656626895179	35.93963404572	18.0125822876139	11.2951909221327	2.71736263470449	16.1489986817258	84.4498072940296	14.4812247278181	45.6023873833512	140.194560440197	32.0630628587772	7.36840517112368	32.6837217162446	43.377970213657	95.3442661945042	25.4269560052279	12.3229179748882	12.7488615492863	51.0397930403243	44.9289998893327	79.1314232326165	22.8395513417701	11.478076174033	20.8304829793271	12.3162371660383	53.3821091281821	13.0187580493745	32.1025613068457	27.8799810259037	5.63796121663791	18.3879174221505	44.9452134650993	602.993923349943	22.8671497278736	56.9445284434296	21.4659505523194	26.5992061626412	9.94886971134089	8.35811109251445	29.800780650561	1.96733509296079	16.3395125567301	19.0166781336264	40.9958052376797
C3orf42|84657	34.0487497622042	27.4921947142293	15.9485729772603	123.064372125337	9.89742188258732	15.5364792719544	14.570121910427	29.667782591364	13.8052333492733	1.35868131735225	11.0106809193585	32.3202966187027	23.169959564509	36.2746263276657	30.0416915228994	61.1435152190635	16.8420689625684	23.8842581772556	34.0826908821591	19.0688532389008	55.4769949204971	67.0914423077245	13.9078489628578	49.1494303351271	17.0730199579464	11.6369740047965	10.3816142462591	12.6258837914363	39.2103209022628	68.4235398113241	59.892122436497	26.0375160987491	22.5906912900025	48.1563308629246	75.1728162218389	148.517794563523	19.5729155412529	36.8496286491632	51.4510868877156	60.9406357026177	21.4659505523194	36.8296700713494	12.6621978144339	17.9102380553881	28.6545967793856	30.4936939408922	35.4022772062485	58.1065165194139	23.8040159444592
C3orf48|151649	0	0	0	1.17204163928893	0	0	0	0	0	0	0	0	0	0	0	0.745652624622726	0	1.25706621985556	0	0	0	1.36921310832091	0	1.2602418034648	1.79715999557331	0	0.692107616417276	0	0	2.05270619433972	2.60400532332595	0	2.37796750421079	5.06908745925522	0	0.707227593159633	1.44984559564837	0	0	0	0	1.02304639087082	0.90444270103099	0	0	2.95100263944118	0.907750697596115	0	0
C3orf79|152118	0	1.89601342856754	1.06323819848402	0	0	0	0	3.17869099193186	1.2550212135703	1.35868131735225	0	2.08518042701308	1.44812247278181	0	0	0	0	0	0	0	0	2.73842621664181	0	0.630120901732399	0	1.16369740047965	0	0	0	0	1.30200266166298	0	0	0	0	0	0.724922797824183	0	0	0	0	4.09218556348326	0	3.58204761107762	0	0	0.907750697596115	0	0
C4BPA|722	13.323423819993	0	0	0	0	0	0.971341460695136	0	0	5.43472526940899	0	0	0	0	0	14.1673998678318	1.05262931016053	0	0	2.3836066548626	0	0	0	2.5204836069296	0	0	7.61318378059003	1.1478076174033	13.4785478101528	0	0	0.867917203291636	0	12.6727186481381	2.81898060831896	0.707227593159633	0	0	0	0	7.90850809822293	25.5761597717704	0	1.19401587035921	0	11.8040105577647	0	2.1129642370696	0
C4orf12|404201	12.5832336077711	15.1681074285403	17.0118111757443	0	9.13608173777291	6.21459170878176	11.6560975283416	7.416945647841	13.8052333492733	8.15208790411348	16.1489986817258	16.6814434161046	4.34436741834543	11.4005968458378	10.9242514628725	5.96522099698181	13.6841810320868	3.77119865956668	25.820220365272	19.0688532389008	23.1154145502071	9.58449175824635	11.5898741357148	1.8903627051972	18.8701799535197	8.14588180335758	15.9184751775973	16.0693066436462	17.15451539474	4.10541238867944	9.11401863164084	7.81125482962473	20.2127237857917	7.60363118888284	6.5776214194109	3.53613796579817	13.7735331586595	11.7248818429156	10.0043780059447	4.99513407398506	19.20637680997	4.09218556348326	20.8021821237128	13.1341745739513	16.0465741964559	15.7386807436863	26.3247702302873	15.847231778022	48.9304772191661
C4orf33|132321	452.996409879761	588.712169570221	223.280021681644	291.838368182943	694.342212070741	440.200246038708	897.519509682306	624.082998082621	179.468033540553	910.316482626005	439.693191379716	450.398972234824	667.584459952415	154.426266366348	343.203566791911	434.715480155049	185.262758588252	304.210025205046	271.628718242662	293.1836185481	559.393032115013	305.334523155562	186.596973585009	391.935200877552	160.845819603811	363.073588949652	291.377306511673	201.440236854279	189.924991870336	410.541238867944	471.324963521998	265.582664207241	397.120573203202	395.388821821907	497.08024726691	646.406020147905	174.706394275628	582.894125904945	490.214522291291	413.597101325963	373.959454358827	379.550211013073	902.633815628928	657.902744567923	286.545967793856	389.532348406236	178.826887426435	351.808545472088	249.942167416821
C4orf39|152756	0	0.94800671428377	9.56914378635618	2.34408327857785	4.56804086888646	2.07153056959392	0.971341460695136	4.23825465590914	6.27510606785151	29.8909889817494	3.6702269731195	6.25554128103923	2.89624494556362	2.07283579015233	8.19318859715437	1.49130524924545	0	1.25706621985556	5.16404407305441	2.3836066548626	9.24616582008286	83.5219996075754	4.63594965428593	5.04096721385919	4.49289998893327	8.14588180335758	2.7684304656691	0.57390380870165	15.9291928665443	0.684235398113241	2.60400532332595	4.33958601645818	1.1889837521054	1.26727186481381	35.7070877053735	7.77950352475596	2.17476839347255	0	0	5.99416088878207	5.64893435587352	5.11523195435408	1.80888540206198	0	11.4618387117542	1.96733509296079	8.16975627836503	3.1694463556044	3.9673359907432
C4orf44|345222	0	3.79202685713508	2.12647639696804	11.7204163928893	2.28402043444323	9.32188756317264	0.971341460695136	14.833891295682	0	5.43472526940899	0.7340453946239	5.21295106753269	7.24061236390906	6.21850737045698	2.73106286571812	9.69348412009543	3.15788793048158	0	4.13123525844353	4.76721330972521	6.93462436506214	15.06134419153	6.95392448142889	2.5204836069296	1.79715999557331	2.32739480095931	3.46053808208638	6.31294189571816	4.90129011278285	12.3162371660383	5.20801064665191	9.547089236208	2.37796750421079	1.26727186481381	6.5776214194109	2.1216827794789	4.3495367869451	13.3998649633321	12.8627717219289	6.99318770357908	4.51914748469881	5.11523195435408	5.42665620618594	5.97007935179603	5.73091935587711	7.86934037184316	35.4022772062485	1.0564821185348	2.64489066049546
C4orf7|260436	2178.37979456885	22.7521611428105	17.0118111757443	11561.018729946	0.761340144814409	12.4291834175635	25.2548779780735	4.23825465590914	17.5702969899842	2312.47560213352	1.4680907892478	380908.249324187	1565.42039307714	6.21850737045698	891.236848512681	20372.7210099421	4216.83301650306	61.5962447729225	10.3280881461088	15.4934432566069	1331.44787809193	9032.69887559303	127.488615492863	19941.4361771252	59.3062798539192	1.16369740047965	13.8421523283455	2589.45398486185	181.347734172966	9535.50450810612	7502.13933650208	3.47166881316654	35.6695125631619	242.048926179437	319.484468942815	18141.8022197309	0	6.69993248166603	0	1676.36699522939	4.51914748469881	2.04609278174163	2.71332810309297	7.16409522215524	2.29236774235084	0	2.72325209278834	269.402940226374	916.454613861678
C5orf20|140947	41.4506518844225	16.1161141428241	286.011075392201	64.462290160891	47.2030889784934	156.400558004341	47.5957315740617	137.743276317047	20.0803394171248	19.0215384429315	22.021361838717	76.1090855859773	33.3068168739817	17.6191042162948	15.476022905736	111.102241068786	65.2630172299526	75.4239731913336	117.740204865641	10.7262299468817	43.9192876453936	6.84606554160454	16.2258237900007	282.924284877847	23.363079942453	97.750581640291	29.0685198895256	16.6432104523479	20.8304829793271	65.0023628207579	118.482242211331	26.0375160987491	85.6068301515885	30.4145247555313	121.216166157715	483.036446128029	23.1975295303738	11.7248818429156	92.8977957694865	276.730427698772	16.9468030676206	40.9218556348326	227.919560659809	15.5222063146697	40.1164354911398	21.6406860225687	38.1255292990368	16.9037138965568	337.223559213172
C5orf25|375484	772.758581559592	28.4402014285131	213.710877895288	659.859442919666	41.1123678199781	176.080098415483	437.103657312811	259.593097674435	242.219094219068	126.357362513759	204.798665100068	338.841819389625	531.460947510925	375.183278017571	394.183406951983	1052.11585334267	637.893361957278	114.393026006856	423.451613990462	271.731158654337	427.635169178832	298.488457613958	134.442539974292	1028.35731162728	115.018239716692	143.134780258998	65.7502235596412	292.11703862914	430.088207396695	863.50507241891	533.821091281821	176.187192268202	353.128174375303	290.205257042362	914.289377298115	985.168037271369	39.87075388033	427.120695706209	458.772191415464	258.747945032426	73.4361466263557	585.182535578106	119.386436536091	100.297333110173	382.825412972591	299.03493413004	382.163043687964	877.936640502418	413.92538836754
C5orf45|51149	222.057063666549	76.7885438569853	121.209154627178	462.956447519126	30.4536057925764	67.3247435118024	83.5353656197817	159.99411326057	99.1466758720538	173.911208621088	57.2555407806642	84.4498072940296	238.940208008999	50.784476858732	158.401646211651	304.971923470695	73.6840517112368	82.966370510467	55.7716759889876	168.044269167814	189.546399311699	190.320622056606	2861.53992410799	250.788118889495	67.393499833999	108.223858244608	80.284483504404	84.3638598791426	147.038703383486	266.167569866051	174.468356662839	65.9617074501644	55.8822363489536	135.598089535077	158.802574268635	220.655009065806	50.0196730498686	284.747130470806	135.77370150925	183.82093392265	80.214867853404	121.742520513627	85.017613896913	194.624586868551	105.448916148139	199.68451193552	167.933879055281	248.273297855678	91.2487277870935
C6orf10|10665	2.96076084888732	43.6083088570534	1.06323819848402	0	0	17.6080098415483	7.77073168556109	0	0	13.5868131735225	0	28.1499357646765	62.2692663296179	32.1289547473611	21.848502925745	14.1673998678318	89.4734913636446	23.8842581772556	14.4593234045523	2.3836066548626	23.1154145502071	9.58449175824635	44.0415217157163	0	0	0	15.2263675611801	0	53.9141912406114	28.0536513226429	1.30200266166298	11.2829236427913	0	67.1654088351317	0.939660202772986	31.8252416921835	52.9193642411653	187.598109486649	41.4467088817709	8.9912413331731	5.64893435587352	0	8.13998430927891	8.35811109251445	11.4618387117542	251.818891898981	15.4317618591339	0	6.61222665123866
C6orf124|653483	0.740190212221831	7.58405371427016	5.3161909924201	2.34408327857785	15.2268028962882	11.3934181327666	7.77073168556109	7.416945647841	2.5100424271406	19.0215384429315	2.9361815784956	18.7666238431177	15.9293472005999	7.25492526553314	12.7449600400179	16.4043577417	12.6315517219263	21.3701257375445	45.4435878428788	4.76721330972521	20.8038730951864	8.21527864992544	4.63594965428593	4.41084631212679	14.3772799645865	17.4554610071948	10.3816142462591	10.9041723653314	20.8304829793271	6.15811858301917	5.20801064665191	10.4150064394996	27.3466262984241	54.4926901869937	17.8535438526867	12.7300966768734	10.8738419673627	26.7997299266641	15.7211654379131	10.9892949627671	24.8553111658435	20.4609278174163	4.52221350515495	7.16409522215524	2.29236774235084	10.8203430112843	4.53875348798057	9.50833906681319	14.5468986327251
C6orf142|90523	0	197.185396571024	81.8693412832695	21.0967495072007	462.894808047161	305.550759015103	206.895731128064	205.555350811593	53.9659121835229	134.509450417872	27.8937249957082	81.32203665351	41.9955517106725	114.005968458378	92.8561374344162	9.69348412009543	25.2631034438526	55.3109136736447	361.483085113809	3.57540998229391	226.53106259203	12.3229179748882	38.2465846478589	20.1638688554368	455.580058877834	413.112577170277	649.889051815822	16.6432104523479	77.19531927633	6.84235398113241	130.200266166298	33.8487709283738	92.7407326642209	340.896131634914	16.9138836499137	48.7987039280147	475.549355372664	137.348615874154	92.8977957694865	106.89586918328	163.819096320332	70.5902009700863	822.13841523717	32.2384284996986	816.082916276901	156.403139890383	50.8340390653824	13.7342675409524	55.5427038704048
C6orf150|115004	700.219940761852	1013.41917756935	1006.88657396437	287.150201625787	420.259759937554	427.771062621144	944.143899795673	832.817039886147	470.632955088863	1124.98813076766	358.214152576463	477.506317785994	635.725765551215	478.825067525187	535.288321680752	620.382983686108	826.314008476012	999.367644785171	547.388671743767	176.386892459833	272.761891692444	297.119244505637	61.4263329192885	1055.45251040177	470.855918840207	686.581466282996	1092.14581870646	750.092277973057	134.785478101528	214.849915007558	744.745522471223	584.976195018563	260.387441711082	716.0086036198	392.777964759108	599.021771406209	606.760381778841	242.872552460394	461.630585131449	394.615591844819	1178.36770663522	676.233664365609	1353.04628074236	687.753141326903	264.768474241523	633.481899933374	229.660926491817	1009.99690531927	329.288887231685
C6orf62|81688	2532.19071601088	8596.52488512522	7260.85365744737	6561.08909673941	8096.85244010124	8197.04646388314	8074.76156275867	11686.9872136695	6262.5558557158	5864.0685656923	8711.65074339645	6893.60649170523	10743.6206255683	4924.02141950685	5795.31540105386	5095.79003667171	5844.19793001124	7918.26011887018	6031.60347732755	6130.63631630662	9583.65087251588	7163.72298273499	9932.5221343076	5230.00348437891	3842.32807053573	6665.65870994746	6561.87231125219	3938.70183911943	5940.36361669282	3673.65985246999	6865.46003494888	10773.4562444591	5430.08879586534	8262.61255858601	4152.35843605382	8053.9078309019	5694.99349970678	5827.26627592903	7686.22070228152	11422.872600389	6952.70840520913	8710.21697187412	12537.3847216916	12660.1502734187	3215.04575864706	6438.10409171418	4461.5946786849	2726.78034793831	5882.23682894191
C7orf31|136895	136.935189261039	9.4800671428377	174.371064551379	282.462035068631	126.382464039192	245.476372496879	109.76158505855	151.517603948752	100.401697085624	171.193845986383	85.8833111709963	223.114305690399	398.233680014998	175.154624267872	218.48502925745	205.05447177125	136.841810320868	138.277284184112	191.069630703013	286.032798583512	344.419676798086	230.027802197912	82.2881063635752	284.814647583044	164.440139594958	69.8218440287793	150.879460378966	52.2252465918502	251.191118280121	220.323798192463	153.636314076231	412.260671563527	206.883172866339	112.787195968429	325.122430159453	473.842487416954	118.887338843166	328.296691601636	177.22041039102	97.9046278501071	152.521227608585	109.465963823177	61.5021036701073	171.938285331726	185.681787130418	41.3140369521766	455.69085019325	52.8241059267399	202.334135527903
C8orf22|492307	0	0.94800671428377	6.37942919090412	0	5.32938101370086	0	0.971341460695136	8.47650931181829	0	0	0	0	0	0	3.64141715429083	0.745652624622726	0	0	7.22966170227617	0	0	0	2.31797482714296	0	7.18863998229323	12.8006714052762	14.5342599447628	0	0	0	11.7180239549668	0	1.1889837521054	0	0	0	11.5987647651869	0	0	11.9883217775641	2.25957374234941	0	201.690722329911	0	43.554987104666	6.88567282536276	0	33.8074277931135	0
C8orf31|286122	59.2152169777465	2.84402014285131	23.3912403666484	7.03224983573356	6.09072115851527	21.7510709807362	5.82804876417082	11.6552003037501	7.53012728142181	1.35868131735225	5.1383177623673	9.38331192155884	10.1368573094727	6.21850737045698	17.2967314828815	10.4391367447182	3.15788793048158	11.3135959787	12.3937057753306	26.2196732034886	6.93462436506214	19.1689835164927	24.3387356850011	39.6976168091411	9.88437997565319	11.6369740047965	4.15264569850366	29.2690942437842	2.45064505639143	61.5811858301917	14.3220292782928	3.47166881316654	9.51187001684317	2.53454372962761	24.4311652720976	12.7300966768734	5.79938238259346	13.3998649633321	0	5.99416088878207	0	4.09218556348326	6.33109890721693	11.9401587035921	19.4851258099822	7.86934037184316	42.6642827870174	6.33889271120879	15.8693439629728
C8orf40|114926	1230.9363229249	480.639404141871	523.113193654138	1623.27767041516	1389.4457642863	508.560754835307	369.109755064152	631.499943730462	529.618952126667	2588.28790955603	402.990921648521	1270.91747026447	844.255401631796	2391.01608394071	738.297328032466	1222.87030438127	584.209267139091	890.002883657737	434.812510951181	549.42133394583	642.608524495759	1663.5939266099	1805.70239034437	792.061973477625	630.803158446231	434.059130378911	584.830935872598	616.372690545573	736.418839445624	2482.40602435484	705.685442621334	529.429494007898	588.546957292171	831.330343317857	1434.86112963435	1141.46533535965	750.295095748029	1055.2393658624	756.045137877821	855.166953466242	563.763648716177	917.672612611122	501.061256371168	2142.06447142442	530.68313235422	1071.21395811715	698.968037149008	1255.10075681934	740.56938493873
C8orf47|203111	133.974428412151	0	3.18971459545206	5.86020819644463	0.761340144814409	11.3934181327666	4.85670730347568	0	0	5.43472526940899	0	4.17036085402615	13.0331022550363	26.9468652719802	0	249.04797662399	3.15788793048158	13.8277284184112	9.29527933149794	89.3852495573476	9.24616582008286	23.2766228414554	282.792928911442	7.56145082078879	10.7829599734398	1.16369740047965	2.07632284925183	5.16513427831485	74.7446742199385	6.15811858301917	9.11401863164084	4.33958601645818	8.32288626473777	3.80181559444142	21.6121846637787	10.6084138973945	0	1.67498312041651	5.7167874319684	6.99318770357908	0	3.06913917261245	0.90444270103099	0	13.7542064541051	1.96733509296079	15.4317618591339	250.386262092747	26.4489066049546
C9orf129|445577	176.905460721018	251.221779285199	477.393951119325	18.7526662286228	183.482974900273	345.945605122185	319.5713405687	135.624148989093	256.024327568341	92.3903295799528	176.170894709736	139.707088609876	134.675389968708	160.644773736805	127.449600400179	191.63272452804	241.05211202676	118.164224666423	356.319041040754	78.6590196104659	36.9846632803314	43.814819466269	5.79493706785741	221.172436508072	359.431999114662	353.764009745815	508.699098066698	544.060810649165	96.8004797274614	46.5280070717004	191.394391264458	154.489262185911	325.781548076878	178.685332938747	307.268886306766	146.396111784044	339.263869381717	13.3998649633321	28.583937159842	38.9620457770834	253.072259143134	193.355767874584	331.026028577342	44.1785872032907	310.615829088539	134.762453867814	96.2215739451882	167.980656847033	325.321551240942
C9orf140|89958	1091.04037281498	992.563029855107	1312.03593692928	1691.25608549392	914.369513922105	387.376216514063	522.581705853983	1027.77675405797	795.683449403571	425.267252331253	1769.78344643822	999.84401475277	338.860658630944	4449.34202356197	240.333532183195	1291.47034584656	553.683017144436	2442.47966517935	518.470024934663	184.729515751852	2461.79164959706	617.515111852729	868.08157276504	1286.07676043583	567.902558601165	1667.57837488735	1064.46151404977	5294.26263527273	1817.15330931424	2977.79245258882	1229.09051260985	510.335315535482	973.777692974319	970.730248447375	3007.85230907633	664.086709976896	1217.87030034463	669.993248166603	1656.43915841284	901.122186946904	1679.99307743678	1892.63582311101	1430.82835303103	798.796617270309	318.639116186767	1576.81907700807	625.440230643723	1501.26109043795	493.272108182404
C9orf21|195827	293.855514252067	425.655014713413	535.872052035946	269.569577036453	341.080384876855	336.623717559012	549.779266753447	297.737389577617	350.150918586114	1126.34681208501	284.075567719449	326.330736827546	443.125476671234	385.547456968333	690.048550738113	199.089250774268	219.99952582355	183.531668098912	442.042172653457	522.00985741491	531.654534654764	716.098455651835	144.873426696435	305.608637340213	233.63079942453	448.023499184667	495.54905335477	411.489030839083	300.20401940795	269.588746856617	236.964484422662	481.694047826858	367.395979400567	216.703488883161	263.104856776436	222.776691845284	654.605286435237	261.297366784975	683.156098120224	504.508541472491	372.829667487652	346.812726505206	575.225557855709	481.18839575476	341.562793610276	516.425461902207	431.181581358154	75.0102304159707	302.839980626731
C9orf53|51198	13.323423819993	0	3.18971459545206	16.408582950045	37.305667095906	3.10729585439088	0	6.35738198386371	2.5100424271406	0	3.6702269731195	42.7461987537681	2.89624494556362	0	5.46212573143625	8.20217887084998	0	1.25706621985556	0	0	2.31154145502071	0	0	10.7120553294508	0	6.98218440287793	0.692107616417276	0	0	17.7901203509443	35.1540718649004	1.73583440658327	0	7.60363118888284	10.3362622305028	8.4867311179156	2.17476839347255	11.7248818429156	0	7.99221451837609	0	0	0	9.55212696287365	0	0	0.907750697596115	7.39537482974359	1.32244533024773
CA9|768	433.751464361993	2222.12773828116	342.362699911854	978.654768806254	1536.38441223548	768.537841319344	1303.54024025287	15.8934549596593	919.930549547031	88.3142856278961	959.397330773437	46.9165596077942	2735.50335108484	2641.82921454914	3393.80078779906	471.252458761563	6424.19667990968	287.868164346923	908.871756857576	1828.22630427962	64.72316074058	4459.5270938012	621.217253674314	2872.72119099801	1453.90243641881	984.488000805788	1819.55092356102	916.524382496536	911.639960977611	3772.87398519641	82.0261676847676	301.167269542198	1161.63712580697	1094.92289119913	60.1382529774711	389.682403830958	1579.60677645889	4292.98173762751	10794.7238684143	96.9056010353101	172.85739128973	189.263582311101	1034.68244997945	585.067776476011	278.522680695628	7518.17105774966	771.588092956697	49.6546595711355	19.836679953716
CAB39|51719	5467.04490747044	9170.0689472669	8030.6381131498	3319.22192246624	10329.8630848419	8930.36828551939	12545.8463063384	6129.5757961086	5781.88273091838	3968.70812798591	7083.53805812063	4987.75158141528	10513.3691523959	3261.60711580469	5746.15626947093	4561.90275744184	7524.19430902743	5698.28117460526	10410.7128512777	3341.81653011737	3691.53170366808	2140.08008830558	5039.2772742088	4046.63643092547	6630.62180366772	7028.73229889711	16971.170862168	8291.18832431274	3546.0833965984	2134.1302067152	3400.8309522637	7317.40994095178	7822.3241051014	10258.5657456678	4040.53887192384	4309.13772512164	18752.302934116	6472.13477728939	4526.26644926098	6915.26361202491	11374.6942189869	9923.54999144691	13492.4762139803	7240.51223785823	5607.13149779017	6975.18657209248	5419.2716646488	2592.6071188844	6260.45619339276
CABP2|51475	0	0	0	0	0	0	0	0	0	0	0	0	0	0	0	0	0	0	0	0	0	0	0	0	0	0	0	0	0	0	0	0	0	0	0	0	0	0	0	0	0	0	0	0	0	0	0	0	0
CACNA1A|773	11.8430433955493	309.050188856509	22.3280021681644	8.20429147502248	24.3628846340611	64.2174476574115	31.0829267422444	25.4295279354549	62.7510606785151	5.43472526940899	44.7767690720579	68.8109540914315	52.1324090201452	29.0197010621326	96.4975545887071	18.6413156155681	6.31577586096315	35.1978541559557	15.4921322191632	289.608208565806	203.415648041823	131.444458398807	67.2212699871459	54.8205184507187	14.3772799645865	18.6191584076745	45.6791026835402	67.1467456180931	14.7038703383486	28.7378867207561	19.5300399249447	114.565070834496	79.6619113910615	13.9399905129519	77.9917968301578	31.1180140990239	55.8190554324621	363.471337130382	144.348882657202	54.9464748138356	49.710622331687	14.3226494721914	12.6621978144339	46.5666189440091	93.9870774363846	28.5263588479314	57.1882939485552	53.8805880452747	30.4162425956978
CACNA2D4|93589	59.9554071899683	19.9081409999592	86.1222940772056	92.5912895038252	21.3175240548035	39.3590808222845	18.4554877532076	23.3104006075003	61.4960394649448	1.35868131735225	26.4256342064604	64.6405932374054	44.8917966562361	44.565969488275	18.2070857714542	52.1956837235908	27.3683620641737	28.9125230566779	83.6575139834814	232.401648849104	39.2962047353521	217.704884223024	56.7903832650026	107.75067419624	89.8579997786654	82.6225154340555	44.9869950671229	18.9388256871545	74.7446742199385	69.1077752094373	83.3281703464306	32.9808537250822	74.9059763826399	13.9399905129519	236.794371098792	95.4757250765505	10.8738419673627	41.8745780104127	18.5795591538973	86.91533288734	13.5574424540964	30.6913917261245	34.3688226391776	44.1785872032907	55.0168258164203	42.297704498657	108.022333013938	33.8074277931135	76.7018291543685
CALN1|83698	0	4.74003357141885	7.44266738938814	1.17204163928893	9.13608173777291	7.25035699357872	0.971341460695136	1.05956366397729	17.5702969899842	1.35868131735225	0.7340453946239	0	1.44812247278181	12.437014740914	20.0277943485996	1771.6706361036	0	6.2853310992778	36.1483085113809	3.57540998229391	6.93462436506214	93.1064913658217	0	6.93132991905639	6.29005998450658	19.7828558081541	0.692107616417276	1.72171142610495	7.35193516917428	4.10541238867944	15.6240319399557	3.47166881316654	8.32288626473777	11.4054467833243	744.210880596205	4.95059315211743	7.24922797824183	0	1.4291968579921	48.9523139250536	49.710622331687	1.02304639087082	1.80888540206198	0	17.1927580676313	0	1.81550139519223	6.33889271120879	18.5142346234683
CAMK2D|817	1025.16344392724	3929.48783070623	1574.65577195483	755.966857341358	4941.09753984552	2574.91249800524	3357.92742962309	2689.17257917435	2773.59688199037	2944.26241470232	4541.53885653807	4076.52773481056	2101.22570800641	1507.98803733582	2890.37486621835	1806.71630946086	1741.04887900551	3135.12315231977	3657.17601253713	2121.40992282772	1333.75941954695	1795.03838500871	3203.44121111158	1948.33382815658	2075.71979488717	3819.25486837423	4978.33008488947	2324.31042524168	3240.97808707766	977.088148505708	1433.50493049094	2070.85044705384	3420.70625480722	4659.75864692036	1875.56176473488	1572.16693959386	2854.74597783163	3195.8677937547	2078.05223152051	2419.64294543836	3382.58189229706	2328.45358562198	3202.63160435073	2716.3861050672	3678.10404260193	1666.33282373779	2843.98293556863	1188.54238335165	2947.73064112219
CAMK2N1|55450	108.807961196609	302.414141856523	917.574565291709	101.967622618137	793.316430896614	817.218809704801	1760.07072677959	1282.07203341252	1911.39730826757	1619.54813028388	508.693458474363	1241.72494428629	1532.11357620316	435.295515931989	3384.69724491333	210.274040143609	887.366508465323	197.359396517323	775.639419772772	2358.57878498655	372.158174258335	1355.5209772377	1832.35910085651	132.955510265536	1027.07693747015	2140.03951948209	1381.44680236888	790.265544582173	1003.53915059229	431.068300811342	230.454471114347	1087.50025572442	2181.7851851134	869.348499262271	83.6297580467957	350.784886207178	1169.30047289041	4303.03163635001	1036.16772204427	1409.62683567858	1600.90799645455	3470.17335783381	1671.41011150527	527.755014698769	2462.00295528481	6987.97425019672	1185.52241106053	160.585282017289	784.210080836905
CAMK4|814	83.6414939810669	2.84402014285131	145.663633192311	51.5698321287128	14.4654627514738	131.542191169214	25.2548779780735	79.4672747982964	57.7309758242339	16.304175808227	30.0958611795799	10.4259021350654	123.090410186454	11.4005968458378	170.236251963096	133.471819807468	14.7368103422474	20.113059517689	118.773013680251	34.5622964955078	16.180790185145	60.2453767661199	3.47696224071445	204.78929306303	58.4076998561325	55.8574752230234	19.3790132596837	10.9041723653314	22.0558055075228	8.89506017547213	48.1740984815302	5.20750321974982	90.3627651600101	3.80181559444142	56.3796121663791	118.107008057659	28.2719891151431	0	24.2963465858657	47.9532871102565	12.4276555829217	8.18437112696652	46.1265777525805	50.1486665550867	80.2328709822796	26.5590237549707	196.981901378357	110.930622446154	178.530119583444
CAPN3|825	54.7740757044155	129.876919856876	104.197343451434	134.784788518227	518.472638618613	87.0042839229446	331.227438097041	580.640887859553	47.6908061156714	205.160878920189	57.2555407806642	241.880929533517	577.800866639943	123.333729514063	199.367589197423	452.611143145994	224.210043064192	398.489991694213	530.863730709993	232.401648849104	973.158952563721	183.474556515002	24.3387356850011	195.967600438776	692.80517829351	520.172738014406	1526.09729420009	92.3985132009657	479.101108524524	210.060267220765	583.297192425014	304.638938355364	135.544147740015	449.881512008901	94.9056804800716	264.503119841703	521.944414433411	329.971674722052	158.640851237123	461.550388436219	414.631781721116	704.878963309992	2218.59794562902	230.445062979327	1087.72849374548	648.23691313058	204.243906959126	7.39537482974359	182.497455574187
CAPRIN1|4076	19568.4086405085	14273.1890902564	16639.6778062749	9338.82778185417	11772.6026592652	27336.9531616462	12435.1133798191	11144.4906177131	11782.139152998	8402.0852665063	14973.7920049329	7088.57086163095	8472.96458824638	12169.6189239843	10787.6983195866	11239.967663563	6063.14482652462	12281.5369679888	10794.9177303129	8464.18723141711	8980.33855275547	8472.69071428978	11101.9404346012	11963.4754402913	12554.0611490773	13373.2105263122	17440.4198260989	15705.4516289294	5082.63784695582	8875.21734892684	9168.70274343069	12051.0303677044	11555.7330867123	11571.4593976149	12425.1268612672	10136.693092757	16481.8447313306	8366.54068648046	10580.3443397155	10595.6783977371	13147.32981986	6754.15227252912	13794.5600761247	10738.9787380107	9854.88892436628	15143.5618780657	8037.224676516	17687.6236285096	14631.5351338609
CARD10|29775	389.340051628683	2913.22463299402	5306.62184863374	421.934990144014	3560.02651715218	2259.00408614217	4066.03535446984	4939.68580146211	2242.72290865013	2220.08527255357	2657.24432853852	1774.48854338813	3623.20242690009	1697.65251213476	1932.68215463986	990.22668549898	3537.88711144953	1380.25870940141	2432.26475840863	1364.61480990884	1740.5907156306	649.00701334411	836.78891259861	293.006219305565	3410.11109160035	5000.40772986108	7120.40315770093	7780.41393456828	2478.82747453993	445.43724417172	854.113746050913	2120.32172764147	2391.04632548395	3208.73236170856	449.157576925487	268.746485400661	4439.42721387529	1953.03031840565	3019.89296093731	3874.22598778281	4135.01994849942	2329.47663201285	3573.45311177344	6359.32852553314	2769.18023275982	2071.60385288771	3293.3195308787	102.478765497875	1551.22837238059
CARM1|10498	2883.04087660403	4485.9677719908	3525.69786617301	2434.3304848031	3869.13061594683	3536.10268229682	3974.7292571645	2706.12559779799	3824.04963774871	2141.28175614714	3568.9287086614	3712.66375029678	3421.91340318342	3323.79218950926	4635.52403741223	2694.04293276191	4113.67534410733	4900.04412499697	3618.96208639653	4378.6854249826	3386.40823160535	3287.4806730785	2890.51460944728	2313.17383025964	3854.90819050475	2968.5920686236	4106.96659582011	5482.50308452687	2967.73116329002	1644.90189706423	4116.93241617833	3421.32961537563	3620.45552516093	4852.38397037206	2174.37370921669	1992.96735752385	3350.59317154337	5023.27437812911	5701.06626653049	3225.85758497955	3791.56473966231	3811.87085238466	3315.68694197961	3755.17991227971	8059.96498210557	4878.99103054276	3458.5301578412	4645.35187519751	3511.09235180773
CASC1|55259	62.1759778266338	3.79202685713508	4.25295279393608	35.1612491786678	2.28402043444323	1.03576528479696	4.85670730347568	1.05956366397729	0	9.51076922146573	10.2766355247346	10.4259021350654	10.1368573094727	0	0	27.5891471110408	4.2105172406421	2.51413243971112	1.03280881461088	2.3836066548626	6.93462436506214	13.6921310832091	13.9078489628578	3.15060450866199	1.79715999557331	8.14588180335758	2.07632284925183	0	4.90129011278285	17.105884952831	36.4560745265634	0	5.94491876052698	0	9.39660202772986	14.1445518631927	2.89969119129673	1.67498312041651	0	2.99708044439103	1.1297868711747	2.04609278174163	0	4.77606348143683	3.43855161352627	0	5.44650418557669	51.7676238082051	11.9020079722296
CASKIN2|57513	1227.97556207602	1166.04825856904	1808.56817562132	991.547226838432	972.231364928001	1358.92405365361	1690.13414160954	1055.32540932138	1242.4710014346	202.443516285485	1272.10066888322	1960.06960139229	860.184748832396	549.301484390366	751.952642361057	1715.00103663227	1659.99642212315	1455.68268259274	1972.66483590678	1190.61152410387	1384.61333155741	1340.45963304617	769.567642611464	853.183700945668	2409.09297406602	1614.04829446528	1620.91603764926	1346.95223902277	1325.79897550776	625.391153875502	1102.79625442854	1560.51513151836	1708.56965177545	1369.92088586372	794.012871343173	779.364807661916	1951.4921717427	1289.73700272071	1316.29030621072	1046.98010190727	1332.01872111498	1624.59766870286	2181.51579488675	1376.70029852417	2727.9176133975	1043.6712668157	1659.3682752057	3106.05742849231	2242.86728010015
CATSPERB|79820	6.66171190999648	530.883759998911	26.5809549621005	36.3332908179567	69.2819531781112	83.8969880685538	4.85670730347568	66.752510830569	8.78514849499211	51.6298900593854	61.6598131484076	34.4054770457158	11.5849797822545	25.9104473769041	5.46212573143625	181.193587783322	19.99995689305	280.32576702779	8.26247051688705	0	90.1501167458078	1.36921310832091	5.79493706785741	18.2735061502396	27.8559799313863	43.0568038177472	4.15264569850366	8.03465332182311	14.7038703383486	5.47388318490593	5.20801064665191	19.094178472416	7.13390251263238	5.06908745925522	141.888690618721	23.3385105742679	0	33.4996624083302	8.57518114795261	9.99026814797011	4.51914748469881	8.18437112696652	1.80888540206198	13.1341745739513	3.43855161352627	7.86934037184316	1.81550139519223	3.1694463556044	33.0611332561933
CBR3|874	1602.51180946026	734.705203569922	452.939472554192	6066.48752495948	842.042200164737	798.575034578456	841.181704961988	1727.08877228298	184.488118394834	1653.51516321768	510.16154926361	3131.94100137364	848.599769050141	1673.814900548	106.511451763007	576.389478833367	742.10366366317	1903.19825686132	580.438553811316	369.459031503704	3795.55106914401	349.149342621831	2827.92928911442	523.000348437891	307.314359243036	307.216113726629	331.519548263875	305.89073003798	662.899487753881	2864.20937650203	1826.70973431316	95.47089236208	1414.89066500542	760.363118888284	3004.09366826524	869.182711993189	569.789319089808	827.441661485755	7519.00466989644	2632.43565699012	419.150929205815	930.972215692442	2604.79497896925	2515.79143884685	1022.39601308848	875.464116367551	165.210626962493	410.971544110037	1941.34974480367
CCDC21|64793	1057.731813265	1415.37402442567	1243.9886922263	905.98818717034	1033.89991665797	956.011357867594	1110.24328957454	817.983148590464	756.777791782892	2051.60878920189	694.406943314209	838.242531659257	699.443154353615	1996.14086591669	1217.14368382171	1993.87511824117	1071.57663774341	775.609857650881	471.993628277173	579.216417131613	707.331685236339	1072.09386381527	257.295205812869	1211.09237312967	1252.6205169146	1302.17739113673	1287.32016653613	1809.5187088363	1080.73446986862	1284.30984225855	1704.32148411684	1108.33026860342	870.33610654115	836.399430777112	2590.64317904512	963.24398188342	2039.93275307725	638.168568878689	387.312348515859	639.377161470087	1487.92930933708	1719.74098305384	1015.6891532578	714.021490474806	786.28213562634	705.289630826443	1173.72165199178	1568.87594602418	796.112088809135
CCDC42B|387885	17.0243748811021	5.68804028570262	18.0750493742283	83.2149563895138	6.85206130332968	6.21459170878176	12.6274389890368	21.1912732795457	6.27510606785151	9.51076922146573	11.7447263139824	100.088660496628	20.2737146189454	7.25492526553314	9.10354288572708	13.4217472432091	16.8420689625684	25.1413243971112	11.3608969607197	5.95901663715651	71.6577851056421	17.7997704081718	39.4055720614304	8.19157172252119	29.6531399269596	9.30957920383724	11.0737218626764	8.03465332182311	24.5064505639143	47.8964778679268	23.4360479099336	9.547089236208	7.13390251263238	12.6727186481381	16.9138836499137	36.0686072511413	32.6215259020882	36.8496286491632	35.7299214498025	25.9746971847223	10.1680818405723	10.2304639087082	8.13998430927891	21.4922856664657	16.0465741964559	20.6570184760883	9.07750697596115	65.5018913491575	9.25711731173413
CCDC71|64925	1119.90779109163	1332.89744028298	853.780273382668	589.53694456233	1035.4225969476	801.682330432847	808.156095298354	923.939514988193	1006.52701328338	1187.48747136586	915.354607096003	1105.14562631693	864.529116250741	721.34685497301	823.870631158301	1247.47684099382	627.367068855673	846.005565962792	774.606610958161	1008.26561500688	1909.33324184711	1159.72350274781	1133.48969047291	906.11385669119	847.360937912815	837.862128345351	875.516134767854	743.205432268637	787.882385629844	1478.63269532271	774.691583689472	859.23803125872	735.98094255324	1366.11907026928	716.960734715788	1025.48001008147	606.035458981017	1343.33646257404	2210.96753931378	1290.74264471774	758.086990558226	425.587298602259	1883.95414624755	874.019617102939	1059.07389696609	2184.72562073296	635.42548831728	1563.5935354315	945.548411127128
CCDC77|84318	550.701517893042	502.443558570398	350.868605499727	571.956319972996	445.383984716429	332.480656419824	288.488413826456	538.258341300461	469.377933875293	597.819779634989	306.83097495279	338.841819389625	580.697111585506	1005.32535822388	573.523201800806	754.600456118198	378.946551657789	534.253143438613	209.660189366009	367.075424848841	670.347021956007	692.821832810379	330.311412867872	870.827086194175	328.880279189915	329.326364335742	347.438023441473	617.520498162976	334.51305019743	741.711171554753	818.959674186013	392.29857588782	380.474800673727	389.052462497838	4115.71168814568	659.843344417938	403.057075590246	289.772079832056	317.281702474246	466.545522510204	416.891355463466	504.361870699312	263.192826000018	1162.97145772987	239.552429075663	639.383905212256	417.565320894213	988.867262948571	378.219364450851
CCDC96|257236	85.8620646177324	172.537221999646	140.347442199891	171.118079336183	115.72370201179	73.5393352205841	85.478048541172	99.5989844138648	99.1466758720538	33.9670329338062	195.990120364581	194.964369925723	130.331022550363	151.31701268112	95.5872003001343	163.297924792377	95.7892672246078	89.2517016097448	133.232337084804	129.906562690012	203.415648041823	79.4143602826126	176.166086862865	51.6699139420567	133.888419670211	110.551253045567	92.742420599915	79.1987256008278	106.603059953027	183.375086694349	164.052335369535	118.036739647663	108.197521441591	116.58901156287	136.250729402083	91.2323595175927	138.460254384419	524.269716690367	175.791213533028	170.833585330289	98.2914577921992	82.8667576605361	74.1643014845411	278.205697793695	121.495490344595	59.0200527888237	34.4945265086524	174.319549558242	66.1222665123866
CCKAR|886	8.88228254666197	0	32.9603841530046	1.17204163928893	2.28402043444323	13.4649487023605	0.971341460695136	3.17869099193186	1.2550212135703	6.79340658676124	0.7340453946239	4.17036085402615	0	2.07283579015233	0	2.9826104984909	9.47366379144473	0	29.9514556237156	11.918033274313	2.31154145502071	0	0	0.630120901732399	35.9431999114662	32.5835272134303	0	2.86951904350825	0	0.684235398113241	9.11401863164084	0	53.5042688447428	2.53454372962761	7.51728162218389	6.3650483384367	0.724922797824183	0	0	4.99513407398506	0	0	3.61777080412396	1.19401587035921	83.6714225958058	0	4.53875348798057	43.3157668599267	380.864255111347
CCL5|6352	11528.462555355	466.419303427615	8888.67133932641	18942.5369741876	3574.49197990365	3552.67492685357	6694.48534711088	8154.40195796919	223.393776015514	589.667691730875	1239.06862612514	5980.2974646735	14980.8269809278	760.730734985904	872.119408452654	3317.40852694651	1151.57646531561	1751.0932442588	4587.73675450154	1167.96726088268	3370.2274414202	2827.42506868267	1287.63501647792	9507.89428624017	492.421838787086	3250.20683953968	2304.02625505311	1465.17642361531	741.320129558407	1896.01628817179	5208.01064665191	1188.17865130625	957.131920444844	1007.48113252698	3781.19265595849	5632.36055192332	975.021163073526	8004.74433247049	10969.0858850894	11207.0828083929	1184.01664099109	2718.23426054376	14982.9977852794	9084.07274169285	2629.34580047642	3266.75992186139	3079.99811694362	1092.40251056498	3792.7732071505
CCND1|595	15467.7548647996	5213.08892184645	8883.35514833399	17647.4309627734	10215.6620631197	9957.84744803797	11883.3914301443	5971.70081017598	9637.30789900634	2771.70988739858	8260.94687109737	5485.0671132579	6334.08769594764	20976.0617784465	12246.9962441686	7563.90022417293	105350.299248796	3059.69917912843	4467.93093200667	1605.35908204996	2729.93045837946	12513.2385969448	139930.345377553	3652.18074644098	18987.8939332298	11083.0540421682	11494.5232934581	13584.8770557768	11462.8922512709	3650.39584893414	2519.37515031786	2569.90283894653	8928.07899455942	6196.95941893951	1391.63676030679	6998.01703431457	8338.78694337157	10331.295886729	6122.67933963816	7038.14391024494	9830.2755660911	131603.664675231	17280.2822458981	13804.0174772228	10196.4517179766	5026.54116251482	6791.79071941413	2315.80880382828	14956.8566851019
CCNI2|645121	2583.26384065419	5.68804028570262	29.7706695575526	1797.91187466921	8.3747415929585	29.0014279743149	5.82804876417082	11.6552003037501	12.550212135703	2.71736263470449	3.6702269731195	8.34072170805231	11.5849797822545	4.14567158030465	27.3106286571812	25.3521892371727	11.5789224117658	13.8277284184112	14.4593234045523	7.15081996458781	6.93462436506214	35.5995408163436	1.15898741357148	268.431504138002	48.5233198804793	4.65478960191862	5.53686093133821	89.5289941574575	36.7596758458714	115.635782281138	325.500665415744	11.2829236427913	43.9923988278996	7.60363118888284	111.819564129985	88.4034491449541	3.62461398912091	8.37491560208254	0	15.9844290367522	9.03829496939763	10.2304639087082	7.23554160824792	15.5222063146697	11.4618387117542	3.93467018592158	57.1882939485552	179.601960150916	13.2244533024773
CCNJL|79616	507.030295371954	474.951363856169	850.590558787216	2655.84635462871	490.303053260479	847.256002963913	522.581705853983	827.51922156626	1297.69193483169	28.5323076643972	612.193859116333	579.680158709635	1225.11161197341	55.9665663341128	906.712871418417	852.280949943775	805.261422272802	238.842581772556	336.695673563147	256.23771539773	161.80790185145	409.394719387951	263.090142880726	896.662043165204	342.358979156715	1124.13168886335	421.493538398121	181.353603549722	221.783377603424	1493.6858740812	1359.29077877615	540.712417650689	498.184192132161	700.801341242035	119.336845752169	1333.83124069907	649.530826850468	753.742404187428	908.969201682976	978.047251686274	280.187144051326	368.296700713494	802.240675814488	833.423077510726	1522.13218092096	39.3467018592158	925.905711548037	216.578834299634	506.496561484881
CCNT1|904	624.720539115225	317.582249285063	569.895674387435	9.37633311431141	172.062872728056	510.632285404901	248.663413937955	158.934549596593	414.157000478199	160.324395447565	113.042990772081	167.857024374553	101.368573094727	368.964770647114	185.712274868832	383.265449056081	315.788793048158	263.983906169668	616.586862322696	65.5491830087216	57.7885363755179	31.4919014913809	3.47696224071445	680.530573870991	664.949198362124	354.927707146295	599.365195817361	606.042421988943	131.109510516941	26.0009451283031	191.394391264458	368.864811398945	437.546020774786	238.247110584996	208.604565015603	188.829767373622	961.97255271269	25.1247468062476	27.1547403018499	25.9746971847223	321.989258284791	295.660406961666	337.357127484559	26.2683491479026	217.77493552333	95.4157520085983	250.539192536528	622.267967816996	588.488171960241
CCPG1|9236	2428.56408629983	1155.62018471192	3553.34205933359	1319.71888583933	1358.99215849372	2883.57055287474	1251.08780137534	1036.25326336979	3591.8707132382	1623.62417423594	1791.07076288232	1924.62153413307	967.34581181825	1642.72236369572	2300.46528722323	1588.98574307103	1572.62818937982	1259.58035229527	3065.3765617651	3234.55423064855	1225.11697116098	1781.3462539255	1750.07099449294	3767.49287145801	2158.38915468354	1255.62949511755	1107.37218626764	673.763071415738	1504.69606462434	1549.10894132838	2169.13643433052	863.577617275178	2054.56392363812	949.186626745541	3541.57930425138	2240.49701512972	860.483361017305	624.768703915357	500.218900297235	1219.81174086715	1153.51239546937	1318.70679783248	1068.1468299176	2368.92748679267	2172.01843587742	761.358680975825	2069.67159051914	1941.81413386696	2707.04559101711
CCR3|1232	8.88228254666197	10.4280738571215	11.6956201833242	0	3.80670072407205	32.1087238287058	6.79939022486596	4.23825465590914	0	4.07604395205674	1.4680907892478	6.25554128103923	10.1368573094727	5.18208947538082	10.0138971742998	5.21956837235908	2.10525862032105	1.25706621985556	27.8858379944938	5.95901663715651	6.93462436506214	0	2.31797482714296	5.04096721385919	15.2758599623731	15.1280662062355	10.3816142462591	5.16513427831485	3.67596758458714	1.36847079622648	1.30200266166298	4.33958601645818	7.13390251263238	6.33635932406903	4.69830101386493	3.53613796579817	2.17476839347255	16.7498312041651	5.7167874319684	5.99416088878207	3.38936061352411	9.20741751783734	7.23554160824792	47.7606348143683	1.14618387117542	3.93467018592158	3.63100279038446	1.0564821185348	14.5468986327251
CCR7|1236	926.718145701733	79.6325639998366	1898.94342249246	553.203653744373	222.311322285807	760.251719040969	285.57438944437	527.662704660688	104.166760726335	25.8149450296927	73.40453946239	112.599743058706	346.101270994853	106.751043192845	72.8283430858166	1652.36621616396	178.946982727289	296.667627885912	1431.47301705068	126.331152707718	27.7384974602486	531.254686028512	37.0875972342874	2252.68222369333	162.642979599384	523.663830215845	215.93757632219	169.301623566987	106.603059953027	208.691796424538	401.016819792197	120.640491257537	470.837565833737	130.529002075822	796.831851951492	1927.19519136	156.583324330023	53.5994598533282	91.4685989114945	1647.39521760027	59.8787041722593	109.465963823177	259.575055195894	225.66899949789	126.080225829296	46.2323746845785	226.937674399029	254.612190566886	2106.65541108464
CD1C|911	91.7835863155071	51.1923625713236	155.232776978667	55.0859570465795	68.5206130332968	53.8597948094419	56.3378047203179	28.6082189273867	82.8314000956399	65.2167032329079	49.1810414398013	89.6627583615623	15.9293472005999	47.6752231735035	30.0416915228994	26.8434944864181	85.2629741230025	99.3082313685893	174.544689669239	15.4934432566069	50.8539120104557	19.1689835164927	11.5898741357148	134.215752069001	88.0608397830921	46.5478960191862	83.7450215864904	15.4954028349446	25.73177309211	110.846134494345	29.9460612182485	48.6033633843316	200.938254105812	59.5617776462489	248.070293532068	284.305492450173	21.7476839347255	108.873902827073	15.7211654379131	111.891003257265	28.2446717793676	74.6823865335695	118.48199383506	42.9845713329314	73.355767755227	55.0853826029021	196.074150680761	63.3889271120879	454.92119360522
CD200R1L|344807	1.48038042444366	0	0	1.17204163928893	0	0	0	0	0	0	0	0	0	0	0	0.745652624622726	0	0	1.03280881461088	0	2.31154145502071	0	0	1.2602418034648	0.898579997786654	0	0	0	0	2.05270619433972	0	0	0	0	0	1.41445518631927	0	0	0	0	0	3.06913917261245	0	0	0	0	0	0	1.32244533024773
CD244|51744	66.6171190999648	166.849181713943	127.588583818082	75.0106649144913	23.6015444892467	52.824029524645	89.3634143839526	109.13505738966	3.7650636407109	58.4232966461466	11.0106809193585	71.9387247319511	59.3730213840543	29.0197010621326	12.7449600400179	46.9761153512317	37.8946551657789	87.9946353898892	160.085366264687	3.57540998229391	117.888614206056	32.8611145997018	11.5898741357148	272.212229548396	43.1318398937594	48.8752908201455	20.7632284925183	13.199787600138	25.73177309211	25.3167097301899	167.958343354524	7.81125482962473	36.8584963152673	59.5617776462489	98.6643212911635	162.662346426716	34.7962942955608	18.4248143245816	381.595561083891	118.884190960844	27.1148849081929	30.6913917261245	331.026028577342	222.086951886812	244.137164560365	80.6607388113923	4.53875348798057	20.0731602521612	117.697634392048
CD247|919	828.272847476229	51.1923625713236	1335.42717729593	861.450604877361	193.38039678286	505.453458980916	145.70121910427	657.989035329894	62.7510606785151	33.9670329338062	99.0961282742265	191.836599285203	448.917966562361	89.13193897655	105.601097474434	671.833014785076	130.526034459905	194.845264077612	480.25609879406	122.755742725424	355.97738407319	295.750031397316	101.99089239429	1233.77672559204	67.393499833999	338.63594353958	166.797935556563	49.9296313570436	129.884187988746	290.800044198127	635.377298891533	49.4712805876233	321.025613068457	97.579933590663	463.252479967082	1248.96392951991	28.2719891151431	45.2245442512457	467.347372563417	954.070608131146	37.2829667487652	141.180401940173	429.61028298972	335.518459570937	1228.70910990005	397.401688778079	169.749380450473	165.867692609963	858.267019330778
CD27|939	1181.34357870604	27.4921947142293	3291.78546250653	1605.69704582583	303.013377636135	1126.91262985909	239.921340791699	453.493248182278	125.50212135703	48.9125274246809	134.330307216174	250.221651241569	396.785557542216	100.532535822388	29.1313372343267	749.380887745839	396.841249930518	202.387661396745	1589.49276568615	128.714759362581	277.384974602486	438.14819466269	210.93570927001	1996.22301668824	95.2494797653853	388.674931760205	189.637486898334	94.1202246270707	620.013199267031	590.495148571727	1385.33083200941	72.9050450764974	359.07309313583	134.330817670263	650.244860318906	2948.43183588251	42.0455222738026	125.623734031238	1157.6494549736	1757.28816722794	58.7489173010846	114.581195777531	381.674819835078	331.93641195986	251.014267787417	243.949551527138	88.9595683644192	394.06783021348	1077.7929441519
CD276|80381	3969.64010814568	11723.9990355474	9592.53502672283	2489.41644184968	5121.53515416653	6374.09956264049	9638.62131447784	7323.704045411	15918.6890729257	5081.4681268974	4237.64406316377	5817.65339136648	6515.10300504537	6414.39035262637	23686.5082343733	3130.99537079082	12231.5525840653	2272.77572549885	7107.79026215209	22109.1435271781	4574.54053948599	12999.3092503987	11318.6710809391	3131.07076070829	9716.34551606709	9597.01246175571	14114.8427292139	8180.42488923333	6892.43922110089	3296.64614810959	2788.8897012821	9488.93878358746	10616.4359225491	5753.41426625468	2032.48501859797	742.588972817615	9717.59010483317	2981.46995434138	10857.608530166	6614.55654077101	3655.99031512134	12927.2141950436	6508.369676619	10802.2615791397	14491.2026832709	8840.22024021931	9779.19826520294	4726.70099832469	4596.81996794112
CD28|940	461.878692426423	44.5563155713372	948.408473047746	120.720288846759	68.5206130332968	428.806827905941	107.81890213716	109.13505738966	58.9859970378042	19.0215384429315	77.0747664355095	104.259021350654	120.19416524089	48.7116410685797	18.2070857714542	429.49591178269	52.6314655080263	55.3109136736447	600.061921288922	191.88033571644	34.6731218253107	84.8912127158963	49.8364587835737	1026.46694892208	91.6551597742387	161.753938666672	105.892465311843	52.7991504005518	57.5901588251985	84.1609539679286	122.38825019632	33.8487709283738	211.63910787476	48.1563308629246	308.208546509539	790.68044915247	36.9710626890333	30.1496961674971	134.344504651257	365.643814215706	18.0765899387953	48.0831803709283	95.8709263092849	84.7751267955037	159.319558093384	58.0363852423433	63.542548831728	101.422283379341	770.985627534428
CD3D|915	1032.56534604945	80.5805707141204	1503.4188126564	1775.64308352272	347.932446180185	542.741009233607	291.402438208541	786.196238671146	112.951909221327	81.5208790411348	170.298531552745	194.964369925723	615.45205093227	127.479401094368	71.9179887972439	987.989727625111	213.683749962587	285.354031907212	697.145949862345	135.865579327168	372.158174258335	647.637800235789	283.951916325013	1664.14930147527	54.8133798649859	399.148208364522	144.650491831211	67.7206494267948	110.279027537614	479.649014077382	1213.46648066989	28.641267708624	250.875571694239	144.468992588774	711.32277349915	1580.65367071178	41.3205994759784	93.7990547433244	1191.95017956541	1432.60445241891	59.8787041722593	116.627288559273	1318.67745810318	472.830284662246	267.060841983873	446.585066102099	153.409867893743	159.528799898755	610.969742574452
CD3E|916	2606.20973723307	174.433235428214	3815.96189435915	2503.48094152115	708.046334677401	1544.32603963227	555.607315517618	1323.39501630763	273.594624558326	65.2167032329079	474.927370321663	558.828354439504	1119.39867146034	194.846564274319	121.07712038017	2435.30147201782	415.788577513407	644.874970785903	1894.17136599636	312.252471787001	658.789314680904	1159.72350274781	279.315966670727	4579.08859288934	167.135879588318	963.541447597154	391.040803275761	144.623759792816	394.55385407902	799.186944996265	2183.45846360881	110.225484818038	832.288626473777	296.541616366431	1928.18273609017	3836.70969289101	98.5895005040888	371.846252732465	2571.12514752779	2935.14078187362	151.39144073741	261.899876062929	1984.34728606199	709.245426993369	1260.80225829296	942.353509528218	301.37323160191	481.755846051868	2618.44175389051
CD5|921	1098.4422749372	68.2564834284314	1736.2679781244	827.461397337982	172.062872728056	763.359014895359	256.434145623516	286.082189273867	104.166760726335	16.304175808227	203.33057431082	191.836599285203	298.313229393053	55.9665663341128	22.7588572143177	1356.34212418874	146.315474112313	311.752422524179	1483.11345778123	164.46885918552	101.707824020911	279.319474097465	59.1083580921456	2015.75676464194	154.555759619304	441.041314781789	207.632284925183	111.911242696822	91.8991896146785	270.957217652843	539.029101928473	62.4900386369978	569.523217258485	97.579933590663	655.882821535544	1630.86682982611	63.7932062085281	80.3991897799924	544.52400289499	1337.6969050132	22.5957374234941	144.249541112785	364.490408515489	185.072459905677	447.011709758415	130.827783681892	642.687493898049	209.18345946989	1674.21578809363
CD52|1043	1179.8631982816	150.733067571119	2093.51601281504	2049.90082711633	332.705643283897	743.679474484217	320.542682029395	997.049407802626	209.58854266624	254.07340634487	279.671295351706	535.891369742361	602.418948677233	504.735514902091	109.242514628725	1649.38360566547	227.367930994673	426.145448531035	1013.18544713327	218.100008919928	575.573822300158	876.296389325381	341.901287003587	3551.3614021638	772.778798096522	464.315262791382	206.248069692348	180.205795932318	286.725471597797	964.771911339669	1078.05820385695	267.318498613824	464.89264707321	147.003536318401	1184.91151569674	4480.28680266628	73.2172025802424	345.046522805801	1973.72086088709	2788.28384009846	142.353145768013	181.079211184134	1511.32375342278	397.607284829616	1131.28348085014	741.685330046217	240.55393486297	484.925292407472	1409.72672204408
CD69|969	613.617685931898	45.5043222856209	918.637803490193	176.978287532628	86.0314363640282	276.549331040788	183.583536071381	297.737389577617	170.682885045561	220.106373411064	81.4790388032529	172.027385228579	224.458983281181	68.4035810750268	235.781760740331	751.617845619707	241.05211202676	149.590880162812	444.107790282679	178.770499114695	134.069404391201	146.505802590337	27.8156979257156	783.870401755104	152.758599623731	185.027886676265	405.575063220524	64.2772265745848	111.50435006581	43.7910654792474	492.157006108605	85.0558859225803	147.433985261069	145.736264453588	597.623888963619	2654.2251571281	36.2461398912091	80.3991897799924	212.950331840823	1129.89932753542	35.0233930064158	120.719474122756	361.777080412396	95.5212696287365	143.272983896928	133.778786321334	42.6642827870174	85.5750516013187	712.798033003528
CD8A|925	1936.33759517231	88.1646244283906	3368.33861279737	1928.00849663028	694.342212070741	1355.81675779922	474.014632819227	1045.78933634558	65.2611031056557	70.6514285023168	271.596796010843	431.632348391707	797.915482502778	191.73731058909	87.39401170298	1653.11186878858	437.893793026778	671.273361402869	1714.46263225406	146.59180927405	783.612553252022	1382.90523940412	134.442539974292	4777.57667693505	72.784979820719	752.912218110337	355.051207222063	62.5555151484799	253.641763336513	240.850860135861	3062.31026023132	11.2829236427913	325.781548076878	195.159867181326	1601.18098552517	1690.98117524468	42.0455222738026	15.0748480837486	3219.9805210562	1035.9908069445	45.1914748469881	138.11126276756	3267.75147882497	457.308078347576	259.037554885645	1121.38100298765	14.5240111615378	225.030691247912	1315.83310359649
CD8B|926	1094.74132387609	10.4280738571215	714.496069381261	2072.16961826282	135.518545776965	290.014279743149	118.503658204807	270.188734314208	10.0401697085624	24.4562637123404	41.8405874935623	85.4923975075361	191.152166407199	76.6949242356361	15.476022905736	1954.35552913616	69.4735344705947	119.421290886278	290.219276905658	21.4524598937634	173.365609126554	323.134293563734	54.4724084378596	878.388537014964	14.3772799645865	168.73612306955	56.0607169297993	12.6258837914363	67.3927390507642	1886.4369925982	693.967418666367	3.47166881316654	70.1500413742184	38.0181559444142	404.053887192384	772.292531730319	5.79938238259346	11.7248818429156	334.432064770152	321.686634364638	6.77872122704822	26.5992061626412	779.629608288713	127.759698128435	58.4553774299465	174.10915572703	6.3542548831728	64.4454092306227	267.133956710042
CDC27|996	2393.7751463254	2352.00465813803	3431.06966650793	1674.84750254388	3430.59869253373	4291.1755749138	5469.62376517431	1684.70622572388	3265.56519770992	4885.81801719868	3047.75647847843	4372.62335544642	2946.92923211099	4028.55635816105	4544.48860855496	2573.99286019765	3961.04409413406	3299.79882712085	3328.74280949087	2991.42635185257	1913.95632475715	3584.59991758414	3183.73842508086	2817.90067254729	3177.37887217361	3183.87608771234	3419.70373271776	3474.41365787979	2439.61715363767	1864.54145985858	2023.31213622427	4879.43051690558	3187.66543939457	2839.95624904774	2499.49613937614	2535.41092147728	6176.34223746204	2053.52930563064	2945.57472432172	2815.25756409798	4792.55590752309	5242.08970682206	3576.16643987653	2211.31739190525	2495.24228754889	3212.65820680497	3490.30143225706	3573.02252488469	3218.83193382298
CDH13|1012	4996.28393249736	2576.68224942329	2968.56105016738	1604.52500418654	2255.08950894028	5065.92800794193	2850.88718714023	884.735659421033	5734.19192480271	1427.97406453721	4128.27129936481	1940.26038733567	2796.32449494168	375.183278017571	11334.8212470188	249.793629248613	5841.04004208075	1459.45388125231	2844.35547543837	2985.46733521541	624.116192855593	1507.50363226132	1003.6831001529	260.870053317213	3682.38083092971	5639.27760272441	3972.00561061875	4221.63641680934	4477.32851802714	185.427792888688	382.788782528915	2475.29986378775	1489.79664138806	2213.92394782972	837.23724067073	516.983370599692	1820.28114533652	2676.62302642558	1139.0698958197	3338.74761505161	4304.48797917562	3182.69732199911	2873.41446117545	1382.67037787596	3336.54124899165	2741.48145204086	4329.97082753347	177.488995913846	2155.5858883038
CDH26|60437	26.6468476399859	77.7365505712691	20.2015257711964	12.8924580321782	175.108233307314	37.2875502526906	103.93353629438	61.4546925106826	7.53012728142181	366.843955685107	128.457944059182	91.7479387885754	205.633391135017	1034.34505928601	38.2348801200537	90.9696202039725	185.262758588252	506.597686601791	119.805822494862	9.53442661945042	198.792565131781	9.58449175824635	93.87798049929	322.621901686988	137.482739661358	10.4732766043169	17.3026904104319	93.546320818369	276.922891372231	669.182219354749	449.190918273727	35.5846053349571	208.072156618444	183.754420398002	167.259516093591	1257.45066063783	76.1168937715392	70.3492910574933	111.477354923384	145.857914960364	163.819096320332	93.0972215692442	9.0444270103099	23.8803174071841	29.800780650561	28.5263588479314	105.299080921149	432.101186480733	101.828290429075
CDK12|51755	3228.70970571163	3812.88300484932	4402.86937992233	1211.89105502475	3920.14040564939	5339.37004312833	4504.11035324335	1840.46208432855	2356.92983908503	1485.03867986601	5092.80694790062	2509.51464391024	2854.24939385295	2597.26324506086	2419.72169902626	2978.88223536779	3156.83530117141	4108.09240648797	4395.63431498391	1740.0328580497	2112.74888988893	1868.97589285804	1779.04567983222	3904.22910713394	4544.11904880711	3919.33284481548	3954.70292020831	5069.86624607038	2112.45603860941	1534.739997968	1917.84992062957	3937.74035133415	3125.83828428509	3676.35567982485	2475.06497410404	2410.93886508119	6037.15706027979	1569.45918383027	2119.49894040229	2058.99426529664	4138.40930911294	4505.49630539507	2356.07323618573	2182.66101101663	1931.31982293059	2505.40124088556	3096.33762950035	3678.67073673817	3881.37704427709
CDK3|1018	738.709831797387	47.4003357141885	38.2765751454247	1447.47142452182	124.859783749563	55.9313253790358	85.478048541172	209.793605467503	74.0462516006478	190.215384429315	53.5853138075447	199.134730779749	183.91155404329	193.810146379243	259.450972243222	1117.73328430947	173.683836176487	340.664945580857	83.6575139834814	345.622964955078	330.550428067962	518.931768053624	125.17064066572	277.883317663988	277.661219316076	128.006714052762	79.5923758879867	127.980549340468	521.987397011374	653.444805198145	433.566886333771	341.959378096905	114.142440202118	201.496226505395	582.589325719251	453.332887215325	83.366121749781	279.722181109557	45.7342994557472	195.809255700214	175.116965032079	256.784644108575	46.1265777525805	208.952777312861	81.379054853455	326.577625431491	708.045544124969	108.817658209084	55.5427038704048
CDKL1|8814	8.14209233444014	76.7885438569853	46.7824807332969	4.68816655715571	75.3726743366265	33.1444891135027	54.3951217989276	60.3951288467053	20.0803394171248	126.357362513759	48.4469960451774	38.5758378997419	34.7549393467635	66.3307452848744	47.3384230057808	16.4043577417	59.9998706791499	47.7685163545113	47.5092054721006	33.3704931680765	23.1154145502071	34.2303277080227	19.7027860307152	51.0397930403243	72.784979820719	82.6225154340555	83.7450215864904	142.328144558009	29.4077406766971	13.6847079622648	27.3420558949225	41.6600257579985	43.9923988278996	39.285427809228	10.3362622305028	28.996331319545	181.230699456046	3.34996624083302	22.8671497278736	16.9834558515492	63.2680647857834	89.005036005761	28.9421664329917	57.3127617772419	35.5317000064381	31.4773614873726	39.0332799966329	8.45185694827839	52.8978132099093
CDRT15P|94158	16.2841846688803	37.9202685713508	6.37942919090412	41.0214573751124	44.1577283992357	7.25035699357872	13.5987804497319	30.7273462553413	10.0401697085624	16.304175808227	5.1383177623673	16.6814434161046	10.1368573094727	2.07283579015233	30.0416915228994	22.3695787386818	6.31577586096315	51.539715014078	3.09842644383265	19.0688532389008	62.4116192855593	31.4919014913809	0	15.75302254331	27.8559799313863	6.98218440287793	2.7684304656691	8.03465332182311	30.6330632048928	29.4221221188693	29.9460612182485	2.60375160987491	14.2678050252648	22.8108935666485	10.3362622305028	12.0228690837138	12.3236875630111	11.7248818429156	15.7211654379131	15.9844290367522	10.1680818405723	36.8296700713494	8.13998430927891	7.16409522215524	9.16947096940338	17.7060158366471	7.26200558076892	17.9601960150916	14.5468986327251
CDRT4|284040	888.228254666197	139.356986999714	305.149362964914	2403.85740218159	609.833455996342	309.693820154291	369.109755064152	473.624957797847	503.263506641691	638.580219155556	172.500667736616	602.617143406779	585.041479003852	370.00118854219	270.375223706094	1390.64214492138	406.314913721963	380.891064616235	280.92399757416	655.491830087216	751.250972881732	413.502358712914	540.088134724311	1055.45251040177	118.612559707838	340.963338340539	238.085020047543	189.388256871545	721.714969107275	1076.30228123213	885.361809930825	213.507632009743	488.672322115318	387.785190633025	594.8049083553	855.745387723156	170.356857488683	777.19216787326	312.99411190027	366.642841030503	241.774390431387	367.273654322623	226.110675257747	367.756888070636	479.104858151326	674.795936885551	1000.34126875092	225.030691247912	236.717714114344
CDS2|8760	2465.57359691092	1510.17469585405	2564.53053474346	890.751645859584	1672.66429815726	1919.27307272877	1278.2853622748	957.845552235466	1487.20013808081	1792.10065758761	1653.07022869302	1604.54633858656	2693.50779937417	1747.40057109841	3544.91959970213	1211.68551501193	1206.31318944396	1006.9100421043	1358.14359121331	1089.30824127221	1199.69001515575	1489.70386185315	1513.63756212436	2124.76768064165	1339.7827766999	2257.57295693053	1984.27253626833	973.340859557999	1550.03299816758	1024.30039097552	950.461943013973	1446.81797788716	1519.5212351907	850.339421290064	516.813111525142	980.924671712411	1596.28000080885	1621.38366056318	1873.67708082764	1676.36699522939	2180.48866136718	1190.82599897363	951.473721484601	1641.77182174391	1621.85017771322	1261.06179458787	1201.86192361726	1788.62422667941	1412.37161270458
CDX1|1044	25.1664672155423	7.58405371427016	35.0868605499727	10.5483747536003	15.9881430411026	29.0014279743149	3.88536584278055	45.5612375510233	99.1466758720538	24.4562637123404	12.4787717086063	12.5110825620785	4.34436741834543	22.8011936916756	71.9179887972439	8.94783149547271	2.10525862032105	1.25706621985556	15.4921322191632	57.2065597167025	6.93462436506214	57.5069505494781	42.8825343021448	10.7120553294508	21.5659199468797	17.4554610071948	8.30529139700731	16.6432104523479	34.30903078948	23.9482389339634	11.7180239549668	12.1508408460829	26.1576425463187	8.87090305369664	16.9138836499137	49.5059315211743	6.52430518041764	3.34996624083302	5.7167874319684	27.9727508143163	5.64893435587352	9.20741751783734	14.4710832164958	4.77606348143683	20.6313096811576	8.85300791832355	85.3285655740348	11.6213033038828	27.7713519352024
CEBPE|1053	2.22057063666549	1.89601342856754	17.0118111757443	5.86020819644463	2.28402043444323	12.4291834175635	0	6.35738198386371	7.53012728142181	1.35868131735225	82.2130841978768	58.3850519563661	5.79248989112724	27.9832831670564	1.82070857714542	2.23695787386818	2.10525862032105	31.426655496389	4.13123525844353	4.76721330972521	32.36158037029	5.47685243328363	4.63594965428593	5.67108811559159	73.6835598185056	3.49109220143896	4.15264569850366	291.543134820438	13.4785478101528	0.684235398113241	9.11401863164084	2.60375160987491	3.56695125631619	15.2072623777657	4.69830101386493	4.2433655589578	0.724922797824183	23.4497636858311	8.57518114795261	12.9873485923611	5.64893435587352	34.7835772896077	12.6621978144339	8.35811109251445	10.3156548405788	5.90200527888237	104.391330223553	1.0564821185348	5.28978132099093
CEND1|51286	59.2152169777465	8.53206042855393	60.6045773135891	277.773868511476	8.3747415929585	15.5364792719544	12.6274389890368	30.7273462553413	20.0803394171248	2.71736263470449	11.0106809193585	21.8943944836373	4.34436741834543	43.5295515931989	22.7588572143177	7.45652624622726	4.2105172406421	8.79946353898892	24.7874115506612	32.1786898406452	11.5577072751036	24.6458359497763	19.7027860307152	79.3952336182823	12.5801199690132	19.7828558081541	12.457937095511	14.9214990262429	18.3798379229357	36.948711498115	20.8320425866076	10.4150064394996	35.6695125631619	12.6727186481381	12.2155826360488	16.9734622358312	7.97415077606601	0	22.8671497278736	12.9873485923611	102.810605276898	14.3226494721914	24.4199529278367	9.55212696287365	26.3622290370347	10.8203430112843	17.2472632543262	7.39537482974359	13.2244533024773
CGRRF1|10668	434.491654574215	182.017289142484	315.781744949754	589.53694456233	254.287608368013	182.294690124265	242.835365173784	316.809535529208	296.185006402591	1148.08571316265	91.7556743279875	317.990015119494	350.445638413198	226.97551902168	397.824824106273	365.369786065136	354.736077524097	208.672992496023	268.530291798829	322.978701733883	194.16948222174	546.316030220042	339.583312176444	378.702661941172	194.093279521917	252.522335904085	211.092823007269	319.664421446819	236.487247941773	526.177021149082	221.340452482706	183.130529894535	255.63150670266	188.823507857257	374.924420906421	442.017245724771	321.865722233937	318.246792879136	165.786835527084	380.629216437661	244.033964173736	414.33378830268	239.677315773212	244.773253423637	303.738725861487	200.668179482	453.875348798057	185.940852862125	244.65238609583
CHCHD6|84303	870.463689572873	274.921947142293	171.181349955927	2746.09356085395	328.898942559825	153.29326214995	230.207926184747	324.226481177049	223.393776015514	813.850109093996	247.373297988254	368.034345367808	283.832004665235	364.819099066809	255.809555088931	849.298339445284	275.788879262058	260.212707510101	129.10110182636	312.252471787001	383.715881533439	164.305572998509	1810.33833999865	368.620727513453	159.947239606024	231.575782695451	241.545558129629	188.814353062843	623.689166851618	2136.18291290954	664.021357448118	115.432988037788	335.293418093722	244.583469909065	347.674275026005	282.183809670694	83.366121749781	267.997299266641	517.36926259314	224.781033329328	249.68289852961	231.208484336804	79.5909576907271	222.086951886812	260.183738756821	241.982216434177	426.642827870174	444.77897190315	169.27300227171
CHD7|55636	700.219940761852	2971.05304256533	1033.46752892647	59.7741236037352	1460.25039775404	2117.10424212499	2178.71889633919	837.055294542056	998.99688600196	277.170988739858	1051.88705049605	435.802709245733	1058.5775276035	1750.50982478364	2155.71895534017	445.154616899767	447.367456818223	2727.83369708657	1703.10173529334	628.080353556296	850.647255447623	944.757044741426	617.7402914336	1169.50439361533	1604.86387604696	2401.87143459001	1924.05917364003	4905.72975678171	985.159312669354	119.741194669817	493.459008770268	3582.76221518787	1982.0359147597	2330.51295939259	1127.59224332758	789.97322155931	1565.10832050241	983.21509168449	1462.06838572592	990.035573463838	1495.83781743531	1613.34415840328	1518.55929503103	324.772316737704	1093.45941310135	2841.81554178186	1355.271791511	2053.80123843165	1475.84898855647
CHRAC1|54108	2658.76324230082	1512.07070928261	1320.54184251715	1838.93333204433	2153.83126967996	1799.12429969232	2367.15913971405	2531.29759324174	2142.3212115645	2826.05714009267	2398.12630423628	1979.87881544892	2521.18122511313	1472.74982890323	3026.92800950425	2051.29037033712	1809.46978416594	2084.21579252052	1049.33375564466	1815.11646767787	1819.1831251013	1585.54877943561	2031.70493599081	1996.22301668824	1873.53929538517	2497.29462142934	2288.10777987551	3007.25595759665	1777.94298841198	1984.96688992651	1355.38477079116	3022.95561906477	1753.75103435546	2104.93856745573	2660.17803405032	1828.18332831765	1904.37218988413	1911.15574039524	3189.96738703837	1994.05752233483	2544.28003388543	2611.83743589319	2452.84860519604	1423.26691746817	1567.97953576798	3323.81263955725	1919.89272541578	2099.22996952864	1241.77616510262
CHRFAM7A|89832	315.3210304065	10.4280738571215	104.197343451434	128.924580321782	9.89742188258732	40.3948461070814	15.5414633711222	34.9656009112504	30.1205091256872	12.2281318561702	16.8830440763497	21.8943944836373	28.9624494556362	102.60537161254	34.5934629657629	35.7913259818908	17.8946982727289	42.7402514750891	27.8858379944938	14.3016399291756	6.93462436506214	247.827572606084	30.1336727528585	242.596547166974	21.5659199468797	75.6403310311776	61.5975778611376	25.8256713915743	40.4356434304585	210.060267220765	76.8181570381157	29.5091849119156	93.9297164163263	13.9399905129519	249.009953734841	141.445518631927	10.1489191695386	3.34996624083302	5.7167874319684	22.9776167403313	16.9468030676206	43.9909948074451	12.6621978144339	8.35811109251445	26.3622290370347	6.88567282536276	18.1550139519223	58.1065165194139	89.9262824568458
CHRNA7|1139	191.709264965454	2.84402014285131	35.0868605499727	45.7096239322681	1.52268028962882	13.4649487023605	0.971341460695136	7.416945647841	3.7650636407109	1.35868131735225	3.6702269731195	2.08518042701308	5.79248989112724	52.8573126488843	6.37248002000896	19.3869682401909	10.5262931016053	13.8277284184112	12.3937057753306	0	2.31154145502071	39.7071801413063	0	161.310950843494	7.18863998229323	20.9465532086338	20.071120876101	8.03465332182311	12.2532252819571	52.0018902566063	39.0600798498893	5.20750321974982	33.2915450589511	1.26727186481381	109.940243724439	58.6998902322496	0.724922797824183	0	0	1.99805362959402	1.1297868711747	28.6452989443828	1.80888540206198	2.38803174071841	5.73091935587711	0	4.53875348798057	30.6379814375092	11.9020079722296
CHST11|50515	366.394155049806	777.365505712691	1827.70646319403	209.795453432718	1340.71999501817	1290.56354485701	1406.50243508656	892.152605068874	1199.80028017321	573.363515922648	516.767957815226	1962.1547818193	1080.29936469523	370.00118854219	1549.42299915075	785.17221372773	1098.94499980759	761.78212923247	1265.19079789833	1016.6082382989	330.550428067962	991.310290424337	293.223815633585	1085.69831368492	1046.84569742145	1820.02273435018	1188.34877738846	1701.62479280039	318.583857330886	405.067355683038	329.406673400733	927.803490318759	1317.39399733278	600.686863921744	388.079663745243	572.854350459303	1295.43703971181	1226.08764414488	1472.07276373186	1174.85553420129	897.050775712715	1403.61964827476	701.847536000048	1022.07758502748	1794.92394226071	444.617731009138	1123.79536362399	141.568603883663	880.74858994499
CHST13|166012	11.8430433955493	5.68804028570262	64.8575301075252	22.2687911464896	1.52268028962882	22.7868362655331	11.6560975283416	12.7147639677274	33.8855727663981	0	5.1383177623673	18.7666238431177	13.0331022550363	5.18208947538082	0.910354288572708	1.49130524924545	4.2105172406421	12.5706621985556	24.7874115506612	29.7950831857826	11.5577072751036	10.9537048665673	40.5645594750019	5.67108811559159	8.98579997786654	18.6191584076745	9.68950662984186	4.5912304696132	17.15451539474	3.4211769905662	11.7180239549668	10.4150064394996	29.7245938026349	5.06908745925522	3.75864081109194	4.95059315211743	1.44984559564837	18.4248143245816	20.0087560118894	9.99026814797011	4.51914748469881	10.2304639087082	8.13998430927891	8.35811109251445	72.2095838840516	8.85300791832355	16.3395125567301	6.33889271120879	19.836679953716
CHSY1|22856	1689.85425450244	3462.12052056433	3839.3531347258	457.096239322681	1993.94983926894	3247.12416783847	3327.81584434154	1865.891612264	6364.212574015	1885.84966848492	2160.29559637814	1785.9570357367	2204.04240357392	5167.57962484975	6187.6780994287	2849.13867868343	3307.36129252437	1213.06890216062	7029.29679224166	5364.30677676829	1514.05965303857	4154.19257064563	2355.06242437725	2662.26080981939	2339.90231423645	2996.52080623511	3203.76615639557	2240.52046917124	2369.77376953051	1167.9898245793	1441.31694646092	3686.04436237958	6815.25486706813	2276.0202692056	1610.5775875529	1732.7076032411	4140.03409837391	2125.55357980855	1727.89900131245	1447.58985464087	1507.13568614705	2493.16405455218	3285.84033284559	1879.38097994539	4517.11063630234	2862.47256025795	3711.79260247051	3009.91755570564	3422.48851468113
CIB1|10519	3447.06581831707	3967.40809927758	3301.35460629288	5540.24082891876	2084.54931650185	2059.10138617636	3307.41767366694	5006.43831229267	3290.66562198133	7873.55823405627	1631.04886685431	4203.72374085836	4738.25673094209	4918.83933003147	5477.60175434198	3558.25432469965	5924.19775758344	2786.91580941978	2590.28450704409	5389.33464664435	9678.42407217173	3325.81864011148	16725.3473652501	5102.08894132723	2569.93879366983	2727.70670672431	3719.38633062644	2804.09400931626	4166.09659586543	13981.666125046	6388.92706078023	3699.93103763225	3853.49634057359	2818.4126273459	2112.35613583367	3178.28080365939	4080.59042895232	8925.98504869957	10374.5399921647	4439.67516495792	2764.5884737645	4810.36412987458	3298.50253066002	5850.67776476011	6014.02677205744	5298.03340534341	2181.32492632346	5744.0932784737	2843.25746003262
CLCA1|1179	0	0	0	0	0	0	0.971341460695136	0	0	1.35868131735225	0	0	0	0	46.4280687172081	4.47391574773635	0	0	0	0	0	0	0	0	0.898579997786654	0	0.692107616417276	0.57390380870165	0	0	0	0	1.1889837521054	0	0	0	0.724922797824183	0	0	0	0	1.02304639087082	0	0	0	0.983667546480395	0	0	0
CLDN17|26285	0	24.648174571378	0	0	392.851514724235	22.7868362655331	438.074998773507	9.53607297579557	2.5100424271406	66.5753845502601	284.075567719449	18.7666238431177	91.2317157852541	2.07283579015233	0	2.9826104984909	27.3683620641737	397.232925474357	713.670890896119	0	106.330906930953	0	1.15898741357148	0	27.8559799313863	12.8006714052762	9.68950662984186	42.4688818439221	131.109510516941	0	6.51001330831489	4.33958601645818	481.538419602685	1197.57191224905	1.87932040554597	7.07227593159633	201.528537795123	30.1496961674971	803.208634191561	281.725561772757	161.559522577983	33.7605308987369	2.71332810309297	83.5811109251445	0	0	0.907750697596115	6.33889271120879	39.673359907432
CLEC1A|51267	2099.17944186111	52.1403692856073	149.916585986247	1623.27767041516	98.9742188258732	143.971374586777	103.93353629438	81.586402126251	60.2410182513745	12.2281318561702	64.5959947269032	91.7479387885754	59.3730213840543	61.1486558094936	32.7727543886175	45.4848101019863	91.5787499839657	109.364761127434	153.888513377021	96.5360695219355	62.4116192855593	209.489605573099	37.0875972342874	150.598895514043	92.5537397720254	136.15259585612	97.5871739148359	34.434228522099	78.4206418045257	554.230672471725	124.992255519646	96.3388095653716	93.9297164163263	69.6999525647593	427.545392261709	531.835150056044	76.1168937715392	70.3492910574933	80.0350240475576	114.888083701656	29.3744586505423	70.5902009700863	70.5465306804172	96.7152854990958	81.379054853455	56.0690501493825	90.7750697596115	38.0333562672527	181.175010243939
CLEC3A|10143	0	0	0	0	0	0	0	0	0	0	0	0	0	0	0	0	0	0	0	1.1918033274313	0	2.73842621664181	0	0	0.898579997786654	0	0	0	0	2.73694159245296	0	0	0	0	0	0	0	0	0	0	0	0	0	0	0	0	0	0	0
CLEC9A|283420	52.55350506775	7.58405371427016	48.9089571302649	14.0644996714671	12.942782461845	22.7868362655331	8.74207314625623	30.7273462553413	0	1.35868131735225	5.8723631569912	19.8092140566242	10.1368573094727	0	1.82070857714542	42.5021996034954	6.31577586096315	13.8277284184112	35.11549969677	1.1918033274313	2.31154145502071	8.21527864992544	3.47696224071445	126.654301248212	13.4786999667998	23.2739480095931	17.9947980268492	5.7390380870165	0	4.10541238867944	44.2680904965412	3.47166881316654	26.1576425463187	1.26727186481381	34.7674275026005	54.4565246732918	5.79938238259346	0	11.4335748639368	17.9824826663462	5.64893435587352	13.2996030813206	12.6621978144339	32.2384284996986	1.14618387117542	9.83667546480395	11.8007590687495	2.1129642370696	107.118071750066
CLK3|1198	1227.97556207602	1787.94066313919	1366.26108505197	1085.31055798155	1268.39268126081	894.901206064573	1789.21097060044	2620.30094101583	1370.48316521877	1502.70153699159	1270.63257809397	1285.51373325356	1490.11802449248	1193.95341512774	1783.38405131394	1887.99244554474	1895.78538759911	1737.26551584038	1718.59386751251	2394.33288480949	3804.7972349641	1955.23631868226	1687.48567416008	1946.44346545138	1573.41357612443	1021.72631762114	1861.76948816247	1043.9310280283	2558.47343887265	1735.22096961518	1548.08116471728	2420.62107998037	1435.10338879121	2174.63852002049	1071.2126311612	2015.59864050495	1317.18472364654	4009.90959027712	2536.82442293598	1448.58888145567	1412.23358896838	1513.08561209794	1317.77301540215	1826.84428164959	1389.17485186461	2045.04482913274	1450.58561475859	1252.98779258227	1362.11869015516
CLNK|116449	7.40190212221831	1.89601342856754	24.4544785651325	2.34408327857785	1.52268028962882	10.3576528479696	1.94268292139027	10.5956366397729	7.53012728142181	1.35868131735225	0	1.04259021350654	1.44812247278181	0	3.64141715429083	12.6760946185863	2.10525862032105	2.51413243971112	10.3280881461088	1.1918033274313	4.62308291004143	2.73842621664181	0	52.3000348437891	5.39147998671992	3.49109220143896	4.15264569850366	1.1478076174033	0	2.73694159245296	15.6240319399557	0	4.75593500842158	0	15.9742234471408	20.5096002016294	0	0	0	0	1.1297868711747	2.04609278174163	1.80888540206198	1.19401587035921	2.29236774235084	1.96733509296079	2.72325209278834	2.1129642370696	15.8693439629728
CLTCL1|8218	128.793096926599	790.637599712664	476.330712920841	523.90261276215	838.235499440665	449.522133601881	720.735363835791	228.865751419094	476.908061156714	459.234285265059	139.468624978541	662.044785576652	635.725765551215	1370.14445729069	1411.95950157627	123.778335687372	494.735775775447	296.667627885912	581.471362625926	1722.15580813823	392.962047353521	740.744291601611	268.885079948584	85.0663217338738	1275.08501685926	990.306487808186	1441.66016499719	628.424670528307	515.860784370395	17.105884952831	170.56234867785	738.597540001182	439.923988278996	518.314192708847	79.8711172357038	67.1866213501652	766.968320097985	370.171269612048	398.745923379796	451.560120288249	303.912668345995	314.07524199734	794.100691505209	482.38241162512	1705.52160030903	507.572453983884	1186.43016175812	94.0269085495971	465.500756247202
CMA1|1215	0	23.7001678570942	113.76648723779	0	7.61340144814409	22.7868362655331	1.94268292139027	24.3699642714776	5.0200848542812	1.35868131735225	2.2021361838717	15.6388532025981	2.89624494556362	8.2913431606093	0	0.745652624622726	0	16.3418608581223	158.019748635465	2.3836066548626	25.4269560052279	0	8.11291189500037	3.15060450866199	26.058819935813	9.30957920383724	33.2211655880292	8.03465332182311	1.22532252819571	2.73694159245296	9.11401863164084	3.47166881316654	23.7796750421079	7.60363118888284	0	2.1216827794789	5.79938238259346	13.3998649633321	4.2875905739763	26.9737239995193	0	16.368742253933	1.80888540206198	1.19401587035921	21.777493552333	1.96733509296079	0.907750697596115	2.1129642370696	14.5468986327251
CMBL|134147	436.71222521088	434.187075141967	619.867869716184	1299.79417797142	378.386051972761	657.71095584607	689.652437093547	215.091423787389	731.677367511485	2494.53889865873	1448.27156359295	250.221651241569	611.107683513924	339.945069584982	1062.38345476435	311.682797092299	1415.78642216591	108.107694907578	325.334776602428	1271.6541503692	557.081490659992	2720.62644623364	929.507905684329	509.137688599778	517.582078725113	812.260785534799	1403.59424609424	1445.08979031076	523.21271953957	2025.33677841519	433.566886333771	255.167657767741	548.121509720587	239.514382449809	621.115394032944	477.378625382752	1567.28308889588	190.948075727482	590.258302350738	473.538710213783	386.387109941749	368.296700713494	626.778791814476	3868.61141996383	549.022074293027	580.363852423433	1239.0797022187	281.024243530256	355.73779383664
CMPK1|51727	4221.3047803011	9544.53159940899	5577.74758924717	5146.43483811768	7152.02932038656	8030.28825303083	6651.74632284029	6272.61689074553	8034.64580927707	14283.8166893242	6075.69373130202	11107.7561346987	5741.80560457988	6937.78138963984	6750.27704976663	6199.35592111334	8393.66611922003	9631.6413765333	7735.7380214355	13188.4956213548	5630.91498443046	4586.86391287504	11343.0098166241	5906.12321193777	6798.65626325382	3691.24815432146	5024.70129518942	3808.99957835285	6164.59763935264	4843.70238324363	10077.5006012714	6398.28562266594	7385.96706807872	10556.374633899	10013.9587809517	7587.8448470097	7555.14539892363	9028.15901904498	7543.30101648231	8310.90407229634	10085.6073989766	7271.81374630976	7760.11837484589	6121.71936733165	4718.83899762921	6662.38029231171	3789.85916246378	11034.955728096	8269.25065003907
CNR2|1269	11.1028531833275	0.94800671428377	36.1500987484567	1.17204163928893	1.52268028962882	18.6437751263453	2.91402438208541	10.5956366397729	2.5100424271406	0	0	7.29813149454577	2.89624494556362	0	0.910354288572708	9.69348412009543	0	6.2853310992778	21.6889851068285	1.1918033274313	4.62308291004143	0	0	81.2855963234795	5.39147998671992	3.49109220143896	2.7684304656691	4.5912304696132	1.22532252819571	2.05270619433972	6.51001330831489	5.20750321974982	4.75593500842158	1.26727186481381	23.4915050693246	156.297298088279	0.724922797824183	0	2.8583937159842	34.9659385178954	1.1297868711747	8.18437112696652	2.71332810309297	1.19401587035921	4.58473548470169	1.96733509296079	1.81550139519223	9.50833906681319	52.8978132099093
COPS8|10920	1795.70145485016	1138.55606385481	1812.82112841525	1998.33099498762	2326.65548255283	1459.39328627892	2068.95731128064	1623.2515332132	2350.65473301717	2611.38549195102	2242.50868057601	1368.92095033408	2764.46580054048	1619.92117000404	2845.76750607829	1798.51413059001	2213.67943926758	1161.52918714654	1619.44422130986	3476.49030611711	1451.64803375301	3323.08021389484	3492.02907709088	1148.71040385816	1573.41357612443	2650.90267829265	2158.68365560548	2093.02719033492	1219.19591555473	2758.15288979447	954.367950998962	1325.30956942633	2059.31985864655	1527.06259710064	1511.91326626173	1251.08561229939	2094.30196291406	1574.48413319152	1803.64643478603	1857.19084870764	2186.13759572305	2070.64589512253	1775.42102212383	2118.18415401723	1938.19692615764	3147.73614873726	2492.68341559893	1014.22283379341	1514.19990313365
CPE|1363	1435.96901171035	595.348216570207	2600.68063349191	1190.79430551755	593.845312955239	4014.62624387302	392.421950120835	922.879951324216	5646.34043985278	8338.22724459074	906.546062360516	1503.41508787643	444.573599144016	1341.12475622856	3942.7444238084	4353.86567517209	1529.47038766324	1533.62078822378	1684.51117663035	3397.83128650664	996.274367113928	8506.9210419978	5589.79629565526	3022.68996561032	1293.056616815	660.980123472444	990.405999093122	631.868093380517	1296.39123483107	4695.90753725117	2156.11640771389	433.958601645818	1594.42721157334	650.110466649482	978.186271086678	3877.72889329427	893.104886919393	810.69183028159	1206.24214814533	1194.83607049723	3032.3479622329	513.569288217149	1072.66904342275	491.934538587993	3475.22949740388	753.489340603982	5837.74473624061	2989.84439545348	6355.6722571706
CR2|1380	28.1272280644296	0	91.4384850696257	3.51612491786678	3.04536057925764	213.367648668174	3.88536584278055	7.416945647841	6.27510606785151	164.400439399622	5.8723631569912	9.38331192155884	69.5098786935269	26.9468652719802	0	16.4043577417	33.6841379251368	3.77119865956668	96.051219758812	2.3836066548626	2.31154145502071	5.47685243328363	15.0668363764293	769.377621015259	8.98579997786654	5.81848700239827	4.15264569850366	8.03465332182311	12.2532252819571	4.10541238867944	26.0400532332595	8.67917203291636	5.94491876052698	8.87090305369664	125.91446717158	2799.20681372583	2.17476839347255	0	0	1043.98302146288	1.1297868711747	5.11523195435408	0	7.16409522215524	0	0	0.907750697596115	32.7509456745788	68.7671571728821
CRBN|51185	1437.4493921348	544.155853998884	711.306354785809	1386.5252592788	565.675727597106	696.034271383557	414.762803716823	495.87579474137	759.287834210032	1597.80922920624	1164.93004126813	730.855739668083	479.32853849078	772.131331831742	741.028390898184	1114.75067381097	425.262241304852	639.84670590648	695.080332233123	570.873793839594	718.889392511442	709.25239011023	1106.83297996077	1242.59841821629	559.815338621085	556.247357429275	416.6487850832	452.236201256901	540.36723493431	882.66366356608	852.81174338925	838.408018379721	797.808097662721	741.354040916076	684.072627618734	1545.2922910538	397.257693207652	1020.06472033365	706.023247848098	704.313904431893	614.604057919039	739.6625405996	1048.24909049492	303.280031071239	559.337729133606	1074.16496075659	900.488692015346	1530.84258975692	1153.17232797602
CRISP1|167	0	0	0	0	0	0	0	0	0	0	0.7340453946239	0	0	0	0	0	0	0	0	0	0	0	0	0	0	0	0	0	0	0	0	0	0	0	2.81898060831896	0	0	0	0	0	0	0	0	0	0	0	0	0	0
CRK|1398	2688.37085078969	3237.44292927907	2746.34426668422	1087.65464126012	4062.51101272969	2973.68213265207	2525.48779780735	1840.46208432855	3122.49277936291	3687.461095294	2002.475836534	1929.8344852006	1430.74500310843	1809.58564480298	1615.87886221656	1211.68551501193	2366.31068924086	2532.98843300895	3186.21519307457	1181.07709748442	866.828045632768	866.711897567134	3813.06859065018	2369.88471141555	2718.20449330463	2252.91816732861	3040.42875892109	2575.68029345301	1656.6360581206	1077.67075202835	1309.81467763296	2890.16428696115	2907.06527389769	2163.23307323717	1252.56705029639	1771.60512086488	3333.19502439559	2621.34858345183	3400.05932516321	972.053090797492	2382.72051130745	2776.54790482339	2807.39014400019	970.734902602035	1751.36895515605	1707.64686068996	2095.99636074943	2045.34938148337	2306.34465595204
CRTAM|56253	156.920324991028	7.58405371427016	275.378693407361	112.515997371737	68.5206130332968	100.469232625305	27.1975608994638	100.658548077842	10.0401697085624	9.51076922146573	9.5425901301107	45.8739693942877	27.5143269828544	23.8376115867518	0.910354288572708	164.789230041622	11.5789224117658	45.2543839148002	82.6247051688705	95.3442661945042	34.6731218253107	240.98150706448	12.7488615492863	726.529399697456	19.7687599513064	45.3841986187065	20.071120876101	12.0519799827347	11.0279027537614	29.4221221188693	335.916686709048	38.188356944832	40.4254475715835	16.4745342425795	101.483301899482	165.491256799354	5.79938238259346	1.67498312041651	174.362016675036	158.845263552725	10.1680818405723	8.18437112696652	213.448477443314	17.9102380553881	33.2393322640872	60.9873878817845	7.26200558076892	17.9601960150916	194.399463546417
CRYBA2|1412	19.2449455177676	6.63604699998639	4.25295279393608	2.34408327857785	89.8381370881003	6.21459170878176	3.88536584278055	4.23825465590914	3.7650636407109	0	150.4793058979	243.96610996053	7.24061236390906	2.07283579015233	25.4899200800358	0	4.2105172406421	60.3391785530669	1.03280881461088	2.3836066548626	6.93462436506214	20.5381966248136	197.027860307152	0	30.5517199247462	25.6013428105524	1.38421523283455	8.60855713052476	15.9291928665443	0.684235398113241	1.30200266166298	3.47166881316654	0	0	0	0	23.922452328198	5.02494936124952	87.1810083375182	6.99318770357908	10.1680818405723	8.18437112696652	186.315196412384	2.38803174071841	8.02328709822796	0.983667546480395	8.16975627836503	0	2.64489066049546
CRYL1|51084	512.951817069729	1559.4710449968	537.998528432914	420.762948504725	714.89839598073	356.303257970154	348.711584389554	601.832161139098	583.58486431019	1317.92087783168	147.543124319404	634.937440025482	664.688215006851	546.192230705138	175.698377694533	427.258953908822	673.682758502736	530.481944779047	679.58820001396	544.654120636105	513.162203014599	520.300981161945	615.422316606457	599.875098449244	374.707859077035	271.14149431176	445.717304972726	177.910180697512	408.032401889173	674.656102539655	484.344990138628	1454.62923271678	494.617240875845	528.452367627357	469.830101386493	686.010765364844	624.158528926621	819.066745883672	663.147342108335	557.456962656732	590.87853362437	260.876829672058	469.405761835084	567.157538420623	913.508545326811	361.005989558305	617.270474365358	379.277080553993	905.875051219697
CS|1431	7058.45386374738	9296.15384026665	7670.20036386372	9029.40878908189	6563.51338844502	7816.92060436266	9480.29265638453	7586.47583407737	6237.4554314444	4076.04395205674	8412.89426778452	8071.73343296762	8952.29312673716	7330.5837718737	7321.97954299029	6634.07140126839	10716.8190067443	13018.1777728242	6456.08790013262	5122.37070129974	12466.1430669267	6835.11183673797	4559.45648499021	7037.82035144916	7876.05368060002	8183.12012017293	10947.7582764885	11016.0836080282	7219.60033612914	8037.02898623813	8629.67364150222	7792.16065115231	7735.52829119771	10272.5057361807	9457.6799409101	8044.71387219083	13387.874230217	4277.90688954376	7536.15503219235	6917.26166565451	8288.11648693763	10584.4379599495	6870.1467570314	12440.4513532726	6944.72807545188	7496.53037172709	5097.02016700218	13705.7425237519	7840.7783630388
CSK|1445	2846.77155620516	4951.43906870413	4946.18409934766	2950.02880609023	3256.25179937123	3496.74360147454	4379.77864627437	5163.25373456131	2715.86590616613	2218.72659123622	2277.74285951796	4231.87367662304	3171.38821539217	4154.99934136034	3277.27543886175	3565.71085094587	3527.36081834792	3986.15698316198	4647.63966574897	3743.45425146172	7195.82854947948	3751.64391679929	3989.23467751304	5577.20010123346	3668.00355096512	3176.89390330946	3587.88588350716	3184.01833067676	4159.96998322445	5105.08030532289	5860.31398014506	4797.84629979617	4761.87992718211	5824.38149068425	2801.12706446627	6344.53873823507	2833.72321669473	4602.85361490456	6688.64129540303	5545.59784893821	2638.05234419293	4900.39221227121	3022.64750684557	5983.21352636999	5346.94775903334	3561.86018580551	1789.17662496194	8183.51049017055	5595.26619227815
CSNK1G1|53944	1059.21219368944	2593.74637028039	1499.16585986247	461.784405879837	1588.91688222767	2059.10138617636	2466.23596870495	2231.44107633616	1726.90918987273	968.739779272152	1286.04753138107	1457.54111848214	1668.23708864465	1922.55519536628	1622.25134223657	1578.54660632631	2146.31116341731	1612.81596007468	2197.81715749196	973.703318511374	1828.42929092139	1251.46078100531	1038.45272256005	3021.42972380685	1896.90237532763	1652.45030868111	2473.59262107534	1959.88150671614	1165.28172431412	951.771438775518	1542.87315407063	2653.22289046253	1670.52217170808	2264.61482242227	1659.43991809709	1466.08280061992	2437.1904462849	998.289939768239	1313.43191249474	995.030707537823	1450.64634258832	1944.81118904542	1624.37909105166	1758.78537703911	1055.63534535256	1729.28754671253	1426.0763459235	2403.49681966667	2287.83042132858
CST7|8530	967.428607373933	136.512966856863	1641.63977845933	1138.05243174955	192.619056638046	560.349019075155	239.921340791699	688.716381585236	112.951909221327	63.8580219155556	173.968758525864	250.221651241569	642.966377915124	110.896714773149	32.7727543886175	471.998111386185	135.789181010708	314.26655496389	714.70369971073	67.9327896635842	196.481023676761	780.451471742917	241.069382022868	1072.46577474854	82.6693597963722	357.255101947254	260.232463772896	107.320012227209	169.094508891008	622.654212283049	593.713213718318	71.1692106699142	229.473864156341	192.625323451698	404.053887192384	871.304394772668	61.6184378150555	323.271742240386	650.284570386406	1400.63559434541	65.5276385281328	131.972984422335	950.56927878357	334.324443700578	255.599003272119	236.080211155295	243.277186955759	202.844566758681	801.401870130126
CTCF|10664	2511.46539006867	3521.8449435642	3313.05022647621	1623.27767041516	2643.37298279563	3294.76937093913	2745.01096792446	2287.59795052696	3194.02898853642	1580.14637208066	3333.30013698713	2568.94228608011	1765.26129432103	3088.52532732697	2462.50835058918	2486.75150311679	3079.9933615297	3400.36412470929	2618.17034503858	1959.32467029706	2540.38405906777	1942.91340070737	1699.07554829579	3025.21044921725	3092.91235238166	2847.56753897372	3345.64821776111	3658.06287666432	2758.20101096855	1423.89386347365	3182.09450510432	2621.97787114403	2892.79746887243	2738.57449986263	2711.85934520284	3899.65294868222	3406.41222697583	1862.58122990316	2006.59238862091	2243.81422603409	3063.9819946258	2458.38047726257	3109.47400614454	2224.4515664792	2547.96674562296	2948.05163680174	2716.89783790517	5319.38746682271	3370.91314680147
CTSG|1511	0.740190212221831	300.518128427955	461.445378142065	1.17204163928893	102.780919549945	182.294690124265	57.309146181013	136.68371265307	85.3414425227805	51.6298900593854	8.8085447354868	307.564112984429	47.7880416017998	33.1653726424372	4.55177144286354	0	9.47366379144473	96.7940989288782	424.484422805072	28.6032798583513	307.435013517755	2.73842621664181	120.534691011434	13.2325389363804	139.279899656931	70.9855414292589	96.8950662984186	60.8338037223749	12.2532252819571	39.685653090568	61.1941250981599	36.4525225382487	194.993335345285	44.3545152684832	1.87932040554597	53.7492970801321	47.1199818585719	222.772755015396	60.0262680356682	139.863754071582	31.6340323928917	169.825700884555	11.7577551134029	27.4623650182618	171.927580676313	33.4446965803334	39.941030694229	39.0898383857875	255.231948737812
CTSK|1513	803.106380260687	788.741586284096	10876.9267704915	484.053197026327	4004.64916172379	10208.5026469588	960.65670462749	3510.33441875675	20990.2297969633	894.012306817779	6116.80027340096	3755.40994905055	797.915482502778	4353.99157721496	4147.57413873726	568.187299962517	974.734741208646	1890.62759466276	8990.60073118773	22383.2582924873	1215.8708053409	9485.90841444725	4686.94510048307	1712.66861090866	5193.79238720686	5895.29103082993	2209.20751160394	1280.95330102208	2956.70326053626	2592.56792345107	2808.41974120704	3563.66803671546	14499.6568569253	932.712092502961	786.495589720989	2055.91061331505	1722.41656763026	264.647333025808	864.664099085221	4093.01286022336	886.882693872142	1796.46946236915	4195.70969008276	2079.97564616574	17938.9237677665	2861.48889271147	15312.8465177489	3111.33983908498	7746.88474459122
CTSO|1519	777.199722832923	937.578640426648	1972.30685818786	775.891565209269	544.358203542302	1669.6536390927	1665.85060509216	1504.58040284775	1798.44539904624	508.14681268974	654.034446609895	1461.71147933617	886.250953342468	561.73849913128	865.746928432645	1709.03581563529	479.998965433199	467.628633786268	1478.98222252278	3359.69358002884	605.623861215427	1541.73395996934	1322.40463888506	1956.5253998791	531.959358689699	1304.50478593769	657.502235596412	207.753178749997	613.886586626052	996.246739652878	1206.95646736158	372.336480212112	2499.24384692554	385.250646903397	2108.59749502258	1773.72680364436	262.422052812354	202.672957570397	374.44957679393	1051.97523598125	346.844569450634	390.803721312652	3776.04827680438	1079.39034680472	2212.13487136856	1928.97205864805	1100.19384548649	547.257737401026	2367.17714114344
CXCL13|10563	868.98330914843	88.1646244283906	10647.267319619	1928.00849663028	1854.6245927679	3654.17992476367	822.726217208781	3023.99469699117	1513.55558356578	800.263295920474	968.205875508924	1020.6958190229	1083.19560964079	1072.69252140383	159.312000500224	2248.14266323752	876.840215363717	2065.35979922269	3492.959411014	1235.90005054626	873.76266999783	2856.17854395741	2360.85736144511	4428.4896973753	314.502999225329	1326.61503654681	508.699098066698	711.066818981345	298.978696879754	457.753481337758	3488.06513059512	1041.50064394996	569.523217258485	190.090779722071	3092.4217273259	3504.31272410598	261.69713001453	28.4747130470806	1229.10929787321	6987.1935426903	194.323341842049	591.320813923331	583.365542164988	687.753141326903	576.530487201237	659.057256141864	63.542548831728	699.391162470037	829.173222065328
CXCL17|284340	412.28594820756	1150.8801511405	148.853347787763	100.795580978848	1395.53648544481	949.796766158812	605.14573001307	1854.23641196025	3.7650636407109	2514.91911841901	339.128972316242	3374.86452112066	932.590872471486	936.921777148852	1.82070857714542	378.045880683722	832.629784336975	2125.69897777575	748.786390592889	0	2954.14997951647	0	325.675463213586	1217.39358214699	37.7403599070395	23.2739480095931	161.261074625225	680.649917120157	372.498048571497	4576.16634258135	3598.73535683647	12.1508408460829	633.728339872176	1003.67931693253	408.752188206249	1778.67739679648	10.1489191695386	2324.87657113811	3012.74697664735	466.545522510204	40.6723273622893	805.137509615332	250.530628185584	76.4170157029892	24.0698612946839	31.4773614873726	36.3100279038446	4718.24914137641	1295.99642364278
CXCR6|10663	782.381054318475	64.4644565712963	1670.3472098184	673.923942591133	336.512344007969	572.778202492719	214.666462813625	669.644235633644	131.777227424882	67.9340658676123	85.1492657763724	403.48241262703	558.975274493779	123.333729514063	30.9520458114721	520.465531986663	198.946939620339	340.664945580857	945.020065368957	77.4672162830346	284.319598967548	242.350720172801	111.262791702862	1911.7868158561	95.2494797653853	374.710562954449	186.176948816247	59.11209229627	154.39063855266	219.63956279435	1400.95486394936	33.8487709283738	282.978133001084	127.994458346194	684.072627618734	1049.5257482489	56.5439782302862	50.2494936124952	756.045137877821	612.403437470568	44.0616879758134	111.512056604919	1284.30863546401	364.174840459558	298.00780650561	424.94438007953	54.4650418557669	148.963978713407	704.863361022041
CXorf65|158830	11.8430433955493	0.94800671428377	0	41.0214573751124	5.32938101370086	0	3.88536584278055	7.416945647841	0	0	0.7340453946239	3.12777064051961	0	2.07283579015233	0.910354288572708	7.45652624622726	0	3.77119865956668	1.03280881461088	2.3836066548626	2.31154145502071	10.9537048665673	0	13.8626598381128	0	1.16369740047965	0	0	4.90129011278285	6.84235398113241	7.81201596997786	1.73583440658327	0	3.80181559444142	17.8535438526867	21.9240553879486	0.724922797824183	0	1.4291968579921	7.99221451837609	1.1297868711747	3.06913917261245	1.80888540206198	2.38803174071841	0	0.983667546480395	0	0	1.32244533024773
CYP2D6|1565	82.9013037688451	20.8561477142429	1.06323819848402	201.591161957695	30.4536057925764	5.1788264239848	6.79939022486596	43.4421102230687	1.2550212135703	150.813626226099	0.7340453946239	21.8943944836373	18.8255921461635	22.8011936916756	9.10354288572708	99.1717990748225	78.9471982620394	26.3983906169668	9.29527933149794	11.918033274313	57.7885363755179	27.3842621664182	25.4977230985726	11.9722971329156	25.1602399380263	17.4554610071948	16.6105827940146	10.3302685566297	84.5472544455042	84.8451893660418	84.6301730080935	7.81125482962473	10.7008537689486	17.7418061073933	25.3708254748706	31.8252416921835	9.42399637171437	20.0997974449981	14.291968579921	19.9805362959402	18.0765899387953	22.5070205991579	8.13998430927891	32.2384284996986	10.3156548405788	116.072770484687	18.1550139519223	54.9370701638095	2.64489066049546
CYP2U1|113612	410.065377570894	30.3362148570806	426.358517592092	39.8494157358235	95.9288582466155	395.662338792439	115.589633822721	261.71222500239	514.558697563823	73.3687911370213	146.075033530156	205.390272060788	143.364124805399	161.681191631881	333.189669617611	105.137020071804	85.2629741230025	76.6810394111892	368.712746816085	715.081996458781	108.642448385974	268.365769230898	186.596973585009	282.924284877847	126.699779687918	423.585853774594	126.655693804361	52.7991504005518	150.714670968073	208.007561026425	158.844324722883	97.2067267686633	397.120573203202	106.45083664436	74.2331560190659	322.495782480793	92.0651953236712	174.198244523317	75.7474334735813	261.745025476817	85.8638022092775	96.1663607418567	163.704128886609	39.4025237218538	253.306635529768	95.4157520085983	344.945265086524	144.738050239267	757.761174231951
CYSLTR2|57105	25.9066574277641	14.2201007142565	175.434302749863	5.86020819644463	36.5443269510916	83.8969880685538	16.5128048318173	31.7869099193186	48.9458273292417	10.869450538818	33.7660881526994	25.0221651241569	20.2737146189454	8.2913431606093	20.0277943485996	17.8956629909454	12.6315517219263	8.79946353898892	77.4606610958161	9.53442661945042	13.8692487301243	10.9537048665673	0	221.172436508072	34.1460399158928	116.369740047965	50.5238559984611	12.6258837914363	7.35193516917428	8.21082477735889	46.8720958198672	3.47166881316654	45.181382580005	10.1381749185104	28.1898060831896	67.8938489433248	8.69907357389019	0	15.7211654379131	9.99026814797011	6.77872122704822	24.5531133808996	51.5532339587664	4.77606348143683	25.2160451658593	14.7550131972059	7.26200558076892	19.0166781336264	91.2487277870935
DBNDD2|55861	4769.78572755748	145.993033999701	1359.88165586106	4743.25251420229	3233.4115950268	1383.78242048874	449.731096301848	990.692025818762	1177.20989832894	1023.08703196624	7708.9447343402	1407.49678823383	4376.22611274663	943.140284519309	3590.43731413076	2729.08860611918	516.840991288818	2760.51741880281	1299.27348878049	1040.44430484753	711.95476814638	783.189897959559	1031.49879807862	1355.39005962639	2534.89417375615	1054.30984483457	2100.54661582643	1563.3139749033	906.738670864828	2921.00091454542	1568.91320730389	3335.40581224976	1737.10526182598	2766.45448088854	1203.70471975219	1282.20362639841	2015.28537795123	4008.2346071567	2715.47403018499	1897.15192129952	3397.26912162233	602.57432422291	1084.42679853616	551.635332105954	1426.9989196134	3482.1831145406	1115.62560734562	1220.23684690769	971.997317732083
DCAF12|25853	2954.09913697733	3007.07729770812	4784.57189317809	1806.11616614424	4445.46510557133	2741.67070885755	5176.27864404438	3092.8663351497	3000.75572164659	2879.04571146941	3584.3436619485	3446.80324585261	2884.65996578137	5553.12708181808	1936.32357179415	2965.46048812458	3670.51840452975	3480.81636278005	3935.00158366746	2053.47713316413	2949.52689660643	3431.24804945219	1809.17935258508	2767.4910004087	3150.42147224001	3360.75809258524	3919.40543177103	2208.38185588395	1895.57395111877	1299.36302101704	3764.08969486767	3590.5734700175	3181.72052063404	3351.93408243252	2915.76560920457	3294.26612893757	4533.66717759244	2319.85162177686	2826.95138510838	2279.77919136678	4296.5794710774	1859.89833860314	4608.13556175289	1738.48710724301	2892.96809084677	3844.17277164538	1564.05445195811	6155.06482258374	3673.7531274282
DCAF4L2|138009	0	0	0	0	0.761340144814409	0	0	0	0	59.7819779634989	0	0	0	45.6023873833512	0	0	0	0	0	0	0	1.36921310832091	2.31797482714296	0	0	0	0	0	0	0	1.30200266166298	0	0	0	0.939660202772986	0	0	0	0	0	0	0	0	0	0	0	0	0	0
DCX|1641	0	0	12.7588583818082	0	12.942782461845	4.14306113918784	0.971341460695136	2.11912732795457	13.8052333492733	4.07604395205674	10.2766355247346	10.4259021350654	0	7.25492526553314	3.64141715429083	19.3869682401909	0	6.2853310992778	39.2467349552135	0	11.5577072751036	0	0	0.630120901732399	13.4786999667998	9.30957920383724	2.07632284925183	3.4434228522099	1.22532252819571	1.36847079622648	7.81201596997786	0.867917203291636	4.75593500842158	1.26727186481381	15.9742234471408	0.707227593159633	4.3495367869451	0	2.8583937159842	0	103.940392148073	0	0	1.19401587035921	42.4088032334906	0	3.63100279038446	4.22592847413919	19.836679953716
DDIT4|54541	26582.4510915226	12725.094125831	2756.97664866906	8935.64545793878	5632.394391337	5289.65330945807	6646.88961553682	12845.0902983966	17105.9391409632	5917.05713706904	11176.5751785435	6316.01151342261	10396.0712321006	5111.61305851564	5422.07014273905	21319.699843213	12145.2369806321	12488.952894265	12295.5889379425	23832.4911386437	3846.40498115447	4436.25047095974	4997.55372732023	4575.93798838068	3272.62835193899	4140.43535090661	33390.7319540515	6714.10065800061	24815.2318410196	28482.6669172599	9983.75640963171	10850.700875552	6705.86836187443	11817.3101393887	11091.7490335323	17435.2818541644	3821.06806733127	43737.1592403159	29497.193952099	2882.19236068938	2281.03969290173	4619.05445478173	4653.35769680444	10003.4649618694	7376.83939488502	28424.0574230975	7497.11301144631	1528.72962551985	2299.73242930081
DDRGK1|65992	2501.10272709757	2222.12773828116	3071.69515542033	2607.79264741786	1954.36015173859	1847.80526807778	1642.53841003548	2560.9653758331	1346.63776216093	857.327911249268	3800.88705336255	3460.3569186282	4128.59716990094	1945.35638905796	3075.17678679861	1701.57928938906	1613.68073247609	2198.60881852738	1671.08466204041	1803.19843440356	4408.1095547245	1751.22356554244	8333.11950357896	2344.67987534626	1842.08899546264	2365.79681517514	1564.16321310304	1191.99821067333	3454.18420698372	2808.78630925485	2087.11026664575	1009.38770742817	1400.62285998016	1847.68237889853	837.23724067073	1181.07008057659	1229.46906510981	2860.87116967139	2526.82004493003	2590.47653076865	2351.08647891456	1857.8522458214	1323.19967160834	4088.31034010992	1579.44137447973	2772.95881352823	1004.8800222389	2700.36829497494	1372.69825279715
DDX18|8886	3163.57296703611	4596.884557562	4442.20919326624	2208.12644842034	4138.64502721113	3550.60339628398	4393.3774267241	2956.18262249663	3990.96745915356	5760.80878557353	5395.96769588029	2511.59982433725	3662.3017336652	5121.9772374664	4184.89866456874	3477.72384124039	3613.67642178108	4139.51906198436	3475.40166116562	2722.07879985309	3384.09669015033	2461.84516876099	3587.06604500374	3986.77494526089	3358.89203172651	4523.29179566442	4944.41681168502	6984.98325570779	4708.91447585613	2429.035663302	3116.99437202117	8056.87539815626	4129.34057106204	4026.12271451346	4375.9975643138	2682.51426085449	6121.97302762522	1716.85769842692	3735.92058679135	2931.14467461443	6940.2807496262	5028.27301113006	2814.62568560844	5869.78201868586	2126.17108103041	4258.29680871363	4811.07869725941	3013.08700206125	3593.08396228309
DEFA5|1670	0	0	0	0	0	0	0	0	0	0	0	0	0	0	0	0	0	0	0	50.0557397521147	0	0	0	0	0	0	0.692107616417276	1.1478076174033	0	1.36847079622648	0	0	0	0	0	0	0	0	0	0	0	0	0	0	0	0	0	0	0
DEFA6|1671	0	0	0	0	0.761340144814409	0	0	0	0	0	0	0	0	0	0	0	0	0	0	23.836066548626	0	0	0	0	0	0	0	0	0	0	0	0	0	0	0	0	0	0	0	0	0	0	0	0	0	0	0	0	0
DEFB119|245932	0	0	0	0	0	0	0	1.05956366397729	0	0	0	0	0	0	0	0	0	0	0	0	0	0	0	0	0	0	1.38421523283455	0	0	0	0	0	0	0	0.939660202772986	0	0	0	0	0	0	0	0	0	0	0	0	0	0
DENND1C|79958	693.558228851856	183.913302571051	759.15207371759	564.924070137263	426.350481096069	431.914123760332	233.121950566833	471.505830469892	111.696888007757	114.129230657589	401.522830859273	360.736213873262	392.441190123871	345.127159060362	57.3523201800806	1264.62685136014	345.262413732652	618.476580168936	824.181434059484	200.222959008459	275.073433147465	275.211834772502	89.2420308450041	1615.62999204187	261.486779355916	449.187196585147	300.374705525098	252.517675828726	529.339332180548	342.11769905662	1023.3740920671	216.111383619617	374.5298819132	368.776112660817	611.718792005214	1533.97664956324	123.961798427935	207.697906931647	583.112318060777	992.033627093432	285.8360784072	498.223592354087	503.774584474261	316.41420564519	366.778838776135	298.05126658356	112.561086501918	438.440079191941	852.977238009787
DGCR10|26222	0.740190212221831	0.94800671428377	0	0	3.80670072407205	0	0	4.23825465590914	1.2550212135703	5.43472526940899	1.4680907892478	2.08518042701308	1.44812247278181	17.6191042162948	0.910354288572708	0	0	0	1.03280881461088	2.3836066548626	4.62308291004143	0	12.7488615492863	1.2602418034648	1.79715999557331	0	2.7684304656691	0.57390380870165	2.45064505639143	3.4211769905662	3.90600798498893	3.47166881316654	2.37796750421079	3.80181559444142	15.9742234471408	0	0	0	0	2.99708044439103	2.25957374234941	2.04609278174163	0	1.19401587035921	1.14618387117542	0.983667546480395	2.72325209278834	2.1129642370696	0
DHX16|8449	1219.09327952936	2035.37041556725	2915.39914024318	2176.48132415954	2729.40441915966	2402.97546072895	2361.33109094988	2551.4293028573	2162.40155098163	1544.8206578295	3472.03471657105	2195.69498964477	1381.50883903385	1921.51877747121	1708.73499965097	2507.62977660623	2566.31025817136	2333.11490405192	1902.43383651324	1629.19514859859	2290.73758192553	2229.07894034644	2137.17279062581	2189.04001261835	2329.11935426301	2138.87582208161	3242.52418291494	2928.05723199582	2644.24601584635	1734.53673421707	2581.87127807768	3508.98925290809	1964.20115847811	2026.36771183728	2451.57346903472	1990.84567474437	2271.18312558316	1795.5819050865	1436.34284228206	2584.48236987987	2217.77162811594	3067.0930798307	2260.20230987644	3368.31877028332	1655.08950997731	2513.27058125741	1668.44578218166	1216.01091843355	1975.73332339011
DHX8|1659	2809.02185538185	3165.39441899351	3382.16070937767	1720.55712647614	3152.70953967647	3750.50609624979	4787.74205976633	1666.69364343627	2218.87750559229	1800.25274549173	3105.0120192591	2677.37166828479	2492.2187756575	3296.84532423728	1756.98377694533	2864.05173117589	2477.88939611788	2989.30347081652	3171.75586967002	1835.37712424421	1717.47530108039	2853.44011774077	1593.60769366079	2812.2295844317	3286.10705190579	2731.19779892575	3272.28481042088	3396.93664370507	2313.40893323351	2366.08600667559	2548.01920887445	2617.63828512757	3060.44417791929	2457.24014587397	2778.57521959972	2814.76582077534	4169.7559330847	2194.22788774563	1795.07125363808	2138.9164104804	3665.02861009074	3355.59216205627	3323.82692628889	1933.11169411156	2936.52307795143	2528.02559445461	2901.17122951718	3569.85307852908	3195.02791787852
DIRAS3|9077	41.4506518844225	2.84402014285131	120.145916428694	21.0967495072007	16.749483185917	20.7153056959392	15.5414633711222	14.833891295682	42.6707212613902	23.0975823949882	24.2234980225887	40.661018326755	10.1368573094727	73.5856705504076	103.780388897289	11.9304419939636	15.7894396524079	32.6837217162446	147.691660489356	129.906562690012	20.8038730951864	167.043999215151	92.7189930857186	64.9024528784371	22.4644999446664	39.5657116163083	53.2922864641302	18.9388256871545	18.3798379229357	204.586384035859	37.7580771882263	34.7166881316654	78.4729276389561	13.9399905129519	10.3362622305028	103.962456194466	13.7735331586595	83.7491560208254	75.7474334735813	26.9737239995193	25.9850980370182	45.0140411983159	25.3243956288677	35.8204761107762	69.9172161417007	34.4283641268138	36.3100279038446	235.59551243326	214.236143500133
DKK1|22943	289.414372978736	0.94800671428377	1406.66413659436	0	37.305667095906	795.467738724065	2652.73352915842	3372.5911424397	355.171003440395	1301.61670202345	1562.04859975966	10.4259021350654	766.056788101578	530.645962278996	623.592687672305	184.176198281813	439.9990516471	212.44419115559	49.5748231013223	81.0426262653285	355.97738407319	65.7222291994036	2671.46598828227	15.75302254331	93.452319769812	4747.88539395699	1485.26294483147	715.084145642256	226.684667716207	1.36847079622648	89.8381836547454	691.730011023434	495.80622462795	1.26727186481381	123.095486563261	32.5324692853431	143.534713969188	1073.66418018698	1154.79106125762	819.201988133549	1067.64859326009	1875.2440344662	15.3755259175268	4265.02468892309	124.934041958121	598.06986826008	145.240111615378	20.0731602521612	290.937972654501
DMRTA1|63951	135.454808836595	6.63604699998639	8.50590558787216	37.5053324572456	125.621123894378	97.3619367709142	84.5067070804769	16.9530186236366	159.387694123428	301.627252452199	218.745527597922	179.325516723125	107.161062985854	195.882982169395	52.8005487372171	73.0739572130271	64.210387919792	79.1951718509003	21.6889851068285	0	908.435791823141	335.457211538622	566.744845236455	258.979690612016	86.2636797875188	55.8574752230234	11.0737218626764	4.5912304696132	123.757575347767	103.319545115099	18.2280372632817	72.9050450764974	20.2127237857917	11.4054467833243	5.63796121663791	116.692552871339	105.838728482331	1.67498312041651	94.3269926274786	87.914359702137	61.008491043434	0	302.988304845382	359.398776978121	435.54987104666	12.7876781042451	312.266239973063	48.5981774526007	63.4773758518911
DNAH11|8701	450.775839243095	2.84402014285131	5.3161909924201	150.021329828983	0.761340144814409	2.07153056959392	2.91402438208541	4.23825465590914	1.2550212135703	8.15208790411348	49.9150868344252	1.04259021350654	102.816695567509	137.84358004513	11.8346057514452	199.089250774268	16.8420689625684	5.02826487942224	32.0170732529373	67.9327896635842	6.93462436506214	177.997704081718	0	800.883666101879	12.5801199690132	3.49109220143896	2.07632284925183	156.675739775551	147.038703383486	297.64239817926	53.3821091281821	7.81125482962473	78.4729276389561	57.0272339166213	876.702969187196	280.062126891215	5.79938238259346	35.1746455287467	8.57518114795261	0.999026814797011	7.90850809822293	4.09218556348326	3.61777080412396	2.38803174071841	1.14618387117542	0.983667546480395	418.473071591809	8.45185694827839	19.836679953716
DNAJB4|11080	347.889399744261	525.195719713208	1072.80734227038	168.773996057605	830.62209799252	1156.9498231182	864.493900018671	722.622418832509	1350.40282580164	2327.4210966244	539.523365048566	923.734929166793	619.796418350615	2090.45489436862	1263.57175253892	598.759057572049	1084.20818946534	615.962447729225	1334.38898847726	2171.46566257983	550.14686629493	885.880881083627	717.413209000747	475.741280807961	934.52319769812	1447.63956619669	847.831830111163	725.988318007588	452.144012904218	181.322380500009	1126.23230233848	627.504137979853	877.470009053782	760.363118888284	242.43233231543	686.010765364844	1788.38454223226	167.498312041651	188.653985254957	739.279842949788	849.599727123377	603.597370613781	1470.62383187639	894.317886899046	1100.33651632841	743.652665139178	768.864840863909	604.307771801905	2138.39409901058
DNAJB5|25822	471.501165185306	986.874989569404	1253.55783601266	248.472827529252	3968.86617491751	410.163052779596	1428.84328868255	807.387511950692	1359.18797429664	637.221537838204	1404.22883991552	664.129966003665	1113.60618156921	823.95222658555	1716.92818824813	1122.2072000572	685.261680914502	744.183202154492	1817.74351371515	1802.00663107613	335.173510978004	1960.71317111554	570.221807477169	555.136514426243	1458.39533640774	818.079272537197	975.179631531942	953.254226253441	613.886586626052	364.013231796244	376.2787692206	2444.92276167254	684.854641212708	844.003061965995	246.190973126522	508.496639481776	1054.76267083419	2408.62572715894	1670.73112699277	763.256486504917	1338.79744234202	661.911014893418	2111.87370690736	526.56099882841	3278.08587156171	1245.32311384418	878.702675273039	342.300206405275	507.819006815129
DNAJC11|55735	1769.05460721018	3033.62148570806	2812.26503499023	2550.3626070927	3072.00748432614	2931.2157559754	3754.2347455867	3021.87556966322	2228.91767530085	1225.53054825173	3198.23578437633	2854.6120045809	2952.72172200211	2441.80056079944	2131.13938954871	1829.83154082417	2745.25724089865	3301.0558933407	2113.12683469386	1802.00663107613	5330.41459527777	2702.82667582547	1585.49478176579	2138.00021957803	3279.81699192129	3084.96180867156	2803.03584648997	4400.69440512426	2718.99069006629	3078.37505611147	3286.25471803735	1921.56868808768	2096.17835496181	3775.20288528033	2263.64142848012	2319.7065055636	3684.78258134032	2725.19753691766	3365.7586005714	2501.56314425172	3148.7160099639	3598.05415669266	2644.59045781461	2796.38516838126	2011.55269391287	3349.38799576574	1905.36871425424	1713.61399626344	2278.57330401684
DNAJC24|120526	631.382251025222	584.920142713086	452.939472554192	441.859698011925	574.050469190065	514.775346544089	578.919510574301	485.280158101597	566.014567320206	770.372306938724	753.864620278745	513.996975258723	585.041479003852	460.169545413816	921.278540035581	578.626436707235	336.841379251368	770.581592771459	452.370260799566	725.808226405663	709.643226691359	521.670194270266	271.203054775727	649.024528784371	770.981638100949	480.607026398097	611.131025296455	483.800910735491	307.555954577124	525.492785750969	429.660878348783	619.692883150228	448.246874543734	577.875970355095	575.072044097067	803.410545829343	521.219491635587	889.416036941166	591.68749920873	499.513407398506	946.761398044402	378.527164622202	425.992512185596	454.920046606858	502.028535574835	462.323746845785	486.554373911517	548.31421951956	499.884334833643
DNAJC6|9829	111.768722045496	91.0086445712419	424.232041195124	2.34408327857785	79.940715205513	256.869790629646	94.2201216874282	282.903498281935	171.937906259131	33.9670329338062	1184.74926692297	15.6388532025981	72.4061236390906	61.1486558094936	145.656686171633	11.9304419939636	50.5262068877052	35.1978541559557	167.315027966963	96.5360695219355	11.5577072751036	9.58449175824635	59.1083580921456	34.0265286935495	87.1622597853054	233.903177496411	193.09802498042	155.527932158147	28.1824181485014	13.0004725641516	13.0200266166298	53.8108666040814	95.1187001684317	31.6817966203451	6.5776214194109	19.0951450153101	66.6928973998248	267.997299266641	37.1591183077946	140.862780886379	190.933981228525	169.825700884555	106.724238721657	27.4623650182618	69.9172161417007	23.6080211155295	224.21442230624	7.39537482974359	108.440517080314
DNER|92737	28.1272280644296	55.9323961427424	116.956201833242	38.6773740965346	244.390186485425	188.509281833047	250.606096859345	65.6929471665917	23.8454030578357	54.3472526940899	1124.55754456381	6.25554128103923	208.529636080581	63.221491599646	6357.91435139179	3.72826312311363	117.894482737979	116.907158446567	26.8530291798829	28.6032798583513	34.6731218253107	355.995408163436	69.5392448142889	9.45181352598598	29.6531399269596	329.326364335742	173.026904104319	12.0519799827347	568.549653082811	4.78964778679268	16.9260346016187	14.7545924559578	131.977196483699	24.0781654314623	12.2155826360488	44.5553383690569	303.017729490508	30.1496961674971	175.791213533028	207.797577477778	720.804023809461	95.1433143509858	18.0888540206198	577.903681253856	4.58473548470169	686.599947443315	54.4650418557669	2.1129642370696	163.983220950719
DOCK5|80005	539.598664709715	596.296223284491	704.926925594905	46.8816655715571	463.656148191975	1215.98844435163	881.978046311184	500.114049397279	847.139319159953	237.769230536643	545.395728205558	370.119525794821	519.87596772867	267.39581692965	1315.46194698756	169.263145789359	778.945689518789	695.157619580125	1223.87844531389	941.524628670729	365.223549893273	93.1064913658217	120.534691011434	664.777551327681	1833.10319548477	1218.3911783022	2260.42347521882	1532.32316923341	362.695468345931	177.216968111329	415.33884907049	837.540101176429	652.752079905862	1067.04291017322	337.338012795502	154.88284290196	1907.99680387325	490.770054282037	460.201388273456	348.660358364157	921.906086878558	938.133540428538	383.48370523714	266.265539090103	461.912100083695	604.955541085443	868.717417599482	184.88437074359	802.724315460373
DOCK9|23348	6143.5787614412	5363.82198941757	3422.56376092006	1337.29951042867	5822.7294275406	7346.68316506484	6633.29083508709	3547.41914699595	4477.91569001883	2544.81010740076	4267.00587894873	3087.10962219286	2314.09971150533	3431.57965059718	2382.39717319478	4845.99640742309	4647.35840435872	5945.9232199168	7040.65768920238	1495.71317592628	2746.11124856461	859.86583202553	1228.52665838577	4273.47995554913	10023.6598753101	3026.77693864758	7546.04934179756	6341.63708615324	3391.69275804573	975.035442311368	4055.73829108017	6301.94681310057	7764.06390124824	7954.66549543626	6159.47262917692	4442.09651263566	3097.59511510273	3287.9918653776	1957.99969544918	2185.87067077586	6966.26584766322	2875.78340473786	3657.56628296932	1434.01306030141	3939.43396522993	2181.77461809352	7769.43822072515	1390.33046799179	9351.01093018171
DOPEY2|9980	1439.66996277146	2411.72908113791	985.621809994686	990.375185199143	1496.03338456031	1587.82818159374	1150.06828946304	901.68867804467	1606.42715336999	804.33933987253	987.291055769145	1700.46463822916	554.630907075434	517.172529643005	549.853990297916	1668.77057390566	2057.89030136383	1609.04476141512	1900.36821888402	1088.11643794478	950.043538013514	365.579899921682	392.896733200732	1403.90936905978	1999.34049507531	1054.30984483457	1001.4797209558	618.094401971677	644.519649830945	1528.58187938498	1496.00105825076	597.994953067937	2689.48124726241	1949.06412808363	941.539523178532	1299.88431622741	982.995313849592	1472.31016284611	1259.12243189104	824.197122207534	1174.97834602169	1574.46839555019	1782.65656373208	721.185585696961	2643.10000693052	709.224301012364	807.898120860542	1985.12990072689	2839.29012404188
DPT|1805	111.028531833275	73.944523714134	2304.03717611487	105.483747536003	350.977806759443	1782.55205513557	142.787194722185	372.966409720005	568.524609747346	252.714725027518	325.182109818388	110.514562631693	34.7549393467635	544.119394914986	175.698377694533	142.419651302941	145.262844802152	139.534350403967	2149.27514320524	16690.013797348	325.927345157921	443.625047095974	730.162070550034	477.631643513158	617.324458479431	503.880974407691	122.503048105858	160.11916262776	411.70836947376	585.705500784934	865.83177000588	51.2071149942065	2984.34921778454	53.2254183221798	148.466312038132	1624.50178148768	128.31133521488	5.02494936124952	118.623339213344	619.396625174147	54.2297698163858	71.6132473609571	323.790486969094	323.578300867345	1907.2499616359	460.356411752825	766.141588771121	1182.20349064044	3000.6284543321
DSE|29940	2527.74957473755	4357.98686556249	5959.45010250293	2618.34102217146	3600.37754482734	6320.23976783105	7215.12437004347	5196.10020814461	8158.89290942053	6745.85274065391	3084.45874820963	3167.38906863286	6939.40288957044	2290.48354811832	10782.2361938552	4270.35258121435	5553.67224040693	2840.96965687357	6415.8083563628	6119.91008635974	3171.43487628842	5397.43807300102	7075.6181598539	3045.37431807268	3408.31393160478	6453.86578306017	11816.3533350922	5211.04658301099	2772.9048813069	1731.79979262461	2149.60639440558	6459.03982689636	4209.0024824531	4274.50800001697	1753.40593837439	1737.65819639322	6112.54903125351	4385.10580925042	4264.72342424843	3036.04249016812	4177.95184960405	7823.23575098913	7147.81066624791	3290.70773870997	6783.11614961615	4712.75121518757	4317.26231776712	3705.08278970154	4698.64825837019
DSG2|1829	5831.95868209581	8109.24943398337	10244.3000423935	4477.1990620837	3081.14356606391	5043.1411716764	12772.1688666803	2209.19023939264	8937.00606183411	16552.8144893024	2395.19012265779	2972.42469870714	8126.86331725152	10703.0876024515	12092.2360151113	8354.29200627302	21390.480211772	1363.91684854328	5542.05209920199	6537.04125096069	2036.46802187325	4188.42289835366	4343.88482606591	10972.925382768	5936.91804537642	9659.85212138161	15995.9912306361	8057.03557036247	7084.81485802762	2556.30344735107	4618.20344091858	8524.68277073045	5754.68136019012	3777.73742900996	11888.5808854838	3850.8542447542	4821.46152832864	6403.46046935231	3364.32940371341	2360.70036336534	4255.90714371511	7025.25956610989	5071.21022468076	9511.53042328144	9660.03766626646	6237.43591223218	16746.1848692531	13082.4180738164	1801.17053979741
DST|667	12803.070100801	31362.90612865	39540.7653634222	16468.3570736487	39579.0287683219	39066.9950119717	33958.097465902	9665.3397428008	48550.4956469671	20376.1437163316	46439.381890881	21364.758655176	16330.4771255605	33304.2526403774	25721.1500693333	22558.9745053359	42823.0655959505	18641.0349742381	38438.0456533732	11231.5545577126	14174.372202187	6505.13147763263	17173.8754943022	33505.4187078168	29432.9878275019	35019.1458726343	132560.755987634	42820.1109748475	20592.7704088572	4535.79645409267	31091.8235605119	30459.55424952	32483.0361075194	28974.9039171029	11237.3963649621	7155.02155999601	150994.169558799	12054.8535176376	16695.8776950637	21528.0288320608	38833.0343360169	28264.7256869789	126969.284141534	15956.8280914804	28897.5877600747	24112.6425668739	38251.7066460027	2104.51238012132	48287.7687886657
DTX1|1840	224.277634303215	144.097020571133	268.999264216457	76.1827065537802	330.421622849454	238.226015503301	181.640853149991	157.874985932616	547.189249116651	114.129230657589	131.394125637678	604.702323833792	115.849797822545	105.714625297769	555.316116029352	55.9239468467044	78.9471982620394	246.38497909169	298.481747422545	293.1836185481	198.792565131781	421.71763736284	226.002545646439	303.088153733284	277.661219316076	453.841986187065	126.655693804361	99.8592627140872	258.543053449296	88.266366356608	119.784244872994	168.375937438577	598.058827309014	280.067082123851	108.060923318893	451.918432029006	115.987647651869	396.970999538712	335.861261628144	467.544549325001	152.521227608585	248.600272981608	157.373029979392	150.44599966526	634.985864631184	94.4320844621179	626.347981341319	110.930622446154	383.509145771842
DUPD1|338599	0	0	6.37942919090412	0	0	0	2.91402438208541	7.416945647841	0	0	0	5.21295106753269	0	1.03641789507616	0.910354288572708	0	0	1.25706621985556	9.29527933149794	2.3836066548626	0	0	1.15898741357148	0.630120901732399	2.69573999335996	15.1280662062355	15.9184751775973	0.57390380870165	0	0	15.6240319399557	0	2.37796750421079	6.33635932406903	0.939660202772986	0	15.2233787543078	0	0	6.99318770357908	0	1.02304639087082	18.0888540206198	0	52.7244580740694	12.7876781042451	2.72325209278834	0	2.64489066049546
DUSP12|11266	485.564779217521	462.62727657048	438.054137775416	964.590269134786	505.529856156768	292.085810312743	509.954266864947	582.760015187507	394.076661061075	1437.48483375868	524.842457156088	690.194721341328	609.659561041143	1315.21430885165	921.278540035581	451.865490521372	753.682586074936	472.656898665691	348.056570523867	655.491830087216	584.819988120241	891.357733516911	1098.72006806576	557.026877131441	391.780879034981	524.827527616324	372.353897632494	602.025095328031	600.4080388159	1096.82934317552	632.773293568207	428.751098426068	363.829028144251	443.545152684832	593.865248152527	495.766542804903	446.552443459696	333.321640962885	393.029135947828	682.335314506359	428.189224175213	818.437112696652	510.105683381478	874.019617102939	382.825412972591	580.363852423433	551.912424138438	685.656894929084	239.36260477484
DVL1|1855	1247.22050759379	5298.40952613199	2964.30809737345	2072.16961826282	4014.54658360638	2980.93248964565	5426.88474090373	3999.85283151425	2640.56463335191	2179.324833033	2851.03231271923	7581.71603261954	4529.72709486151	3482.36412745591	4489.8673512406	2404.72971440829	4786.30547329991	4793.19349630925	3772.85059977355	3227.40341068397	6213.42343109568	2371.47710361181	5924.74365817742	1054.82238950004	7857.1835006465	4275.42424936225	7021.43176855326	7118.12893932657	4009.25531225637	2744.46818183221	3032.36419901307	3798.87359880749	3153.18491058351	6999.14250936665	982.884572100543	1599.04158813393	4726.49664181367	10728.2668862677	10227.3327157915	4578.5398922147	6606.99362262967	5558.21104160114	5072.11466738179	4521.73810105032	5554.4070397161	5792.81818122304	3669.1283196835	1524.50369704571	3062.78338485375
DYDC2|84332	54.0338854921937	0	0	26.9569577036453	0	1.03576528479696	0	1.05956366397729	0	12.2281318561702	2.9361815784956	4.17036085402615	1.44812247278181	41.4567158030465	0.910354288572708	25.3521892371727	2.10525862032105	1.25706621985556	0	1.1918033274313	0	8.21527864992544	13.9078489628578	26.4650778727608	1.79715999557331	0	0	1.72171142610495	2.45064505639143	33.5275345075488	37.7580771882263	0	3.56695125631619	0	30.0691264887355	32.5324692853431	2.17476839347255	1.67498312041651	1.4291968579921	4.99513407398506	1.1297868711747	4.09218556348326	0	0	2.29236774235084	0	0	55.9935522823443	7.93467198148639
DYNC1I2|1781	1215.39232846825	4898.35069270424	2139.23525534985	1081.79443306368	3265.387881109	2107.78235456181	3546.36767299794	1418.75574606559	3276.86038863206	4162.99955636728	2601.4568785471	1666.05916118345	3266.96429859577	3181.80293788382	3258.15799880172	2155.6817377843	2690.5205167703	2485.21991665444	2536.57844868433	2661.2968301541	2581.99180525814	1536.25710753606	1179.84918701577	1092.62964360398	2214.10111454632	1820.02273435018	2592.63513109912	2102.20965127415	2410.20941296097	1102.98746175854	1558.49718601058	3014.27644703185	3151.9959268314	3244.21597392334	1622.79317018895	1476.69121451731	3410.03684096495	1991.55493017523	2368.17919369291	1854.19376826325	2099.1440066426	2430.75822470906	2763.9768943507	1420.87888572746	1432.72983896928	3113.30778461045	3133.55540810179	1484.35737654139	2742.7516149338
EEF1A2|1917	68.0974995244084	923.358539712392	1145.10753976729	35.1612491786678	1849.2952117542	499.238867272135	932.487802267331	1022.47893573808	263.554454849763	129.074725148463	1256.68571559612	659.959605149639	99.920450621945	842.607748696921	847.539842661191	8.94783149547271	308.420387877034	1898.1699919819	2623.33438911164	54.8229530618399	194.16948222174	4.10763932496272	10190.976327534	8.82169262425358	4077.75602995584	3339.81153937661	4326.36471022439	2288.15448529348	1910.27782145712	91.6875433471743	1923.05793127622	65.9617074501644	560.011347241641	560.134164247702	30.0691264887355	48.7987039280147	3272.30150937836	83.7491560208254	292.985355888381	1543.49642886138	2928.40757008483	1927.41940040062	12416.1893997534	197.012618609269	10904.793350363	1342.70620094574	520.141149722574	28.5250172004396	304.162425956978
EFCAB1|79645	321.242552104275	2.84402014285131	40.4030515423928	44.5375822929792	64.7139123092248	250.655198920864	26.2262194387687	38.1442919031823	36.3956151935387	313.855384308369	165.160213790377	8.34072170805231	123.090410186454	10.3641789507616	344.113921080484	5.96522099698181	379.99918096795	33.9407879361001	17.557749848385	245.511485450848	0	83.5219996075754	179.64304910358	3.78072541039439	144.671379643651	37.238316815349	89.2818825178286	19.5127294958561	28.1824181485014	69.1077752094373	27.3420558949225	451.316945711651	33.2915450589511	16.4745342425795	26.3104856776436	39.6047452169395	350.862634146904	43.5495611308292	18.5795591538973	20.9795631107372	190.933981228525	27.622252553512	4.52221350515495	71.6409522215524	19.4851258099822	42.297704498657	388.517298571137	164.811210491429	50.2529225494138
EFHB|151651	4.44114127333099	5.68804028570262	1.06323819848402	0	0.761340144814409	1.03576528479696	0.971341460695136	3.17869099193186	6.27510606785151	5.43472526940899	6.6064085516151	2.08518042701308	2.89624494556362	6.21850737045698	5.46212573143625	2.23695787386818	3.15788793048158	0	0	2.3836066548626	0	17.7997704081718	18.5437986171437	10.0819344277184	5.39147998671992	5.81848700239827	2.7684304656691	14.9214990262429	7.35193516917428	4.78964778679268	0	0	10.7008537689486	2.53454372962761	2.81898060831896	3.53613796579817	2.17476839347255	3.34996624083302	12.8627717219289	4.99513407398506	5.64893435587352	4.09218556348326	4.52221350515495	0	3.43855161352627	0.983667546480395	24.5092688350951	31.694463556044	1.32244533024773
EFHC2|80258	353.810921442035	0	26.5809549621005	44.5375822929792	23.6015444892467	32.1087238287058	0	6.35738198386371	25.100424271406	67.9340658676123	4.4042723677434	76.1090855859773	60.8211438568361	5.18208947538082	9.10354288572708	58.1609047205726	15.7894396524079	28.9125230566779	18.5905586629959	2.3836066548626	11.5577072751036	52.0300981161945	24.3387356850011	66.7928155836343	22.4644999446664	6.98218440287793	13.8421523283455	2.86951904350825	31.8583857330886	101.951074318873	183.58237529448	14.7545924559578	51.126301340532	11.4054467833243	218.940827246106	360.686072511413	17.3981471477804	5.02494936124952	2.8583937159842	30.9698312587074	9.03829496939763	27.622252553512	2.71332810309297	1.19401587035921	9.16947096940338	1.96733509296079	11.8007590687495	33.8074277931135	62.1549305216434
EFNB1|1947	14163.5397108647	9957.86252683672	5507.57386814722	8603.95767402001	13327.2592349762	9992.02770243627	17223.8267810462	11009.926032388	8682.23675547934	6220.04307083859	4900.48705450916	10640.6757190477	14140.9159467144	7038.31392546222	6900.48550738113	7502.01105632924	14936.8099111779	9727.17840924233	8482.45879439917	9404.5200567604	18963.8860969899	3780.39739207403	6497.28344048173	8431.0176651795	5856.04584557562	8505.4643001058	25355.3625274469	21751.5282536013	7725.65854027397	6249.80612636634	5362.9489633898	11293.3386492308	14091.8354299532	11050.6106611764	6432.91374818386	3270.22039077014	15269.0488905708	26927.0286438158	20771.9471340572	8868.36103495307	21609.4334849586	18301.276886288	5560.51372593852	16057.1254245906	7561.37499814426	8969.08068880824	7048.68416683383	2825.03318496205	4481.76722420956
EFTUD2|9343	7129.51212412068	6446.44565712963	8176.30174634211	6263.39052036002	5631.63305119218	7207.89061690204	9636.67863155645	3791.11878971073	4471.64058395098	4266.25933648606	6215.89640167519	7963.30405076294	5989.43454742557	4901.22022581518	4925.92705546692	4267.36997071586	5938.93456792568	6907.5788781063	4548.49001954632	4095.03623305395	5499.15712149428	8309.75435439959	5657.0175656424	4952.75028761666	7060.14304260974	7716.47746258059	6579.17500166262	7446.40191790391	6211.15989542407	7110.5742571928	4810.8998348447	6044.17540372295	6679.71071932811	6176.68306910249	6215.8522413433	4691.74785302101	8868.70550858105	6028.26425037901	6132.6837176441	6480.68694758821	9072.18857553287	9580.82945050519	5336.21193608284	6419.0293190511	4941.19866863724	7359.80058276631	5550.89551580024	7037.22739156029	5026.61470027163
EGFL6|25975	256.846003640975	412.38292071344	1291.83441115808	223.859953104185	440.054603702728	3817.83083976159	206.895731128064	481.041903445688	1693.02361710634	273.094944787802	441.895327563588	383.673198570406	425.748006997852	1312.10505516642	152.029166191642	245.319713500877	124.210258598942	571.96513003428	1354.01235595487	470.762314335364	157.184818941409	439.517407771011	344.21926183073	575.30038328168	214.76061947101	453.841986187065	676.881248856096	311.055864316295	327.161115028255	502.228782215119	343.728702679026	258.639326580908	726.469072536397	148.270808183215	210.483885421149	190.951450153101	220.376530538552	155.773430198735	212.950331840823	358.650626512127	136.704211412139	171.871793666297	190.837409917539	521.784935346973	688.856506576429	285.263588479314	483.831121818729	1531.89907187546	404.668271055806
EGFR|1956	8177.62146462679	14455.2063793989	6668.62998089177	1293.93396977497	30055.4248968384	13601.6697199537	6604.15059126623	2653.14741459912	6715.61851381468	2930.6756015288	12290.122042188	2391.701949784	2760.12143312213	3597.40651380936	3372.86263916188	6725.04102147236	10079.9782740972	3038.32905339089	6290.83848979488	727.000029733094	813.662592167291	1332.24435439624	6427.74419566744	3405.17335296188	11137.0004925678	12219.9864024369	122249.044610633	14734.9802884149	4152.61804805527	1402.68256613214	1774.62962784664	67720.9756212365	13854.0386795321	3647.20842693413	2556.81541174529	2253.22711180659	8161.90578070247	1921.20563911773	1139.0698958197	1625.41662767474	3340.7797780636	6534.1972984919	4362.12714707246	2374.89756614446	4883.88947507847	2553.6009506631	37731.5654962801	2733.11924064952	7138.55989267726
EGLN1|54583	2293.10927746323	4447.09949670516	1769.22836227741	1979.578328759	1240.22309590267	2410.22581772253	1460.89755688549	963.143370555353	2260.29320564011	1679.33010824738	1838.04966813825	1770.3181825341	1466.94806492797	3532.11218641956	1675.05189097378	1556.17702758763	6097.88159375992	1632.92901959237	2796.84626996627	3122.52471787001	1185.82076642563	1015.95612637411	2240.32267043367	2005.04470931249	1970.58593514613	985.651698206268	3186.46346598514	1649.97345001725	3468.88807732206	1937.07041205858	2447.7650039264	1070.14191165859	2772.71010990978	1789.38787311709	2793.60978284409	2314.04868481832	3399.88792179542	2450.50030516935	1281.98958161891	1600.44095730481	1068.77838013127	1602.0906481037	2958.43207507237	1653.7119804475	2222.45052620914	2216.20298222033	2725.97534488113	4308.33407938491	2820.77588941841
EID3|493861	212.434590907665	15.1681074285403	87.1855322756896	58.6020819644463	38.8283473855349	31.0729585439088	18.4554877532076	19.0721459515911	62.7510606785151	21.738901077636	18.3511348655975	32.3202966187027	15.9293472005999	121.260893723911	31.8624001000448	35.7913259818908	27.3683620641737	65.3674434324891	80.5590875396488	47.6721330972521	73.9693265606629	45.1840325745899	26.6567105121441	183.365182404128	25.1602399380263	31.4198298129507	13.8421523283455	8.03465332182311	34.30903078948	125.215077854723	72.9121490531267	21.6979300822909	52.3152850926374	7.60363118888284	33.8277672998275	121.643146023457	10.1489191695386	11.7248818429156	20.0087560118894	58.9425820730237	33.8936061352411	42.9679484165743	36.1777080412396	22.6863015368249	40.1164354911398	19.6733509296079	23.601518137499	40.1463205043223	68.7671571728821
EIF3H|8667	11609.1432884872	10590.183005264	6980.15877304759	8739.91450417752	8938.89464026598	7015.23827392981	10322.4457028072	13886.6413800863	9420.18922905868	21278.3081110535	10102.6667662087	8307.3588212201	10511.9210299232	6551.19751477643	9631.54837309925	7603.41981327793	6473.67025748723	12085.4346376914	5677.35005391602	8186.49705612561	8647.47658323249	8202.95573195056	23387.2070184589	6550.73689441002	8622.77365876073	14186.6350092475	8029.14045805682	13124.606201198	9147.032672981	7603.90797923244	6112.90249650768	9711.12558763012	7913.87585401351	12480.0933246864	8633.59794307819	8225.05690844653	8512.04349205155	8807.06124715	14715.0108498867	11448.8472975737	11701.2026247564	8491.28504422777	15948.9425899805	16081.0057419978	6400.29073664356	23736.8815641184	9514.13506150488	9297.04264310623	8043.11249856671
EIF4B|1975	13709.0629205605	15233.5198918259	11172.5069896701	11836.4485151789	9285.30440615653	8432.16518353205	10851.8267988861	8863.25004916999	10789.4173730639	7180.63076220663	12075.0467415632	10726.1681165553	7740.21461701878	10412.8905918302	9545.97506997342	10332.5084193971	9874.71555861589	13746.0191141206	11220.4349619326	9170.92660458387	17068.422103873	13364.8891503204	6627.09003080173	10650.303481081	11463.1850317643	9469.00574770295	17329.6826074722	15517.2111796752	9521.98136660889	8773.95051000609	9918.65627654856	13530.8291993166	13118.0577369788	11865.4664702517	12296.3934134873	12510.8561229939	22013.0056787291	8473.73960618711	10580.3443397155	8722.50311999271	11182.6304508872	9541.9536876521	12675.7644549493	11930.6065766292	9872.08168243391	18934.6166022011	9643.03566056353	14941.8266024377	18667.638281777
ELL|8178	1460.39528871367	1630.57154856808	2072.25124884535	1530.68638091134	1295.80092647412	1690.36894478864	2162.20609150737	1661.39582511638	1116.96888007757	654.884394963783	1449.7396543822	1309.49330816421	1385.85320645219	1241.62863830124	1428.34587877058	1204.97464139032	1799.9961203745	1734.75138340067	2804.07593166854	1209.68037734277	1019.38978166413	1285.69110871333	1022.22689877005	1333.96594896749	1381.11745659809	1410.40124938134	2062.48069692348	2045.96707802138	1439.75397062996	704.762460056638	1352.78076546783	1603.91099168294	1724.02644055282	1644.91888052832	1080.60923318893	1178.24117020395	1717.34210804549	1919.53065599732	1396.32533025828	1257.77475982944	2392.88859314802	1543.77700382406	2639.16380160843	1425.65494920889	3667.78838776135	1861.09899794091	1496.88090033599	1204.38961512967	1883.16215027277
ELMOD1|55531	0	0.94800671428377	11.6956201833242	0	92.1221575225435	32.1087238287058	52.4524388775374	6.35738198386371	26.3554454849763	1.35868131735225	168.830440763497	14.5962629890915	7.24061236390906	29.0197010621326	19.1174400600269	2.9826104984909	5.26314655080263	35.1978541559557	25.820220365272	14.3016399291756	43.9192876453936	19.1689835164927	165.735200140722	3.78072541039439	424.129758955301	45.3841986187065	24.2237665746047	3.4434228522099	78.4206418045257	1.36847079622648	3.90600798498893	22.5658472855825	11.889837521054	26.6127091610899	2.81898060831896	0.707227593159633	36.9710626890333	0	41.4467088817709	42.9581530362715	97.1616709210245	6.13827834522489	15.3755259175268	10.7461428332329	59.601561301122	17.7060158366471	39.941030694229	1.0564821185348	9.25711731173413
ELMOD2|255520	292.375133827623	556.479941284573	324.287650537626	234.408327857785	411.123678199781	394.626573507642	381.737194053189	280.784370953981	468.122912661722	1341.01846022667	307.565020347414	352.39549216521	318.586944011998	282.942085355793	735.566265166748	410.854596167122	298.946724085589	321.808952283023	352.187805782311	343.239358300215	522.408368834681	629.838029827617	981.662339295045	544.424459096793	292.038499280663	374.710562954449	294.83784459376	328.272978577344	280.598858956818	315.432518530204	238.266487084325	291.62018030599	403.065491963729	368.776112660817	349.553595431551	357.149934545615	303.017729490508	490.770054282037	555.957577758927	327.68079525342	436.097732273436	337.605308987369	506.487912577354	377.309015033509	310.615829088539	286.247256025795	456.598600890846	362.373366657436	415.247833697788
ELN|2006	4218.34401945222	133.668946714012	4064.75963280441	212.139536711296	357.068527917958	1130.01992571348	297.230486972712	209.793605467503	1915.16237190828	57.0646153287944	218.011482203298	882.031320626531	111.505430404199	876.809539234434	218.48502925745	782.935255853862	169.473318935845	417.345984992046	4121.93997911203	2484.90993769426	1109.53989840994	1515.71891091124	819.404101395038	76.8747500113527	1865.45207540509	968.196237199073	515.620174230871	101.00707033149	1530.42783771645	4732.85624874929	2790.19170394376	86.7917203291636	1729.97135931335	77.3035837536422	365.527818878691	785.022628407193	129.036258012705	55.2744429737448	98.6145832014549	466.545522510204	137.833998283314	531.984123252824	484.78128775261	416.711538755363	6691.42143992211	101.317757287481	765.233838073525	2354.89864221407	3396.03960807618
ELOVL2|54898	212.434590907665	18.9601342856754	398.714324431507	2.34408327857785	47.9644291233078	158.472088573935	11.6560975283416	12.7147639677274	115.461951648468	9.51076922146573	33.7660881526994	36.4906574727288	4.34436741834543	75.6585063405599	43.69700585149	23.8608839879272	19.99995689305	32.6837217162446	116.70739605103	19.0688532389008	9.24616582008286	250.565998822726	28.974685339287	37.1771332022115	39.5375199026128	34.9109220143896	44.9869950671229	16.0693066436462	52.6888687124157	5.47388318490593	39.0600798498893	52.9429494007898	180.72553032002	7.60363118888284	33.8277672998275	38.8975176237798	35.5212170933849	15.0748480837486	10.0043780059447	18.9815094811432	28.2446717793676	13.2996030813206	5.42665620618594	16.7162221850289	37.8240677487889	26.5590237549707	230.568677189413	433.157668599267	215.55858883038
ELP2|55250	2477.41664030647	881.646244283906	3010.02733990826	2942.99655625449	1352.14009719039	1547.43333548666	2176.7762134178	1074.39755527297	1984.18853865465	4067.89186415263	1567.18691752203	1420.0078707959	1978.13529781995	1873.8435542977	1566.71973063363	1480.86611250073	2159.9953444494	1544.93438420248	1697.93769122029	1979.58532686339	1821.49466655632	2600.1356927014	2085.0183570151	2241.34004746214	1295.75235680835	2186.58741550127	1974.58302963849	1432.46390651932	1638.25622019767	2478.30061196616	1268.15059245974	1761.00400547873	1647.93148041808	1847.68237889853	1801.32860871581	1825.35441794501	1346.18163555951	1316.53673264737	1727.89900131245	1698.34558515492	2213.25248063124	876.750756976289	1845.06311010322	899.093950380483	1753.6613228984	2746.39978977326	2482.69815792537	1977.73452589714	1772.07674253196
ENAM|10117	0.740190212221831	0	5.3161909924201	2.34408327857785	7.61340144814409	8.28612227837568	4.85670730347568	6.35738198386371	5.0200848542812	2.71736263470449	0	0	0	6.21850737045698	7.28283430858166	0	0	0	14.4593234045523	0	2.31154145502071	0	1.15898741357148	2.5204836069296	4.49289998893327	16.2917636067152	6.22896854775548	0	0	0	1.30200266166298	0	0	1.26727186481381	5.63796121663791	0	17.3981471477804	0	0	3.99610725918805	0	0	22.6110675257747	1.19401587035921	36.6778838776135	5.90200527888237	2.72325209278834	1.0564821185348	1.32244533024773
ENO1|2023	83893.8988434346	149115.768116551	121995.950894056	177761.211347673	101652.61345533	103125.970580809	142204.389845768	108992.016295023	76605.2398551176	123044.897462054	99747.2265392579	93998.891059536	150391.863165809	98371.604511154	118419.796211826	61988.339642761	130507.087132322	95887.7541843623	84123.3107588709	136343.492461468	117319.975008121	113535.15094197	135334.960282742	94952.2885611535	95544.2140046593	136031.57132647	153698.414700634	132824.29748591	118340.424450614	220242.374180088	98625.3996183089	51373.7550972385	103336.955862984	132872.187753863	129034.139044786	61401.4996381193	173086.191822491	195505.704798135	197890.88454816	103188.480673568	120114.42099581	133639.526993064	154563.83094999	120427.246668559	90940.5207068004	174715.094935662	67429.5373188346	43653.8411378579	72312.6331032762
EP400|57634	2997.77035949842	3560.71321884984	3325.80908485801	1857.68599827295	2382.23331312429	3970.08833662675	3007.27316231214	1905.09546783116	2886.54879121169	1173.90065819234	1828.50707800813	4933.53689031294	2037.50831920401	2586.8990661101	2189.40206401736	3089.23882381195	3119.9932753158	4021.35483731794	3527.04210189616	2136.90336608432	3430.32751925074	2513.87526687719	1199.55197304648	3396.35166033763	4262.86350949989	3118.70903328548	5143.74380521319	5181.7774887672	2492.30602235008	2714.36182431523	3373.48889636877	3154.8790339651	3629.96739517777	2497.79284554801	6824.7520527402	2889.0247180571	4603.98468898138	2346.65135170353	1920.84057714138	1778.26773033868	2645.96085229116	2208.75715789009	2066.65157185581	1443.56518726428	3310.17901995462	2898.86825947772	2863.95345091574	4214.30717083531	4139.2538836754
EPHB4|2050	4923.0051014874	7626.71401641293	7109.87383326264	4563.93014339108	7519.75661033192	8019.93060018286	8814.92375580836	5963.22430086416	18791.4326307881	3559.74505146289	2556.68010947504	4924.15357839138	6523.79173988206	7670.52884145868	8530.01968392628	3763.3087964709	5775.7770248508	5771.19101535688	5363.37617427431	4748.14445648631	4026.70521464608	5419.34548273415	8228.81063635752	3492.76015830269	5313.30352691248	8385.60346785639	9540.01138469573	10035.2819989571	4773.8565698505	3843.35023120207	3256.30865681911	11033.8314054466	6359.87409001176	6845.80261372418	3529.36372161533	2523.38805239357	9798.05653539165	3693.3377805184	2994.16741749345	5877.27475145082	7978.55488423576	6064.61900508219	5656.38465224781	4528.90219627247	6082.79780432797	6906.32984383885	10554.41736095	7981.7224055304	5293.74865698167
ERAS|3266	0.740190212221831	0	1.06323819848402	1.17204163928893	0.761340144814409	2.07153056959392	0	1.05956366397729	1.2550212135703	0	0.7340453946239	3.12777064051961	5.79248989112724	0	0	6.71087362160453	2.10525862032105	1.25706621985556	0	4.76721330972521	0	2.73842621664181	0	1.2602418034648	1.79715999557331	2.32739480095931	0	0	1.22532252819571	7.52658937924565	2.60400532332595	0	0	1.26727186481381	7.51728162218389	1.41445518631927	0.724922797824183	0	0	1.99805362959402	3.38936061352411	2.04609278174163	0.90444270103099	0	1.14618387117542	0.983667546480395	1.81550139519223	1.0564821185348	1.32244533024773
ERN1|2081	178.385841145461	400.058833427751	595.413391151051	23.4408327857785	200.23245808619	683.605087965994	266.147560230467	127.147639677274	271.084582131185	95.1076922146573	84.4152203817485	203.305091633775	89.7835933124723	150.280594786044	159.312000500224	310.191491843054	275.788879262058	256.441508850534	771.508184514329	87.001642902485	60.1000778305386	65.7222291994036	16.2258237900007	590.423284923258	466.363018851273	295.579139721832	456.791026835402	338.029343325272	173.995799003791	26.0009451283031	119.784244872994	355.846053349571	555.25541223322	195.159867181326	317.605148537269	210.046595168411	315.341417053519	68.6743079370768	24.2963465858657	54.9464748138356	294.874373376598	252.692458545091	283.995008123731	130.147729869154	356.463183935556	105.252427473402	379.439791595176	325.396492508718	781.56519017641
ERRFI1|54206	5486.28985298821	3063.00969385086	2909.01971105228	3192.64142542304	2851.98018247478	3108.33161967568	6408.91095766651	3567.55085661152	5363.96066679947	2849.15472248766	4881.40187424894	1494.03177595487	3414.67279081951	2026.1969848739	7090.74955369282	5018.24216371094	3881.04426656186	2189.80935498839	8609.49427859631	4466.87887121252	1747.52533999566	6243.61177394334	1658.51098882079	5102.08894132723	2949.1395527358	3280.46297195215	7277.51158662766	3155.32314024167	4191.82836895754	1521.73952540385	5468.4111789845	3464.72547554021	3924.83536569991	9428.50267421472	2487.28055674009	3901.7746314617	4286.46850353439	3127.19348581762	2095.20259381642	1419.61710382655	5328.0748844599	1458.86415338178	3537.2754037322	1474.60959989362	1737.61474870194	9372.3843828652	4845.57322376806	756.441196870916	5851.82058634621
ETV7|51513	980.752031193926	122.292866142606	1099.38829723248	2430.81435988523	884.677248274343	912.509215906122	1064.59024092187	3712.71107857641	56.4759546106635	42.1191208379197	1816.76235169415	919.564568312767	1895.59231687139	194.846564274319	72.8283430858166	649.463436046394	174.736465486647	711.499480438247	742.589537705224	64.3573796812903	1097.98219113484	180.73613029836	231.797482714296	1450.53831578798	42.2332598959727	1021.72631762114	755.089409511248	216.361735880522	356.568855704953	1426.63080506611	1665.26140426695	99.8104783785382	355.506141879513	534.788726951426	492.381946253045	820.384008065174	33.3464486999124	200.997974449981	2688.31928988314	1603.4380377492	271.148849081929	1336.09858647729	2613.83940597956	908.646077343356	364.486471033784	1711.58153087589	74.4355572028814	167.980656847033	341.190895203915
EVI2A|2123	572.907224259697	59.7244229998775	1221.66069005814	262.53732720072	266.469050685043	530.311825816043	218.551828656406	360.251645752277	252.259263927631	95.1076922146573	302.426702585047	265.860504444167	296.865106920271	215.574922175842	102.870034608716	545.072068599212	199.9995689305	214.958323595301	1119.5647550382	1625.6197386163	134.069404391201	957.079962716314	101.99089239429	1474.48291005381	221.050679455517	523.663830215845	238.085020047543	97.5636474792806	178.897089116574	305.853222956619	453.096926258716	198.753039553785	439.923988278996	81.1053993480836	583.528985922024	1496.49358712578	81.9162761541326	75.3742404187428	447.338616551528	776.243835097278	124.276555829217	124.811659686239	495.634600164982	207.758761442502	398.871987169047	323.62662279205	255.985696722104	173.263067439707	1306.57598628476
EVX1|2128	0	0	0	0	0	0	0	0	0	0	0	0	0	0	0	0	0	0	0	1.1918033274313	0	0	0	0	0	0	0	0	0	0	0	0	0	0	2.81898060831896	0	0	0	0	0	0	0	0	0	0	0	0	0	0
EXOC6B|23233	940.041569521725	1513.96672271118	779.353599488787	49.2257488501349	1103.94320998089	1550.54063134105	1370.56280104084	411.110701623187	808.233661539274	532.603076402081	913.152470912132	589.063470631194	377.959965396053	390.729546443714	441.521829957763	409.363290917876	1050.5240515402	839.720234863514	1935.48371858079	146.59180927405	166.430984761491	49.2916718995527	75.3341818821463	420.29064145551	1373.92881661579	544.610383424478	1063.07729881694	1540.93172636393	439.890787622261	95.7929557358537	304.668622829137	818.445922704013	821.587772704829	1508.05351912843	399.355586178519	314.009051362877	2467.63720379352	194.298041968315	201.516756976886	189.815094811432	868.806103933347	1205.14864844582	1210.14433397946	188.654507516755	788.57450336869	266.573905096187	386.701797175945	310.605742849231	1700.66469469858
EXOG|9941	552.181898317486	185.809315999619	208.394686902868	308.246951132988	221.549982140993	204.045761105001	180.669511689295	247.937897370685	288.654879121169	244.562637123404	82.2130841978768	280.456767433259	205.633391135017	245.631041133051	294.954789497557	407.126333044008	143.157586181831	203.644727616601	245.80849787739	258.621322052593	390.650505898501	366.949113030003	141.396464455721	411.468948831256	213.862039473224	178.045702273387	175.795334569988	184.22312259323	235.261925413577	591.863619367953	298.158609520822	275.99767064674	171.213660303177	215.436217018347	224.578788462744	403.119728100991	188.479927434287	259.622383664559	281.551781024444	246.759623254862	202.231849940272	182.102257575005	125.717535443308	88.3571744065813	303.738725861487	203.619182121442	189.719895797588	328.565938864322	174.562783592701
EXOSC10|5394	3632.11337137252	3447.90041985007	2844.16218094475	4406.87656372636	3657.47805568842	2917.75080727304	3643.50181906746	2504.8085016423	2863.95840936743	2576.05977769986	4224.43124606054	2489.70542985361	4300.92374416198	2209.64295230238	4539.9368371121	3553.03475632729	2799.993965027	3047.12851692988	2646.05618303308	2523.04764417207	3913.43968335007	2795.93316719129	526.180285761453	3206.68526891618	2391.12137411029	3023.28584644614	3397.55628899241	4591.2304696132	2571.9519866828	3962.40719047378	4435.92306828576	2378.96105422237	2196.05299013867	4047.6663362153	2052.2178828562	4103.33449551219	3636.93767668392	4346.58119748084	4383.34676346177	3196.88580735044	3312.53510628423	4105.48516656458	3825.79262536109	2608.92467673487	1911.8346971206	4095.99166354436	2668.78705093258	2715.15904463443	2487.51966619598
EXT1|2131	12823.7954267432	6801.00016827176	6829.17894886286	4049.40386374324	4572.60890975534	7564.1938748722	10047.5560694305	7710.44478276271	12158.6455170691	5084.18548953211	4195.06943027559	3325.86278108586	6166.10548910495	2937.20831464585	12274.3068728258	7569.11979254529	5578.93534385078	3342.53907859594	3958.75618640351	7911.19048748898	1999.48335859292	5831.47862833874	10162.0016421948	3902.33874442875	5788.65234574163	10845.6597724704	10897.23442049	20047.6078455661	4349.89497509478	2479.66908276238	2369.64484422662	7101.29855733217	7117.2567401029	4145.24626980596	4399.48906938312	1548.12120142644	7850.18897763807	6197.43754554108	4643.46059161634	7634.56291867876	5848.90663207144	4548.46425381165	13395.70084497	8830.94137717669	7748.20296914585	6934.85620268678	6714.63191011846	4622.10926858974	3171.22390193406
EYA3|2140	412.28594820756	282.506000856563	475.267474722357	52.7418737680017	362.397908931659	445.379072462693	440.989023155592	190.721459515911	429.217255041043	312.496702991017	264.256342064604	347.182541097677	195.496533825545	409.385068555084	332.279315329038	482.437248130903	394.735991310197	341.922011800712	512.273172046997	387.336081415173	147.938653121326	125.967605965523	52.1544336107167	602.395582056173	566.105398605592	444.532406983228	561.299276914411	631.294189571816	153.165316024464	198.42826545284	360.654737280645	514.67490155194	385.230735682148	358.637937742307	610.779131802441	300.571727092844	896.00457811069	167.498312041651	100.043780059447	136.866673627191	434.967945402261	420.472066647905	482.067959649517	93.1332378880181	417.210929107854	179.027493459432	374.901038107195	496.546595711355	466.823201577449
F2RL2|2151	244.262770033204	353.606504427846	2384.84327919966	55.0859570465795	1187.69062591048	991.227377550691	410.877437874043	667.52510830569	5154.37212413323	1241.83472405995	306.096929558166	616.170816182364	204.185268662235	1631.32176684988	1414.69056444199	110.356588444163	214.736379272747	374.605733516957	1849.76058696809	691.245929910155	480.800622644309	1953.86710557393	501.841550076452	58.6012438611131	1018.98971749007	1445.31217139573	345.361700592221	343.194477603587	167.869186362813	355.802407018885	649.699328169826	423.543595206318	3484.91137742092	305.412519420127	196.388982379554	214.997188320528	367.535858496861	95.4740378637409	615.983845794595	533.480319101604	220.308439879067	591.320813923331	1046.44020509285	302.086015200879	3111.88921024127	342.316306175177	2425.50986397682	482.812328170403	3361.65602948974
FAIM|55179	897.110537212859	988.771002997972	324.287650537626	943.493519627586	567.198407886735	301.407697875915	366.195730682066	277.605679962049	464.357849021011	315.214065625721	547.597864389429	730.855739668083	835.566666795105	456.023873833512	467.011750037799	762.802634989048	625.261810235352	641.103772126336	238.578836175114	460.036084388483	781.301011797001	265.627343014256	1207.66488494148	603.025702957906	212.963459475437	176.882004872908	366.124929084739	384.515551830106	633.491747077184	1109.14558034156	815.053666201024	384.487321058195	319.836629316351	457.485143197784	903.013454864839	693.08304129644	365.361090103388	817.391762763256	658.859751534358	401.608779548399	581.840238654972	308.960010042986	249.626185484553	405.96539592213	233.821509719786	307.887942048363	661.750258547568	583.178129431209	333.256223222429
FAM120A|23196	5058.45991032399	11229.1395306913	11817.8925761499	4668.24184928779	9946.14765185544	11356.1305825139	14175.7572773848	9380.31711719091	9746.49474458696	6244.49933455093	9362.01496303322	8241.67563776918	9925.43142844653	10334.1228318044	9559.63038430201	6767.54322107586	12908.3932304985	9171.55514006617	9968.67067862423	7836.10687786081	9810.18193510791	7059.6627865026	11272.3115843962	8037.19210159675	11405.675911906	11810.364917468	15603.5662121275	18201.9331967815	8578.48301989819	3732.50409670773	10091.8226305497	9133.09273023789	10528.4511248933	10147.0458215641	11070.1368488685	6754.0235146745	17205.3176835592	5175.69784208701	11849.4711496125	6671.50106921444	15008.0887966848	8506.63074009083	11089.371957341	5776.64878079784	9746.00145660461	12619.470953797	6339.73087201127	7053.07462333831	10115.3843310649
FAM125A|93343	1504.80670144698	1367.0256819972	1088.75591524764	2984.01801362961	1431.31947225109	1075.12436561924	897.519509682306	1299.02505203615	1116.96888007757	1603.24395447565	2279.94499570183	1473.17997168474	1529.21733125759	868.518196073825	1066.93522620721	1016.32452736078	1378.94439631029	1554.99091396133	1029.71038816705	1212.06398399763	1308.33246354172	1402.07422292061	4357.79267502877	929.428330055288	1092.67327730857	1107.83992525663	786.234252250025	1568.47910918161	1279.23671943632	1610.69012715857	1390.53884265606	1338.3283274757	1301.93720855541	1623.37525882649	1224.3772442132	1236.9410604362	890.93011852592	3423.66549813134	4233.2810933726	1535.50421434301	1454.03570320184	1769.87025620651	1209.23989127843	2391.61378832949	3032.80252313017	1554.19472343902	1023.03503619082	946.607978207179	1559.16304436208
FAM151A|338094	11.1028531833275	4.74003357141885	2.12647639696804	67.9784150787577	6.85206130332968	2.07153056959392	12.6274389890368	4.23825465590914	2.5100424271406	0	4.4042723677434	87.5775779345492	2.89624494556362	8.2913431606093	6.37248002000896	170.754451038604	16.8420689625684	13.8277284184112	15.4921322191632	0	20.8038730951864	4.10763932496272	0	134.845872970733	9.88437997565319	11.6369740047965	5.53686093133821	31.5647094785908	46.5622560714371	494.702192835873	584.599195086677	0	5.94491876052698	27.8799810259037	15.0345632443678	62.2360281980477	12.3236875630111	20.0997974449981	0	16.9834558515492	4.51914748469881	5.11523195435408	4.52221350515495	9.55212696287365	11.4618387117542	1.96733509296079	56.2805432509591	0	2.64489066049546
FAM156A|29057	1006.65868862169	506.235585427533	389.145180645151	1577.56804648289	652.468504105949	569.670906638328	564.349388663874	935.594715291943	1035.3925011955	910.316482626005	612.193859116333	991.503293044718	1088.98809953192	1023.98088033525	1032.34176324145	1547.22919609216	881.050732604359	1607.78769519526	564.946421592152	4745.76084983144	2431.74161068179	1836.11477825834	1065.10943307219	1202.27068050542	1166.35683712708	793.641627127125	402.806632754855	416.654165117398	1496.11880692697	1105.724403351	1670.4694149136	800.219661434889	555.25541223322	1227.98643700458	1878.3807453432	1030.43060323359	380.584468857696	715.217792417849	544.52400289499	1112.91587168387	506.144518286267	1556.05356051451	484.78128775261	710.439442863728	728.972942067569	1616.16577886729	1250.88046128745	650.792985017436	433.762068321256
FAM160A2|84067	1418.94463682925	1259.90092328313	1089.81915344612	1119.29976552092	1183.88392518641	827.576462552771	1343.36524014137	1100.8866468724	1083.08330731117	510.864175324445	1200.16422021008	1327.21734179382	1146.91299844319	1793.00295848176	1218.96439239886	1589.73139569565	1959.9957755189	1645.49968179093	1269.32203315677	1682.826298333	1248.23238571119	1345.93648547945	454.323066120021	1495.90702071271	1750.4338356884	1192.78983549165	1256.17532379736	1152.97275168162	1162.83107925773	1558.00400150385	1347.57275482118	1136.10361910875	895.304765335363	1698.1442988505	1233.77384624093	1072.86425882316	895.279655312866	1757.05729331692	991.862619446518	1207.82341908959	1666.43563498269	767.284793153112	1243.60871391761	1263.26879084004	1580.58755835091	1144.0053565567	1568.59320544609	647.623538661831	1244.42105576312
FAM167A|83648	671.352522485201	180.121275713916	636.879680891928	702.052941934067	258.094309092085	221.653770946549	528.409754618154	197.078841499775	637.550776493713	171.193845986383	281.873431535578	217.901354622866	108.609185458636	99.4961179273117	415.121555589155	1298.92687209279	295.788836155108	1328.71899438733	476.124863535616	700.780356529606	53.1654534654764	355.995408163436	48.6774713700022	533.712403767342	1343.37709669105	262.995612508402	795.23165126345	344.34228522099	207.079507265076	266.851805264164	515.593054018539	344.56312970678	273.466262984241	555.065076788447	77.9917968301578	483.036446128029	1291.08750292487	97.1490209841574	227.242300420744	340.668143845781	483.548780862773	1037.36904034301	271.332810309297	101.491348980533	218.921119394506	52.1343799634609	186.088893007204	45.4287310969963	511.786342805872
FAM174B|400451	435.231844786437	108.07276542835	329.603841530046	92.5912895038252	216.981941272107	402.912695786017	156.385975171917	138.802839981024	493.223336933128	46.1951647899764	145.340988135532	258.562372949621	81.0948584757814	195.882982169395	412.390492723437	224.44144001144	156.841767213918	116.907158446567	277.825571130327	498.173790866284	143.315570211284	382.010457221533	610.786366952171	165.091676253889	209.36913948429	268.8140995108	179.255872652074	122.815415062153	235.261925413577	849.136129058532	252.588516362618	271.658084630282	454.191793304261	105.183564779546	467.011120778174	219.947781472646	171.806703084331	242.872552460394	135.77370150925	249.756703699253	66.6574253993075	291.568221398182	262.288383298987	204.176713831424	670.517564637622	158.370474983344	362.19252834085	1651.28155126989	446.986521623733
FAM40B|57464	182.08679220657	417.122954284859	505.038144279909	42.1934990144014	376.863371683133	380.125859520484	584.747559338472	705.669400208872	163.152757764139	476.897142390639	213.607209835555	483.761859067034	641.518255442342	376.219695912647	609.937373343714	163.297924792377	452.630603369026	626.018977488069	783.901890289659	464.803297698208	1030.94748893924	127.336819073844	68.3802574007174	332.703836114707	832.085077950442	733.129362302182	1022.93505706473	836.177849278305	208.304829793271	71.8447168018903	235.662481760999	1710.66480768782	178.347562815809	476.494221169991	201.087283393419	176.099670696749	1665.87258939997	1041.83950089907	220.096316130784	531.48226547201	753.567843073527	2314.13093614978	1079.00014232997	622.082268457147	770.235561429884	336.414300896295	226.029923701433	368.712259368645	156.048548969232
FAM46D|169966	0	0	0	1.17204163928893	0.761340144814409	0	0	0	0	2.71736263470449	0	0	0	2.07283579015233	2.73106286571812	0	0	0	0	0	0	1.36921310832091	0	0	0	0	0	0	0	0	0	0	3.56695125631619	0	0	0	0	0	0	0	0	0	0	1.19401587035921	0	0	5.44650418557669	5.28241059267399	0
FAM63A|55793	339.74730740982	1099.68778856917	599.666343944987	56.2579986858685	539.028822528602	813.075748565613	509.954266864947	536.139213972506	735.442431152196	820.643515680757	919.758879463747	1102.01785567641	396.785557542216	260.140891664117	407.838721280573	858.246170940757	427.367499925173	622.247778828502	1065.85869667843	460.036084388483	728.135558331525	484.701440345601	1171.73627512077	311.909846357537	1148.38523717134	368.892075952051	499.701699053273	359.263784247233	688.631260845991	578.178911405688	653.605336154815	517.278653161815	1057.0065556217	1079.71562882136	152.224952849224	722.079372615985	727.822489015479	852.566408292002	1234.82608530518	1073.95382590679	545.687058777382	244.508087418125	450.412465113433	771.334252252048	1201.20069699184	371.826332569589	390.332799966329	1778.05940549407	1235.16393845138
FAM63B|54629	304.218177223173	905.346412141	395.524609836055	21.0967495072007	279.411833146888	961.190184291579	784.84390024167	176.947131884207	800.703534257852	278.529670057211	304.628838768919	186.62364821767	141.916002332617	275.687160090259	261.271680820367	407.871985668631	484.209482673842	390.947594375079	1386.0294292078	172.811482477539	201.104106586802	56.1377374411572	175.007099449294	785.130643558569	1698.31619581678	262.995612508402	876.900350000689	399.437050856349	172.770476475596	74.5816583943432	158.844324722883	594.523284254771	658.696998666389	500.572386601453	342.97597401214	227.727284997402	807.563996776139	267.997299266641	167.216032385076	96.9056010353101	475.64027276455	482.877896491025	310.223846453629	157.610094887415	551.314442035378	175.09282327351	472.938113447576	390.898383857875	870.169027303008
FAM65C|140876	3550.69244802812	68.2564834284314	491.216047699617	2407.37352709945	261.901009816157	560.349019075155	55.3664632596228	280.784370953981	494.478358146699	114.129230657589	397.852603886154	101.131250710134	157.845349533217	67.3671631799506	597.192413303697	1439.85521814648	114.736594807497	305.467091424901	382.139261406026	140.632792636894	420.70054481377	592.869275902953	44.0415217157163	182.735061502396	354.939099125728	211.792926887297	176.487442186405	161.266970245164	588.154813533943	3258.32896581525	516.895056680202	313.318110388281	231.851831660552	112.787195968429	3355.52658410233	1712.19800303947	104.388882886682	56.9494260941613	41.4467088817709	326.681768438623	122.016982086868	200.51709261068	112.150894927843	97.909301369455	287.692151665031	135.746121414294	526.495404605747	59.1629986379487	398.056044404567
FAM66C|440078	40.7104616722007	0.94800671428377	17.0118111757443	4.68816655715571	6.85206130332968	12.4291834175635	1.94268292139027	5.29781831988643	17.5702969899842	4.07604395205674	2.9361815784956	9.38331192155884	4.34436741834543	29.0197010621326	10.9242514628725	14.1673998678318	18.9473275828895	7.54239731913336	14.4593234045523	46.4803297698208	9.24616582008286	35.5995408163436	18.5437986171437	12.602418034648	12.5801199690132	9.30957920383724	7.61318378059003	12.0519799827347	28.1824181485014	27.3694159245296	10.4160212933038	4.33958601645818	8.32288626473777	5.06908745925522	22.5518448665517	21.9240553879486	2.89969119129673	16.7498312041651	4.2875905739763	9.99026814797011	10.1680818405723	7.16132473609571	6.33109890721693	1.19401587035921	13.7542064541051	5.90200527888237	58.0960446461513	4.22592847413919	43.6406958981752
FAM69A|388650	447.074888181986	1071.24758714066	1153.61344535516	371.53719965459	1624.69986903395	1025.40763194899	906.261582828562	727.920237152395	1677.96336254349	1275.80175699376	309.767156531286	948.75709429095	1120.84679393312	1435.43878468049	1310.9101755447	334.798028455604	1828.41711174883	823.378374005392	1069.98993193687	2287.07058534067	758.185597246794	612.038259419446	462.435978015021	703.214926333357	349.547619139008	1033.36329162593	851.984475809667	331.142497620852	852.824479624217	234.008506154728	385.392787852241	426.147346816193	1053.43960436538	681.792263269828	607.020490991349	668.330075535853	1198.29738480337	1929.58055471982	1076.18523406805	992.033627093432	1052.96136393482	955.525329073342	1485.99935779392	1348.04391763554	953.624980817951	608.890211271364	809.713622255734	367.65577725011	702.218470361546
FAM72D|728833	129.53328713882	157.369114571106	138.220965802923	132.440705239649	159.881430411026	160.543619143529	94.2201216874282	331.64342682489	57.7309758242339	308.42065903896	195.990120364581	109.471972418186	175.222819206599	806.333122369255	237.602469317477	279.619734233522	414.735948203247	197.359396517323	43.377970213657	132.290169344875	152.561736031367	131.444458398807	406.80458216359	238.815821756579	170.730199579464	274.632586513199	203.479639226679	321.386132872924	132.334833045137	141.636727409441	151.032308752905	245.620568531533	205.694189114233	148.270808183215	372.105440298102	340.176472309784	207.327920177716	45.2245442512457	222.954709846768	197.807309329808	205.621210553796	194.378814265455	137.47529055671	131.341745739513	26.3622290370347	175.09282327351	119.823092082687	640.228163832088	101.828290429075
FAM82A1|151393	162.101656476581	206.665463713862	85.0590558787216	230.892202939919	140.086586645851	112.898416042869	82.5640241590866	134.564585325115	91.616548590632	334.235604068653	157.819759844139	188.708828644683	120.19416524089	131.625072674673	121.987474668743	181.193587783322	195.789051689858	147.076747723101	110.510543163364	178.770499114695	83.2154923807457	228.658589089592	111.262791702862	119.092850427423	89.8579997786654	107.060160844128	69.9028692581449	91.8246093922641	210.755474849663	244.95627252454	115.878236888005	137.99883532337	78.4729276389561	147.003536318401	234.915050693246	272.989850959618	98.5895005040888	130.648683392488	85.7518114795261	131.871539553206	46.3212617181628	55.244505107024	113.055337628874	303.280031071239	137.542064541051	116.072770484687	105.299080921149	20.0731602521612	113.730298401305
FAM82B|51115	1266.46545311155	2051.48652971008	1369.45079964742	1364.25646813231	1694.74316235687	1155.91405783341	1681.39206846328	1883.90419455161	1080.57326488403	4183.37977612757	1556.17623660267	1575.35381260838	1879.66296967079	1091.3480435152	2231.27836129171	1597.18792194188	1384.20754286109	1934.62491235771	1053.4649909031	1628.00334527116	1735.96763272056	731.159799843365	2280.88722990868	1175.80560263266	1481.75841635019	2067.89028065235	1148.89864325268	1586.84403106006	1383.38913433296	1524.4764669963	1173.10439815834	1885.11616554943	1080.7862306638	2088.46403321315	1474.32685815081	1602.57772609973	1357.05547752687	700.1429443341	2186.67119272791	1817.22977611576	1759.07815841901	1822.04562214092	2243.92234125789	1765.94947226127	1130.13729697897	3180.19717777112	1375.24230685811	1021.61820862315	1202.10280519519
FAM95B1|100133036	5.18133148555282	7.58405371427016	15.9485729772603	71.4945399966245	14.4654627514738	5.1788264239848	6.79939022486596	7.416945647841	2.5100424271406	33.9670329338062	1.4680907892478	12.5110825620785	21.7218370917272	14.5098505310663	30.9520458114721	69.3456940899135	16.8420689625684	6.2853310992778	15.4921322191632	2.3836066548626	67.0347021956007	131.444458398807	33.610634993573	35.9168913987467	15.2758599623731	13.9643688057559	10.3816142462591	2.86951904350825	107.828382481223	69.1077752094373	28.6440585565855	3.47166881316654	73.7169926305345	11.4054467833243	112.759224332758	57.9926626390899	10.1489191695386	0	12.8627717219289	16.9834558515492	7.90850809822293	4.09218556348326	0.90444270103099	1.19401587035921	2.29236774235084	11.8040105577647	23.601518137499	13.7342675409524	19.836679953716
FASLG|356	76.2395918588486	12.324087285689	227.53297447558	180.494412450495	63.9525721644104	133.613721738808	32.0542682029395	226.746624091139	5.0200848542812	2.71736263470449	20.5532710494692	62.5554128103923	176.670941679381	27.9832831670564	9.10354288572708	75.3109150868953	46.3156896470631	90.5087678296004	120.838631309473	5.95901663715651	161.80790185145	30.12268838306	4.63594965428593	588.532922218061	6.29005998450658	72.1492388297386	22.8395513417701	8.60855713052476	8.57725769736999	21.8955327396237	156.240319399557	1.73583440658327	27.3466262984241	22.8108935666485	158.802574268635	200.145408864176	4.3495367869451	0	300.131340178341	185.818987552244	7.90850809822293	50.12927315267	413.330314371162	76.4170157029892	100.864180663437	182.962163645353	0.907750697596115	36.9768741487179	75.3793838241207
FASTKD2|22868	1546.99754354363	1828.70495185339	1617.18529989419	1523.6541310756	2601.49927483084	1541.21874377788	2384.64328600656	1617.95371489332	1478.41498958581	3461.91999661353	2173.50841348137	1352.23950691798	2037.50831920401	1758.80116794425	1677.7829538395	1353.35951369025	2042.10086171142	2017.59128286817	1538.88513377021	1132.21316105974	2669.83038054892	1580.07192700233	2278.56925508153	1241.33817641283	1473.67119637011	2147.02170388496	1931.67235742062	2546.98510301792	1119.94479077088	1579.21529884536	1009.05206278881	1292.32871570125	1771.58579063704	2473.71468011655	1923.4844350763	1492.25022156683	2635.81929288873	1010.01482161115	2498.23610777019	1969.08185196491	1890.13343547528	2039.95450339641	2611.12607787647	2038.18509070317	1173.69228408363	2907.72126739605	1712.01781566627	1363.91841502842	1872.58258763079
FAT1|2195	8951.86042661083	6530.81825470089	3321.55613206408	3773.97407851034	20394.7797992884	20124.9194836049	23774.5535919742	9989.56622397785	11570.0405679046	9297.45625464143	1771.25153722747	10287.237636669	9980.46008241224	7702.65779620604	9753.53584776799	17169.3973345629	19926.2728413387	3302.31295956056	10654.4557315259	6882.66421591577	2230.63750409499	7585.44062009783	1506.68363764293	13272.2365531895	24246.3840802773	13261.4955758661	24497.8411907059	26153.3704663429	7994.00417394884	3969.24954445491	7964.35028139243	759.427552880182	21576.4881494566	32241.9307845928	6918.71807301749	2904.58372510661	21459.8895839893	5612.86843651572	9857.17072957152	4419.69462866198	17150.164704432	20062.9627713676	22296.321465816	275.817666052977	11594.7960408106	12159.1145420442	10396.4687395683	1997.8076861493	10234.4044107872
FBXL16|146330	951.144422705053	663.604699998639	162.675444368055	1817.83658253712	73.0886539021833	239.261780788098	60.2231705630985	520.245759012847	57.7309758242339	260.866812931631	278.203204562458	262.732733803648	55.0286539657088	137.84358004513	14.5656686171633	837.367897451321	288.420430983984	688.872288480847	113.608969607197	8.34262329201911	318.992720792859	28.7534752747391	121.693678425006	365.470123004791	221.050679455517	75.6403310311776	119.042510023771	1216.1021706388	343.0903078948	576.810440609462	378.882774543926	95.47089236208	303.190856786876	230.643479396113	217.06150684056	886.86340182218	283.444813949255	792.267015957008	190.083182112949	442.568878955076	867.676317062172	146.295633894527	461.265777525805	205.370729701784	347.293712966153	361.989657104785	202.428405563934	50.7111416896703	755.116283571455
FBXO27|126433	555.882849378595	1841.02903913908	610.298725929827	1340.81563534653	1544.75915382844	473.344735152211	703.251217543279	723.681982496486	564.759546106636	697.003515801703	592.374633461487	1433.56154357149	315.690699066435	1695.5796763446	375.065966891956	584.591657704217	1417.89168078623	2492.76231397358	406.926672956687	226.442632211947	852.958796902643	58.876163657799	1161.30538839862	183.365182404128	517.582078725113	472.46114459474	187.561164049082	734.596875138113	1318.44704033859	1625.74330591706	1312.41868295628	548.523672480314	568.334233506379	1078.44835695655	981.005251694997	930.711512598077	1172.2001640817	1065.2892645849	1046.17210005022	969.056010353101	827.003989699883	1227.65566904498	1293.35306247432	1349.2379335059	1290.60303894353	465.274749485227	591.853454832667	1032.1830298085	911.164832540687
FBXO42|54455	948.183661856166	1761.39647513924	1152.55020715668	1152.11693142101	1883.55551827085	1272.95553501546	1484.20975194217	1207.90257693411	1228.66576808532	1237.7586801079	1991.46515561464	1616.01483093513	1369.92385925159	806.333122369255	1083.32160340152	1317.56818770836	1443.15478423008	1297.29233889094	1194.95979850479	1506.43940587317	1017.07824020911	1091.26284733176	745.228906926463	1103.97181983516	1580.60221610672	1085.72967464752	1258.25164664661	1157.56398215123	1818.37863184244	1408.15644931705	1509.02108486739	696.069597039892	1307.88212731594	1277.41003973232	717.900394918561	1288.56867473685	1059.11220762113	2490.69990005935	1399.18372397427	1104.92365716549	1332.01872111498	1551.96137495103	1883.95414624755	1111.62877530442	1849.94076807713	1264.01279722731	1140.13487618072	830.394945168352	1413.69405803483
FBXO7|25793	4113.23700931671	3930.43583742051	5390.61766631398	6401.69143379612	4497.23623541871	4045.69920241693	4027.18169604204	4758.50041492199	5673.95090655133	3760.82988643102	3793.54659941632	3430.12180243651	4673.09121966691	4138.41665503912	2780.22199730105	4007.88285734715	4922.09465431062	2675.03691585263	3463.00795539029	5263.00349393663	2665.20729763888	3837.9043426235	6534.37103771602	3220.54792875429	3918.7073703476	3887.91301500253	4197.63269357078	3243.70432678173	5300.74525697466	5493.72601145121	3994.54416598201	4789.16712776325	5607.24737492905	3395.02132583619	4109.13406672627	2817.59473114798	3876.88712276373	3259.51715233052	3275.7191985179	3805.29313756182	3408.56699033408	3178.60513643562	6028.11060237155	6244.70300197865	5929.20916559046	4986.21079310912	6150.91872691127	4097.03765567795	4045.36026522781
FBXO9|26268	923.017194640623	2404.14502742364	1675.66340081082	1871.75049794442	2296.96321690507	3900.69206254535	1511.40731284163	1691.06360770775	1320.28231667596	2691.5476896748	2331.32817332551	2547.04789159647	1594.38284253277	1545.29908155856	1062.38345476435	1937.95117139446	1645.2596117809	3141.40848341905	1312.70000337043	1287.14759362581	2267.62216737532	2029.17382653158	1340.9484375022	2044.74232612163	1415.26349651398	1092.7118590504	1308.77550264507	1381.38646754487	2059.76716989699	1369.15503162459	1692.60346016187	2689.67541300078	1282.91346852172	1421.87903232109	823.142337629136	2258.17770495871	2867.79458819247	1077.01414642781	1123.34873038179	2074.97869433339	2379.33115069393	1638.92031817505	2339.79326756717	2016.6928050367	887.146316289777	1026.94891852553	1569.50095614368	1490.6962692526	1724.46871064304
FBXW7|55294	648.406625906324	1294.02916499735	1030.27781433102	669.235776033977	1369.65092052112	889.722379640589	1527.92011767345	793.613184318987	725.402261443634	1158.95516370147	674.587717659364	1042.59021350654	792.122992611651	721.34685497301	788.366813903965	885.835318051798	1085.2608187755	998.110578565315	1618.41141249525	604.24428700767	1631.94826724462	1139.18530612299	751.02384399432	1323.88401453977	708.97961825367	543.446686023999	1068.61415974827	650.23301525897	990.060602782137	784.818001635887	1145.76234226342	785.465068978931	1105.75488945802	1353.44635162114	1002.61743635878	1369.19262035705	1176.54970086865	956.415361757826	1379.17496796238	1070.9567454624	897.050775712715	1103.86705574961	2271.96006498985	692.52920480834	1043.02732276963	830.215409229453	1102.00934688168	503.941970541099	1848.77857168633
FCF1|51077	1409.32216407037	2225.91976513829	2087.13658362413	1404.10588386813	2590.84051280343	2031.13572348684	2276.8243838694	2367.06522532526	2597.89391209052	3207.84659026866	2829.01095088051	1825.57546384995	2316.9959564509	2548.55160399229	2950.45824926415	1650.12925829009	2514.73142197349	2240.09200378261	1360.20920884253	2306.13943857957	1310.64400499675	2126.38795722237	2497.61787624654	1798.36505354427	1816.92875552461	2663.70334969793	2341.40006633964	3852.04236400548	2075.69636276354	2117.02432176237	1818.89771834318	3075.03065126227	1935.66554842758	1903.44234095034	1749.6472975633	1332.41678551275	3234.6055238915	1149.03842060572	786.058271895655	2260.79768188564	3016.53094603646	4538.23378990294	2267.43785148469	2519.37348645793	1601.21886803206	1986.02477634392	2562.58021931383	1934.41875903722	1949.28441678516
FCGBP|8857	12525.4987712178	885.438271141041	4903.6545714083	25132.0888712724	992.78754883799	2784.13708553423	1610.48414183254	80.5268384622737	4642.32346899654	729.611867418157	878.652337364808	785.070430770423	884.802830869687	347.199994850515	1664.12763951091	6301.51033068665	1728.41732728358	453.800905367857	3729.47262955989	1537.42629238638	344.419676798086	2052.45044937304	3075.95259561871	5230.00348437891	516.683498727326	1595.42913605761	609.74681006362	10656.2459199722	949.624959351678	20418.2685150972	8641.39166545718	256.035574971033	5157.81151663321	1913.58051586885	7229.74560013535	5072.23629814089	137.735331586595	314.896826638303	415.896285675701	728.290547987021	1077.81667510067	743.754726163083	5442.9361748045	432.233745070033	3514.19974902384	1740.10788972382	905.027445503326	1937.58820539282	7104.17631409082
FCRL3|115352	154.699754354363	1.89601342856754	290.264028186137	59.7741236037352	56.3391707162663	169.865506706701	22.3408535959881	29.667782591364	2.5100424271406	1.35868131735225	5.8723631569912	39.6184281132484	47.7880416017998	24.8740294818279	4.55177144286354	143.165303927563	18.9473275828895	31.426655496389	92.9527933149793	23.836066548626	9.24616582008286	78.0451471742917	5.79493706785741	717.707707073202	25.1602399380263	67.49444922782	53.9843940805475	14.3475952175413	3.67596758458714	53.3703610528328	33.8520692032374	11.2829236427913	58.2602038531644	11.4054467833243	87.3883988578877	267.332030214341	2.17476839347255	0	1.4291968579921	138.864727256785	2.25957374234941	20.4609278174163	14.4710832164958	26.2683491479026	22.9236774235084	14.7550131972059	22.6937674399029	52.8241059267399	218.203479490876
FGD1|2245	1712.80015108132	1536.71888385399	555.010339608658	502.805863254949	326.614922125381	766.46631074975	761.531705184987	787.255802335123	1793.42531419196	383.148131493334	428.682510460358	1562.8427300463	822.533564540069	1120.36774457733	711.897053663858	906.713591541234	1677.89112039588	977.997519047626	889.248389379969	2943.75421875532	1525.61736031367	1325.39828885464	260.772168053583	574.670262379948	719.76257822711	656.325333870525	287.916768429587	579.068942979965	749.897387255777	697.235870677392	1406.16287459602	716.0316927156	1062.95147438222	1273.60822413787	2249.54652543853	609.630185303604	1434.62221689406	1406.98582114987	1496.36911031773	964.060876279116	730.972105650033	1014.86201974385	376.248163628892	441.785872032907	1625.28872932675	841.035752240737	1052.99080921149	1430.47678849612	896.617933907962
FGF22|27006	0	0	1.06323819848402	0	0.761340144814409	3.10729585439088	0	1.05956366397729	0	0	3.6702269731195	0	0	0	0	0.745652624622726	0	8.79946353898892	1.03280881461088	0	0	0	0	0	9.88437997565319	0	0.692107616417276	1.72171142610495	1.22532252819571	0	0	0.867917203291636	1.1889837521054	2.53454372962761	0	0	0	1.67498312041651	0	7.99221451837609	4.51914748469881	2.04609278174163	0.90444270103099	2.38803174071841	1.14618387117542	0.983667546480395	0	2.1129642370696	0
FHIT|2272	51.0731246433063	1.89601342856754	15.9485729772603	126.580497043204	7.61340144814409	12.4291834175635	0.971341460695136	4.23825465590914	16.3152757764139	21.738901077636	5.8723631569912	9.38331192155884	4.34436741834543	11.4005968458378	32.7727543886175	24.6065366125499	4.2105172406421	8.79946353898892	20.6561762922176	44.0967231149582	6.93462436506214	26.0150490580972	37.0875972342874	51.0397930403243	13.4786999667998	11.6369740047965	4.84475331492093	2.2956152348066	39.2103209022628	188.164734481141	57.288117113171	5.20750321974982	29.7245938026349	6.33635932406903	22.5518448665517	79.2094904338789	2.17476839347255	65.3243416962438	112.906551781376	28.9717776291133	3.38936061352411	6.13827834522489	9.0444270103099	13.1341745739513	18.3389419388068	11.8040105577647	17.2472632543262	11.6213033038828	33.0611332561933
FIGN|55137	10.3626629711056	2.84402014285131	102.070867054466	0	9.89742188258732	239.261780788098	137.930487418709	57.2164378547734	116.716972862038	29.8909889817494	69.0002670946466	7.29813149454577	92.6798382580359	9.32776105568547	209.381486371723	49.9587258497226	96.8418965347683	6.2853310992778	53.7060583597658	44.0967231149582	0	38.3379670329854	27.8156979257156	6.30120901732399	94.3508997675987	24.4376454100728	157.800536543139	9.75636474792806	14.7038703383486	25.3167097301899	11.7180239549668	134.527166510204	151.000936517385	7.60363118888284	7.51728162218389	24.7529657605872	12.3236875630111	58.6244092145778	22.8671497278736	11.9883217775641	50.8404092028617	2.04609278174163	10.8533124123719	72.8349680919116	41.2626193623152	5.90200527888237	22.6937674399029	0	133.566978355021
FKBP14|55033	161.361466264359	942.318673998067	697.484258205517	51.5698321287128	655.513864685206	927.009929893279	490.527437651044	340.119936136709	2405.87566641427	968.739779272152	563.012817676531	383.673198570406	541.597804820397	560.702081236204	1835.27424576258	477.963332383167	561.05142231556	262.726839949812	916.101418559852	1527.89186576693	171.054067671533	2107.21897370588	458.959015774307	472.590676299299	916.551597742387	726.147177899305	755.781517127665	723.11879896408	454.59465796061	163.532260149065	139.314284797939	1004.18020420842	1306.69314356383	247.118013638692	158.802574268635	173.97798791727	1159.87647651869	157.448413319152	82.8934177635418	346.662304734563	559.244501231478	657.818829329934	668.383156061901	626.858331938584	1222.97819054418	322.642955245569	968.569994335054	499.71604206696	569.973937336773
FLJ44606|401207	21.4655161544331	2.84402014285131	12.7588583818082	22.2687911464896	28.9309255029475	35.2160196830966	43.7103657312811	40.2634192311369	22.5903818442654	103.259780118771	59.4576769645359	22.9369846971438	41.9955517106725	47.6752231735035	54.6212573143625	23.1152313633045	57.8946120588289	64.1103772126336	25.820220365272	21.4524598937634	124.823238571119	60.2453767661199	90.4010182585756	86.3265635373386	80.8721998007989	47.7115934196658	35.9895960536983	2.2956152348066	94.3498346710699	34.8960053037753	33.8520692032374	14.7545924559578	43.9923988278996	30.4145247555313	73.2934958162929	78.5022628407193	33.3464486999124	70.3492910574933	7.1459842899605	30.9698312587074	57.6191304299099	29.6683453352537	15.3755259175268	47.7606348143683	30.9469645217364	137.713456507255	35.4022772062485	145.794532357802	35.7060239166888
FLJ45244|400242	25.9066574277641	26.5441879999456	11.6956201833242	125.408455403915	30.4536057925764	8.28612227837568	16.5128048318173	40.2634192311369	20.0803394171248	127.716043831111	37.4363151258189	68.8109540914315	57.9248989112725	69.4399989701029	42.7866515629173	68.6000414652908	28.4209913743342	32.6837217162446	18.5905586629959	110.837709451111	78.5924094707043	75.3067209576499	250.34128133144	31.5060450866199	17.0730199579464	38.4020142158286	19.3790132596837	22.3822485393644	138.461445686116	139.584021215101	57.288117113171	32.9808537250822	71.3390251263238	32.949068485159	40.4053887192384	54.4565246732918	22.4726067325497	72.0242741779098	21.4379528698815	59.9416088878207	36.1531798775905	63.4288762339906	23.5155102268057	47.7606348143683	30.9469645217364	116.072770484687	56.2805432509591	32.7509456745788	13.2244533024773
FLRT1|23769	19.2449455177676	3.79202685713508	2.12647639696804	9.37633311431141	7.61340144814409	6.21459170878176	2.91402438208541	1.05956366397729	8.78514849499211	21.738901077636	2.2021361838717	2.08518042701308	7.24061236390906	14.5098505310663	4.55177144286354	22.3695787386818	14.7368103422474	18.8559932978334	6.19685288766529	9.53442661945042	9.24616582008286	9.58449175824635	4.63594965428593	6.93132991905639	17.0730199579464	5.81848700239827	4.15264569850366	6.31294189571816	44.1116110150457	24.6324743320767	16.9260346016187	26.0375160987491	16.6457725294755	6.33635932406903	10.3362622305028	1.41445518631927	7.24922797824183	5.02494936124952	11.4335748639368	6.99318770357908	65.5276385281328	4.09218556348326	0.90444270103099	9.55212696287365	4.58473548470169	36.3956992197746	208.782660447106	2.1129642370696	23.8040159444592
FMN1|342184	29.6076084888732	62.5684431427288	103.13410525295	2.34408327857785	51.0097897025654	121.184538321244	77.7073168556109	32.8464735832959	125.50212135703	12.2281318561702	22.021361838717	40.661018326755	15.9293472005999	37.3110442227419	52.8005487372171	27.5891471110408	65.2630172299526	94.279966489167	302.612982680988	61.9737730264277	4.62308291004143	34.2303277080227	0	119.722971329156	315.401579223116	30.256132412471	78.2081606551522	10.3302685566297	55.1395137688071	47.2122424698136	46.8720958198672	65.0937902468727	143.867034004753	60.8290495110627	144.70767122704	17.6806898289908	77.5667393671875	50.2494936124952	30.0131340178341	20.9795631107372	99.4212446633739	58.3136442796365	37.9865934433016	39.4025237218538	88.2561580805075	1.96733509296079	17.2472632543262	50.7111416896703	201.011690197655
FMO3|2328	102.886439498835	114.708812428336	289.200789987653	19.9247078679117	59.3845312955239	175.044333130686	9.71341460695136	77.3481474703418	129.267184997741	27.1736263470449	16.8830440763497	8577.38968651829	26.0662045100726	80.8405958159407	101.049326031571	68.6000414652908	32.6315086149763	178.50340321949	123.937057753306	601.860680352808	212.661813861906	230.027802197912	55.6313958514311	225.583282820199	17.0730199579464	76.8040284316572	579.29407494126	30.4169018611875	123.757575347767	45.1595362754739	22611.8802251009	17.3583440658327	208.072156618444	10.1381749185104	237.734031301565	517.690598192851	7.24922797824183	15.0748480837486	85.7518114795261	129.873485923611	6.77872122704822	34.7835772896077	56.0754474639214	26.2683491479026	72.2095838840516	43.2813720451374	70.8045544124969	18905.7475111802	333.256223222429
FMOD|2331	3643.95641476807	1307.30125899732	10079.4981216285	10591.740294254	2165.25137185218	10220.9318303764	895.576826760916	2061.9108900998	9295.94212891522	493.201318198866	3318.61922909465	1783.87185530969	589.385846422197	1324.54206990734	5204.49546777017	2055.01863346023	1712.62788763117	1947.19557455626	6265.01826942961	6472.6838712794	940.797372193431	4877.13709183907	2613.51661760369	1575.302254331	3107.28963234625	5233.14720995701	1763.49020663122	1853.13539829763	2094.07620068647	3512.86453391338	2232.93456475201	1260.21577917946	7233.77714780923	1046.7665603362	2219.47739894979	3993.71421857245	1770.26147228665	552.744429737447	966.13707600266	2901.17387017052	824.744415957534	2054.2771528686	1991.58282767024	1213.12012428495	8503.53814025046	1100.72398451156	5412.00965906804	1678.75008635179	11322.7769175811
FOLH1B|219595	1.48038042444366	10.4280738571215	2.12647639696804	1.17204163928893	0	2.07153056959392	0	0	1.2550212135703	0	0	0	0	18.6555221113709	0.910354288572708	2.23695787386818	5.26314655080263	5.02826487942224	0	3.57540998229391	13.8692487301243	2.73842621664181	0	1.8903627051972	9.88437997565319	0	2.07632284925183	0	7.35193516917428	0.684235398113241	1.30200266166298	0	5.94491876052698	3.80181559444142	0.939660202772986	2.82891037263853	3.62461398912091	1.67498312041651	0	0.999026814797011	0	2.04609278174163	0	0	9.16947096940338	0	6.3542548831728	6.33889271120879	2.64489066049546
FOSL2|2355	9415.21949946169	12013.1410834039	8271.99318420567	1559.98742189356	6135.64022705932	12063.5582720302	8038.82192871295	5242.72100935961	17292.9373017852	2372.25758009702	7635.54019487781	7641.14367478942	4429.80664423956	6609.23691690069	7952.85506497118	8114.1918611445	10613.6613343486	7191.67584379366	15646.0207325402	9810.92499141448	2635.15725872361	5235.87092621915	3116.51715509371	6904.86484118363	12866.7669883071	7001.96725868608	13985.4186049439	6395.58404417119	10199.5847247011	3644.92196574923	6396.73907675021	4906.33595020762	11204.9828798413	8754.31404213377	4555.47266304344	4141.52478554281	9263.78843339523	6592.73356195937	4666.32774134421	3085.99383090797	5735.92794495397	8910.7340644848	7228.30606663967	4521.73810105032	12861.3292184594	3664.16161063947	7094.07170171364	13344.425639213	17468.1803672423
FOXF2|2295	113.989292682162	80.5805707141204	263.683073224037	116.032122289604	255.810288657641	577.957028916704	220.494511577796	504.352304053188	701.556858385798	277.170988739858	379.501469020556	460.82487436989	454.710456453489	489.189246475949	891.236848512681	99.1717990748225	577.893491278128	324.323084722735	349.089379338478	971.319711856511	577.885363755179	380.641244113212	477.502814391451	280.403801270917	353.141939130155	482.934421199057	184.792733583413	111.911242696822	476.650463468133	272.32568844907	122.38825019632	129.319663290454	535.042688447428	537.323270681054	30.0691264887355	169.734622358312	137.010408788771	40.1995948899962	717.456822712035	579.435552582267	367.180733131779	642.473133466872	203.499607731973	631.63439542002	549.022074293027	477.078760042991	659.934757152375	104.591729734945	973.319763062331
FOXN1|8456	4706.86955951862	2442.06529599499	270.062502414941	2346.42736185643	1219.66691199268	552.06289679678	1830.00731194964	374.025973383982	203.313436598389	120.92263724435	1192.08972086921	1082.20864161979	628.485153187306	93.2776105568547	3.64141715429083	1786.58368859605	871.577068812915	3396.59292604972	489.551378125558	1.1918033274313	896.878084548037	1.36921310832091	8.11291189500037	641.463077963582	1413.46633651841	244.376454100727	332.90376349671	191.683872106351	2912.59164952121	2507.03849868691	507.781038048561	477.3544618104	475.593500842158	2396.41109636291	6024.16155997761	2599.76863245481	1037.36452368641	653.243416962438	747.469956729869	655.361590506839	3256.0457627255	1411.80401940173	443.176923505185	335.518459570937	810.351996921023	99.3504221945199	19.9705153471145	388.785419620806	794.789643478887
FOXS1|2307	336.786546560933	61.620436428445	112.703249039306	185.18257900765	86.0314363640282	120.148773036447	42.739024270586	20.1317096155684	377.761385284661	19.0215384429315	94.6918559064831	152.218171171955	56.4767764384906	96.3868642420832	140.194560440197	3.72826312311363	25.2631034438526	59.0821123332113	32.0170732529373	419.514771255818	71.6577851056421	234.135441522875	471.707877323593	35.2867704970143	79.9736198030122	185.027886676265	42.2185646014538	56.8164770614634	110.279027537614	99.8983681245331	13.0200266166298	139.734669729953	237.796750421079	54.4926901869937	68.595194802428	90.525131924433	33.3464486999124	46.8995273716622	128.627717219289	105.896842368483	27.1148849081929	47.0601339800575	33.4643799381466	69.252920480834	304.884909732662	62.9547229747453	503.801637165844	117.269515157363	78.0242744846162
FRAT1|10023	202.812118148782	101.436718428363	165.865158963507	516.870362926417	108.871640708461	150.185966295559	102.962194833684	181.185386540116	138.052333492733	32.6083516164539	154.149532871019	208.518042701308	82.5429809485632	283.978503250869	29.1313372343267	233.389271506913	73.6840517112368	183.531668098912	199.3321012199	102.495086159092	166.430984761491	413.502358712914	231.797482714296	177.694094288536	186.006059541837	121.024529649884	100.355604380505	90.1028979661591	208.304829793271	159.426847760385	342.426700017363	91.9992235489134	109.386505193696	100.114477320291	307.268886306766	231.2634229632	78.2916621650117	212.722856292896	115.76494549736	177.826773033868	97.1616709210245	115.604242168402	85.017613896913	76.4170157029892	241.844796818014	257.720897177863	76.2510585980736	1029.01358345289	239.36260477484
FRMD5|84978	5.92152169777465	0	52.098671725717	0	98.2128786810588	78.718161644569	90.3347558446477	87.9437841101147	104.166760726335	2.71736263470449	27.1596796010843	2.08518042701308	18.8255921461635	7.25492526553314	631.785876269459	17.1500103663227	56.8419827486684	7.54239731913336	20.6561762922176	113.221316105974	4.62308291004143	4.10763932496272	0	2.5204836069296	145.569959641438	244.376454100727	198.634885911758	189.388256871545	8.57725769736999	6.84235398113241	1.30200266166298	108.489650411455	16.6457725294755	10.1381749185104	10.3362622305028	1.41445518631927	15.2233787543078	53.5994598533282	15.7211654379131	203.80147021859	31.6340323928917	64.4519226248614	2.71332810309297	34.626460240417	32.0931483929118	5.90200527888237	565.528684602379	4.22592847413919	37.0284692469365
FRMPD2L1|728798	0	0	0	0	0	0	0.971341460695136	0	0	0	0	0	0	0	0	0	0	0	0	0	0	0	0	0	0	0	0	0	0	0	0	0	0	0	0	0	0	0	0	0	0	0	0	0	0	0	0	0	0
FSCN1|6624	16349.3214075558	94767.491193377	28079.0575837645	20250.5354436341	23297.7697714657	32905.2273327146	32842.0261275633	25700.776233433	31903.8942701706	17895.1916308464	19833.9065627378	22931.7717460763	28066.0616449843	22325.4778778356	29777.6887792133	14493.2500647919	32737.8241753025	24843.3997030054	25989.6010108682	30298.0241899586	35694.8231484299	43041.2140600677	26504.8831609662	9088.23376568639	34180.1859558087	23912.8178824564	52454.1441406489	64132.602814792	25029.6632834538	11172.195580393	5149.42052687708	49532.902709057	37883.4003095821	40427.2397594252	9965.09645040751	5737.03023571094	52050.906729372	52949.5664026066	105949.22147667	24357.2727715659	49817.9520844486	37452.7053233897	40702.6348744976	74974.6445315953	48250.9024248717	29951.6931227815	23026.004195223	12828.8623653681	14456.9723502682
FSD1|79187	110.288341621053	0.94800671428377	38.2765751454247	280.117951790053	31.2149459373908	47.6452031006602	13.5987804497319	34.9656009112504	57.7309758242339	324.724834847187	24.9575434172126	4.17036085402615	20.2737146189454	39.3838800128942	68.2765716429531	19.3869682401909	16.8420689625684	31.426655496389	18.5905586629959	13.1098366017443	27.7384974602486	256.04285125601	61.4263329192885	91.3675307511978	11.6815399712265	34.9109220143896	15.2263675611801	85.5116674965459	41.6609659586543	22.5797681377369	97.6501996247233	13.0187580493745	13.0788212731594	3.80181559444142	31.9484468942815	24.0457381674275	5.79938238259346	6.69993248166603	30.0131340178341	23.9766435551283	80.214867853404	64.4519226248614	34.3688226391776	26.2683491479026	71.0634000128762	26.5590237549707	47.203036274998	3.1694463556044	35.7060239166888
FSD2|123722	0	0	14.8853347787763	0	9.89742188258732	6.21459170878176	3.88536584278055	6.35738198386371	0	2.71736263470449	1.4680907892478	2.08518042701308	1.44812247278181	4.14567158030465	0.910354288572708	0.745652624622726	2.10525862032105	1.25706621985556	27.8858379944938	0	4.62308291004143	4.10763932496272	0	1.2602418034648	14.3772799645865	34.9109220143896	17.3026904104319	0	0	1.36847079622648	16.9260346016187	0	1.1889837521054	2.53454372962761	1.87932040554597	0.707227593159633	42.7704450716268	1.67498312041651	0	0.999026814797011	2.25957374234941	3.06913917261245	189.028524515477	2.38803174071841	26.3622290370347	0	1.81550139519223	0	3.9673359907432
FST|10468	776.459532620701	1316.78132614016	2332.74460747394	676.268025869711	3435.16673340261	3414.91814397558	8146.64083085011	2802.54589121992	1857.43139608405	1891.28439375433	8308.65982174792	630.767079171456	9990.59693972172	1011.54386559434	2466.14976774347	1354.85081893949	662.10383609097	721.556010197092	4151.89143473574	365.88362152141	922.305040553265	290.273178964032	678.007636939317	1978.57963143973	4152.33816977213	5939.51153204816	13561.8487436965	8228.63280916426	950.850281879874	1721.53626165291	498.66701941692	2628.05329156707	369.773946904778	3964.02639313758	1087.18685460834	472.428032230635	15988.8972288102	3735.21235852881	13231.5045112909	4723.39878036027	6125.70441550924	2000.05569415244	627.683234515507	5638.14293983618	975.402474370284	2007.66546236649	3995.0108201205	2369.68939187355	756.438728901703
FUBP1|8880	3504.06046465815	3267.77914413615	3496.99043481394	2034.66428580558	3218.18479213051	3213.97967872497	5169.47925381952	3322.79165023277	3038.4063580537	2588.28790955603	3554.24780076892	2843.14351223233	3211.93564463006	3712.44890016282	2234.919778446	5089.0791630501	2996.83564602702	2237.5778713429	2948.66916571407	2492.06075765885	1900.08707602703	2231.81736656308	1745.43504483865	3841.84713786244	2711.01585332234	3721.50428673394	4459.94148019293	5132.99566502756	2059.76716989699	2483.09025975295	3149.54443856274	3615.74306891296	2678.78039349346	2810.80899615702	5424.65835060845	3067.24607153333	3860.21389841377	1626.40860992443	2132.36171212421	3066.01329461203	3167.92238677387	2526.92458545091	3362.71796243322	3038.77039006418	2837.95126503035	4566.18475076199	2206.74194585615	4176.27381456806	2642.24576983497
FUT11|170384	330.865024863158	679.720814141463	715.559307579745	69.1504567180467	285.502554305403	684.64085325079	560.464022821094	218.270114779321	1193.52517410536	513.581537959149	419.139920330247	228.327256757932	373.615597977707	307.81611483762	649.082607752341	243.082755627009	1075.78715498406	186.045800538623	962.577815217342	486.255757591971	87.8385752907871	320.395867347092	156.46330083215	367.990606611721	522.973558711833	623.741806657095	1193.8856383198	387.385070873614	374.948693627888	150.531787584913	231.75647377601	432.222767239235	1010.63618928959	402.99245301079	350.493255634324	304.107865058642	629.232988511391	159.123396439568	202.945953834878	164.839424441507	218.048866136718	542.214587161532	265.906154103111	192.236555127832	582.261406557114	324.61029033853	414.842068801424	493.377149355751	650.643102481884
FUT2|2524	416.727089480891	2156.71527499558	144.600394993827	980.998852084831	1823.40964683051	638.031415434927	647.884754283656	1260.88076013297	315.010324606146	2584.21186560397	251.043524961374	3988.95015687601	1487.22177954692	703.727750756715	65.545508777235	1319.0594929576	2756.83616331042	3159.00741049702	1816.71070490054	38.1377064778017	1729.03300835549	19.1689835164927	402.168632509304	1054.1922685983	664.949198362124	243.212756700248	488.627977190597	1173.05938498617	1243.70236611865	993.509798060425	1607.97328715378	647.466233655561	1506.44241391754	6297.0738962598	227.397769071063	1270.88798490786	1286.0130433401	1700.10786722276	1705.03185158458	704.313904431893	3543.01162800387	328.397891469532	456.74356402065	767.75220464097	1140.45295181954	243.949551527138	155.225369288936	1068.10342183868	1288.06175166129
FXYD2|486	12472.9452661501	8.53206042855393	32.9603841530046	7274.86245506637	3.04536057925764	2.07153056959392	17.4841462925125	22.250836943523	18.8253182035545	4.07604395205674	2.9361815784956	14.5962629890915	23.169959564509	4.14567158030465	4.55177144286354	178.956629909454	3.15788793048158	3.77119865956668	7.22966170227617	15.4934432566069	32.36158037029	8.21527864992544	25.4977230985726	263.390536924143	18.8701799535197	9.30957920383724	2.07632284925183	4.5912304696132	18.3798379229357	7679.1738730249	14.3220292782928	4.33958601645818	3.56695125631619	2.53454372962761	46.9830101386493	812.604504540418	0	28.4747130470806	30.0131340178341	40.9600994066775	9.03829496939763	19.4378814265455	7.23554160824792	17.9102380553881	157.027190351033	3.93467018592158	2.72325209278834	4.22592847413919	26.4489066049546
G2E3|55632	509.991056220842	857.946076426812	631.563489899508	576.644486530152	814.633954951418	832.755288976756	729.477436982047	809.506639278646	1056.72786182619	2777.14461266799	921.961015647618	658.917014936132	658.895725115724	2188.91459440086	930.382082921308	1141.59416829739	1193.68163772204	783.152254970014	612.455627064253	825.919705909892	760.497138701815	713.360029435193	630.489152982886	914.935549315443	914.754437746814	914.666156777009	872.747704302185	1675.22521760012	921.442541203177	509.755371594364	587.203200410003	1354.81875433824	896.493749087468	835.132158912298	1150.14408819413	1339.48906144435	1475.94281637004	485.745104920787	430.188254255622	675.34212680278	1011.15924970136	1095.68268462264	939.715966371198	549.247300365235	379.386861359065	860.709103170345	1804.60838682108	621.211485698462	1145.23765599454
GABRG2|2566	19.9851357299894	118.500839285471	0	4.68816655715571	0.761340144814409	1.03576528479696	0	0	0	1.35868131735225	31.5639519688277	56.2998715293531	0	5.18208947538082	0	392.958933176176	0	0	0	1.1918033274313	0	27.3842621664182	56.7903832650026	0	0.898579997786654	0	0	0	45.3369335432414	2.05270619433972	1.30200266166298	0	0	0	0	0	0	0	0	0	68.9169991416569	0	0	0	0	0	4.53875348798057	348.639099116483	0
GABRR2|2570	0.740190212221831	0	2.12647639696804	3.51612491786678	3.80670072407205	3.10729585439088	0	4.23825465590914	10.0401697085624	4.07604395205674	0	3.12777064051961	0	3.10925368522849	2.73106286571812	4.47391574773635	2.10525862032105	3.77119865956668	10.3280881461088	4.76721330972521	6.93462436506214	2.73842621664181	0	12.602418034648	9.88437997565319	3.49109220143896	3.46053808208638	0	2.45064505639143	2.05270619433972	3.90600798498893	4.33958601645818	3.56695125631619	3.80181559444142	3.75864081109194	4.2433655589578	2.89969119129673	6.69993248166603	0	1.99805362959402	0	3.06913917261245	0	0	1.14618387117542	1.96733509296079	7.26200558076892	0	1.32244533024773
GALNT3|2591	427.829942664218	2584.26630313756	2742.09131389029	302.386742936543	3050.68996027134	1858.16292092575	5364.71888741924	1291.60810638831	2212.60239952444	3158.93406284397	4092.30307502824	1780.74408466917	3264.0680536502	3147.60114734631	7128.0740795243	793.37439259858	4189.46465443889	2823.37072979559	2248.42478940789	573.257400494456	1389.23641446745	84.8912127158963	2363.17533627225	427.852092276299	2679.5655533998	1813.0405499473	4630.19995383158	7977.26294095294	3278.96308545173	598.021737950972	2050.65419211919	3954.23077819669	2182.97416886551	4757.33858051103	1283.5758369879	1045.9896102831	6258.98343641399	1068.63923082573	1966.57487659713	2634.43371061972	3070.76071585284	4236.43510459605	3631.33744463942	2216.09345538669	1371.98209379698	2149.31358905966	5550.89551580024	1668.18526516645	3077.33028348647
GALNTL4|374378	5620.26428140036	1825.86093171054	1337.5536536929	3720.06016310305	2347.97300660764	1514.28884637316	3107.32133276374	1341.40759859524	1400.60367434446	2043.45670129778	3027.93725282359	1959.02701117878	1904.28105170808	1392.94565098236	2103.82876089153	1037.94845347483	2663.15215470613	1742.29378071981	1486.21188422506	1383.68366314774	1597.27514541931	1471.90409144498	1045.40664704148	1131.06701860966	2731.68319327143	1355.7074715588	2742.82248386166	3141.54944883283	1509.59735473712	3179.64189503223	458.304936905368	660.484991704935	1213.95241089961	1997.22045894656	681.253647010415	682.474627399046	1412.14961016151	3023.3445323518	2122.35733411827	2172.8833221835	2053.95253179561	2031.77013226944	1154.97332921657	3176.08221515549	3709.05100712367	715.126306291247	3280.61102111236	209.18345946989	1046.05425622596
GAS6|2621	4450.02355587765	4421.5033154195	7608.53254835165	17322.7754286903	4482.00943252243	9046.37399741665	8959.65363345194	16537.6696673575	4731.42997516003	1915.74065746667	3491.85394222589	5396.44694510984	10429.3780489746	7172.01183392705	8264.19623166304	2685.84075389106	4431.56939577581	3441.84730996452	4810.82345845749	13403.0202202924	7500.95202154222	3525.72375392634	1582.01781952507	3536.86862142396	9115.19549754782	7637.34603934797	12589.4375426302	7009.08721567326	8404.4872208944	2726.67806148126	5399.40503791637	8340.68432363262	3866.57516184675	5076.69109044411	951.875785409035	3325.3841430366	2355.99909292859	11559.0585139943	6474.26176670422	6444.72198225552	8787.48228399684	3187.81255395346	7288.90372760875	3334.88632591326	9415.90050170609	4097.95899863732	14174.5271429633	599.025361209231	5104.63897475625
GBX2|2637	1.48038042444366	53.0883759998911	36.1500987484567	0	43.3963882544213	11.3934181327666	12.6274389890368	1.05956366397729	43.9257424749605	1.35868131735225	67.5321763053988	4.17036085402615	10.1368573094727	10.3641789507616	87.39401170298	0	0	6.2853310992778	11.3608969607197	89.3852495573476	39.2962047353521	32.8611145997018	12.7488615492863	0.630120901732399	39.5375199026128	13.9643688057559	35.9895960536983	247.926445359113	8.57725769736999	0.684235398113241	0	16.4904268625411	4.75593500842158	22.8108935666485	2.81898060831896	0	162.382706712617	95.4740378637409	72.8890397575971	24.9756703699253	40.6723273622893	51.1523195435408	19.8977394226818	101.491348980533	5.73091935587711	2.95100263944118	156.133119986532	4.22592847413919	15.8693439629728
GCET2|257144	1380.45474579371	93.8526647140932	199.888781314996	1896.36337236948	107.348960418832	135.685252308402	60.2231705630985	136.68371265307	89.1065061634914	286.681757961324	185.713484839847	81.32203665351	154.949104587654	114.005968458378	152.939520480215	249.793629248613	142.104956871671	65.3674434324891	150.790086933189	50.0557397521147	131.757862936181	69.8298685243663	90.4010182585756	391.935200877552	69.1906598295724	86.1136076354945	101.73981961334	46.4862085048337	204.628862208684	1154.30511661704	238.266487084325	148.41384176287	186.670449080547	73.5017681592007	820.323357020817	830.285194369409	89.1655041323745	147.398514596653	125.769323503305	273.733347254381	59.8787041722593	137.088216376689	82.3042857938201	149.251983794901	48.1397225893677	127.876781042451	140.701358127398	97.1963549052015	271.101292700785
GCH1|2643	768.317440286261	1293.08115828306	1030.27781433102	985.687018641987	638.003041354475	546.884070372795	756.674997881511	1414.51749140968	320.030409460427	483.6905489774	831.673432108879	933.118241088352	925.350260107577	702.691332861639	321.355063866166	2662.72552252775	536.840948181868	1185.41344532379	973.938712178061	629.272156883727	788.235636162064	299.857670722279	355.809135966445	3902.96886533048	291.139919282876	478.279631597138	444.333089739891	843.638598791426	695.983196015165	745.816583943432	2445.16099860307	411.392754360236	398.309556955308	1064.5083664436	2601.9191014784	2586.33130818478	851.05936464559	718.567758658682	1039.02611576026	1215.81563360796	682.391270189521	1454.7719678183	759.731868866031	597.007935179603	391.994883941994	552.821161121982	464.768357169211	3802.27914460674	625.516641207177
GCK|2645	22.9458965788768	7.58405371427016	13.8220965802923	331.687783918766	0.761340144814409	12.4291834175635	0	8.47650931181829	31.3755303392575	4.07604395205674	18.3511348655975	8.34072170805231	0	24.8740294818279	18.2070857714542	17.8956629909454	1.05262931016053	2.51413243971112	9.29527933149794	15.4934432566069	6.93462436506214	43.814819466269	1.15898741357148	170.132643467748	7.18863998229323	5.81848700239827	2.7684304656691	18.3649218784528	77.19531927633	369.48711498115	92.4421889780714	3.47166881316654	8.32288626473777	2.53454372962761	16.9138836499137	41.7264279964184	5.07445958476928	3.34996624083302	1.4291968579921	5.99416088878207	3.38936061352411	2.04609278174163	4.52221350515495	1.19401587035921	19.4851258099822	2.95100263944118	28.1402716254796	3.1694463556044	10.5795626419819
GFI1|2672	455.216980516426	106.176751999782	379.576036858795	99.6235393395587	167.49483185917	192.652342972235	45.6530486526714	384.621610023755	136.797312279163	52.9885713767376	83.6811749871246	251.264241455076	136.12351244149	208.319996910309	60.0833830457987	83.5130939577453	67.3682758502736	108.107694907578	252.005350765055	30.9868865132139	76.2808680156836	73.937507849329	124.011653252149	441.084631212679	41.3346798981861	418.931064172676	83.7450215864904	36.7298437569056	98.0258022556571	43.1068300811342	304.668622829137	60.7542042304145	131.977196483699	43.0872434036694	202.026943596192	278.647671704895	34.0713714977366	515.894801088284	91.4685989114945	147.855968589958	50.8404092028617	71.6132473609571	272.237253010328	374.920983292791	302.592541990311	132.795118774853	45.3875348798057	34.8639099116483	126.954751703782
GFOD1|54438	78.4601624955141	844.673982426839	648.575301075252	111.343955732448	582.425210783023	746.786770338608	884.892070693269	506.471431381143	377.761385284661	165.759120716974	885.258745916423	460.82487436989	357.686250777107	214.538504280766	346.844983946202	231.152313633045	530.525172320905	554.366202956302	697.145949862345	122.755742725424	291.25422333261	58.876163657799	775.362579679321	180.844698797198	878.811237835348	470.133749793781	959.953263970762	557.260598249303	259.768375977491	100.582603522646	253.890519024281	416.600257579985	464.89264707321	584.212329679165	102.422962102255	93.3540422970716	648.805904052643	731.967623622014	713.169232138058	356.652572882533	535.51897693681	412.287695520939	614.116594000042	298.503967589802	326.662403284995	49.1833773240197	100.760327433169	136.286193290989	659.900219793618
GIMAP6|474344	691.33765821519	190.549349571038	2777.17817444026	357.472699983123	495.63243427418	1399.31889976069	392.421950120835	550.973105268189	337.600706450411	48.9125274246809	266.458478248476	579.680158709635	418.507394633943	321.289547473611	133.822080420188	656.174309667999	201.05219824066	341.922011800712	1823.94036660282	502.941004176009	323.6158037029	440.886620879332	106.626842048576	2609.33065407386	513.987758733966	1468.58611940532	909.429407972301	216.361735880522	153.165316024464	332.538403483035	846.301730080935	224.790555652534	993.990416760111	135.598089535077	616.417093019079	1254.62175026519	377.684777666399	51.9244767329117	826.075783919434	1049.97718235166	102.810605276898	418.425973866164	1192.95992265988	355.816729367044	688.856506576429	462.323746845785	192.443147890376	431.044704362198	2208.48370151371
GIMAP7|168537	370.095106110916	109.020772142634	1312.03593692928	331.687783918766	366.204609655731	653.567894706882	210.781096970845	592.296088163303	128.012163784171	48.9125274246809	190.11775720759	310.691883624948	496.706008164161	295.379100096707	56.4419658915079	826.928760706603	78.9471982620394	339.407879361001	820.05019880104	166.852465840382	293.565764787631	279.319474097465	95.0369679128615	2175.80747368197	143.772799645865	745.930033707459	422.877753630956	94.6941284357723	129.884187988746	200.48097164718	544.237112575125	183.130529894535	403.065491963729	105.183564779546	584.468646124797	1823.23273516553	109.463342471452	68.6743079370768	923.261170262897	1719.32514826566	98.2914577921992	191.309675092842	672.000926866025	239.997189942201	198.289809713348	369.858997476628	135.254853941821	242.990887263004	1042.08692023521
GJB3|2707	6864.52402814526	9120.77259812415	3723.46017109104	13328.4575219937	7087.31540807733	5205.75632138952	11439.4883826066	8583.52524187999	2579.06859388697	8391.21581596748	5587.55354387713	6985.35443049381	9614.08509679844	5863.01603244586	4656.4621860494	4540.27883132778	8321.03469681895	4502.81119952262	6250.55894602506	696.01314321988	8615.1150028622	158.828720565225	4195.53443712876	2557.66074013181	6051.03770509533	4097.37854708886	10025.8709314207	9849.33716493773	7119.1238888171	6354.49414227767	4813.50384016803	9447.27875782946	5301.67855063796	8650.39774921904	9235.92013305568	4381.27493962393	9479.09050434901	23417.9390065432	18436.6394680981	4926.20122376406	9311.70339222191	7672.84793153112	12424.3293840627	10014.2111047027	3867.22438134587	8755.62483122199	1602.17998125714	3567.74011429201	3567.95750100838
GK3P|2713	145.817471807701	6.63604699998639	77.6163884893334	10.5483747536003	76.8953546262553	54.8955600942389	36.9109755064152	25.4295279354549	38.9056576206793	72.0101098196691	68.2662217000227	68.8109540914315	23.169959564509	73.5856705504076	46.4280687172081	133.471819807468	19.99995689305	101.8223638083	205.528954107565	21.4524598937634	2.31154145502071	50.6608850078736	3.47696224071445	187.145907814522	31.4502999225329	52.3663830215845	68.5186540253103	53.9469580179551	79.6459643327214	48.5807132660401	100.254204948049	61.6221214337062	45.181382580005	32.949068485159	234.915050693246	120.228690837138	23.1975295303738	18.4248143245816	27.1547403018499	49.9513407398506	16.9468030676206	21.4839742082871	32.5599372371156	26.2683491479026	25.2160451658593	24.5916886620099	30.8635237182679	58.1065165194139	85.9589464661026
GLA|2717	547.000566831933	692.992908141436	1101.51477362944	1466.22409075045	888.483948998415	894.901206064573	757.646339342206	1290.54854272433	913.655443479179	2331.49714057646	761.205074224984	958.140406212508	1574.10912791383	1943.28355326781	786.54610532682	768.022203361407	950.524267074954	1112.50360457217	961.545006402731	1748.37548134172	2105.81426552387	1466.42723901169	1515.9555369515	2247.64125647947	876.115497841988	1267.26646912234	735.710396251564	1131.73831075965	1194.68946499082	884.71636976042	1567.61120464222	971.199350483341	1055.81757186959	1018.8865793103	2267.40006929121	729.858876140741	959.072861521394	907.840851265747	2282.42738221339	1578.46236737928	925.295447492082	1398.5044163204	530.00342280416	3234.58899280309	829.837122731006	906.941477854924	824.237633417272	1327.99802299824	523.688350778102
GLDN|342035	25.1664672155423	152.629080999687	73.3634356953974	18.7526662286228	299.968017056877	196.795404111422	368.138413603457	143.041094636934	79.066336454929	69.2927471849646	345.001335473233	148.047810317928	162.189716951563	83.9498495011692	94.6768460115616	75.3109150868953	69.4735344705947	177.246336999634	172.479072040017	45.2885264423895	210.350272406885	323.134293563734	11.5898741357148	220.54231560634	455.580058877834	110.551253045567	375.814435714581	44.7644970787287	196.051604511314	23.9482389339634	130.200266166298	236.073479295325	129.599228979488	74.7690400240145	16.9138836499137	219.240553879486	42.7704450716268	174.198244523317	80.0350240475576	110.891976442468	248.553111658435	312.029149215599	74.1643014845411	158.804110757775	149.003903252805	57.0527176958629	86.2363162716309	79.2361588901099	436.406958981752
GLG1|2734	5522.55917338708	10234.6804874076	12926.8500171687	5072.59621484247	8835.35238057122	16532.8854759291	13472.5060598415	7205.03291504554	20726.6753421135	5987.70856557135	9771.61229323336	11509.1533668987	8968.22247393776	8923.55807660576	16488.3368746289	4110.03726692046	13610.4969803756	7142.65026121929	11716.1831929458	20414.3991955708	6266.58888456116	15383.1092719854	14848.9467426778	6692.51409729981	12980.886648026	14209.9089572571	14619.3891815821	13797.2214649964	10623.5463194568	5078.39512479647	8283.34093349986	6799.26337058668	12178.7605728156	7720.2202004457	5648.29747886842	7372.14043109602	14005.5084539632	9688.10236848908	7304.62514119763	8377.83886888774	15066.8377139858	8718.40134300109	7086.3085625778	12021.3517827765	15570.9078899181	7873.27504202908	25785.5663159152	5576.11262162667	13346.1182728601
GLTP|51228	6002.94262111905	21016.3608489569	1812.82112841525	7358.07741145588	36686.6975581719	7733.0236162941	30459.3255244781	8302.74087092601	3117.47269450863	10503.9652644502	16735.5009520303	20744.4174781396	7564.99179781218	15661.3108124959	2360.54867026903	4927.27254350697	8782.08633466926	56356.7927685645	23171.0657557951	2724.46240650796	65855.8160535401	1456.84274725345	5546.91376135311	4157.53770963037	12368.0550895355	2355.32353857082	6476.05096681645	11987.7027561601	25035.7898960948	10758.9173999326	14361.0893581426	5581.57553436851	12560.4243572414	38821.6063067061	7360.3583683208	15348.9604543435	13184.8958468262	35414.1681149662	36816.1110618765	11263.0283100215	46098.6937045414	12547.6639840306	6281.35455866022	5098.44776643381	6126.35279143263	2969.69232282431	2817.65816533834	10476.0766873911	11350.5482695163
GNA13|10672	5530.70126572152	3594.84146056405	5399.12357190185	2818.76014248987	3924.70844651828	5237.86504521823	5441.45486281415	2801.48632755594	3606.93096780105	2554.32087662222	4612.74125981659	3757.49512947756	2932.44800738317	5201.78141538726	3869.91608072258	3483.68906223737	5083.14693876518	2988.04640459667	5832.27137610765	5140.24775121121	1675.86755489002	4154.19257064563	3740.05238359517	5773.79782257397	4426.40506909706	4205.60240533347	4763.08461618369	2930.35284723063	3747.03629122249	1226.83406881704	3310.99276860895	4107.85212317931	5030.59025515793	3130.1615060901	5515.80539027743	4403.90622260504	5711.66672405673	1942.98041968315	2852.67692855223	2936.13980868842	5202.66854175951	3703.42793495235	4753.75083661888	2450.12056597709	4540.03431372585	2762.13847051695	4034.95185081473	5895.17022142417	5145.63477999393
GNB1|2782	12605.4393141378	22083.8164092404	20101.5813805389	14031.682505567	17721.714550845	20207.7807063887	20316.5779918995	11355.3437868446	26065.5355846416	12976.7652620313	15332.0061575094	17958.6164276501	18091.3940524632	13506.5980086326	26567.7795577059	15761.6051792752	20486.2716343441	12168.4010082018	18927.254336559	27714.1945760875	11971.4731955523	18885.5564030703	14502.40950602	15129.8329714966	22202.1145853126	18392.2374145809	23429.919138574	19594.2238366917	15501.555304204	16229.379407848	16441.6896114801	12936.3059150618	19061.7875137537	15436.638585297	14849.4501844215	12657.252234778	27684.0767261077	30737.6152427633	19409.9225283907	14957.4294711409	21139.4421465499	19794.9246169594	20429.551730888	12654.1801940669	20967.141555412	18530.3292405977	18590.7342867684	11820.9784242859	16069.0332078402
GNG2|54331	1348.62656666818	132.720939999728	1528.93652942002	677.440067509	299.206676912063	912.509215906122	888.77743653605	481.041903445688	968.876376876273	176.628571255792	316.373565082901	871.605418491466	351.89376088598	303.670443257316	756.50441380392	623.365594184599	298.946724085589	315.523621183746	1563.67254532087	2114.25910286313	721.200933966463	1449.99668171184	531.97522282931	1902.96512323184	345.054719150075	509.699461410089	460.943672533906	133.145683618783	208.304829793271	308.590164549072	542.935109913462	237.809313701908	1206.81850838698	271.196179070154	2238.27060300525	1288.56867473685	1051.86297964289	262.972349905392	1373.45818053041	860.162087540227	331.027553254188	1407.71183383824	823.042857938201	462.084141829013	1130.13729697897	441.666728369697	718.938552496123	242.990887263004	1753.56250790849
GOLGA6C|653641	2.22057063666549	0	0	0	0	0	0	0	0	0	0	0	0	0	0	0	0	0	0	0	0	0	0	0.630120901732399	0	0	3.46053808208638	0.57390380870165	0	0	0	0	0	0	0	0	0	0	0	0	0	0	0	0	0	0	0	0	0
GOLGA6L6|727832	0	118.500839285471	1.06323819848402	0	38.8283473855349	123.256068890838	56.3378047203179	82.6459657902283	32.6305515528278	1.35868131735225	2.9361815784956	34.4054770457158	10.1368573094727	8.2913431606093	15.476022905736	2.23695787386818	2.10525862032105	59.0821123332113	37.1811173259917	5.95901663715651	27.7384974602486	0	10.4308867221433	7.56145082078879	15.2758599623731	0	66.4423311760585	31.5647094785908	7.35193516917428	6.15811858301917	55.986114451508	6.07542042304145	2.37796750421079	131.796273940636	19.7328642582327	18.3879174221505	62.3433606128797	262.972349905392	35.7299214498025	29.9708044439103	10.1680818405723	14.3226494721914	5.42665620618594	26.2683491479026	2.29236774235084	0.983667546480395	4.53875348798057	590.573504260952	2.64489066049546
GOLGA8G|283768	0	0	0	0	3.80670072407205	0	0	0	2.5100424271406	0	0.7340453946239	2.08518042701308	0	0	30.9520458114721	1.49130524924545	0	2.51413243971112	1.03280881461088	1.1918033274313	0	2.73842621664181	0	1.8903627051972	1.79715999557331	1.16369740047965	8.30529139700731	10.9041723653314	3.67596758458714	2.73694159245296	1.30200266166298	0	0	0	12.2155826360488	1.41445518631927	0.724922797824183	3.34996624083302	0	8.9912413331731	0	0	0.90444270103099	0	1.14618387117542	0.983667546480395	31.771274415864	5.28241059267399	0
GP5|2814	20.7253259422113	2.84402014285131	15.9485729772603	2.34408327857785	2.28402043444323	7.25035699357872	1.94268292139027	3.17869099193186	16.3152757764139	0	3.6702269731195	5.21295106753269	2.89624494556362	0	0.910354288572708	5.21956837235908	1.05262931016053	3.77119865956668	14.4593234045523	2.3836066548626	0	5.47685243328363	0	22.6843524623664	9.88437997565319	10.4732766043169	1.38421523283455	1.72171142610495	0	5.47388318490593	0	1.73583440658327	4.75593500842158	1.26727186481381	6.5776214194109	7.07227593159633	5.07445958476928	0	0	2.99708044439103	2.25957374234941	4.09218556348326	1.80888540206198	3.58204761107762	5.73091935587711	0.983667546480395	5.44650418557669	2.1129642370696	30.4162425956978
GP9|2815	0.740190212221831	0	0	1.17204163928893	0	0	0	0	0	0	0	0	0	0	0	0	1.05262931016053	0	0	0	0	2.73842621664181	0	0	0	0	0.692107616417276	0	0	0	0	0	0	0	0	0.707227593159633	0	0	0	0	0	0	0	0	0	0.983667546480395	0.907750697596115	0	0
GPC2|221914	96.9649178010599	54.9843894284586	34.0236223514886	293.010409822232	38.8283473855349	22.7868362655331	8.74207314625623	39.2038555671596	168.17284261842	96.4663735320095	7.340453946239	71.9387247319511	37.6511842923271	102.60537161254	81.9318859715437	172.991408912472	27.3683620641737	47.7685163545113	27.8858379944938	106.070496141386	73.9693265606629	380.641244113212	13.9078489628578	161.310950843494	88.0608397830921	55.8574752230234	22.8395513417701	28.6951904350825	94.3498346710699	224.429210581143	140.616287459602	136.263000916787	36.8584963152673	19.0090779722071	290.355002656853	106.084138973945	14.4984559564837	28.4747130470806	11.4335748639368	16.9834558515492	39.5425404911146	30.6913917261245	18.9932967216508	31.0444126293394	240.698612946839	46.2323746845785	91.6828204572076	138.399157528059	5.28978132099093
GPD2|2820	1626.19789625136	2679.06697456593	3090.83344299305	877.859187827406	2060.94777201261	2770.67213683187	3199.59877152978	2287.59795052696	491.968315719558	4793.42768761873	1879.15621023718	2412.55375405413	2787.63576010499	8229.15808690474	2416.08028187197	3757.34357547391	4056.83336135866	2434.93726786022	3378.31763259219	719.849209768506	2912.5422333261	754.43642268482	1804.5434029308	2082.54958022558	1998.44191507752	2885.96955318954	5044.08030844911	2955.0307110048	2457.9969915606	1987.70383151896	3783.61973479261	2815.52340747807	2524.21250571976	3445.71220042874	4644.74038230687	2316.87759519096	6184.3163882381	1321.56168200862	2619.71784069952	1640.40202989669	1761.33773216136	7621.69561198758	3691.03066290747	1376.70029852417	1322.69618733644	2772.95881352823	4298.1995531176	3577.24845335883	3861.54036432338
GPI|2821	13669.8328393128	16128.4382301098	12220.8598533753	20450.9545639525	11305.1398103492	12750.2706558506	21503.5572568689	13310.2387468827	14961.1078869716	13429.2061407096	11956.1313876341	8590.94335929387	13652.8986733869	30566.0365615862	12200.5681754514	6016.67102808077	29178.8844776498	15601.4488546274	13968.7392176122	13839.2202381323	29643.2076191856	13772.9146566	21573.3917162196	31102.1375886095	9527.64371653189	16688.5844202787	20155.5580053039	28140.225452068	22536.1319385756	36742.0724078848	16146.1350072826	7320.01369256166	14062.1108361505	19962.0664145471	24081.6116766661	10743.494367688	20372.505387253	22659.1716529945	24143.4225220606	13065.2726839153	9682.27348596721	22952.0457791867	14526.2542212587	11418.3737682451	17470.1345644558	23641.4658121098	10516.291831651	18472.589842581	11660.0004767943
GPM6B|2824	147.297852232144	218.989550999551	596.476629349535	41.0214573751124	417.214399358296	650.460598852491	169.013414160954	239.461388058867	3098.64737630507	342.387691972766	577.693725569009	346.139950884171	147.708492223745	358.600591696352	469.742812903517	398.924154173158	104.210301705892	265.240972389523	583.536980255148	134.673775999737	161.80790185145	1110.43183084826	470.548889910022	172.023006172945	461.87011886234	410.785182369318	269.22986278632	255.387194872234	193.600959454923	98.5298973283067	414.036846408827	270.79016742699	800.186065166931	389.052462497838	741.391899987886	236.214016115317	322.590645031761	190.948075727482	310.135718184286	254.751837773238	1567.01439031931	219.954974037225	326.503815072187	144.475920313464	581.115222685939	525.278469820531	988.540509682169	719.464322722198	897.94037923821
GPN2|54707	374.536247384247	770.729458712705	797.428648863015	637.590651773176	711.853035401473	834.82681954635	1054.87682631492	834.936167214101	756.777791782892	548.907252210308	1098.13191035735	751.707543938214	1254.07406142905	495.407753846406	825.691339735446	576.389478833367	932.629568802225	541.795540757747	623.816524024973	884.318068954026	1014.76669875409	846.173700942321	1193.75703597863	571.519657871286	859.042477884041	1105.51253045567	881.052995699192	1086.39990987222	742.545452086602	1228.88677501138	630.169288244881	650.069985265436	567.145249754274	634.903204271717	971.608649667267	490.108722059626	1286.0130433401	1500.78487589319	1110.48595865986	681.336287691562	1056.35072454835	858.335921940614	824.851743340262	794.020553788873	665.93282915292	842.019419787218	669.920014825933	756.441196870916	510.463897475625
GPR126|57211	931.159286975063	1542.40692413969	222.21678348316	1052.49339208146	191.096376348417	893.865440779776	1112.18597249593	513.888377028984	636.295755280143	482.331867660048	411.065420989384	575.509797855609	524.220335147016	220.757011651223	939.485625807035	820.963539709621	359.9992240749	644.874970785903	1246.60023923533	108.454102796248	312.058096427796	50.6608850078736	115.898741357148	1487.71544899019	302.821459254102	185.027886676265	1664.51881748355	245.056926315605	428.8628848685	699.972812269845	1338.45873618954	711.692106699142	1010.63618928959	907.366655206685	3505.87221654601	2195.2344491675	727.822489015479	1246.18744158988	430.188254255622	381.628243252458	767.125285527624	1401.57355549302	531.812308206222	302.086015200879	453.888812985467	1446.97496087266	613.639471574974	581.065165194139	1571.06505233431
GPR143|4935	590.671789353021	116.604825856904	124.39886922263	212.139536711296	12.942782461845	64.2174476574115	12.6274389890368	169.530186236366	92.8715698042023	33.9670329338062	21.2873164440931	31.2777064051961	362.030618195453	60.1122379144175	82.8422402601164	89.4783149547271	53.6840948181868	49.0255825743669	77.4606610958161	15.4934432566069	6.93462436506214	8.21527864992544	268.885079948584	67.4229364853667	13.4786999667998	13.9643688057559	6.92107616417276	557.260598249303	79.6459643327214	183.375086694349	330.708676062396	19.9620956757076	74.9059763826399	49.4236027277384	328.881070970545	265.210347434862	23.1975295303738	6.69993248166603	60.0262680356682	43.9571798510685	68.9169991416569	26.5992061626412	8.13998430927891	96.7152854990958	80.2328709822796	57.0527176958629	4.53875348798057	349.695581235018	70.0896025031298
GPR17|2840	1.48038042444366	0.94800671428377	11.6956201833242	0	9.89742188258732	4.14306113918784	3.88536584278055	1.05956366397729	6.27510606785151	0	3.6702269731195	3.12777064051961	1.44812247278181	8.2913431606093	12.7449600400179	3.72826312311363	2.10525862032105	8.79946353898892	7.22966170227617	8.34262329201911	53.1654534654764	2.73842621664181	3.47696224071445	1.8903627051972	46.726159884906	15.1280662062355	4.15264569850366	17.7910180697512	4.90129011278285	1.36847079622648	11.7180239549668	4.33958601645818	7.13390251263238	0	13.1552428388218	14.8517794563523	8.69907357389019	6.69993248166603	2.8583937159842	6.99318770357908	59.8787041722593	27.622252553512	0.90444270103099	9.55212696287365	9.16947096940338	0.983667546480395	278.679464162007	0	23.8040159444592
GPR171|29909	139.895950109926	24.648174571378	179.687255543799	105.483747536003	105.826280129203	114.969946612463	65.0798778665741	178.006695548184	13.8052333492733	9.51076922146573	13.9468624978541	29.1925259781831	104.26481804029	24.8740294818279	16.3863771943087	386.993712179195	41.0525430962605	113.135959787	245.80849787739	78.6590196104659	76.2808680156836	102.690983124068	3.47696224071445	703.84504723509	20.667339949093	54.6937778225438	37.3738112865329	12.6258837914363	37.9849983740671	10.2635309716986	430.962881010446	7.81125482962473	35.6695125631619	22.8108935666485	147.526651835359	242.579064453754	7.24922797824183	18.4248143245816	268.689009302515	246.759623254862	13.5574424540964	23.5300669900288	261.383940597956	48.9546506847275	64.1862967858236	81.6444063578727	26.3247702302873	21.129642370696	201.011690197655
GPR180|160897	833.454178961782	727.121149855651	673.029779640385	697.364775376911	725.557158008132	1180.77242466853	839.239022040598	590.176960835348	839.609191878531	2933.3929641635	524.108411761465	326.330736827546	1007.89324105614	1058.18267087276	1231.70935243887	848.552686820662	573.682974037486	520.425415020202	790.098743177325	1105.99348785625	390.650505898501	228.658589089592	711.61827193289	817.896930448654	1177.13979710052	502.717277007211	1011.16922758564	1342.93491236186	272.021601259448	296.273927383033	807.241650231046	1347.87541671191	554.066428481114	513.245105249591	840.056221279049	778.657580068756	766.243397300161	425.445712585793	498.789703439243	616.399544729756	1360.26339289434	348.858819286948	506.487912577354	526.56099882841	706.04926464406	587.249525248796	1175.53715338697	437.383597073407	620.226859886186
GPR50|9248	0	0.94800671428377	658.144444861608	0	317.478840387609	313.836881293479	11.6560975283416	1.05956366397729	3.7650636407109	17.6628571255792	0	86.5349877210427	160.741594478781	70.4764168651791	144.746331883061	0.745652624622726	8.4210344812842	41.4831852552335	21.6889851068285	2.3836066548626	0	43.814819466269	11.5898741357148	0.630120901732399	1.79715999557331	0	0	0.57390380870165	82.0966093891128	0	0	1.73583440658327	105.81955393738	2.53454372962761	5.63796121663791	0	5.07445958476928	1.67498312041651	118.623339213344	238.767408736486	1.1297868711747	39.8988092439618	0	48.9546506847275	0	19.6733509296079	0	0	0
GPR82|27197	59.2152169777465	7.58405371427016	79.7428648863015	23.4408327857785	28.1695853581331	45.5736725310662	19.4268292139027	58.2760015187507	10.0401697085624	13.5868131735225	23.4894526279648	29.1925259781831	24.6180820372908	8.2913431606093	9.10354288572708	108.865283194918	15.7894396524079	22.6271919574001	22.7217939214394	5.95901663715651	9.24616582008286	6.84606554160454	4.63594965428593	124.763938543015	12.5801199690132	108.223858244608	16.6105827940146	3.4434228522099	2.45064505639143	15.7374141566045	42.9660878348783	7.81125482962473	17.8347562815809	15.2072623777657	69.534855005201	115.98532527818	5.79938238259346	0	2.8583937159842	26.9737239995193	10.1680818405723	27.622252553512	158.277472680423	14.3281904443105	38.9702516199644	9.83667546480395	11.8007590687495	5.28241059267399	66.1222665123866
GPR89B|51463	26.6468476399859	18.9601342856754	18.0750493742283	21.0967495072007	14.4654627514738	22.7868362655331	39.8249998885006	19.0721459515911	22.5903818442654	65.2167032329079	25.6915888118365	28.1499357646765	13.0331022550363	23.8376115867518	35.5038172543356	51.4500310989681	35.7893965454579	17.5989270779778	20.6561762922176	121.563939397993	50.8539120104557	8.21527864992544	8.11291189500037	63.0120901732399	19.7687599513064	20.9465532086338	54.6765016969648	42.4688818439221	39.2103209022628	27.3694159245296	154.938316737894	35.5846053349571	24.9686587942133	25.3454372962761	43.2243693275573	36.0686072511413	26.8221435194948	11.7248818429156	5.7167874319684	23.9766435551283	46.3212617181628	25.5761597717704	44.3176923505185	62.0888252586788	40.1164354911398	27.542691301451	21.7860167423068	47.5416953340659	13.2244533024773
GPR98|84059	512.951817069729	304.31015528509	165.865158963507	420.762948504725	57.1005108610807	22.7868362655331	213.69512135293	270.188734314208	537.149079408089	584.232966461466	424.278238092614	178.282926509618	269.350779937417	499.553425426711	94.6768460115616	654.683004418753	977.892629139128	204.901793836456	181.774351371515	20.2606565663321	247.334935687216	328.611145997018	2178.89633751439	586.012438611131	23.363079942453	385.183839558766	78.9002682715695	25.8256713915743	436.214820037674	983.246267088727	609.337245658273	88.5275547357469	428.034150757943	389.052462497838	191.690681365689	130.129877141373	147.159327958309	246.222518701227	483.06853800133	414.59612814076	166.078670062681	77.751525706182	246.008414680429	417.905554625722	371.363574260837	102.301424833961	148.871114405763	908.574621939927	144.146540997003
GRAP2|9402	283.492851280961	27.4921947142293	526.30290824959	150.021329828983	57.1005108610807	262.048617053631	69.9365851700498	139.862403645002	72.7912303870775	5.43472526940899	21.2873164440931	47.9591498213007	83.991103421345	64.2579094947221	24.5795657914631	368.352396563626	72.6314224010762	114.393026006856	253.038159579666	29.7950831857826	78.5924094707043	75.3067209576499	17.3848112035722	761.186049292738	51.2190598738393	116.369740047965	60.213362628303	30.4169018611875	60.04080388159	67.7393044132108	330.708676062396	8.67917203291636	102.252602681064	21.5436217018347	165.380195688045	377.659534747244	20.2978383390771	13.3998649633321	138.632095225234	273.733347254381	19.20637680997	50.12927315267	299.370534041258	62.0888252586788	83.6714225958058	127.876781042451	162.487374869705	51.7676238082051	400.700935065063
GRM1|2911	0	1.89601342856754	3.18971459545206	1.17204163928893	1.52268028962882	0	0	0	3.7650636407109	0	0.7340453946239	2.08518042701308	0	8.2913431606093	2.73106286571812	5.21956837235908	0	0	1.03280881461088	4.76721330972521	0	2.73842621664181	1.15898741357148	2.5204836069296	1.79715999557331	2.32739480095931	6.22896854775548	0.57390380870165	62.4914489379814	2.05270619433972	0	0.867917203291636	4.75593500842158	0	8.45694182495687	0.707227593159633	3.62461398912091	1.67498312041651	0	0	20.3361636811447	1.02304639087082	0.90444270103099	0	1.14618387117542	0	5.44650418557669	1.0564821185348	9.25711731173413
GSG1|83445	0	0	2.12647639696804	0	9.13608173777291	0	0	0	5.0200848542812	1.35868131735225	0	2.08518042701308	2.89624494556362	0	4.55177144286354	0.745652624622726	0	2.51413243971112	11.3608969607197	0	0	1.36921310832091	0	0	4.49289998893327	2.32739480095931	0	4.01732666091155	0	0	3.90600798498893	0	0	1.26727186481381	5.63796121663791	0.707227593159633	0.724922797824183	8.37491560208254	2.8583937159842	0.999026814797011	0	0	0	0	10.3156548405788	0	1.81550139519223	0	0
GTF2B|2959	1109.54512812052	1649.53168285376	1125.96925219458	1325.57909403578	1210.53083025491	1126.91262985909	1395.81767901891	1470.67436560047	837.099149451391	2864.10021697854	1775.65580959521	1455.45593805513	1491.56614696527	1605.41131947298	1199.84695233883	1312.348619336	1106.31340497871	1291.00700779166	1064.82588786382	1009.45741833431	1636.57135015467	1267.89133830516	1293.42995354577	1516.07088956815	600.251438521485	834.371036143913	958.569048737927	930.871977714077	1262.08220404158	1365.04961923592	1682.18743886857	737.729622797891	787.107243893772	1480.17353810253	1244.11010847143	1498.61526990526	1203.37184438814	2411.97569339977	1795.07125363808	2039.0137290007	1699.19945424675	1073.17566402349	2255.68009637129	2193.40715384986	967.379187272056	1787.32393195488	767.049339468717	2149.94111121831	1001.09111499753
GTF2H2B|653238	312.360269557613	274.921947142293	105.260581649918	173.462162614761	168.256172003984	111.862650758072	238.949999331004	13.7743276317047	169.427863831991	114.129230657589	38.9044059150667	134.494137542343	550.286539657088	2.07283579015233	22.7588572143177	175.974019410963	61.0524999893105	181.017535659201	6.19685288766529	45.2885264423895	413.765920448708	39.7071801413063	468.230915082879	109.641036901437	8.08721998007989	157.099149064753	87.897667284994	10.9041723653314	17.15451539474	283.957690216995	96.3481969630603	68.5654590600393	175.969595311599	236.979838720182	35.7070877053735	53.7492970801321	18.8479927434287	130.648683392488	77.1766303315734	15.9844290367522	92.6425234363257	171.871793666297	42.5088069484565	41.7905554625722	166.196661320436	60.0037203353041	37.2177786014407	117.269515157363	116.3751890618
GTF3C3|9330	1666.90835792356	1524.3947965683	1406.66413659436	1289.24580321782	1413.04730877554	1177.66512881414	1578.4298736296	876.259150109215	1188.50508925108	1724.16659172	1515.06969450373	839.285121872763	1229.45597939176	3726.95875069388	1516.65024476213	1704.56189988755	1405.2601290643	1351.34618634473	1246.60023923533	924.83938208669	1081.80140094969	816.051012559261	472.866864737165	1310.02135470166	1448.51095643209	1548.88124003842	1643.75558899103	2246.83341106696	1709.32492683302	1954.86053240953	1312.41868295628	1612.59016371586	1173.52696332803	1464.96627572476	1452.71467348704	1289.98312992317	1791.28423342356	613.043822072442	598.83348349869	799.221451837609	1548.93780038052	1196.96427731885	1485.99935779392	1367.14817156129	1063.65863245079	1551.24372079958	2260.29923701433	1222.34981114476	1339.63711954095
GTSF1L|149699	2.96076084888732	0.94800671428377	13.8220965802923	5.86020819644463	3.80670072407205	2.07153056959392	2.91402438208541	4.23825465590914	1.2550212135703	6.79340658676124	1.4680907892478	5.21295106753269	1.44812247278181	2.07283579015233	0.910354288572708	5.21956837235908	0	5.02826487942224	3.09842644383265	2.3836066548626	0	0	1.15898741357148	8.82169262425358	0.898579997786654	5.81848700239827	2.07632284925183	1.1478076174033	3.67596758458714	3.4211769905662	10.4160212933038	0.867917203291636	0	1.26727186481381	16.9138836499137	8.4867311179156	2.17476839347255	5.02494936124952	0	10.9892949627671	0	1.02304639087082	0.90444270103099	0	5.73091935587711	0	2.72325209278834	2.1129642370696	2.64489066049546
GUCA2A|2980	0	0	0	1.17204163928893	0	0	0	2.11912732795457	0	0	0.7340453946239	0	0	0	0	0	1.05262931016053	0	0	0	0	0	3.47696224071445	0	0	0	0	0	0	0	0	0	0	0	0	0	0	0	0	0	1.1297868711747	0	0	1.19401587035921	0	0	0.907750697596115	0	0
GUCY1A3|2982	1320.49933860375	430.395048284831	3473.59919444729	164.08582950045	1193.02000692418	3762.93527966736	372.023779446237	1045.78933634558	8376.01157936819	1849.16527291641	1211.90894652406	1197.93615531901	289.624494556362	1125.54983405271	2325.0448530147	1344.41168219477	299.99935339575	382.14813083609	2136.88143742991	1163.20004757295	265.827267327382	3158.77464089633	948.051704301472	1281.6659141237	1688.43181584112	1998.06843662357	724.636674388888	557.260598249303	498.706268975655	957.245321960424	382.788782528915	1379.12043603041	2476.65315563554	429.60516217188	1134.16986474699	993.654768389285	376.234932070751	160.798379559985	580.253924344793	636.380081025696	312.950963315393	692.602406619542	1438.9683373403	297.309951719442	1984.04428100466	503.637783797962	1582.20946591003	958.229281511062	3400.00694406692
GUCY1B3|2983	2005.17528490894	238.89769199951	1078.1235332628	1031.39664257426	362.397908931659	803.753861002441	170.956097082344	276.546116298072	2481.17693922849	218.747692093712	526.310547945336	556.743174012491	125.986655132018	503.699097007015	1027.78999179859	1163.21809441145	163.157543074881	192.331131637901	872.723448346195	1493.32956927142	182.611774946636	2353.67733320364	766.09068037075	2405.8016028143	451.985738886687	777.349863520409	292.06941412809	200.292429236876	196.051604511314	1768.06426872461	542.935109913462	555.467010106647	997.557368016427	120.390827157312	1794.7509872964	943.441609274951	206.602997379892	88.7741053820749	345.865639634088	298.709017624306	184.155260001477	237.346762682029	527.290094701067	145.669936183823	959.355900173828	271.492242828589	1121.9798622288	433.157668599267	872.813917963503
GUCY2C|2984	3.70095106110915	259.753839713753	8.50590558787216	2.34408327857785	5.32938101370086	79.7539269293659	4.85670730347568	4.23825465590914	0	14.9454944908747	5.8723631569912	238.753158892997	33.3068168739817	4.14567158030465	5.46212573143625	5.21956837235908	138.947068941189	172.218072120212	25.820220365272	3.57540998229391	32.36158037029	8.21527864992544	32.4516475800015	4.41084631212679	153.657179621518	1.16369740047965	0.692107616417276	16.0693066436462	31.8583857330886	5.47388318490593	5.20801064665191	7.81125482962473	34.4805288110565	186.288964127629	3.75864081109194	23.3385105742679	50.0196730498686	51.9244767329117	47.1634963137393	126.87640547922	189.80419435735	20.4609278174163	0	167.162221850289	123.787858086946	0	10.8930083711534	5.28241059267399	121.664970382791
GUCY2F|2986	0	0.94800671428377	0	1.17204163928893	0	0	0	0	0	2.71736263470449	0	0	0	0	0	0	0	0	0	0	0	4.10763932496272	0	0	1.79715999557331	0	0.692107616417276	0	0	0	0	3.47166881316654	0	0	0	0	0	0	0	0	0	0	0	0	0	0.983667546480395	0	0	1.32244533024773
GUSB|2990	2413.76028205539	2274.26810756676	3005.77438711432	6416.92797510687	1354.42411762483	2209.28735247192	1858.1762143098	2372.36304364514	2931.72955490022	1701.06900932501	1104.73831890897	2315.59286419802	3901.2419416742	2608.6638419067	2001.86908057138	2741.76470073776	2022.10090481837	1210.5547697209	2917.68490127574	4695.70511007933	2861.68832131564	2957.50031397316	3072.475633378	2948.33569920589	1295.75235680835	2083.01834685858	1742.7269781387	1694.73794709597	2285.22651508501	5908.37266270783	3257.61065948077	1461.57257034312	1959.44522346969	1401.60268248407	3242.76735976957	3075.02557505808	1899.29773029936	4102.03366190003	2185.24199586992	1947.10326203938	907.218857553287	2732.55691001595	1786.2743345362	3441.15373837523	2213.28105523974	1799.12794251264	2712.35908441719	2355.9551243326	1827.61944640237
GYLTL1B|120071	606.21578380968	5140.0924048466	2457.14347669657	222.687911464896	1400.86586645851	3338.2715129006	4444.85852414094	1592.52418695786	2574.04850903269	2346.44263506733	785.428572247573	1882.91792559281	2370.57648794382	4578.89426044649	5087.05976454429	765.785245487539	2368.41594786118	1772.46336999634	742.589537705224	353.965588247097	3596.75850401223	3592.81519623406	1353.69729905149	127.914543051677	2129.63459475437	1837.47819535737	1476.26554581805	3048.57703182317	1217.97059302654	776.607176858528	559.86114451508	3243.40658870084	1791.79851442283	2583.96733235535	31.0087866915085	274.404306145938	3692.75673211639	1969.78014960981	4361.90881059189	1672.3708879702	4216.36460322399	1890.58973032927	1454.34386325783	2262.6600743307	1752.51513902722	3711.37765287053	1841.82616542252	218.691798536703	1284.09441567055
GZMH|2999	850.478553842884	5.68804028570262	341.29946171337	1698.28833532965	164.449471279912	106.683824334087	152.500609329136	357.072954760345	16.3152757764139	25.8149450296927	63.1279039376554	134.494137542343	292.520739501926	94.3140284519309	5.46212573143625	219.221871639081	62.105129299471	197.359396517323	186.93839544457	30.9868865132139	397.585130263563	329.980359105339	97.3549427400045	630.120901732399	13.4786999667998	128.006714052762	61.5975778611376	7.46074951312146	62.4914489379814	140.952492011328	757.765549087853	1.73583440658327	24.9686587942133	60.8290495110627	499.899227875228	385.439038272	8.69907357389019	11.7248818429156	3007.03018921538	514.498809620461	2.25957374234941	28.6452989443828	573.416672453647	121.789618776639	36.6778838776135	542.000818110697	4.53875348798057	72.8972661789011	186.46479156493
GZMM|3004	152.479183717697	5.68804028570262	472.077760126905	241.440577693519	28.9309255029475	136.721017593199	40.7963413491957	99.5989844138648	10.0401697085624	9.51076922146573	7.340453946239	55.2572813158465	94.1279607308177	26.9468652719802	2.73106286571812	155.095745921527	18.9473275828895	90.5087678296004	227.217939214394	11.918033274313	62.4116192855593	199.905113814852	79.9701315364322	366.100243906524	13.4786999667998	52.3663830215845	33.2211655880292	13.7736914088396	56.3648362970028	67.7393044132108	222.642455144369	6.07542042304145	41.6144313236889	21.5436217018347	143.768011024267	255.309161130628	6.52430518041764	5.02494936124952	272.976599876491	521.49199732404	11.297868711747	19.4378814265455	141.997504061865	72.8349680919116	55.0168258164203	44.2650395916178	21.7860167423068	62.3324449935531	267.133956710042
H19|283120	3510.72217656814	2310.29236270955	12326.1204350252	869.654896352383	44370.9036397838	122103.262128859	12198.1060634095	13806.114541624	19928.4818502828	243.203955806052	439827.521686932	15334.4168602542	3407.4321784556	17123.6964624484	21075.6121347468	528.667710857512	4609.46374919294	20471.3233903478	25733.4644248447	645062.359168865	5365.08771710308	25205.8441110796	7440.69919512891	668.558276738075	192105.620566813	40208.072581373	455409.580033033	285022.43974597	5594.82266374163	2482.40602435484	13799.9262109659	3990.68330073494	12961.1118817009	7935.65641746405	45155.3710442558	12853.8615056763	44052.1085781799	632028.080759243	2535.39522607799	17991.4739076794	8334.43774865579	18699.2419323368	56841.5104316946	3033.99432658274	126351.871406765	14757.9641998454	148101.341814201	34775.1654136914	6039.60782324139
H1FOO|132243	0	0	0	0	0	0	0	0	0	0	0.7340453946239	0	0	0	0	0	0	0	0	0	0	0	0	0	0.898579997786654	0	0.692107616417276	0	0	0	0	0	0	0	0	0	0	0	0	0	0	0	0	0	0	0.983667546480395	24.5092688350951	0	0
HBEGF|1839	830.493418112894	5818.86521227378	3366.21213640041	838.009772091582	1098.61382896719	930.11722574767	4846.02254740804	6799.22003174224	2134.79108428308	3789.36219409542	1355.04779847572	2091.43596829412	3039.60907036902	4291.80650351039	3997.36568112276	1237.78335687372	5232.62030080797	5411.67007647819	4367.74847698942	2141.67057939405	3428.01597779572	1373.32074764587	5056.66208541238	1459.99012931397	2113.46015479421	555.083660028795	1736.49800959095	2284.71106244127	2181.07410018837	193.638617666047	4684.60557666339	4871.61926207595	2162.76144507972	5714.12883844545	387.14000354247	2294.95353980301	1816.6565313474	3767.03703781673	2785.5046762266	2672.39672958201	3813.03069021462	1110.00533409483	3142.93838608269	2229.22762996064	1611.53452287264	2641.14736229986	2128.67538586289	665.583734676923	11363.7727228188
HCG22|285834	0	6.63604699998639	4.25295279393608	0	4.56804086888646	9.32188756317264	8.74207314625623	7.416945647841	3.7650636407109	63.8580219155556	5.8723631569912	35.4480672592223	2.89624494556362	4.14567158030465	11.8346057514452	16.4043577417	17.8946982727289	8.79946353898892	65.0669553204855	3.57540998229391	0	4.10763932496272	5.79493706785741	23.3144733640988	9.88437997565319	2.32739480095931	11.7658294790937	3.4434228522099	1.22532252819571	1.36847079622648	41.6640851732153	6.07542042304145	2255.50217774394	91.243574266594	50.7416509497412	310.472913397079	6.52430518041764	18.4248143245816	40.0175120237788	94.9075474057161	4.51914748469881	12.2765566904498	12.6621978144339	2.38803174071841	1.14618387117542	1.96733509296079	19.0627646495184	5.28241059267399	263.166620719299
HCK|3055	5663.93550392145	242.689718856645	2960.05514457951	5183.94017057492	459.088107323089	1386.88971634313	560.464022821094	1078.63580992888	806.978640325704	1808.40483339584	871.311883418569	1090.54936332784	703.78752177196	1275.83042883876	1349.14505566475	2343.58619918923	548.419870593634	406.032389013346	2527.28316935283	1251.39349380287	344.419676798086	658.591505102356	1886.83150929437	2523.63421143826	682.02221832007	1824.6775239521	823.608063536558	488.966045013806	1084.41043745321	1167.30558918119	989.522022863863	911.313063456218	925.029359137998	760.363118888284	2303.10715699659	1471.03339377204	527.018874018181	311.54686039747	1143.35748639368	1565.47501878692	291.485012763074	548.352865506757	2001.53169738158	580.291712994574	1390.32103573579	697.4202904546	704.414541334585	151.076942950476	1499.65300450093
HDLBP|3069	25195.3346338189	27116.7840553729	35787.5345227736	20840.0723881964	31693.0675483342	34648.4203070279	31646.3047894475	11078.7976705465	61122.0431433008	7292.04263022951	37320.3359534683	18109.7920086086	20832.6898934391	12020.3747470933	38696.4297443601	19413.0660820527	32187.2990460885	25476.9610778126	37198.6750758401	52444.113620287	18961.5745555349	28204.4208183024	50311.643623138	10921.2554688259	35776.0640318778	33318.9839705335	47674.4489416712	47543.9132242708	17039.3350770896	22364.2339873313	14398.8474353309	20492.3930869188	46540.3910086615	40997.5120985914	19460.3627994285	12338.292590263	51387.6023693628	25893.5640585188	34981.0222962147	21249.3003507324	24027.1773892724	30915.4388857252	27819.7530410122	21834.9682212588	47231.9449633968	26099.6510107643	37313.0924246883	20059.4259846202	33980.2327607155
HDX|139324	6.66171190999648	6.63604699998639	47.8457189317809	7.03224983573356	6.85206130332968	34.1802543982997	89.3634143839526	14.833891295682	79.066336454929	20.3802197602837	34.5001335473233	31.2777064051961	91.2317157852541	27.9832831670564	31.8624001000448	101.408756948691	11.5789224117658	7.54239731913336	77.4606610958161	123.947546052855	2.31154145502071	87.6296389325381	47.5184839564308	32.1361659883523	29.6531399269596	30.256132412471	24.2237665746047	27.5473828176792	15.9291928665443	12.3162371660383	10.4160212933038	21.6979300822909	86.7958139036939	7.60363118888284	38.5260683136924	28.996331319545	10.8738419673627	1.67498312041651	8.57518114795261	32.9678848883014	11.297868711747	17.3917886448039	19.8977394226818	46.5666189440091	29.800780650561	13.7713456507255	31.771274415864	75.0102304159707	67.4447118426343
HEATR2|54919	1113.24607918163	3475.3926145643	1992.50838395905	915.364520284652	1307.98236879115	2572.84096743565	1675.56401969911	1501.40171185581	1250.00112871602	1663.02593243915	2403.99866739327	1497.15954659539	1548.04292340376	2592.08115558548	1597.6717764451	1286.99643009882	1916.83797380232	1733.49431718082	1119.5647550382	1196.57054074103	2373.95307430627	2446.78382456946	1017.59094911576	936.359659974345	1990.35469509744	1715.28996830701	2462.51889921267	3410.71033511391	1512.04799979351	1601.11083158498	1420.48490387431	3227.78407904159	1850.058718276	2227.86393834267	1518.49088768115	1203.7013635577	2417.61753074365	1556.05931886694	2285.28577592937	1684.35920974776	1855.11004246886	1880.35926642056	2193.27355000015	3161.75402471118	1049.90442599669	1912.24971035789	1393.39732081004	1975.62156166007	1565.77527101331
HECTD1|25831	5132.47893154618	9824.1935801227	5963.70305529687	2509.34114971759	9702.51880551483	6500.46292738572	6395.31217721678	3887.53908313266	6811.00012604602	4300.22636941986	6960.21843182382	5649.79636699193	3165.59572550104	8629.21539440413	5307.36550237889	7918.08522086872	6981.0375849846	10891.2217288286	9489.44738864478	4499.05756105317	5217.14906398175	3449.04781986037	2679.57890017727	6567.12003785506	8541.00287896215	5486.83324326157	7198.61131835609	10112.1851093231	6473.37891645795	3670.23867547942	6062.12439270282	7588.20010837878	9724.69810847003	8422.28881355255	6747.69991611281	9913.20917331858	10188.0650006211	7227.55216459723	2799.79664480653	4127.97879874125	6971.9147820191	11761.9643558418	7042.89531292832	4719.94473552994	6435.82243665	3734.00200643958	8019.06966256408	5339.46062707487	10323.0082479138
HELZ|9931	2148.77218607998	1845.7690727105	2362.51527703149	1122.81589043879	1964.25757362118	3357.95105331174	3271.47803962122	1165.52003037501	2187.50197525303	531.244395084729	2213.14686479106	1870.40684303073	1742.09133475652	1559.80893208963	2047.38679500002	2498.68194511075	4199.9909475405	1531.10665578407	2798.91188759549	1967.66729358908	1264.41317589633	1682.7629101264	1512.47857471078	3257.7250619565	2725.39313328692	2683.48620550608	3113.10005864491	1809.5187088363	1833.08250218079	624.022683079275	2144.39838375892	2422.35691438696	2556.3150670266	1836.2769321152	3029.46449374011	2454.07974826393	3556.47124612544	1644.83342424901	818.929799629474	944.080339983176	2267.48225044763	2618.99876062929	1832.40091228878	1066.25617223077	1998.94467132994	2262.43535690491	2937.48125742103	3985.05055111326	2837.96767871163
HGC6.3|100128124	0	0	1.06323819848402	3.51612491786678	2.28402043444323	3.10729585439088	0	1.05956366397729	0	0	0	1.04259021350654	0	2.07283579015233	1.82070857714542	16.4043577417	0	0	0	5.95901663715651	0	5.47685243328363	0	0.630120901732399	0	0	2.7684304656691	0	0	0.684235398113241	2.60400532332595	0	7.13390251263238	0	3.75864081109194	2.82891037263853	0.724922797824183	8.37491560208254	0	8.9912413331731	0	3.06913917261245	0.90444270103099	0	0	0	10.8930083711534	1.0564821185348	0
HHEX|3087	428.57013287644	84.3725975712555	340.236223514886	219.171786547029	96.69019839143	304.514993730306	111.704267979941	126.088076013297	107.931824367046	323.366153529835	91.7556743279875	199.134730779749	82.5429809485632	1275.83042883876	132.911726131615	191.63272452804	95.7892672246078	128.220754425267	322.236350158595	150.167219256344	90.1501167458078	488.809079670564	435.779267502877	504.726842287651	141.077059652505	217.611413889695	163.337397474477	68.2945532354964	100.476447312049	186.796263684915	153.636314076231	131.055497697037	173.591627807388	69.6999525647593	230.216749679382	568.610984900345	80.4664305584843	41.8745780104127	122.910929787321	454.55720073264	49.710622331687	161.641329757589	158.277472680423	168.356237720648	127.226409700472	119.023773124128	216.044666027875	124.664889987106	368.962247139117
HIBADH|11112	914.875102306183	1398.30990356856	1048.35286370524	424.279073422591	832.144778282149	1101.01849773917	776.101827095414	1241.80861418138	1145.83436798969	2116.8254924348	1381.47343268218	730.855739668083	1058.5775276035	2397.23459131117	2213.98162980883	925.354907156802	1350.52340493595	844.748499742937	752.917625851333	2171.46566257983	1384.61333155741	1981.25136774035	767.249667784321	1164.46342640147	1029.77267746351	927.466828182285	1217.41729727799	1193.14601829073	956.976894520852	1210.41241926232	1145.76234226342	1454.62923271678	983.289562991162	847.804877560436	1322.10190530159	783.608173220873	1227.29429671634	924.590682469912	813.213012197505	752.267191542149	1168.19962479464	1075.22175680523	1529.4126074434	1500.87794904152	1519.83981317861	1370.24889224719	2322.93403514846	1790.73719091648	770.985627534428
HIBCH|26275	1421.16520746592	2083.71875799573	600.729582143471	2480.04010873537	1005.73033129983	650.460598852491	727.534754060657	465.148448486028	515.813718777394	1603.24395447565	1645.72977474678	1299.06740602915	784.882380247742	932.776105568547	1024.1485746443	1193.78985202098	979.997887759449	1420.48482843678	770.475375699718	454.077067751326	1493.25577994338	694.1910459187	1568.10997056222	910.524703003316	814.113477994709	519.009040613926	443.640982123474	1450.25492458907	1581.89138390067	3160.48330388506	1368.40479740779	643.994564842394	963.076839205371	2036.50588675579	870.125347767785	1161.26770796812	1120.73064543619	564.469311580363	1562.11216578537	1111.91684486907	551.335993133255	1031.23076199778	1395.55508769082	1691.920488299	790.866871111041	722.99564666309	1097.4705933937	1762.21217371604	2084.17384047043
HIGD1A|25994	2104.36077334667	9656.39639169448	2079.69391623474	1148.60080650315	4979.16454708624	3153.90529220674	3873.7097452522	3826.08439062198	2670.6851424776	14158.8180081278	4007.88785464649	3261.22218784845	3762.22218428715	5255.67514593122	3032.39013523569	2745.49296386088	3318.94021493614	7777.46870224635	5370.60583597658	2147.62959603121	6627.18935154439	1871.71431907468	4997.55372732023	2369.25459051382	3109.08679234182	1430.1841051895	1985.65675150116	2055.72344276931	3843.83677094995	3699.66079759829	3025.85418570476	2788.61797417603	3212.63409818878	13542.0671474003	1325.86054611268	3433.58996479002	3493.40296271474	7651.32289406261	10320.230511561	6844.33270817432	6587.7872458197	2743.81042031553	6496.6119215056	1942.66382107443	2081.46991005457	3707.44298268461	2419.15560909365	3929.05699883092	4042.71537456732
HIPK3|10114	6977.7731306152	4494.49983241935	3403.42547334735	89.0751645859584	2171.34209301069	3927.62195995007	2348.70365196084	667.52510830569	1955.32305074253	1164.38988897088	2188.92336676847	1567.01309090033	635.725765551215	2104.96474489969	1655.93445091376	2150.46216941194	1241.04995667926	2747.94675660426	6387.9225183683	545.845923963536	231.154145502071	239.612293956159	117.05772877072	3764.34226694935	6516.50214394881	2620.64654588018	5039.9276627506	3418.17108462703	623.689166851618	208.691796424538	869.737777990869	3053.33272117998	3911.75654442675	2263.34755055746	1885.89802696538	1837.37728702873	4605.43453457703	400.320965779545	270.118206160507	399.610725918805	2577.0438531495	1136.60454025748	3672.94180888685	230.445062979327	3843.15452005119	547.90282338958	2190.40243329942	1363.91841502842	5002.81068432717
HIST1H2AL|8332	5.18133148555282	0.94800671428377	6.37942919090412	3.51612491786678	6.85206130332968	3.10729585439088	4.85670730347568	5.29781831988643	0	23.0975823949882	19.8192256548453	3.12777064051961	2.89624494556362	0	2.73106286571812	2.23695787386818	4.2105172406421	10.0565297588445	0	0	2.31154145502071	8.21527864992544	8.11291189500037	11.9722971329156	1.79715999557331	2.32739480095931	0.692107616417276	5.7390380870165	1.22532252819571	2.05270619433972	11.7180239549668	2.60375160987491	3.56695125631619	7.60363118888284	1.87932040554597	3.53613796579817	2.17476839347255	3.34996624083302	35.7299214498025	5.99416088878207	6.77872122704822	27.622252553512	2.71332810309297	8.35811109251445	0	7.86934037184316	0	4.22592847413919	1.32244533024773
HIST1H4I|8294	0.740190212221831	0	1.06323819848402	5.86020819644463	2.28402043444323	1.03576528479696	2.91402438208541	4.23825465590914	1.2550212135703	1.35868131735225	6.6064085516151	2.08518042701308	1.44812247278181	1.03641789507616	3.64141715429083	1.49130524924545	4.2105172406421	3.77119865956668	1.03280881461088	1.1918033274313	0	1.36921310832091	1.15898741357148	2.5204836069296	1.79715999557331	1.16369740047965	7.61318378059003	4.01732666091155	2.45064505639143	4.10541238867944	3.90600798498893	5.20750321974982	1.1889837521054	2.53454372962761	3.75864081109194	5.65782074527707	1.44984559564837	0	11.4335748639368	0.999026814797011	5.64893435587352	4.09218556348326	0	5.97007935179603	1.14618387117542	2.95100263944118	4.53875348798057	2.1129642370696	1.32244533024773
HNF1B|6928	2.96076084888732	0.94800671428377	4.25295279393608	0	0	0	0.971341460695136	0	0	0	0.7340453946239	0	0	0	2.73106286571812	1.49130524924545	1.05262931016053	0	0	2.3836066548626	2.31154145502071	4.10763932496272	5.79493706785741	7.56145082078879	0	0	2.07632284925183	1.72171142610495	0	2.73694159245296	0	0	0	3.80181559444142	3.75864081109194	2.82891037263853	0	0	0	0.999026814797011	1.1297868711747	0	0	1.19401587035921	0	0	0	3.1694463556044	1.32244533024773
HNF4G|3174	26.6468476399859	2.84402014285131	2.12647639696804	5.86020819644463	0	11.3934181327666	13.5987804497319	3.17869099193186	0	6.79340658676124	0.7340453946239	22.9369846971438	28.9624494556362	55.9665663341128	6.37248002000896	133.471819807468	61.0524999893105	8.79946353898892	12.3937057753306	1.1918033274313	6.93462436506214	21.9074097331345	85.7650686042897	139.25671928286	0.898579997786654	5.81848700239827	10.3816142462591	1.72171142610495	22.0558055075228	10.2635309716986	170.56234867785	0.867917203291636	5.94491876052698	2.53454372962761	26.3104856776436	2.82891037263853	0	0	0	7.99221451837609	0	1.02304639087082	0.90444270103099	3.58204761107762	11.4618387117542	0.983667546480395	0	283.137207767326	2.64489066049546
HOXD10|3236	148.038042444366	340.334410427873	60.6045773135891	28.1289993429342	332.705643283897	427.771062621144	263.233535848382	19.0721459515911	36.3956151935387	24.4562637123404	138.734579583917	474.378547145475	434.436741834543	17.6191042162948	1056.92132903291	794.865697847826	130.526034459905	504.08355416208	227.217939214394	533.927890689223	466.931373914184	968.033667582882	688.43852366146	59.8614856645779	478.0445588225	627.232898858534	204.863854459514	329.420786194747	1003.53915059229	497.439134428326	234.360479099336	144.074255746412	139.111098996331	667.852272756876	22.5518448665517	35.3613796579817	576.313624270225	691.768028732018	520.227656309125	229.776167403313	7.90850809822293	478.785710927542	567.085573546431	1825.65026577923	507.759454930712	431.830052904893	539.203914372092	499.71604206696	107.118071750066
HOXD9|3235	79.9405429199577	276.817960570861	160.548967971087	120.720288846759	271.03709155393	266.191678192819	181.640853149991	56.1568741907961	106.676803153476	40.7604395205674	123.319626296815	438.930479886252	302.657596811399	44.565969488275	619.040916229441	376.554575434476	145.262844802152	389.690528155224	143.560425230913	250.278698760573	665.723939045966	1229.55337127217	441.574204570735	68.6831782888315	235.427959420103	281.614770916076	153.647890844635	152.658413114639	885.908187885501	585.021265386821	231.75647377601	186.602198707702	135.544147740015	434.674249631135	55.4399519636062	95.4757250765505	316.791262649168	273.022248627891	483.06853800133	338.670090216187	86.9935890804522	267.015108017283	284.899450824762	833.423077510726	206.313096811576	547.90282338958	305.911985089891	258.838119041026	189.109682225426
HSD17B8|7923	760.915538164042	579.232102427383	691.104829014613	825.117314059404	580.14119034858	380.125859520484	434.189632930726	918.641696668307	149.347524414866	1169.82461424028	2202.1361838717	625.554128103923	393.889312596653	305.743279047468	186.622629157405	497.350300623358	558.946163695239	908.85887695557	437.910937395014	212.140992282772	362.912008438252	198.535900706532	2621.62952949869	241.336305363509	798.837618032335	442.205012182269	377.198650947415	659.989380006898	1322.12300792318	921.665081258535	347.634710664015	762.899221693348	513.640980909531	689.39589445871	465.131800372628	730.566103733901	461.05089941618	1107.16384259531	770.337106457742	661.355751395621	512.923239513315	513.569288217149	361.777080412396	823.870950547853	310.615829088539	1027.93258607201	492.000878097094	343.35668852381	696.928689040555
HSF1|3297	6357.49373277331	4214.83785170564	4512.38291436618	4675.27409912353	4574.13159004497	5138.43157787772	6176.76034856037	6579.89035329894	5784.39277334552	3179.31428260426	5086.93458474363	5536.15403371972	6477.45182075304	2562.02503662828	5763.45300095381	3046.73662420846	4348.41168027313	4515.38186172117	3307.05382438404	4395.37067156664	4139.9707459421	5224.91722135258	10063.4877120412	2616.26198399292	6284.66850451986	10785.1475076454	7225.60351539636	8985.61193284174	4745.674151702	5430.77635482479	2723.78956819895	5637.99015258247	4700.05277207263	6763.42994251128	3108.39595077304	2166.94534544112	4823.63629672211	9145.40783747413	9487.00874335157	5690.45673708378	6840.85950496283	6256.95172656591	8023.31120084591	6939.62023852771	7059.34646256943	9222.86691580018	3014.6400667167	4230.15440261333	3329.91734156379
HSP90AB1|3326	37286.3417504625	51889.1475063221	65060.6086034357	47248.5146046545	73204.3776041951	55442.4441646117	68678.6979784496	87602.604610314	49376.2996054964	44456.0527037655	104746.075676647	70555.207518628	73063.5712417335	56560.4337879915	65557.3433829864	34047.9901455229	54783.0398179944	63014.2154689195	38199.4668171981	55209.0973399276	50846.9773860906	71485.2471723263	73388.2420147598	38982.4295856749	45122.1945888568	73975.0800510912	84752.7302759939	86115.9882071087	55518.1384300196	24122.0347250842	36870.1113729722	79228.6898196803	56194.9390757573	77600.1253700086	24483.7862434529	35282.1701675478	56525.8551603406	37313.5989735185	62261.5319215679	62915.7117154714	59213.2597051374	79948.0063073816	48478.128775261	79928.6163777157	57486.8520588033	92126.3677331678	56012.7567951683	44687.0806497849	44446.065104296
HSP90AB2P|391634	165.80260753769	278.713973999428	338.109747117918	144.161121632538	376.102031538318	340.7667786982	304.029877197578	461.969757494097	289.90990033474	154.889670178156	765.609346592728	392.013920278458	236.043963063435	265.322981139498	380.528092623392	123.778335687372	285.262543053502	351.978541559557	186.93839544457	306.293455149845	175.677150581574	254.673638147689	52.1544336107167	185.255545109325	269.573999335996	401.475603165481	442.948874507057	359.837688055935	292.852084238776	95.1087203377405	179.676367309491	438.298187662276	393.553621946886	457.485143197784	138.130049807629	208.632139982092	226.175912921145	107.198919706656	130.056914077281	271.735293624787	346.844569450634	472.647432582317	224.301789855685	267.459554960462	286.545967793856	407.238364242883	271.417458581238	162.698246254359	242.007495435335
HSP90AB4P|664618	0.740190212221831	1.89601342856754	1.06323819848402	2.34408327857785	3.04536057925764	3.10729585439088	0.971341460695136	2.11912732795457	1.2550212135703	1.35868131735225	5.1383177623673	1.04259021350654	2.89624494556362	4.14567158030465	3.64141715429083	0.745652624622726	4.2105172406421	2.51413243971112	2.06561762922176	1.1918033274313	4.62308291004143	4.10763932496272	3.47696224071445	0.630120901732399	1.79715999557331	1.16369740047965	2.07632284925183	2.2956152348066	0	4.10541238867944	0	0.867917203291636	2.37796750421079	5.06908745925522	29.1294662859626	7.07227593159633	0	10.049898722499	1.4291968579921	1.99805362959402	0	2.04609278174163	0	2.38803174071841	2.29236774235084	0.983667546480395	0.907750697596115	0	0
HSPA12A|259217	24.4262770033204	480.639404141871	959.040855032586	19.9247078679117	951.675181018011	1166.27171068138	1097.6158505855	434.421102230687	2045.68457811959	411.680439157731	1038.67423339282	647.44852258756	393.889312596653	976.305657161746	1731.49385686529	13.4217472432091	1188.41849117123	775.609857650881	487.485760496336	912.921348812377	852.958796902643	239.612293956159	603.832442470742	35.9168913987467	1330.79697672203	1140.42345247006	755.781517127665	2143.53072550066	868.753672490761	49.2649486641533	57.288117113171	731.654202374849	609.948664830068	784.441284319746	15.9742234471408	41.0192004032587	3075.12250837018	177.54821076415	373.020379935938	137.865700441988	1259.71236135979	1030.20771560691	1514.03708152588	342.682554793092	654.470990441166	122.958443310049	959.492487359093	46.4852132155311	597.745289271975
HTR3D|200909	0	0	0	0	0	0	0	0	0	0	0	2.08518042701308	0	1.03641789507616	0	0	0	0	0	0	0	0	0	0	0	1.16369740047965	0	2.2956152348066	0	0	0	0	0	0	6.5776214194109	1.41445518631927	0	0	0	0	0	1.02304639087082	0	0	0	0	0.907750697596115	0	0
HTR3E|285242	1.48038042444366	0	0	9.37633311431141	4.56804086888646	0	0	2.11912732795457	2.5100424271406	0	0	7.29813149454577	1.44812247278181	2.07283579015233	10.9242514628725	8.20217887084998	0	1.25706621985556	9.29527933149794	7.15081996458781	2.31154145502071	0	4.63594965428593	8.82169262425358	4.49289998893327	1.16369740047965	0	1.72171142610495	0	2.73694159245296	1.30200266166298	0	0	2.53454372962761	163.5008752825	12.0228690837138	0	1.67498312041651	0	0.999026814797011	1.1297868711747	0	0	0	27.5084129082101	0	1.81550139519223	3.1694463556044	3.9673359907432
IARS|3376	5827.51754082248	7812.52333241255	9359.68586125483	4025.96303095746	8626.74518089207	7081.52725215681	10441.9207024727	6387.04976645508	6848.65076245313	9186.04438661854	4830.01869662526	5124.33089938463	5203.10404470505	7458.06317296807	6184.03668227441	5581.2098953011	6353.67051612893	8696.38410896077	6205.11535818218	6305.83140543902	7214.32088111965	6065.61406986162	3465.37236657873	5942.04010333652	6262.20400457519	8468.22598329045	8740.62708773378	11160.1334640123	4617.01528624145	2591.19945265484	6795.15189121908	5660.55599986805	7396.66792184767	7599.82937328839	5444.39121486668	4864.31138575196	7597.19092119743	1309.83680016571	3844.53954799875	5395.74382671866	10373.7030511261	5204.23699035984	6650.36718068087	4228.01019694195	4558.37325566465	10082.592351424	3902.4202489657	3350.10479787385	6327.9009052354
IER3|8870	1076.97675878276	6276.75245527284	6344.34233035415	2048.72878547704	4185.84811618962	3756.72068795857	5967.92193451092	6287.45078204121	11758.2937499402	8532.51867297211	5531.76609388571	5564.30396948439	3901.2419416742	4530.18261937791	24993.7769927637	1821.62936195332	9263.13792941262	8004.99768804021	6788.65233843732	31937.945568504	4475.1442569201	7621.04016091417	19592.6822264259	1725.27102894331	3975.31791020816	1566.33670104562	5454.50012498455	3345.85920473062	5822.73265398603	853.241541447211	3092.25632144957	9427.31666215375	5340.91501445744	9088.87381444462	1944.15695953731	5382.70921153797	6267.68250998788	20769.7906931647	13980.4036648787	8529.69094473688	4240.09012751866	2549.43160605007	4055.52107142296	5321.72873419099	1805.23959710129	3534.31749450406	3146.26391786813	4558.72034147765	13245.6124277613
IFITM3|10410	53330.7047905829	34558.6367625005	40576.3593687457	18077.5702443924	38264.9556783722	37954.5830960998	48813.7937657734	81741.0984211917	20353.9340416831	27665.4689839265	52759.5127385928	23684.521880228	93925.2235846283	13669.3156181595	37512.058814927	21524.0086623596	18024.1716778787	17238.1490728793	32175.0930015728	38424.9310797126	27731.5628358835	31999.8795545679	25080.4876296869	19408.3538942596	9790.0290758856	36210.7720107254	43197.8968786843	40861.9511795575	8096.93126631728	19313.2283471443	25434.6219955863	25462.95491017	22602.5811275236	37186.8256010963	11353.914230106	10160.0316033313	11150.7624761316	74340.7758334459	163411.510349101	61964.6381877846	21682.8696315849	36092.0536235315	53884.8872420243	111461.381498032	35771.2524355138	55885.1043181907	16885.0707259853	7017.15423130813	21620.6587042202
IFNA13|3447	0	7.58405371427016	1.06323819848402	4.68816655715571	3.04536057925764	1.03576528479696	4.85670730347568	6.35738198386371	0	0	0	3.12777064051961	0	1.03641789507616	6.37248002000896	0	1.05262931016053	1.25706621985556	0	0	9.24616582008286	2.73842621664181	0	0	2.69573999335996	2.32739480095931	0	1.1478076174033	0	1.36847079622648	1.30200266166298	0.867917203291636	0	5.06908745925522	1.87932040554597	0.707227593159633	0	0	0	1.99805362959402	0	0	0.90444270103099	1.19401587035921	6.87710322705253	0.983667546480395	0	0	0
IFNA4|3441	0	0	0	0	0	0	0	0	0	0	0	0	0	0	0	0	0	0	0	0	0	0	0	0	0	0	0	0	0	0	0	0	0	0	2.81898060831896	0	0	0	0	0	0	0	0	0	0	0	0	0	0
IFNG|3458	38.4898910355352	8.53206042855393	64.8575301075252	132.440705239649	34.2603065166484	48.6809683854571	24.2835365173784	126.088076013297	2.5100424271406	2.71736263470449	40.3724967043145	30.2351161916896	56.4767764384906	8.2913431606093	3.64141715429083	25.3521892371727	32.6315086149763	75.4239731913336	39.2467349552135	4.76721330972521	67.0347021956007	2.73842621664181	8.11291189500037	345.306254149355	0.898579997786654	53.5300804220641	15.9184751775973	4.01732666091155	7.35193516917428	13.6847079622648	122.38825019632	2.60375160987491	3.56695125631619	27.8799810259037	127.793787577126	44.5553383690569	0	0	340.14885220212	156.847209923131	4.51914748469881	36.8296700713494	195.359623422694	35.8204761107762	2.29236774235084	94.4320844621179	0	8.45185694827839	3.9673359907432
IFT20|90410	803.106380260687	541.311833856033	593.286914754083	1718.21304319757	814.633954951418	489.916979708962	701.308534621888	736.396746464213	931.225740469163	3186.10768919102	863.237384077706	991.503293044718	1122.2949164059	622.887154940774	825.691339735446	630.822120430826	539.998836112349	881.203420118748	595.930686030479	3011.6870084189	984.716659838824	1933.32890894912	2616.99357984441	588.532922218061	583.178418563538	532.973409419682	417.340892699617	380.498225169194	1472.83767889125	1469.73763514724	752.557538441201	620.56080035352	557.633379737431	647.575922919855	1075.91093217507	752.49015912185	546.591789559434	1214.36276230197	1217.67572300927	810.210746800376	1605.42714393925	845.036318859294	579.747771360864	901.481982121201	711.780183999937	908.908812947884	802.451616674965	631.776306883809	392.766263083576
IFT46|56912	1642.48208092024	496.755518284695	837.831700405408	750.106649144913	534.460781659715	881.436257362213	656.626827429912	876.259150109215	1159.63960133896	1319.27955914903	1056.29132286379	628.681898744442	1033.95944556621	353.418502220972	789.277168192538	943.250570147748	311.578275807515	1109.98947213246	485.420142867114	697.204946547312	906.12425036812	824.266291209186	7732.76402334893	500.315995975525	1015.39539749892	993.797580009625	676.881248856096	950.384707209933	1017.01769840244	874.452838788722	486.948995461954	949.50142040105	595.680859804803	698.266797512407	520.571752336234	729.858876140741	1262.81551380973	678.368163768686	984.716635156557	794.226317763624	1354.61445853847	459.347829500996	539.04784981447	819.094887066416	826.398571117479	717.093641384208	931.352215733614	734.255072381685	814.626323432603
IGF2R|3482	4654.31605445087	15806.1159472533	19523.1798005636	4307.25302438681	14426.6344040882	14882.9113772475	16653.6493436181	6567.17558933122	19585.8610589781	2105.95604189598	5519.2873221771	11183.8652202846	8769.82969516665	13281.695325401	8135.83627697429	11013.2892656777	19972.5885309858	7568.79570975033	16913.2771480678	9269.84628076067	3941.17818081032	8938.22317111888	4151.49291541305	11070.5941225365	15766.4846411646	13785.159406082	20352.1165683664	11524.5623825378	7659.49112375141	3291.8565003228	7642.75562396168	10682.3249381135	15016.8647890912	11285.0559561669	13083.8286634111	5207.31676843438	15764.8960842825	6770.28177272352	4499.11170895913	5329.80805694206	15657.7162476102	11482.672691134	11717.0551918565	9478.09797891138	18273.6094581498	5654.12105716931	9954.39414983899	11028.6168353848	14412.0092090398
[truncated: 739 more rows]
[truncated: 52 more columns]
