# Supplementary material for: A 16-gene signature predicting prognosis of patients with oral tongue squamous cell carcinoma
Source: PeerJ. 2017 Nov 17;5:e4062. doi: 10.7717/peerj.4062 (PMC5695251; doi:10.7717/peerj.4062)
Supplement: Supplemental Information 1 [file peerj-05-4062-s001.zip › rawdata and codes/04/survivaltime.txt]

sample	time	status
TCGA-BB-4225	146	0
TCGA-BB-7863	1025	0
TCGA-CN-4733	1586	0
TCGA-CN-A6UY	713	0
TCGA-CQ-6229	1179	0
TCGA-CR-7392	1425	0
TCGA-CV-6952	185	1
TCGA-F7-A620	543	0
TCGA-HD-7831	667	0
TCGA-MZ-A7D7	547	0
TCGA-CV-6954	2002	1
TCGA-CV-A45R	5480	0
TCGA-F7-A61S	576	0
TCGA-IQ-A61H	1138	0
TCGA-P3-A5QA	2182	0
TCGA-P3-A5QE	1559	0
TCGA-CN-A498	773	1
TCGA-CQ-A4CE	897	0
TCGA-CX-7085	321	0
TCGA-IQ-A61O	421	1
TCGA-MT-A67A	914	0
TCGA-QK-AA3K	253	0
TCGA-BA-7269	1273	0
TCGA-BB-7861	682	0
TCGA-CN-4737	625	0
TCGA-CQ-5330	1897	0
TCGA-CV-6959	256	1
TCGA-D6-6823	701	0
TCGA-D6-A4ZB	376	0
TCGA-UP-A6WW	518	0
TCGA-CN-A6V6	635	0
TCGA-CQ-A4CH	379	1
TCGA-CR-7397	754	0
TCGA-CV-A45P	639	0
TCGA-DQ-7591	622	0
TCGA-DQ-7593	1224	0
TCGA-CN-4725	1157	0
TCGA-CV-5973	2641	0
TCGA-CV-6436	1899	0
TCGA-CV-A45T	4856	1
TCGA-CV-A465	215	1
TCGA-D6-A4Z9	539	0
TCGA-DQ-5625	1133	1
TCGA-IQ-A6SH	471	0
TCGA-CN-6016	1443	0
TCGA-CN-A642	82	1
TCGA-CQ-7072	2359	0
TCGA-CR-6472	1050	0
TCGA-CR-7393	993	0
TCGA-CV-7238	2727	0
TCGA-KU-A6H8	327	1
TCGA-MT-A51X	242	0
TCGA-UF-A7JS	680	1
TCGA-WA-A7H4	443	0
TCGA-CN-6017	853	1
TCGA-CQ-6224	1721	0
TCGA-CV-7104	393	1
TCGA-DQ-5630	1030	0
TCGA-DQ-7594	1218	0
TCGA-IQ-A6SG	579	0
TCGA-MT-A51W	437	0
TCGA-4P-AA8J	102	0
TCGA-BA-A6DE	440	0
TCGA-CN-6019	1038	0
TCGA-CQ-5327	1660	0
TCGA-CR-7394	1346	0
TCGA-CV-6934	65	1
TCGA-CV-6950	459	1
TCGA-DQ-5624	1778	0
TCGA-HD-8634	385	1
TCGA-QK-A652	645	0
TCGA-BB-7871	750	0
TCGA-C9-A47Z	191	1
TCGA-CQ-5329	2143	0
TCGA-CQ-6218	1253	0
TCGA-CR-6493	282	1
TCGA-CV-6003	1665	0
TCGA-CV-6933	2741	1
TCGA-CV-6961	76	1
TCGA-CV-7438	194	1
TCGA-F7-A50J	947	0
TCGA-F7-A61V	759	0
TCGA-HD-8224	446	1
TCGA-HD-8314	670	0
TCGA-HD-8635	695	0
TCGA-IQ-A61J	1021	0
TCGA-BB-4228	559	0
TCGA-C9-A480	386	0
TCGA-CQ-6222	2016	0
TCGA-CQ-7065	1628	0
TCGA-CV-5977	1840	0
TCGA-CV-6441	292	1
TCGA-CV-6941	342	1
TCGA-CV-6956	217	1
TCGA-CV-7255	64	1
TCGA-CV-A6JT	852	0
TCGA-D6-6825	491	0
TCGA-D6-8569	770	0
TCGA-DQ-7592	1143	0
TCGA-IQ-A61E	1147	0
TCGA-T2-A6WZ	484	1
