# Supplementary material for: A 16-gene signature predicting prognosis of patients with oral tongue squamous cell carcinoma
Source: PeerJ. 2017 Nov 17;5:e4062. doi: 10.7717/peerj.4062 (PMC5695251; doi:10.7717/peerj.4062)
Supplement: Supplemental Information 1 [file peerj-05-4062-s001.zip › rawdata and codes/04/04.r]

foldChange=1
padj=0.05
pval=0.05
library(hash)
library(survival)

DE1=read.table("diffmRNAExpDE1.txt",header=T,check.names=F,row.names=1,sep="\t")
DE1name=rownames(DE1)
DE1nameNo1=unlist(lapply(DE1name,function(x)chartr("|", ":", x)))
DE1nameNo2=unlist(lapply(DE1nameNo1,function(x)strsplit(x,":")[[1]][2]))
DE2nameNo=c(6928,1363,9452,23144,969,2990,8723,4852,2123,23049,23231,8490,6402,388650,8930,8760)
DE2=DE1[which(DE1nameNo2 %in% DE2nameNo),]
rt=read.table("survivaltime.txt",header=T,sep="\t")


rownames(rt)=rt[,1]
same=intersect(colnames(DE2),rownames(rt))
DE311=DE2[,same]
rt1=rt[same,]
DE311rtall=cbind(t(DE311),rt1)

coef=data.frame()
for (i in 1:dim(DE311)[1]){
gene=colnames(DE311rtall)[i]
a=DE311rtall[,gene]<=median(DE311rtall[,gene])
fit <- coxph(Surv(unlist(DE311rtall["time"]), unlist(DE311rtall["status"]))~a)
coef[i,1] <- as.numeric(summary(fit)$coefficients[1])
coef[i,2] <- as.numeric(summary(fit)$coefficients[2])
coef[i,3] <- as.numeric(summary(fit)$conf.int[3])
coef[i,4] <- as.numeric(summary(fit)$conf.int[4])
coef[i,5] <- as.numeric(summary(fit)$coefficients[5])
}
coef=as.matrix(coef,length(coef),1)
coef=as.data.frame(coef)
rownames(coef)=colnames(t(DE311))
write.table(coef,file="coef.txt",row.names=T,sep="\t",quote=T)

risk=t(DE311)%*%as.matrix(coef[,1])
colnames(risk)="risk"
riskscore=cbind(risk,rt1)

library(survival)
riskscore["riskclu"]=as.numeric(riskscore["risk"]>median(unlist(riskscore["risk"])))
diff=survdiff(Surv(time, status) ~riskclu,data = riskscore)
pValue=1-pchisq(diff$chisq,df=1)
pValue=round(pValue,5)

riskscore$timeday=riskscore$time/30
f= survfit(formula=Surv(timeday, status) ~ riskclu,data =riskscore)
pdf(file="riskscore.pdf")
par(pty = "s")
plot(f,col=c(2,1),lwd=c(2,2),lty = 1:1,
				xlab=list("Survival months", cex = 1.5),
				ylab=list("Overall survival rate", cex = 1.5),
				main = list("Kaplan�CMeier survival curve for risk score", cex = 1.5))
legend(85, 1.025,c("Low risk score group (N=50)","High risk score group (N=51)"),col=c(1,2),lwd=c(2,2),lty = 1:1)
text(35, 0.05,c("P Value < 0.001"),col=1, cex = 1.2)
dev.off()

write.table(riskscore,file="riskscore.txt",row.names=T,sep="\t",quote=T) 
