# Supplementary material for: A 16-gene signature predicting prognosis of patients with oral tongue squamous cell carcinoma
Source: PeerJ. 2017 Nov 17;5:e4062. doi: 10.7717/peerj.4062 (PMC5695251; doi:10.7717/peerj.4062)
Supplement: Supplemental Information 1 [file peerj-05-4062-s001.zip › rawdata and codes/05/05.r]

memory.limit(30000)
foldChange=1
padj=0.05
pval=0.05


DE1=read.table("GEOmergecombat.txt",header=T,check.names=F,row.names=1,sep="\t")
DE1nameNo2=rownames(DE1)
DE2nameNo=c(6928,1363,9452,23144,969,2990,8723,4852,2123,23049,23231,8490,6402,388650,8930,8760)
DE2=DE1[which(DE1nameNo2 %in% DE2nameNo),]
DE2rows=dim(DE2)[1]
DE2rowname=rownames(DE2)
DE2colname=colnames(DE2)
DE2=matrix(as.numeric(as.matrix(DE2)),nrow=DE2rows,dimnames = list(DE2rowname,DE2colname))
colnames(DE2)=sapply(colnames(DE2),function(x){strsplit(x,".C")[[1]][1]})

library(pheatmap)
DE2class=DE1[1,]
color.map <- function(mol.biol) { if (mol.biol=="CLASS_1") 1 else 2 }
patientcolors <- unlist(lapply(DE2class[1,], color.map))
annotation<-data.frame(Group=factor(patientcolors,labels=c("Normal","Carcinoma")))
pheatmap(DE2, annotation=annotation, fontsize=9, fontsize_row=6)

DE2class=DE1[1,]
DE311rtall=rbind(DE2,DE2class)
coef=c()
for (i in 1:dim(DE2)[1]){
i=1
fit <- glm(as.factor(unlist(DE311rtall["CLASS.condition",])) ~ as.numeric(unlist(DE311rtall[i,])) , family=binomial)# 因 y 值为二分类变量，family=binomiall 表示二项分布
coef[i] <- as.numeric(fit$coefficients)[2]
predict(fit,c(1),type="response")
}
coef=as.matrix(coef,length(coef),1)
coef=as.data.frame(coef)
rownames(coef)=colnames(t(DE2))
coef=as.numeric(coef>0)*2-1

DE2class=DE1[1,]
DE2=data.frame(t(DE2))
DE2class=data.frame(t(DE2class))
DE2classfactor=lapply(DE2class,function(x)ifelse(x=="CLASS_1",1,0))
DE2classfactor=as.data.frame(DE2classfactor)
rownames(DE2classfactor)=rownames(DE2class)
DE2all=cbind(DE2,DE2classfactor)
DE2all[1:3,]
glm.logit=glm(CLASS.condition~.,data=DE2all,family=binomial(link=logit))
summary(glm.logit)
p=predict(glm.logit,DE2all)
p=exp(p)/(1+exp(p))
DE2all$SI0pred=1*(p>0.5)
table(DE2all[,c(1,6)])

gold <- DE2all$CLASS.condition
test <- p
test2 <- rep( 1, length(test))
library(pROC)
library(Epi)
a <- ROC(test, gold, plot="ROC",
				main = list("The 16-gene signature for classification of carcinoma", cex = 1.5))   
text(0.5, 0.05,c("AUC = 0.872, P Value < 0.001"),col=1, cex = 1.2)
roc(gold, test, ci=T) 
roc.test(roc(gold, test), roc(gold, test2))
