# Supplementary material for: A 16-gene signature predicting prognosis of patients with oral tongue squamous cell carcinoma
Source: PeerJ. 2017 Nov 17;5:e4062. doi: 10.7717/peerj.4062 (PMC5695251; doi:10.7717/peerj.4062)
Supplement: Supplemental Information 1 [file peerj-05-4062-s001.zip › rawdata and codes/05/GEOmergecombat.txt]

NAME	GSM42248.CEL	GSM42249.CEL	GSM42254.CEL	GSM42255.CEL	GSM42256.CEL	GSM42258.CEL	GSM42259.CEL	GSM42260.CEL	GSM42261.CEL	GSM42262.CEL	GSM42265.CEL	GSM42266.CEL	GSM42268.CEL	GSM42269.CEL	GSM42270.CEL	GSM42272.CEL	GSM771172.CEL	GSM771173.CEL	GSM771176.CEL	GSM771177.CEL	GSM771186.CEL	GSM771187.CEL	GSM771195.CEL	GSM771196.CEL	GSM771200.CEL	GSM771201.CEL	GSM771203.CEL	GSM771205.CEL	GSM771209.CEL	GSM771221.CEL	GSM771222.CEL	GSM771224.CEL	GSM771225.CEL	GSM771227.CEL	GSM771228.CEL	GSM771232.CEL	GSM771233.CEL	GSM771236.CEL	GSM771237.CEL	GSM80460.CEL	GSM80463.CEL	GSM80465.CEL	GSM80466.CEL	GSM80467.CEL	GSM80468.CEL	GSM80474.CEL	GSM80477.CEL	GSM153817.CEL	GSM153818.CEL
CLASS.condition	CLASS_1	CLASS_1	CLASS_1	CLASS_1	CLASS_1	CLASS_1	CLASS_1	CLASS_1	CLASS_1	CLASS_1	CLASS_1	CLASS_1	CLASS_1	CLASS_1	CLASS_2	CLASS_2	CLASS_1	CLASS_1	CLASS_1	CLASS_1	CLASS_1	CLASS_1	CLASS_1	CLASS_1	CLASS_1	CLASS_1	CLASS_1	CLASS_2	CLASS_2	CLASS_2	CLASS_2	CLASS_2	CLASS_2	CLASS_2	CLASS_2	CLASS_2	CLASS_2	CLASS_2	CLASS_2	CLASS_1	CLASS_1	CLASS_1	CLASS_1	CLASS_1	CLASS_1	CLASS_2	CLASS_2	CLASS_1	CLASS_1
#CLASS.dataset.entrez.hsa	GSE2280Norexphgu133a.txt	GSE2280Norexphgu133a.txt	GSE2280Norexphgu133a.txt	GSE2280Norexphgu133a.txt	GSE2280Norexphgu133a.txt	GSE2280Norexphgu133a.txt	GSE2280Norexphgu133a.txt	GSE2280Norexphgu133a.txt	GSE2280Norexphgu133a.txt	GSE2280Norexphgu133a.txt	GSE2280Norexphgu133a.txt	GSE2280Norexphgu133a.txt	GSE2280Norexphgu133a.txt	GSE2280Norexphgu133a.txt	GSE2280Norexphgu133a.txt	GSE2280Norexphgu133a.txt	GSE31056Norexphgu133plus2.txt	GSE31056Norexphgu133plus2.txt	GSE31056Norexphgu133plus2.txt	GSE31056Norexphgu133plus2.txt	GSE31056Norexphgu133plus2.txt	GSE31056Norexphgu133plus2.txt	GSE31056Norexphgu133plus2.txt	GSE31056Norexphgu133plus2.txt	GSE31056Norexphgu133plus2.txt	GSE31056Norexphgu133plus2.txt	GSE31056Norexphgu133plus2.txt	GSE31056Norexphgu133plus2.txt	GSE31056Norexphgu133plus2.txt	GSE31056Norexphgu133plus2.txt	GSE31056Norexphgu133plus2.txt	GSE31056Norexphgu133plus2.txt	GSE31056Norexphgu133plus2.txt	GSE31056Norexphgu133plus2.txt	GSE31056Norexphgu133plus2.txt	GSE31056Norexphgu133plus2.txt	GSE31056Norexphgu133plus2.txt	GSE31056Norexphgu133plus2.txt	GSE31056Norexphgu133plus2.txt	GSE3524Norexphgu133a.txt	GSE3524Norexphgu133a.txt	GSE3524Norexphgu133a.txt	GSE3524Norexphgu133a.txt	GSE3524Norexphgu133a.txt	GSE3524Norexphgu133a.txt	GSE3524Norexphgu133a.txt	GSE3524Norexphgu133a.txt	GSE6631Norexphgu95av2.txt	GSE6631Norexphgu95av2.txt
780	7.997921	8.293027	9.349310	9.174470	9.119303	9.139117	8.746634	9.183332	8.924623	8.426497	8.244308	9.276422	8.826710	9.076677	9.266061	8.227115	8.599601	8.863548	9.083754	9.456455	8.723325	8.612060	8.596433	9.524811	8.832861	8.292303	9.376043	8.942249	8.752469	9.657333	7.980787	8.414204	8.164423	8.483825	9.460921	8.354374	9.441788	8.658388	8.835184	8.499261	8.716360	9.200958	9.691614	9.256693	8.170321	8.362797	8.639156	8.831300	8.348175
5982	6.303642	5.832472	6.517353	6.395343	6.730924	6.085794	5.922168	6.202699	5.937911	7.124871	6.394604	7.081619	5.988992	6.042272	5.932696	6.576175	6.386627	6.648756	6.047202	6.697817	6.253590	6.827356	6.330379	6.766947	5.929218	5.713964	6.894315	6.142279	6.316617	6.650552	5.897015	5.793784	5.923324	6.372142	6.693081	6.360019	7.294890	5.805888	5.910270	6.527564	6.423152	5.854189	6.211737	6.613412	6.246875	6.211787	6.348046	6.624983	6.713227
3310	6.548026	7.751091	6.232002	5.977941	6.105449	6.522703	6.862452	6.867820	6.447758	6.018838	6.635827	5.968230	7.562063	7.005794	6.770737	6.833833	6.019436	6.583602	5.904492	9.311829	6.577074	7.157250	6.870498	6.275458	6.441730	6.824178	6.246754	5.629540	5.735827	6.397318	6.949042	6.990239	7.137503	6.645247	7.241585	6.500629	6.072367	6.269317	6.705372	8.075796	6.363287	6.521249	6.058298	6.602643	6.045693	6.875169	6.461117	6.903245	6.589613
7849	5.274221	4.938604	5.209019	5.021789	5.191700	5.267552	5.384461	5.059038	5.216168	5.102145	4.820635	5.100524	5.152170	4.992289	5.121526	4.951858	5.228976	4.978682	4.932480	5.077149	4.969383	5.118521	4.994662	5.312420	5.316456	5.329061	4.779286	5.041862	5.112725	5.202199	5.098344	4.982954	5.152366	5.249170	5.197060	5.066759	5.254482	5.061005	5.093489	5.097233	5.166489	5.202175	5.062781	4.787695	5.142658	5.178836	5.277766	5.055921	4.952662
2978	4.645602	4.081198	4.518444	4.356903	4.512914	4.685584	4.795520	4.386846	4.701978	4.324168	4.202038	4.547820	4.182769	4.429255	4.373221	4.266322	4.312045	4.360005	4.351171	4.517473	4.414263	5.160458	4.280024	4.775729	4.418597	4.413525	4.308066	4.279493	4.436286	4.283522	4.462964	4.291658	4.558663	4.325301	4.505495	4.433291	4.453405	4.286386	4.343540	4.606905	4.287708	4.592943	4.313983	4.341984	4.371259	4.505882	4.479120	4.278188	4.193624
7318	7.101167	7.392796	6.116481	6.371385	6.292054	6.741361	6.641827	6.698940	6.505958	6.438735	7.208233	5.816248	6.432117	6.263858	6.999457	6.698723	6.604130	7.158009	6.594178	6.051640	7.144553	6.911058	6.636347	6.534066	6.838060	7.574151	6.128103	6.380212	6.425278	6.586598	6.641867	6.975436	6.596937	6.623414	6.525994	6.409067	5.845797	6.755632	5.995424	6.598599	6.598217	6.588826	6.611337	7.316058	6.079999	6.488907	6.517935	7.014146	6.734415
7067	5.388329	5.036942	5.137460	4.746718	5.096883	5.107910	5.134360	5.064609	5.031297	5.157647	4.879774	5.118194	5.041380	5.046185	5.010242	4.976771	5.249605	4.859390	5.415593	4.930399	5.200459	5.087176	5.181327	4.967697	5.255668	5.144737	5.043670	5.033751	5.123809	4.900197	5.058863	4.824982	4.892742	5.264505	5.072533	5.095536	4.859537	5.077566	4.946409	4.952468	5.026913	5.186253	4.951892	4.828071	5.165422	5.297188	5.106401	4.906147	4.769799
11099	5.303497	5.187032	5.220199	4.636260	4.841655	4.999122	4.967459	5.260428	4.892404	4.690342	4.635966	5.183565	4.696052	4.903738	5.082780	4.822672	5.136565	4.820545	5.137396	4.420234	4.668573	4.957571	5.128072	4.979069	4.956073	4.571975	5.437004	5.113767	5.245544	5.074203	4.630489	4.777685	4.941571	4.648153	5.553517	5.002050	5.163653	5.016672	4.753445	4.893511	5.059174	4.822307	4.779150	4.801257	5.003594	5.042457	5.248618	4.602869	4.646231
6352	8.482792	7.290787	4.812049	7.938435	7.903174	7.933210	6.299294	6.415034	5.804338	7.008057	8.431875	7.437368	5.930902	6.145623	7.225913	8.147979	7.006637	9.027863	6.804093	7.043467	8.072423	8.244596	6.476801	6.938169	6.231307	7.930205	5.833671	5.976778	5.816947	6.937257	6.344552	8.486599	5.899301	6.767912	9.930950	7.122032	6.656865	7.229980	6.061164	7.462104	6.772385	6.201909	7.453697	9.153998	6.191969	7.054052	6.128556	8.429301	8.180480
1571	4.611310	4.199871	4.274340	5.316599	5.278887	4.456215	4.608580	4.384335	4.421029	4.702409	3.994847	4.944149	4.327006	4.299328	4.205559	4.115823	4.692698	3.979702	4.152644	4.205010	4.462894	3.881401	4.929819	3.993495	5.081702	4.213718	3.744405	4.940257	5.234234	4.784559	5.373842	4.056271	4.548830	4.956887	3.961958	5.394853	3.895441	4.571865	4.531213	4.926304	4.432107	4.927666	4.313609	3.856706	4.320551	4.390386	4.917857	4.116534	3.982794
2049	6.894527	6.521493	6.867758	5.911339	6.265710	6.991476	6.805542	7.010126	6.262047	6.406871	6.036841	6.895838	7.318157	6.285899	6.904417	6.393163	6.730075	7.050020	6.913979	5.993690	6.781035	7.047773	6.447590	7.123177	6.940883	6.352378	7.054755	6.794400	7.022544	5.768032	6.551145	5.970454	6.787644	6.125468	6.629233	6.523141	6.087703	6.798043	6.552227	6.527915	6.592636	6.960586	6.028266	6.584243	6.227720	7.119762	6.839464	6.287495	6.059906
2101	7.075273	7.559330	7.551912	7.396528	7.244017	7.499692	7.419174	7.191153	7.402600	7.450699	7.147207	6.919095	7.343096	7.019571	7.276414	7.683290	7.650515	6.910054	7.656190	7.013908	7.290317	7.201702	7.492944	7.490578	7.566313	7.398128	6.831674	7.241758	7.181559	7.390527	7.282000	7.526610	7.424656	7.606174	7.527423	7.283077	7.295188	7.032825	7.348743	6.973536	7.391151	7.322528	7.243772	7.039751	7.337299	7.612486	7.678514	7.248510	7.224038
1548	5.775917	5.162575	5.644567	5.354456	5.616811	5.611341	5.785181	5.406303	5.588515	5.480062	4.953487	5.522709	5.558812	5.427379	5.538682	5.403418	5.498831	5.182426	5.213161	5.580309	5.412184	5.617422	5.465904	5.570565	5.675745	5.615636	5.157894	5.577325	5.567495	5.642576	5.679170	5.578997	5.725603	5.430951	5.505680	5.326549	5.424495	5.358677	5.353150	5.460917	5.376263	5.450936	5.348143	5.184360	5.581881	5.723204	5.844630	5.242702	5.356895
2621	7.690269	8.221100	6.855770	8.553966	8.481264	8.165388	7.458555	7.569889	9.000161	7.656304	7.804574	7.824328	6.913248	7.308814	7.561484	7.028854	8.107751	7.536628	8.124250	6.697987	7.843208	7.852960	8.140629	8.997346	7.986141	7.673011	7.306488	7.580148	7.601611	8.878322	7.794977	8.132077	7.109353	8.019925	6.813732	7.488203	7.258766	8.158204	7.262404	7.114164	8.216617	7.772290	7.636921	8.620546	7.289662	7.126205	8.096845	7.682804	7.592131
4323	7.255682	6.698153	6.914090	5.960496	6.756582	6.609590	6.425094	6.518943	7.409654	5.498968	6.315299	7.179365	6.564197	6.018918	6.709627	6.588377	6.055971	6.968631	5.992161	6.858852	5.888675	7.450788	6.433994	7.540081	6.087749	6.444631	6.930963	5.902307	5.905718	7.287133	6.073653	6.700373	6.035510	6.953455	7.549785	6.109671	7.000124	6.552099	6.815636	6.391754	6.425425	6.961245	6.516845	6.502701	6.776721	6.452228	6.600418	6.090706	6.284738
8717	6.333522	6.196550	6.563394	6.726339	6.462055	6.223552	6.541954	6.577184	6.352340	6.301977	6.515741	6.302369	6.231785	6.093323	6.355539	6.882906	6.187985	6.489122	6.436034	6.715485	6.685509	6.811371	6.384852	6.519145	6.410176	6.758216	6.224319	6.140209	6.316951	6.289631	6.203941	6.337951	6.126226	6.447373	6.658697	6.273754	6.588283	6.308010	6.326000	6.405347	6.432748	6.836390	6.303660	6.275045	6.089809	6.452606	6.528530	6.312508	6.154619
5337	5.653519	5.282851	5.951054	5.617097	5.523891	5.604695	6.060962	5.993980	5.884709	5.473497	5.457492	6.396255	7.072745	5.560137	6.423516	5.712417	6.005944	6.124944	5.861034	5.811926	5.978259	6.036218	5.609453	5.940777	6.735689	5.548369	6.328440	6.748626	7.119103	4.856722	5.506823	4.977793	4.816903	5.639711	5.667264	6.045051	5.160594	6.187226	6.084546	5.822459	5.505266	6.952292	5.456088	5.711792	5.388610	5.422202	6.547123	5.651908	5.574658
2342	5.668550	5.508954	5.430439	4.936064	5.365463	5.351648	5.492715	5.651401	5.404926	5.326692	4.996895	5.513856	5.526669	5.235370	5.425309	5.097595	5.622409	5.583098	5.498114	5.338808	5.441824	5.340339	5.314360	5.309005	5.406108	5.390454	5.620632	5.447262	5.428964	5.085729	5.058067	4.944485	4.993682	5.261412	5.658140	5.519591	5.433194	5.419889	5.593871	5.431501	5.446858	5.354531	5.266720	5.431324	5.259755	5.179583	5.538244	5.399524	5.159662
441263	6.975112	6.814136	6.894141	6.778345	7.049401	6.799450	6.885767	6.943679	6.676755	6.666076	6.344804	6.989176	7.211115	6.852315	6.915577	6.897490	7.062962	6.686366	6.629070	7.155298	6.898495	6.751805	6.862120	6.847991	7.107623	7.015619	6.562155	6.897250	7.076401	7.026174	6.644172	6.867870	6.598124	7.105545	6.763472	6.959546	6.718524	6.779642	6.664890	6.699071	6.811616	7.149611	6.976845	6.603099	6.936942	6.880055	6.718483	6.695430	6.654074
572	5.608970	5.552861	5.258152	5.250738	5.231706	5.153622	5.412975	5.254934	5.614081	5.444137	5.537368	5.188735	4.975240	5.584818	5.705220	6.103433	5.561525	5.292009	5.573197	5.165645	5.444766	5.824714	5.514608	5.763373	5.236699	5.428811	5.245560	5.382526	5.527367	5.600165	5.249602	5.112171	4.989160	5.663233	6.161453	5.304898	5.516902	5.287237	5.355328	5.221787	5.486426	5.477418	5.377128	5.807377	5.153055	5.420182	5.454250	5.181796	5.163485
10594	7.999575	8.662201	7.438062	8.428875	8.098319	7.696859	7.245106	8.132690	7.687866	7.738757	8.347604	7.642302	7.763411	7.781253	7.706801	7.422336	8.128580	7.955170	8.331898	7.992493	8.209212	7.756520	7.972132	7.913789	8.062283	7.484024	7.833898	7.712878	7.797825	8.475227	7.520418	7.762373	7.569601	7.864497	6.986804	7.788426	7.840734	8.174683	7.855329	7.629555	8.206528	7.411946	7.908503	8.488097	7.724652	7.180342	8.213080	7.989598	7.592187
826	9.095350	9.209136	8.463338	8.513004	8.283022	7.688208	7.990076	8.808740	8.204436	8.602516	9.013460	9.345817	8.655640	8.422340	8.297137	8.981627	8.970731	8.597907	8.803207	7.700145	8.812990	8.874894	9.099765	8.265403	9.369278	8.145298	7.763831	8.583316	9.064887	8.461402	8.353186	8.271437	8.518029	9.203685	9.189797	8.442760	8.620846	8.928411	7.961110	8.245621	8.323554	9.497729	7.760075	8.995859	8.533607	8.408268	8.878380	8.554455	8.280461
11224	11.77132	11.04499	12.50215	11.86294	11.61397	11.56539	10.94444	11.48211	11.73126	12.34562	11.98819	10.90067	11.43274	11.87629	11.49035	11.95163	11.95890	11.30354	11.77851	11.14146	11.72321	11.62681	11.98481	12.06210	11.61620	11.06334	11.91125	11.60845	11.67004	11.53780	11.42653	11.48487	11.58913	11.91808	11.81627	11.94507	12.38925	11.43212	11.49148	11.41297	11.85011	10.67909	12.01305	12.17135	10.79397	11.99314	11.98421	12.05243	12.13604
6158	9.688398	9.042598	9.377924	9.505720	9.399937	9.284184	9.383194	8.972868	9.230458	9.345509	9.270767	8.707712	8.905975	9.217264	9.507867	9.114131	9.114451	9.011735	9.293271	8.967685	9.636552	9.287872	9.517333	9.514959	9.262962	8.751290	9.179654	9.615068	9.328145	9.382855	8.896819	8.418483	9.245727	9.517482	9.484422	9.431048	9.184734	9.449298	9.454819	8.741855	9.029793	9.800006	8.872288	9.396414	9.159811	9.535815	9.376972	9.547471	9.543519
1982	6.767979	7.038207	6.999176	7.045215	6.953895	7.454511	7.300541	6.959620	7.395969	7.143188	7.019789	7.575934	7.319649	7.478718	7.264878	7.041988	7.155492	7.255749	6.965445	7.047407	6.736873	7.065442	7.098459	7.380095	7.288979	7.219644	7.193559	7.190867	7.261768	7.021447	7.071838	7.089468	7.341180	7.036409	7.438278	7.133455	7.491170	7.228968	7.231466	7.508608	7.271126	6.926854	7.024506	6.999772	6.872267	7.337234	7.457589	7.439137	7.460981
8664	9.964656	10.404190	10.683526	10.966340	10.200278	9.839464	9.728906	10.563464	9.719350	10.319703	10.465116	10.129459	10.302157	9.777053	9.973431	10.743880	10.554850	10.047084	10.496673	10.881557	10.529912	10.011584	10.427953	10.615435	10.252106	9.793121	9.693496	10.368323	10.340566	10.584960	9.630443	9.734597	10.150665	10.373475	10.059625	10.224155	10.546690	10.241633	10.222588	10.237713	10.088921	9.954357	10.743577	9.795737	10.236356	9.911771	10.848466	10.695515	10.491615
11315	11.72352	11.82336	11.60232	12.08680	11.70518	10.98427	10.74814	11.00618	11.53572	12.26990	12.36412	10.63122	11.11016	12.08651	11.66692	12.44881	11.48323	11.45660	12.03963	11.36347	12.02673	11.77447	11.91964	11.58562	10.93059	11.40363	11.68171	11.64459	11.25978	12.13812	11.37691	11.90470	11.62018	11.77941	11.94375	11.74427	11.61837	11.57905	11.16251	11.94402	11.63019	10.66471	12.09779	12.03070	12.01923	11.61580	10.89647	12.03277	12.18471
6727	11.61471	11.92583	12.13214	11.83521	11.87056	11.76427	11.03330	11.75539	11.53976	12.56806	12.76604	11.77126	11.85144	11.87280	12.16980	11.75828	12.22418	11.82202	12.34233	11.55498	11.79099	12.04772	11.83347	12.27807	12.08957	11.89395	11.54502	12.09176	12.01345	11.74895	11.37626	11.63885	11.87719	12.03560	12.39673	12.05137	11.24988	12.13283	11.65365	11.41546	11.39594	12.35045	11.79663	12.37584	11.17748	11.94552	12.55824	12.20440	12.33252
2665	8.908422	9.441605	9.655237	9.740173	9.640073	8.985249	8.730521	9.657930	8.501586	9.364354	9.825254	9.552763	9.649775	9.622522	9.157451	8.841456	9.342904	9.582006	9.534555	9.161279	9.034898	9.248229	9.481210	8.996759	8.698626	8.730269	9.221550	9.594819	9.608220	8.951143	9.024207	9.047263	9.705238	9.584653	9.693749	9.714498	9.871577	9.615948	9.468449	9.873507	9.100497	8.683446	9.811033	9.505748	8.972963	9.354664	9.254434	9.784768	9.870735
6135	10.724330	10.807128	11.059523	10.674595	10.681777	9.850779	9.977936	10.719455	10.095976	11.405496	10.973344	10.186878	10.852583	10.895060	10.191888	10.985530	10.970978	10.381835	11.139071	10.638204	10.753646	10.277060	11.013562	10.522099	10.698995	10.095841	10.431892	10.872451	10.830417	10.543461	10.447891	10.409323	10.748311	10.932039	10.306242	11.045358	10.221828	10.781525	10.769591	10.521001	10.577598	9.742028	10.460479	10.708169	10.345040	11.176631	11.306960	11.025963	10.963551
377	8.678623	8.254507	7.724076	8.729230	8.408952	8.374925	8.228887	8.041259	8.633124	8.146645	8.838414	8.275692	8.985231	8.356060	8.080765	7.946972	8.345123	8.712491	8.213377	8.269944	8.443995	9.144163	8.387242	8.866991	8.310473	8.538145	7.938957	7.863262	7.818187	8.664438	7.962215	7.906339	8.186098	8.653161	8.784928	8.296752	8.779618	7.811920	8.417768	8.238239	8.132486	9.081253	7.932397	8.326014	8.881560	8.121431	8.119472	8.650113	8.347149
6144	12.08540	11.99656	12.19527	11.79387	11.84807	11.97339	12.41046	11.69035	11.86352	13.15713	12.14100	12.09278	11.53175	12.42464	11.79288	11.88305	12.30768	11.55735	12.47489	11.98596	12.42121	11.77913	12.49154	12.23959	12.24118	11.93169	11.79809	12.27783	12.34429	11.96583	11.87914	12.01373	12.23606	12.29692	11.11261	12.41186	11.74356	12.09468	12.00090	12.17335	11.79311	11.58769	11.06732	12.42472	11.82267	12.77436	12.66206	12.47716	12.52992
6152	12.48937	12.35385	12.92201	12.60165	12.73338	12.46141	12.36645	12.24264	12.84345	13.43726	12.77842	11.64807	12.29371	12.65593	12.17332	11.71168	12.55547	12.25343	12.66769	12.70515	12.56176	11.79474	12.72136	12.85021	12.43900	12.06623	12.85438	12.62476	12.59604	12.08961	12.30549	12.43519	12.60792	12.70563	12.58041	12.80564	13.00095	12.20914	12.09661	12.59369	12.16940	11.74991	12.60311	12.38793	12.66839	13.16081	12.52309	12.81823	12.82815
3183	8.279283	8.369765	9.153070	8.588208	8.297581	8.026712	7.921925	8.694429	8.227805	8.862636	8.975187	8.834879	8.467956	8.915246	8.379711	8.423307	8.551849	8.692208	8.652186	9.114864	8.405724	8.403036	8.384967	8.558230	8.026084	8.278634	8.800454	8.488008	8.489892	8.628341	8.231717	8.015535	8.746728	8.150501	9.116968	8.526155	8.891774	8.279255	8.755157	8.652605	8.423664	8.378770	8.741993	8.999863	8.494439	8.683679	7.763679	9.000488	8.977341
4735	8.209781	8.587389	8.116412	7.917359	7.690587	7.644102	7.361349	8.407688	8.187759	7.811260	8.404826	7.922212	7.649267	8.033608	7.961345	7.382096	7.913508	8.444327	7.520540	8.424645	7.600130	7.982757	7.795609	7.539093	7.387933	7.749519	8.361727	8.025095	7.594848	8.230707	8.103712	7.971372	7.640681	8.084041	8.323551	7.660364	7.971399	8.258884	8.220683	7.946986	8.266887	7.399142	8.093855	8.540479	8.120351	7.906613	7.352543	8.133034	8.275850
3178	8.062338	9.118108	9.643323	9.754409	9.368855	9.024277	8.915022	9.752257	9.024385	9.187944	9.182258	9.489334	9.359955	9.518087	9.060088	9.199036	9.279473	9.726213	8.474342	9.072463	9.236065	8.877091	8.873688	8.737483	9.542748	9.339313	9.546945	9.470328	9.371146	9.567287	9.490242	9.165401	9.597429	8.740279	8.920116	9.270542	8.723630	9.580286	9.825132	9.821735	9.296703	8.717279	9.297845	8.801313	9.652287	9.511729	8.761153	9.790822	9.758578
6233	8.277952	8.487371	8.628371	8.567095	8.892126	8.092385	8.263507	8.277591	8.551014	8.972268	8.491839	8.751475	8.593716	8.520910	7.768216	8.102120	8.577423	8.582573	8.651256	8.422705	8.600007	8.027105	8.406328	8.305904	8.077828	8.047541	8.237448	8.650352	8.693886	8.240104	8.140290	8.314885	8.439339	8.427358	8.674472	8.574626	8.854514	8.201524	8.383688	8.416004	8.466376	7.889456	8.128298	8.613450	8.379641	8.900408	8.816952	8.711237	8.777211
6207	12.93659	12.81288	12.22361	13.03801	13.23440	12.86379	13.02135	11.93398	12.74125	13.47911	12.78098	12.34278	12.58612	13.22122	12.14465	12.46498	12.98429	12.46078	12.91959	12.36695	12.88377	12.42110	13.05684	13.06829	12.97221	12.58706	12.42009	12.96912	12.98474	11.75019	12.70731	12.69958	12.84862	13.00116	12.78996	13.13625	12.83967	12.83581	12.61690	12.50819	12.62115	12.09139	12.74628	12.61675	12.20146	13.51678	13.51742	13.24989	13.33796
2197	12.03490	11.90093	12.18257	12.35590	12.28701	11.49972	11.29015	11.64816	11.66694	12.47009	12.67099	11.33243	11.59762	12.39619	12.26071	12.35070	12.23694	11.77376	12.07192	11.49146	12.32628	12.14796	12.37692	12.30687	11.82378	11.80218	11.21731	11.96342	11.93665	12.59943	11.37124	11.78643	12.15558	12.28997	12.44397	12.42179	12.14236	11.85017	11.87818	11.02417	12.05658	11.90398	12.34544	11.92807	12.58979	11.88468	12.29612	12.22706	12.11131
23435	6.523915	7.311512	7.204307	7.307648	6.990544	6.948706	6.927354	7.355128	7.081741	6.867241	7.422201	7.175717	7.291555	7.450704	7.493555	7.845172	7.098627	7.395200	6.786329	6.978632	7.343467	7.056538	6.977796	7.124802	7.312086	7.017413	7.494706	7.508370	7.454690	7.650588	7.223246	7.038120	7.558998	6.796401	7.338025	6.995630	6.803516	7.222000	7.342026	7.310747	7.196864	7.010988	7.756538	7.457115	6.969218	7.091454	6.875915	7.221728	7.515851
1072	11.29835	10.98653	11.10313	11.37281	11.15768	11.21706	11.08158	11.27928	11.46039	10.23479	11.17611	10.84557	10.72630	11.37603	11.28119	11.61913	10.82054	11.36637	10.57578	10.94409	11.10807	11.67510	11.13129	11.53517	10.82789	11.33878	11.22203	10.64463	10.81077	11.97720	10.87234	11.14482	11.14629	11.24474	11.84058	10.82560	11.27711	10.78229	11.14914	10.89996	11.32605	11.26225	11.19310	11.10428	11.86364	10.94235	10.56759	11.18489	11.11542
6141	7.953967	7.650359	8.338092	8.048963	8.027807	7.651204	7.920147	7.844254	7.792543	8.288313	7.725799	7.359455	7.897386	7.765069	7.804833	7.817381	8.142752	7.508298	8.074289	7.639731	7.904542	7.739026	8.140238	8.027771	8.141902	7.696985	7.550796	7.984781	8.000422	7.954251	7.828261	7.633449	7.874137	8.124767	7.785161	8.044536	7.829646	7.854327	7.667486	7.962856	7.329096	8.109634	7.673329	7.923403	7.723318	8.106933	8.082122	8.154011	8.014517
8665	6.762173	7.038012	6.474458	6.994868	6.706518	6.401977	6.648461	6.334720	6.592615	6.941303	6.798270	6.603410	6.552962	6.748487	6.592541	6.922726	6.785597	6.698429	6.864419	6.400083	6.898191	6.543178	7.041508	7.087258	6.570563	6.299134	6.554397	6.801712	7.004000	6.493959	6.567907	6.391259	6.590764	6.763439	6.765508	6.911064	6.808459	6.659694	6.408361	6.615523	6.833479	6.387570	6.957722	6.652882	6.387640	6.778692	6.954943	7.069868	6.923391
6193	11.50236	10.94991	12.14196	11.48511	11.32908	10.73467	10.64096	10.72088	10.48505	11.83220	11.48046	10.75517	11.11462	11.83310	11.56491	11.45567	11.74524	10.75991	11.61153	10.85089	11.35382	10.98220	11.77877	11.65462	11.43535	10.73140	11.03479	11.51282	11.48572	10.93048	10.99372	10.58928	11.50411	11.73265	11.44016	11.73551	11.03380	11.39928	10.88110	10.25029	10.72939	11.49797	11.34702	11.55735	11.03753	11.77062	11.68642	11.51988	11.43189
6155	13.17834	12.56818	13.45018	13.52316	13.46762	12.81618	12.75750	12.67349	12.97465	13.79160	12.91099	13.01219	13.00129	13.53916	12.47636	13.22078	13.14949	12.57622	12.99395	12.78947	13.36422	13.19168	13.23731	13.18016	13.20650	13.05841	12.82383	13.17767	13.10109	13.01738	13.12766	13.31445	13.06407	13.26180	12.92589	13.33719	13.31517	12.89935	13.14186	13.38405	13.11597	12.18292	13.21323	13.07500	13.25472	13.01492	13.42390	13.36075	13.42168
6164	12.01099	12.18979	12.70066	12.20189	11.99650	12.21664	12.35156	11.97942	12.14225	13.13896	12.98805	12.35879	11.87408	12.52759	11.96228	12.22028	12.58728	11.82397	12.48691	12.40345	12.43682	11.84597	12.55978	12.17873	12.40232	12.15714	11.64199	12.52192	12.50580	12.25438	12.22980	12.20225	12.51771	12.52397	12.18761	12.83166	12.63733	12.27979	12.22662	12.30825	12.22849	11.99385	11.99046	12.54411	11.87294	12.78732	12.68194	12.59996	12.69050
4677	9.341500	10.495109	10.785722	11.130587	10.754020	9.987585	10.335456	10.920220	10.090908	11.139342	10.858747	11.492351	11.335981	11.288494	10.649070	10.614478	10.605426	10.875220	11.198572	10.808280	10.783731	9.795674	10.787561	10.247653	10.909213	10.535156	10.677793	11.266957	10.897372	10.973867	10.988321	10.739702	11.430625	10.497261	9.687568	10.751799	10.222826	10.849826	10.977900	11.371787	10.692831	10.965706	9.466653	10.350456	10.415876	11.167641	11.143185	11.153299	11.203666
56910	9.169481	10.656145	9.752403	10.668393	10.447831	10.055157	9.640836	9.964125	10.362458	10.175022	10.951050	10.096606	9.969315	10.626054	9.774791	10.441900	10.149108	10.448629	10.341051	10.263836	11.528270	9.939902	10.119306	9.960613	9.574034	10.167211	10.356589	10.267614	9.564159	10.279567	9.926914	10.547641	10.096625	9.529054	9.575078	10.213217	10.424202	10.280265	10.447333	10.012346	10.432044	10.124454	10.404489	9.998008	11.474992	9.396684	9.530464	10.551180	10.780684
6143	12.39960	12.47008	12.52601	12.86532	12.47529	11.79531	11.93467	12.11104	11.88725	12.68875	12.66878	11.51086	12.27015	12.50424	11.68071	11.86760	12.45251	11.99686	12.27620	12.23490	12.57266	12.24391	12.70661	12.45559	12.48085	11.86382	11.55791	12.20406	12.19095	12.02934	11.63406	12.21187	12.18629	12.71284	12.44720	12.69711	12.24317	12.23521	11.83592	11.97409	12.09927	11.53725	12.47964	12.16554	11.62381	13.21149	12.53228	12.42876	12.21392
5250	10.93927	11.69880	11.52205	11.86518	11.47826	11.00169	11.25398	11.52203	10.86229	12.21740	11.46710	11.52995	11.15461	10.99903	10.84327	10.76361	11.90429	11.28234	11.64671	10.48709	11.68648	11.50751	11.57122	11.38215	11.79164	11.12333	10.46543	11.56973	11.53108	11.17700	11.10367	11.53120	11.29132	11.53369	11.29260	11.36036	10.94782	11.28298	11.06018	11.24825	11.44529	10.68990	12.57441	10.96687	11.05404	11.25430	11.28197	11.77877	11.82160
6205	10.95974	10.67934	11.85478	11.15276	10.92279	11.08106	11.37145	10.42862	11.10281	11.13106	10.75113	10.54046	10.55408	11.06409	10.82923	10.88574	10.69138	10.55614	10.91416	10.62512	11.09582	10.92803	11.18284	11.01340	11.37617	11.51291	11.03813	11.28277	11.40900	11.04512	10.97899	10.88061	10.98678	10.67454	10.61299	10.86553	10.63376	10.84355	11.21044	11.29352	10.55252	11.38908	10.95522	10.45188	10.88502	11.29485	10.88603	11.37290	11.26178
6133	12.89952	12.97082	13.66868	13.20141	13.02079	13.05635	13.33044	12.88798	13.09862	14.04997	13.51569	12.49452	12.84359	13.46784	13.19508	13.24534	13.41056	12.66156	13.34070	13.39396	13.25466	12.80377	13.39894	13.24638	13.23085	13.17329	12.71769	13.28840	13.33850	12.54629	13.18533	13.11805	13.40487	13.47928	13.46519	13.61602	13.29840	12.97966	13.18262	12.45285	13.24491	12.85883	13.05284	13.43274	13.31482	13.41898	13.61786	13.54602	13.52032
1655	9.082047	9.181236	9.301548	9.288755	8.977734	9.844093	8.787241	9.479471	9.328634	9.100903	9.690315	8.913749	9.744970	9.981415	9.999506	9.520051	9.620272	9.763137	9.289189	9.014225	9.144617	9.073548	9.633424	9.160886	9.213109	9.145319	9.429383	9.347364	9.340543	9.138851	9.345684	9.522586	10.599022	9.133373	8.820793	9.794941	9.102650	9.982435	9.208883	9.514111	9.620617	9.285835	9.684696	10.122243	9.205167	8.552220	9.144602	9.996073	9.937454
6128	11.89553	11.96784	12.70540	12.73720	12.38586	11.72478	12.40471	11.88438	12.10661	13.03007	12.38424	12.67845	12.20024	12.27690	12.17568	11.46806	12.47003	12.03124	12.44546	11.94938	12.21553	11.87044	12.40374	12.23093	12.52626	11.93026	12.04281	12.35011	12.28131	12.79240	12.07707	12.05640	12.30829	12.36381	11.82766	12.50886	12.66812	12.33330	12.42392	11.39589	12.92151	11.71228	12.24818	12.09445	12.15318	12.56254	12.84478	12.56705	12.47790
23399	8.057516	8.611348	8.036253	8.587315	8.351458	7.930226	7.660940	8.365466	8.127573	8.025465	8.559604	7.844943	7.916698	7.838494	7.607589	7.910296	8.200373	7.953369	8.011763	7.762548	8.225458	8.145562	8.264839	7.921253	8.471278	8.224019	7.954023	8.053492	7.914962	8.658917	8.080257	8.525258	7.942805	8.476550	7.848602	7.682950	7.848002	8.055101	7.998521	7.875169	8.238341	8.010103	8.182088	8.422834	7.738151	7.624228	8.550810	8.114727	7.974426
4736	10.797703	10.831763	10.902371	10.967152	10.639903	9.995692	10.174583	10.276143	9.922203	11.254778	11.109989	10.111397	10.292736	10.687486	10.069683	10.259620	10.653084	10.074699	10.522797	10.456409	10.576060	10.289798	10.915969	10.656862	10.641606	10.166390	10.240192	10.723298	10.584201	10.328900	10.367202	10.108719	10.535613	10.952753	10.422178	10.823590	10.729429	10.713827	10.462403	9.941354	10.612501	9.990404	10.352867	10.616081	10.172389	11.239520	11.115657	10.761844	10.823018
11335	6.548721	7.345895	8.698329	8.315000	8.282939	8.022018	7.444222	8.487108	8.536459	8.112958	8.229022	8.743926	8.209054	8.117978	7.882931	8.311331	7.686139	8.571273	7.610314	8.283629	7.930359	8.324264	7.686967	8.804102	7.338778	8.174990	8.478847	7.708548	7.543639	9.057722	7.738462	8.249234	7.630622	7.913908	8.464324	7.723612	8.749764	7.670667	8.598041	8.146137	8.506601	7.702654	8.155338	9.010238	8.257219	7.731333	7.033866	8.561147	8.589203
6139	10.338668	10.487130	11.366755	10.884368	10.834261	10.572757	10.732225	10.631302	10.183562	11.186553	10.818209	11.376361	11.419098	11.332100	10.729377	10.436324	11.162897	10.749114	10.753237	10.855347	10.927957	10.470557	11.222152	10.772515	10.908473	10.627241	10.608560	11.058162	10.969888	10.590560	10.607910	10.457612	11.410911	11.129595	10.035724	11.335122	10.799145	10.947400	11.032570	11.208935	10.959307	10.217642	10.648875	10.416745	10.258077	11.523090	11.339875	11.194701	11.339131
5690	7.368178	6.700486	8.129932	7.370969	7.292526	7.602861	7.322153	7.280567	7.777738	7.850810	7.252511	7.477071	7.376480	7.378894	7.177619	7.572572	7.222627	7.543359	6.899801	7.372624	7.350791	7.932038	7.306035	7.868206	7.044313	7.597645	7.103959	6.980799	6.834805	7.848357	7.308778	7.716270	7.316161	7.516874	7.923624	7.222987	7.519781	7.420625	7.686585	7.778754	7.279715	7.376727	7.518997	7.903446	7.540473	7.357353	6.706562	7.552289	7.749884
10657	7.113607	7.967326	7.898260	7.784980	7.908309	7.447539	7.098123	7.961365	7.638118	7.531077	7.768612	8.059451	7.780519	7.634063	7.490250	7.528061	7.339184	7.933235	7.267678	7.797939	7.548444	7.797140	7.459154	7.885978	7.574993	7.586527	7.879691	7.615961	7.460294	8.287094	7.526086	7.717436	7.697792	7.390399	8.500090	7.450775	7.315698	7.518461	7.837147	7.971443	7.496965	7.230319	7.938580	7.942480	7.918302	7.499377	7.291058	8.031788	8.119333
51493	6.988389	6.949941	7.321672	7.772748	6.995740	7.132867	7.015260	7.040633	6.884213	7.118318	7.149905	7.047434	7.373898	6.671838	6.744240	7.040633	7.086565	6.922879	6.956642	7.432416	7.162983	7.181055	6.978223	7.140514	6.847762	7.521925	6.836886	6.888952	6.904348	7.065211	7.006679	6.634940	7.068524	6.997708	7.167537	7.302129	7.082002	6.845446	7.292418	7.351107	6.957174	6.898244	7.695691	7.086066	6.724286	7.014029	7.048269	7.412731	7.297896
2079	9.622654	9.215546	10.527490	10.356693	10.290152	9.470415	9.099594	9.989654	9.668342	10.181039	10.489299	10.703957	9.752249	10.495314	9.645300	10.394782	9.364298	10.022189	9.591090	9.575332	9.714102	9.994930	9.891176	10.320468	9.580851	10.425773	10.359443	9.530257	9.483235	10.400842	9.647351	9.938628	9.920849	9.903428	11.366670	10.019181	11.116314	9.808810	10.093114	10.545617	10.031078	9.745458	10.809916	9.752888	10.529942	9.137657	9.318114	10.253192	10.509557
8683	8.668927	8.442205	9.439330	9.932919	9.317278	8.516595	8.694329	9.123725	8.941926	9.713283	9.427148	10.041129	9.671672	9.234668	8.863454	8.650502	8.893294	8.911947	8.849260	8.945437	8.763825	9.040798	8.976885	9.353681	8.650646	8.600725	9.283443	9.093823	9.299370	9.540654	8.618587	8.841447	9.284995	9.488190	10.196376	9.352068	9.996112	9.339900	9.641390	8.859432	9.656354	8.913145	10.033289	9.058048	9.342615	8.972195	8.496927	9.576983	9.640756
23	8.116159	8.439581	8.218497	8.352225	8.349157	7.925516	8.326464	8.343862	8.365570	7.853667	8.357735	8.466858	8.177269	8.094361	8.435910	8.125133	8.056164	8.345911	7.672003	8.627791	8.020578	7.975294	8.142197	8.501229	7.836342	8.152804	8.421344	7.761751	7.647535	9.010235	7.799287	8.366271	8.712018	8.146512	8.962923	7.941333	9.265976	7.908249	8.425627	8.678566	8.252597	8.202621	8.389787	9.001082	8.125017	7.925128	7.376207	8.553261	7.898284
1603	9.703715	9.472547	10.147920	10.231903	9.759282	9.139379	8.760943	9.338919	9.380148	9.906977	10.198078	9.609656	8.944187	9.712172	8.122446	9.663515	8.970244	8.699800	9.695496	9.708898	9.455353	9.839546	9.380549	9.550211	8.784974	9.505917	10.443356	9.707036	9.769615	9.556967	9.113608	9.040505	8.851831	9.615117	10.562526	9.586540	9.372396	9.709417	9.900352	9.219361	8.950898	9.997613	9.284532	10.282433	9.486848	9.300615	9.513943	9.680288	10.021781
7528	7.181933	7.297144	7.946097	7.117472	7.499315	7.030375	7.017392	7.602144	7.000007	7.324523	7.527367	7.927502	7.431139	7.866280	7.631029	7.669343	7.229897	7.339357	7.564832	7.959505	7.484924	7.474753	7.568192	7.724280	7.255077	7.204124	7.949547	7.506794	7.302523	7.720968	6.949845	7.124137	7.173386	7.161306	7.643367	7.195241	7.823905	7.414478	7.619904	7.264012	8.126798	7.621066	7.141127	7.169166	7.825390	7.252503	7.153592	7.550086	7.717586
10899	10.88047	10.92945	10.44202	11.46445	11.10609	10.57063	10.19929	10.37398	10.60269	11.42113	11.39506	10.64885	10.52154	11.17692	10.77029	10.64791	10.88097	10.70055	11.79263	11.03915	11.27113	11.15358	11.20286	10.77714	10.72933	10.75007	10.00237	10.49789	10.51937	10.13366	10.60240	10.80389	10.97469	11.08165	10.64369	11.04926	11.02435	11.03613	10.47082	10.02048	11.12617	10.84544	11.28352	10.75458	10.57217	11.42679	10.51067	11.14017	11.17017
11143	6.876766	6.939081	6.567130	6.608269	6.803924	6.857678	7.074024	6.884592	6.652962	7.051021	6.823061	7.119606	6.484110	6.747399	6.608379	6.257529	7.202721	6.867979	7.316305	6.416275	6.943814	6.465900	6.729881	6.415015	6.946081	6.637655	6.560171	7.130335	6.894071	6.511946	6.530799	6.664388	6.353988	6.551188	6.918853	7.199895	6.730550	7.076269	6.874877	6.697072	6.837455	6.934761	6.583712	6.323425	6.833487	7.085039	6.966668	6.729009	6.812203
7705	5.616150	6.878498	7.330790	7.303097	6.968421	6.844858	6.907955	7.202189	7.401522	6.780725	7.693425	7.699723	6.951791	7.640239	7.297306	7.579303	6.976410	7.378904	7.462032	7.605693	6.627815	6.764092	7.213129	6.927644	6.128846	6.462416	7.023251	7.128968	6.887034	7.749112	6.447040	7.101859	7.428958	6.962597	7.786937	7.286173	7.668471	7.364559	7.776742	7.192466	6.881335	7.859353	6.588652	7.663892	7.217954	7.202668	6.394047	7.369542	7.651684
9092	6.389583	6.870819	6.371452	6.529868	6.264134	6.073190	5.828785	6.266569	6.074835	6.074745	6.801956	5.837869	5.932524	6.355852	6.277219	7.127417	6.306968	6.044306	6.392565	5.864567	6.196582	5.937249	6.172579	6.288083	6.278556	6.086700	6.337711	6.372347	6.305743	6.853543	6.357354	6.392074	6.497375	6.265393	6.805622	6.302738	6.529961	6.464287	6.178668	6.125172	6.962914	6.228637	5.973089	6.342156	6.721573	5.926875	6.220362	6.496606	6.005247
3608	8.109684	8.032794	8.408959	9.055618	8.269024	7.141559	6.684545	8.251352	7.079038	8.724078	8.761036	8.122682	8.464277	8.016546	7.634462	7.926808	7.733601	8.303003	7.831484	8.681962	7.909166	8.300408	8.342304	8.439331	6.934914	7.719652	7.911208	7.575376	7.522305	8.501419	7.228916	7.501069	8.803640	8.049689	9.274604	8.039272	8.907636	7.836085	7.920993	7.501396	8.535597	7.346184	9.335265	8.475684	8.061444	7.696133	7.230282	8.412286	8.590377
9552	8.367727	8.846109	7.576299	8.742234	8.380097	8.360376	7.764342	8.148696	8.091656	8.630188	8.644782	7.902930	7.715254	7.852591	8.620045	8.365431	9.075741	8.298800	8.630584	8.281791	8.417034	8.116234	8.544343	8.095423	8.272532	7.868996	7.894723	8.445507	8.179457	8.047554	8.064182	8.820848	8.173650	8.256816	7.673807	8.367631	8.394398	8.189653	7.849233	8.076764	8.612550	7.816268	8.524514	8.517987	7.636806	8.044810	8.779784	8.553916	8.578170
8882	7.488327	7.392905	7.133911	7.516170	7.096207	7.219955	7.350871	6.707789	7.715380	7.347640	7.781279	6.810322	7.141577	7.747158	7.236440	8.452130	6.906737	7.351130	6.931964	7.545253	7.307525	7.202286	7.733676	8.256274	7.097885	6.971128	7.247844	7.151994	7.048268	7.187386	7.361204	7.413246	8.295024	7.328614	7.550452	7.668003	7.850414	6.828378	7.876497	7.272512	7.306665	7.348764	6.830976	8.428690	7.406807	7.339896	7.105292	7.705622	7.890174
6881	7.127166	7.215796	6.384154	7.436851	7.043108	6.681088	6.721207	6.593209	6.737405	7.143836	7.291538	6.940774	6.886238	7.309746	6.905835	7.302327	6.874991	6.884541	6.662626	6.831804	6.855952	6.874333	7.113368	7.255562	6.975107	7.008263	6.691174	6.701700	6.773606	7.278780	6.835232	6.863769	7.209145	6.991908	7.058421	6.873879	7.250066	6.951402	6.740754	6.522011	7.247397	7.384809	6.931813	6.664201	6.864284	7.055427	7.137843	7.012326	7.194525
10438	6.085551	6.876614	7.376238	8.030306	7.914639	7.098779	6.822432	7.531059	7.281162	8.187505	7.878046	8.264628	7.650144	8.032203	7.393839	7.394690	7.470552	7.388385	7.634482	8.013847	8.363296	8.287177	7.632292	8.113518	6.936987	7.670625	6.885547	6.708708	7.173387	6.760667	7.151691	7.584978	7.662527	7.639274	8.016732	7.960840	8.135409	6.690992	6.827882	7.432420	7.644079	7.469394	7.551055	8.402997	7.466286	7.371922	6.425873	7.935976	8.103131
4841	8.537062	8.978087	8.918659	8.253518	7.981234	7.630259	7.967833	8.930618	7.712098	8.434612	8.722695	8.868503	8.753130	8.871011	8.471770	8.808934	8.372413	8.539627	8.248118	8.845606	7.756041	8.403602	8.585813	9.198976	7.729182	7.894930	8.734582	8.227649	8.293362	8.657629	7.918317	8.188941	8.384519	8.855785	9.546599	8.707623	9.123653	8.581802	8.672540	8.659277	8.925637	7.986224	8.968087	8.618478	8.510000	8.456145	7.768268	8.896400	8.837202
23020	6.179305	6.637093	6.335722	6.417562	6.177662	6.486082	5.765208	6.504117	6.216452	6.177857	6.610428	6.238436	6.337895	6.306777	6.072053	6.401706	6.256927	6.639174	6.100044	6.414222	6.903629	6.235063	6.259683	6.174728	6.398344	6.591954	6.166238	6.102221	6.234202	6.692493	6.227497	6.237751	6.205437	5.936613	6.225713	6.183868	6.270873	6.259019	6.315625	6.193797	6.363511	6.148089	6.336744	6.315589	6.880594	5.999555	6.193109	6.677257	6.606242
387	8.482054	8.623116	7.904751	8.311355	7.999543	8.205003	7.718422	8.315848	7.845763	8.587146	8.526441	8.143499	8.237430	8.005782	8.124852	7.633540	8.518672	8.322275	8.397025	8.141568	7.907982	8.274382	8.447482	8.234581	7.820078	7.725339	8.125213	7.980838	8.466473	7.726894	7.926972	7.868825	8.127570	8.644099	8.022921	8.296241	8.122656	8.166689	8.016463	8.212858	8.167504	7.530604	8.215250	8.598794	8.503505	7.881815	8.245663	8.383136	8.354137
10921	7.702384	7.874491	8.534675	8.572240	8.356299	7.999569	7.997621	8.290311	8.261535	8.104037	8.340348	8.702635	8.290010	7.879248	8.048143	8.309460	7.878972	8.141698	7.845476	8.517296	8.086077	8.508019	8.267536	8.612600	7.799939	8.081979	8.587608	7.771014	7.584034	8.624586	7.830721	8.164728	8.381738	8.133690	8.758694	8.100343	9.047857	7.802927	8.257791	8.090982	8.502792	7.794235	8.833323	8.122967	8.591500	7.940424	7.697832	8.494403	8.382245
6229	9.385630	9.961235	10.085455	9.967974	9.747363	9.641124	9.702361	9.849461	9.631020	10.444907	10.217038	9.750437	10.206809	10.134675	9.257158	9.535068	10.090245	10.184074	9.054060	10.079359	9.720317	9.643726	9.548555	9.728093	9.716552	9.560121	9.974333	10.197265	10.151690	10.346627	9.122723	9.917708	9.844684	9.416957	9.347093	9.898895	10.508740	9.783680	10.254326	10.294233	9.505222	9.450906	9.933253	9.684978	9.201549	10.268856	10.429172	10.072300	10.144960
6156	12.66078	12.66707	13.58211	13.03949	13.10826	12.39474	12.55792	12.23908	12.79859	13.32931	12.97588	12.21673	12.27384	12.91811	12.54177	12.41671	12.89705	12.50127	12.99623	12.85352	13.04912	12.79207	12.90824	12.96731	12.55103	12.33245	12.63189	12.67027	12.67787	12.91692	12.05722	12.74361	12.71174	12.84729	12.80698	12.90302	13.07803	12.56862	12.68251	11.99779	12.85861	12.42202	13.11326	12.29546	13.21823	13.15313	12.80738	12.91796	13.02406
4869	10.51387	10.66855	12.28809	11.89990	11.53819	11.18326	11.13285	11.80744	11.52272	11.27353	11.30710	11.16441	11.27083	11.57393	10.53905	11.55833	11.12431	11.33373	11.30886	11.47263	11.14638	11.05661	11.12371	11.90913	10.87976	11.45491	11.34472	11.46630	11.29031	11.88740	11.14613	10.54294	11.76485	11.14225	11.24880	11.31249	12.69704	10.87116	11.37763	12.02011	11.08543	11.00987	11.80776	11.40200	10.55117	11.73797	10.98919	11.73501	11.78639
3326	7.989286	8.702249	8.784149	8.536281	8.143857	7.946631	7.790915	8.672835	7.866211	7.769243	7.957958	7.981829	8.212081	8.256788	8.820814	7.432898	8.348768	8.534427	8.523372	8.557843	7.687858	8.275680	8.363775	8.722383	7.469313	7.705790	8.308367	7.705983	7.626936	8.464306	7.648742	8.012936	8.212832	8.179661	8.848665	8.259052	9.183538	8.011405	7.943954	8.287789	7.980229	8.082568	8.295234	8.958796	7.645109	8.661576	7.410107	8.523825	8.285892
375	6.990288	7.272029	6.949981	6.583908	7.011314	6.666338	6.463934	7.140780	6.631019	6.764604	6.939574	7.012323	6.941264	7.110056	6.966579	6.667217	6.942003	7.033680	6.926090	7.072665	6.723921	7.150505	6.960646	6.922524	6.577189	6.585232	6.640123	6.580943	6.679263	6.904481	6.818384	6.838214	6.688797	6.896592	6.973989	6.796921	7.225887	6.954377	6.775720	6.781971	6.810609	7.317397	6.852116	6.726934	6.564409	7.145380	6.746174	7.128023	7.037711
3550	7.878833	9.197089	8.550566	8.457722	7.961673	8.364352	8.066030	8.414110	8.224132	8.467504	9.126547	7.685236	8.188492	7.869816	8.279525	8.583993	8.581277	8.621129	8.478789	7.723531	8.556369	8.654448	8.510945	8.449587	8.512311	8.259809	8.764906	8.760536	8.910066	7.961180	8.049705	7.841878	8.093125	8.382143	7.729633	8.371803	8.156339	8.633870	8.089788	8.284456	8.040613	8.577546	8.104782	8.602370	7.517895	8.721595	8.885317	8.658536	8.782567
8724	10.400599	10.609892	10.457863	10.298905	10.104823	9.858509	9.452095	10.367105	9.803082	11.145654	11.008613	9.991586	9.505685	10.178283	10.073097	9.369015	10.610800	10.093747	10.671459	9.624786	10.190960	10.172405	10.635031	10.050151	10.427051	10.027429	9.816173	10.552754	10.588992	8.731576	10.173729	9.863007	9.963428	10.527667	10.438779	10.681440	10.180620	10.340523	9.754292	9.453885	10.435562	10.242776	10.017115	10.764141	9.995967	9.672532	10.706540	10.580720	10.662670
821	8.653388	8.906043	9.100577	8.280210	8.030701	8.459053	7.804978	9.039837	8.523039	8.328754	8.890601	8.455151	8.727531	9.107412	8.367121	7.848534	8.039179	8.979115	8.837334	8.362944	7.867713	8.379145	8.617422	8.636940	7.675100	8.315827	8.729096	8.470270	8.288966	8.936790	8.435114	8.412173	8.389149	8.941815	8.348575	8.774644	9.320855	8.952487	8.546053	8.921324	8.419849	8.839870	8.040127	8.906552	7.829263	9.082109	8.116940	8.755974	8.986696
9733	6.062397	6.716784	6.622482	6.219038	6.185635	6.170146	5.749447	6.493304	6.192627	6.612800	6.194764	6.941769	6.233508	6.423810	6.395430	6.662033	6.103977	6.660019	6.340622	6.097787	6.478302	6.239071	6.252877	6.360022	6.015269	6.126818	6.572204	6.442577	6.259630	6.951764	6.244301	6.157076	6.573831	6.097419	6.746972	6.397593	6.810600	6.194923	6.297253	6.549299	6.296217	6.103958	6.994244	6.467507	6.473271	6.253758	5.816909	6.648287	6.641690
27013	6.787470	7.403235	6.916002	6.902242	6.554539	6.864808	6.508086	7.044229	7.004715	7.156186	7.247512	6.572585	7.065555	6.467378	6.397907	6.836040	7.288026	6.932059	7.196507	6.856682	6.978821	6.554433	6.958978	6.627002	7.525568	6.791783	6.432366	7.029610	7.292996	6.751076	6.642453	6.759980	6.570681	7.267904	6.712289	6.688191	6.762199	6.804613	6.555274	6.723770	6.803169	6.521821	6.892810	6.661739	6.794403	6.810828	7.607270	6.921782	6.693861
10285	7.176411	7.797667	8.115306	8.450640	8.041239	7.260820	7.203860	8.035132	7.741153	7.771067	8.580000	8.412205	8.069526	8.896230	7.353137	7.497387	7.736662	8.065820	7.904790	7.943567	7.637088	8.143622	8.042634	8.398750	7.297195	7.553977	7.994056	7.673663	7.578288	7.698737	7.526027	7.520947	8.648722	7.756671	9.041465	8.185745	8.818886	7.324255	7.622081	8.515732	8.019597	7.837962	7.892458	8.540500	7.524299	8.075749	6.737995	8.330719	8.501245
4670	5.952513	6.255224	6.605280	6.152643	6.049400	5.978625	5.780323	6.401514	6.079179	6.031662	6.589014	6.205271	6.353712	6.083765	6.127140	6.168500	5.975100	6.301195	5.821009	6.234405	6.004119	6.108573	6.032118	6.043675	6.073261	6.161433	6.197271	6.071489	6.037948	6.484901	6.327564	6.104114	6.377941	6.133655	6.152250	6.126519	6.257500	6.226725	6.738069	6.186394	6.379820	5.922342	6.461960	6.350246	5.905712	6.130017	6.038522	6.518197	6.451464
3184	5.971245	6.484986	6.810269	6.424642	6.298484	6.572495	6.235580	6.749899	6.354364	6.401638	6.808015	7.008270	6.544513	6.816239	6.301718	6.576505	6.523743	6.578358	6.350927	6.274893	6.370425	6.267951	6.327585	6.423729	6.612255	6.351389	6.926516	6.634601	6.693405	7.162310	6.444851	6.343526	6.694710	6.290006	6.522396	6.334777	6.754968	6.508884	6.499857	6.924085	6.608344	6.457722	6.513654	6.912784	6.417326	5.996344	6.371489	6.614161	6.609592
9045	10.349531	10.091335	10.251215	10.586885	10.226673	9.873834	9.804403	9.531217	9.591788	11.095007	10.178362	9.614045	10.052665	10.318025	9.977630	10.186246	10.177649	9.491074	10.771061	9.971382	10.435581	9.627947	10.683779	10.022716	10.386399	9.425461	10.179643	10.883704	10.808046	9.471576	10.186087	9.603044	10.308698	10.370905	9.217617	10.476641	9.926511	10.122388	10.257943	9.771112	10.137769	9.387663	9.843169	9.719397	10.096395	10.821599	11.005872	10.416627	10.328543
2987	7.050997	6.602554	6.973107	6.431413	6.705096	7.166011	6.776687	6.744564	6.821324	7.316318	7.219872	6.732340	6.589531	6.998128	6.798991	6.864907	7.013318	6.652455	6.984227	6.639999	6.917932	7.185293	7.317137	7.222065	7.013772	6.788965	6.274606	6.950253	7.289389	6.619450	6.657168	6.408257	6.875408	7.042346	6.841780	6.851726	7.142857	6.547760	6.813123	6.632285	6.721887	6.839136	6.830850	6.945129	6.488830	7.055904	7.314575	6.653356	6.625081
79036	6.199574	6.268289	6.086636	6.415997	6.173292	6.038249	6.231063	6.004791	6.109767	6.064635	5.929275	6.018407	6.246629	5.876403	6.040931	6.134735	6.046918	6.055427	5.887849	6.335116	6.152991	6.169019	6.232778	6.192878	6.064825	6.239138	6.035611	5.861389	6.010470	6.308611	5.964379	6.076908	6.015071	6.245178	6.159760	6.014201	6.265740	6.032178	6.019894	6.070283	6.071827	6.067232	6.013159	6.037371	6.127166	6.051894	6.431107	6.141001	6.133254
4946	10.207618	10.571277	10.521000	9.913300	10.177679	9.945087	9.931898	10.730067	10.328752	10.808651	10.319256	10.228341	9.840432	10.335433	10.746927	10.272513	10.341370	10.785044	10.427224	10.662230	10.293302	10.735073	10.485420	10.667759	9.781430	10.224826	10.458290	9.760919	10.125669	10.068577	9.933629	10.326410	9.846940	10.481449	10.709872	10.272166	10.871180	10.122517	9.968434	10.580085	10.727180	10.247668	10.239256	10.757566	10.137141	10.274414	9.371242	10.519428	10.487602
533	8.283607	7.606551	8.321395	8.744003	8.331858	8.281994	7.735101	7.859226	8.190088	8.538607	8.998793	7.654755	8.366538	8.284043	8.313055	8.801480	7.812256	8.261767	8.276172	8.672509	8.143553	8.746070	8.377810	8.865312	7.635760	8.440134	7.952565	7.552997	7.761250	8.529834	7.736865	8.141796	8.486064	8.460161	8.751769	8.330919	9.492756	7.758285	8.223617	7.677819	8.284124	8.488188	8.633035	8.874786	8.289070	8.480386	7.328930	8.566948	8.552263
3735	9.741784	10.217252	10.588925	11.393494	11.046303	10.071124	10.447677	10.535386	9.930119	10.648547	10.376615	10.296169	10.219916	10.437058	10.011210	11.267593	10.122110	10.354510	10.195245	10.889841	10.587644	10.397362	10.352900	11.171533	9.958793	10.122488	11.011134	10.402021	10.084835	11.406234	10.130020	10.522168	10.500237	10.004131	10.360019	10.180070	11.312950	9.819601	10.763487	10.698368	9.783879	10.252949	10.572418	11.036193	10.638351	10.558923	10.055633	10.956157	11.067908
6194	10.530305	10.445217	10.247065	10.404252	10.367638	10.458388	10.313827	10.641402	10.190783	11.012546	10.510472	10.074949	10.585183	11.067724	10.091413	9.607807	10.700289	10.059629	10.714136	10.181570	10.219259	9.832095	10.663564	10.995109	10.546665	9.924325	10.180866	10.485304	10.478291	10.627138	10.369754	10.267652	10.487981	10.722437	10.027981	10.807412	10.382173	10.494858	10.431729	10.005447	10.591734	10.170836	10.074579	10.133765	10.195393	11.010297	11.064565	10.830057	10.922286
6201	11.24590	11.13659	12.16271	11.68622	11.51062	10.86839	11.05385	11.41806	11.30754	12.45835	12.11681	12.30681	11.87311	11.70330	11.18680	11.29786	11.83175	11.15748	11.80068	11.83499	11.77294	11.43009	11.69281	11.78897	11.45531	11.35143	11.07340	11.66876	11.59698	11.64504	11.17834	11.24900	11.69905	11.75101	11.62464	11.84478	12.43823	11.40287	11.54027	11.48379	11.90552	10.61377	11.71677	11.54718	11.21690	12.02154	12.01392	11.81029	11.97197
23326	5.555567	5.543042	5.447832	5.403665	5.590410	5.730219	5.467369	5.589040	5.784432	5.392008	5.520503	5.668692	5.575356	5.353029	5.692453	5.776943	5.424841	5.522665	5.525453	5.748490	5.449287	5.685187	5.540240	5.669831	5.392463	5.378019	5.581813	5.511375	5.371407	5.878284	5.618310	5.599113	5.354837	5.606724	5.783707	5.515499	5.624578	5.591835	5.705102	5.639881	5.683796	5.493133	5.738631	5.567797	5.454128	5.530792	5.437236	5.594095	5.539454
10944	6.840746	7.582142	6.827034	7.755379	7.403455	7.496655	7.023758	7.042181	7.163153	7.836332	8.067987	7.820102	7.355014	8.186051	7.669561	7.235865	7.634674	7.652399	7.783175	7.159527	7.265697	7.102493	7.490807	7.718316	7.389890	7.488732	7.122442	7.552270	7.497217	6.979995	7.084417	7.303762	7.399828	7.645183	7.568893	7.638634	7.819698	7.509072	7.221920	7.621993	7.476538	7.190724	7.764719	8.002960	6.609660	7.529976	7.451001	7.848106	7.918155
6923	8.535299	8.457271	9.340671	8.868732	8.523419	8.555206	8.609468	8.635107	8.716672	8.997713	8.718689	8.353154	8.709868	8.385437	8.639342	8.884739	8.699977	8.508946	8.611302	8.492735	8.957515	9.154248	8.741064	9.177800	8.654100	8.535490	8.885239	8.683843	8.628741	8.451214	8.319177	8.456297	8.534292	8.762881	9.004468	8.809837	9.094773	8.435361	8.435216	8.754859	8.302394	9.238487	8.609734	8.740466	8.559923	8.505609	8.667355	8.755121	8.699651
1327	9.266920	9.297850	9.563883	10.498569	10.097738	9.306547	9.395952	9.342996	9.463934	10.047231	9.679679	9.262478	9.727301	9.283771	9.190437	10.059998	10.251942	9.230902	9.832939	9.233209	9.913731	9.839362	9.800757	9.739333	10.097695	9.235340	9.386571	9.687109	9.608677	9.433597	9.329983	9.727561	9.447093	9.695104	9.340742	9.645624	10.071571	9.444050	8.867399	9.319147	9.461546	9.920879	9.468752	9.045002	9.406577	10.211598	9.880896	10.129436	10.019829
10959	7.845116	7.731432	7.965637	7.661190	7.480360	7.129096	6.968512	7.831294	7.247947	8.073901	8.144200	8.093806	7.990653	8.511619	7.852340	6.590524	7.518391	7.847919	8.159109	7.282981	6.704003	7.525001	7.686416	7.769424	6.957150	6.995669	7.617877	7.564634	7.530397	7.775285	7.437864	7.598295	7.868946	8.141668	8.547233	8.151026	8.597937	8.201506	8.047286	7.673701	7.376492	7.739756	7.635319	7.765457	7.721254	8.009668	7.507534	8.074010	8.164388
6136	12.78856	12.65108	12.85597	13.15215	13.06755	12.19010	12.36575	11.90086	12.36467	12.93437	12.98425	12.36561	12.34471	12.68041	11.82513	12.96974	12.82287	12.17033	12.50613	11.88906	12.88443	12.24718	13.08956	12.90772	12.71434	12.03818	12.50863	12.76020	12.67001	12.57340	12.45410	12.43942	12.58579	12.87704	12.55233	13.02035	13.50363	12.37890	12.34410	12.19148	12.73976	11.56091	13.18547	12.36620	12.52364	13.22089	12.83831	12.97941	12.91259
6124	11.86191	12.54193	12.86085	12.52363	12.04330	10.94650	11.77156	11.81889	11.80850	12.59340	12.21404	11.91928	12.11027	12.18966	11.79330	11.92368	12.54643	11.83816	12.43610	11.55937	12.28558	11.52356	12.40591	12.51929	12.41541	11.23745	11.87205	12.46675	12.25150	11.85252	11.87686	11.48432	12.22751	12.44586	11.86415	12.44337	11.75399	12.32527	11.96441	12.15130	12.01860	11.71814	12.37134	11.73263	11.09115	12.61822	12.70892	12.39525	12.66089
2339	6.856394	7.811674	7.473223	7.689535	7.435458	7.221839	7.632470	7.467488	7.216746	8.303428	8.390933	7.548038	7.675965	7.506690	7.610792	7.056927	7.576533	7.061261	7.494960	8.075323	7.656588	7.427954	7.406750	7.149196	7.559443	6.935182	8.262461	8.047102	7.759260	7.236056	7.466246	7.644518	7.578695	7.583908	7.086194	8.003684	7.505006	7.774971	7.719528	7.319588	7.736117	7.657587	8.183837	7.551532	7.703924	6.721383	7.540397	8.000402	8.003787
6230	11.032646	11.417038	11.029886	11.239958	11.194156	10.505782	10.707028	10.242482	11.149684	12.302003	11.785775	10.771515	10.948268	11.532081	10.437305	10.881569	11.498600	10.978520	11.797216	11.086587	11.303230	10.492105	11.335026	11.265031	11.333356	10.655266	10.731937	11.244286	11.286970	10.356459	11.253964	11.018624	11.319324	11.373671	10.221925	11.500805	10.613545	11.181067	11.343019	10.623680	10.716788	10.459530	10.727343	11.643786	10.796274	11.659786	11.855347	11.442818	11.297716
6167	9.150529	8.741770	9.120286	9.606877	9.547652	8.639519	8.958168	8.583551	9.012867	9.777098	9.154782	8.959259	8.702455	9.085980	8.607050	9.320213	9.472274	8.589961	9.485328	9.181311	9.100975	8.859048	9.288684	8.762583	9.149519	8.209830	8.925344	9.537630	9.141525	9.075926	8.658081	8.639297	8.739367	8.860310	8.924267	9.446745	9.107328	8.972175	9.491603	8.831502	8.906362	8.709376	9.692253	8.870465	8.912430	9.159617	9.428275	9.332614	9.410367
3094	9.422386	9.980157	10.133403	10.252979	9.916124	10.062060	9.797508	9.765546	10.455227	11.211501	10.709495	9.675596	10.002910	9.865173	9.401166	9.729603	10.494113	9.958985	10.241374	9.686158	10.284224	10.406067	10.203099	9.908590	10.054484	10.175958	8.581332	10.190378	10.157593	9.578383	9.966529	9.753267	10.254622	10.233698	9.779159	10.477870	10.554369	9.631165	10.144113	9.900127	9.977918	9.313928	10.175125	10.350350	9.263427	10.498438	10.644393	10.362674	10.507576
1938	11.69032	12.11361	11.75916	11.64018	12.19802	10.89857	11.46929	11.68282	11.45141	11.42273	11.25779	11.86678	11.57213	12.17235	11.32575	11.45218	11.79393	11.14924	11.99751	11.25378	11.53284	11.08229	11.90413	11.63099	11.81976	10.84123	11.29765	11.84418	11.76577	11.84515	11.62835	11.99639	11.78463	11.92857	11.26981	11.79902	11.65572	12.05366	11.70629	11.54631	11.47294	10.71567	12.07714	11.18606	11.39151	12.17571	12.04247	11.75579	11.77635
6204	12.81907	12.47229	13.18833	13.08863	13.14613	12.57153	12.87169	12.45809	12.77253	13.52950	13.25504	12.50634	12.66236	12.91467	12.99762	12.38361	13.02063	12.36467	13.00591	12.75019	12.98746	12.76375	13.12971	13.21850	12.93025	12.63992	12.72352	12.94351	12.84092	12.73267	12.58524	12.68697	12.86159	13.04751	12.71760	13.11114	13.51790	12.53584	12.78492	12.74074	12.60778	12.31923	12.72393	13.12072	12.66087	13.46203	13.11553	12.93029	12.95840
8992	8.209227	8.163488	8.547598	8.387312	8.222927	8.681546	8.236771	8.207504	8.771540	8.398408	8.613373	7.785969	8.030421	7.789196	7.779328	8.462309	8.184295	8.816005	8.898939	8.490749	8.369731	8.641088	8.409060	8.586322	8.367955	8.817726	8.242178	8.357739	8.626595	7.523669	7.922419	7.678117	8.192842	8.091521	7.853853	7.999185	8.147604	7.887353	8.314782	8.531117	7.978466	8.851303	8.328061	8.295322	7.630905	8.426997	8.042013	8.611555	8.766578
3190	8.803825	9.681574	9.929403	9.730307	9.678430	9.482921	9.093826	10.193418	9.414841	9.892514	10.173997	10.002311	9.989247	9.916635	9.571351	9.402470	9.381698	10.043437	9.230763	9.449387	9.344384	9.613073	9.703456	9.888995	9.354937	9.661104	10.418203	9.486657	9.411160	10.354706	9.473842	9.811727	10.138860	9.554551	10.156352	9.484051	9.632136	9.603183	9.883866	10.455383	9.808179	9.331052	9.611008	10.076524	9.536270	9.600072	8.996690	9.998733	10.116461
51433	7.169881	7.735090	7.467638	7.733449	7.629087	7.192664	7.395521	7.924759	7.551929	7.690410	7.511885	7.842752	7.351602	7.191090	7.343589	7.039622	7.636544	7.946587	7.554046	6.977474	7.382880	7.700188	7.532428	7.495289	7.159080	7.324193	7.387126	7.196986	7.219385	7.547702	7.366255	7.438133	7.296384	7.522257	7.608281	7.397785	7.812673	7.710724	8.015746	6.951965	7.139419	7.415574	7.849780	7.771490	7.710833	7.559398	7.493856	7.438803	7.285400
6189	11.31792	10.89460	11.70638	11.23257	11.08228	11.32730	11.54083	10.83769	11.01190	12.00481	11.54337	11.34919	10.82563	11.60254	11.06205	10.97255	11.59639	10.76882	11.51860	11.45305	11.27293	10.99510	11.64316	11.53138	11.30418	11.16794	10.85465	11.36172	11.45772	11.04617	11.17101	11.00944	11.44202	11.52519	11.06312	11.72105	11.40720	11.05521	11.08011	11.33886	11.36271	10.89590	10.58788	11.48723	10.77940	11.92213	11.71667	11.47141	11.55349
3192	6.116155	6.393890	6.800513	6.209216	6.238487	6.041953	5.849237	6.505714	6.186716	6.222311	6.250880	6.552190	6.388616	6.614758	6.177255	6.521427	6.186455	6.283825	6.224802	6.143516	6.033267	6.240640	6.387665	5.995730	6.072641	6.056149	6.430125	6.409970	6.374154	6.652327	6.156216	6.231301	6.771958	6.157988	6.389981	6.445090	6.932627	6.467535	6.172316	6.606739	6.553355	6.103402	6.415802	6.222010	6.451983	6.205176	5.987551	6.507716	6.776047
8661	6.854544	8.012926	8.028914	7.614342	7.729657	7.544372	7.517446	8.056940	7.754722	7.301034	7.990548	7.950803	8.198571	8.148702	7.939561	7.631417	7.778734	8.180766	8.057842	7.663090	7.541794	7.099650	7.693990	7.859060	7.775184	7.276558	7.666671	8.275644	7.958880	7.322160	7.665643	7.746755	8.427948	7.626087	7.548183	7.812605	7.890900	7.957164	8.117093	8.014506	7.722216	7.510827	8.519752	7.614973	7.454414	7.626147	7.691606	8.231790	8.084330
7184	7.385878	7.610590	8.270570	7.255867	7.378371	7.839963	7.237868	8.111542	8.071466	7.712940	8.075785	8.888194	7.899674	8.609807	8.220649	7.440723	7.407059	8.736995	9.076364	8.621531	7.548891	7.992760	7.827844	8.125786	6.819899	8.326284	8.675917	7.423596	7.260524	7.879195	7.595533	7.640771	7.530364	7.355972	8.240557	7.395048	7.916561	8.033682	8.058559	7.938935	8.009385	8.257523	7.901663	8.695966	7.509229	7.588703	6.989811	8.521857	8.422881
4478	9.803102	9.967309	9.597864	9.252928	8.960655	9.294340	9.101408	10.331396	9.412334	8.411979	10.011879	10.660318	8.723130	9.766567	9.315332	9.940378	8.889769	9.972070	8.527525	9.487461	9.446276	10.362603	9.528740	10.331088	8.578713	9.399792	10.264268	8.468486	8.394364	10.279481	9.332345	9.832097	9.889615	9.560789	10.485256	9.129821	10.206173	9.063668	9.997915	9.973539	9.540836	9.086651	9.441521	10.624045	9.641489	9.759965	8.050195	10.164602	10.028553
81	7.860122	8.079711	7.686333	7.808951	7.752864	7.456630	7.934659	8.106000	8.623816	6.919899	8.142125	8.123527	8.445448	7.622545	7.848766	7.939816	8.024360	7.827645	7.891478	7.797385	8.183008	8.133698	8.119755	7.767315	8.741737	7.946294	8.108576	7.696957	8.082954	8.728583	7.608587	7.460366	8.022202	7.721114	8.322505	7.236331	7.316527	7.489727	7.467463	7.725546	7.535172	8.934254	8.004176	7.905690	7.819688	7.252501	7.901442	7.508239	7.317042
351	8.346250	8.502046	8.631396	7.677990	7.687172	8.218760	7.836259	8.276110	8.690109	6.956809	7.998198	8.347235	7.292382	8.489095	8.634435	9.119501	7.832068	8.100330	8.444632	8.469641	7.379786	8.363341	7.880262	8.356255	7.594964	8.064922	8.397210	7.382089	7.210899	8.945012	7.967241	8.769608	7.817385	8.480921	8.800902	7.922457	8.346118	8.430303	9.113578	8.213943	8.004252	8.263066	8.760108	8.730479	8.527699	8.065094	6.696399	8.522689	8.620033
5573	7.893385	8.313886	7.964971	7.395112	7.216641	7.901676	7.011860	8.219362	7.537477	8.118220	8.281644	8.325886	7.864211	8.215591	8.284186	6.812987	7.787999	8.276251	7.784229	7.948185	7.278881	7.781650	7.851371	7.493674	7.329652	7.446682	7.772990	7.774717	7.586494	7.364643	7.587609	8.644819	7.946495	8.477992	8.134673	7.989885	7.802034	8.453396	7.745013	8.311629	7.759386	7.487242	7.020651	8.502509	7.572694	8.280026	7.632351	8.263961	8.399310
1832	10.606604	10.232784	13.082437	12.639899	12.760766	12.880528	13.426520	13.221443	12.504921	12.248295	12.077870	13.074659	12.964167	12.595999	12.852291	11.822030	12.792404	12.751983	12.068979	12.334348	12.351237	11.087905	12.103236	12.376535	13.127890	12.915515	12.629462	13.288958	13.204333	12.514148	12.848845	10.781389	12.736003	11.740152	12.169108	12.813328	11.593021	12.975930	13.344177	12.591651	12.965822	12.072129	11.883670	12.958903	11.746886	12.048594	13.317037	12.977995	13.032602
5885	6.279383	7.205791	8.397560	7.741723	8.180783	6.757908	7.132693	7.905078	6.830942	7.941107	7.551842	7.987512	7.584530	8.194730	7.726770	7.711350	7.214091	7.867813	7.423920	8.272438	7.313156	7.652451	7.087606	8.004474	6.873506	7.211684	8.703647	7.427460	7.312813	8.340302	6.746967	7.492373	6.954204	7.366142	8.372868	7.409841	8.182480	7.132903	8.134736	7.474421	7.954610	6.823794	7.882531	7.632672	7.599872	8.232933	6.944088	8.054133	8.095798
9948	7.171704	7.312812	6.750920	6.626295	6.644834	6.715670	6.711189	7.327637	7.314993	6.681718	7.022675	6.960753	7.030233	6.920998	7.083046	6.717290	6.793329	7.102760	6.794369	6.919942	6.978563	7.223776	7.081253	7.046986	6.550491	6.992739	7.044784	6.435272	6.732094	6.633635	6.949915	6.829038	7.489573	6.998509	7.214462	7.004509	7.076305	6.816800	6.871514	7.053789	6.986500	7.095676	6.564851	7.313154	6.950802	6.653648	6.792412	7.213304	7.165205
4691	7.745659	8.459625	8.857408	8.227138	8.152435	8.030949	8.032872	8.521130	8.316599	8.141454	8.459288	7.801890	8.689772	8.845100	8.198913	9.025311	8.309519	8.511513	7.843333	8.425994	8.179731	7.957698	8.333003	8.274426	8.030636	8.060813	8.280839	8.150851	8.210042	8.680883	8.296458	7.831517	8.765886	8.073698	8.791599	8.576175	8.670736	8.405582	8.598713	8.647910	8.676602	7.510726	8.504736	8.680493	8.372860	8.361892	8.002603	8.692811	8.781184
163	7.077549	7.060235	6.602346	6.695804	6.739007	6.489939	5.648266	5.740977	6.968783	5.949616	6.871132	6.623555	6.474335	7.409794	6.830125	7.304233	6.398965	6.751256	6.788914	6.825827	6.277214	6.815331	6.611139	6.860812	5.819607	6.383011	6.636249	6.204999	6.080047	7.501093	6.266633	6.824572	6.332220	6.878654	7.999888	6.501086	7.575531	6.624640	6.242844	6.434613	6.334685	6.134753	7.027631	7.642197	6.949066	6.566281	6.046805	6.487846	6.955242
1173	8.324133	8.122888	8.664645	6.873912	7.178826	7.483972	7.359695	8.534966	8.089805	7.817659	8.347840	8.656311	8.093061	7.581938	8.261616	8.390898	7.770353	8.494984	7.862439	7.903493	8.301102	9.266591	8.118167	8.762592	7.535255	7.806967	8.950847	7.388219	7.519621	7.549590	7.173823	7.659001	7.388507	7.999462	9.015225	7.678826	8.229873	7.837966	7.725107	8.083505	7.678511	8.772257	7.952063	8.251995	8.630610	7.839255	6.641387	8.290238	8.306236
1213	6.054365	6.101793	6.373071	6.266087	6.069156	6.238664	6.053995	6.322440	6.259705	5.769622	6.338432	6.291019	6.069687	6.690715	6.134691	6.185299	5.888451	6.230804	6.097088	6.268093	6.009117	6.201259	6.054752	6.036621	5.904655	6.062821	6.444072	6.108794	6.262236	6.561449	6.377855	6.234309	6.233084	6.021428	6.334843	6.154859	6.258830	6.099555	6.576768	6.619339	6.028736	6.202181	5.810743	6.455632	6.247662	6.067210	6.208777	6.361645	6.675375
9761	7.691586	7.996146	7.565655	7.176331	7.190239	6.744896	6.882155	7.188964	7.093870	6.929053	7.806103	7.323355	6.993842	7.202700	7.073685	7.504334	6.700538	7.449133	7.798346	7.557793	7.101598	7.663921	7.192421	7.392685	6.701629	7.470065	7.667777	7.127224	6.618493	7.661461	7.176112	7.707615	6.758802	6.755155	7.262744	7.145691	7.680973	7.394503	7.487543	7.070791	7.368543	7.608546	7.319041	7.985183	7.158102	7.188156	6.504246	7.547991	7.504523
3927	10.384605	10.554073	9.805347	10.355639	9.833161	9.909611	9.441779	10.130971	10.515187	9.816228	10.651489	9.650890	9.964114	9.376582	9.439917	10.054473	9.572282	10.564684	9.843858	10.130642	10.133338	10.484650	9.966682	10.594361	9.705668	9.832280	10.230696	9.539862	9.847000	10.698837	9.639116	10.127338	9.180980	9.916102	10.315059	9.517415	10.011555	10.007757	10.180522	10.444148	9.652323	10.036826	9.879401	10.636129	9.706587	10.002077	9.564475	10.348413	10.246907
10992	7.229440	7.516440	7.306904	7.612018	7.210311	7.036140	6.790363	7.221152	7.112661	6.709138	7.615890	6.972985	6.602495	7.251604	7.200688	7.772386	7.098441	6.997390	6.892431	7.013034	7.226620	7.272643	7.073830	7.391933	7.286835	7.311811	6.986594	7.070533	6.983657	8.095570	7.037155	6.886859	7.201233	7.057483	7.842385	6.933495	7.094543	7.151898	7.092198	7.035057	7.558905	7.018081	7.057503	7.256984	7.951934	6.777111	6.952128	7.402640	7.307642
9528	7.866924	7.955056	7.735977	8.182802	7.558857	8.537827	7.290804	7.930672	7.701745	8.616313	8.832166	7.918895	7.727132	8.491361	8.197816	7.680486	8.093458	8.290586	8.630358	7.910658	8.005464	7.656866	7.720245	7.704910	7.866570	7.971304	7.927554	8.707033	9.077928	7.581856	7.778957	7.848628	7.644137	7.705927	7.719377	7.811131	8.067694	8.060716	7.921615	7.481445	7.809788	7.928457	7.691994	8.803986	7.893575	8.426695	8.079960	8.290471	8.404818
1465	9.305136	8.879504	8.253194	8.349214	8.214681	7.994993	7.307777	8.185353	7.964706	8.142939	8.845220	8.224549	8.402440	8.245000	7.937190	8.975114	8.233386	7.674013	8.722341	7.545270	8.495167	9.304976	8.712995	8.311301	8.694528	8.118802	8.758552	8.281294	8.308461	7.933379	8.512683	7.903958	9.295734	8.582148	8.313578	7.981208	7.870829	8.571761	7.619017	8.604916	8.062280	8.666315	7.418936	8.006828	8.726902	8.646928	8.396931	8.375813	8.135608
808	7.651614	7.704200	7.086415	7.378922	7.088693	6.596817	6.628570	7.119131	7.411652	6.964519	7.405114	6.827636	6.403136	6.710199	7.000764	7.158466	6.969953	7.128584	7.020947	6.819987	7.393916	7.608206	7.171479	7.428732	7.304082	7.427064	7.036571	6.761672	6.836531	8.033872	6.924422	7.110019	6.521340	6.986433	7.207378	6.859046	6.696331	6.822826	6.464295	7.063143	6.722507	7.705133	6.698077	7.579217	6.947940	7.142271	6.647222	7.045868	6.810505
9782	6.280501	7.253646	7.113795	7.282649	7.129943	7.151694	6.478067	7.324145	7.051735	7.457223	7.619655	7.309204	7.121328	7.419740	7.194161	7.227681	7.390216	7.296328	7.552669	7.067674	6.852721	7.180161	7.109807	6.848416	6.867784	6.795756	6.939005	7.424433	7.348584	7.479840	6.895563	7.001104	7.338856	7.180133	6.597626	7.260083	7.373364	7.248595	6.930656	7.265534	7.307455	6.677373	6.813895	7.523665	7.126968	7.640642	6.831159	7.466295	7.302671
10487	10.286001	10.413569	11.085019	11.114958	11.216544	10.414402	10.212728	11.235507	11.111208	9.845240	11.206065	11.584876	10.696019	10.672126	10.241423	10.799941	10.374994	11.114374	10.210026	11.180037	11.015832	11.359492	10.617981	11.262413	10.448507	11.037378	10.972472	10.104359	10.440449	11.533667	10.226514	10.471719	10.655340	10.475463	11.423020	10.256306	11.634174	10.085587	10.753540	10.510427	10.635301	10.438580	10.928398	11.760620	11.119421	10.054601	10.508902	11.042678	11.048902
10728	9.460582	10.391351	10.984783	11.311774	10.957003	9.989089	10.496434	10.814348	10.453037	11.539038	11.110684	11.240513	10.415147	11.320605	10.228007	10.426690	10.558053	10.947388	10.594309	11.824357	10.456030	11.093492	10.404609	10.846918	9.886256	10.301120	10.453982	10.554463	10.630450	10.851001	10.233389	10.303609	10.697901	10.500330	11.667078	10.785658	11.443460	10.475280	10.859014	11.001364	11.112744	10.272251	10.604367	11.135589	9.966248	11.177877	10.258384	11.295998	11.237096
7453	7.893088	8.034990	8.836678	8.564480	8.479232	9.326162	9.171772	10.089183	7.360276	7.076666	9.212410	7.866410	7.059673	8.343099	9.971075	7.696316	7.440215	10.719042	7.222434	8.699950	8.238092	9.020041	7.943484	9.411722	7.048810	10.716451	7.989240	6.772188	6.854137	9.742111	7.633200	10.326802	7.962591	8.099083	9.719825	7.330015	10.131198	7.434584	7.257509	10.635373	9.183839	7.880259	8.379003	10.191487	7.424735	6.935558	6.709777	9.018216	9.315459
6418	8.794375	9.804279	9.979289	9.801846	9.949476	9.703564	9.182693	9.863807	10.104861	9.695895	9.929125	9.928076	9.987344	10.550212	10.038291	9.889409	9.281784	9.815488	9.375143	9.406427	9.798199	9.740668	9.829237	10.337452	9.245636	9.442114	10.618972	9.784230	9.482177	10.788444	9.286896	9.755671	10.063620	9.675250	10.170304	9.719215	10.565851	9.883102	10.201183	10.692451	9.815252	8.854056	10.263981	9.943939	9.625605	9.838653	9.484197	10.262946	10.200496
10397	10.745080	10.258982	14.074054	11.456628	11.119806	11.618192	12.481040	13.065581	11.513752	10.913930	11.132543	12.922510	11.818940	11.488098	12.048240	12.636602	10.555478	11.485192	10.678305	12.789419	11.750681	12.414722	12.071522	12.285326	11.558279	10.335562	13.256744	11.807821	11.441626	12.851359	11.246811	10.371957	13.033868	12.393650	13.301401	10.905265	12.494478	11.305595	11.886885	12.808430	11.982138	11.934089	11.591109	11.047795	11.427175	13.069826	10.802332	11.955822	11.341048
7314	10.464746	10.272643	9.762788	10.097251	10.220448	9.074755	9.327153	10.204916	10.357464	10.503351	9.747872	9.736252	8.864779	10.446531	9.616919	10.254647	9.966951	10.268513	10.450106	9.385001	10.053449	10.284405	9.704940	9.998681	9.914558	10.380702	10.038131	9.532451	9.735426	9.411915	9.707616	9.711208	9.719297	10.026563	11.617013	9.673802	9.815434	9.973069	9.275473	10.244617	10.329013	9.627615	9.870466	10.507703	8.954223	9.554425	10.325307	10.261647	10.426267
5216	8.618701	8.501706	8.101010	9.161406	8.566099	7.558481	7.057900	8.609212	8.388711	7.862928	9.139519	8.792769	8.207227	8.696372	8.344865	8.777645	7.817764	8.571342	7.455493	8.531781	8.400451	9.122059	8.359088	8.893392	7.943676	8.428984	8.476406	7.603120	7.748935	9.611059	8.075514	8.599871	8.519952	8.457885	8.966007	8.084285	9.157991	8.026814	8.531847	9.063717	8.425414	8.201516	8.748400	8.739508	8.309899	7.421401	7.985247	8.596972	8.644426
5792	6.369717	6.649466	7.957703	7.138085	7.289859	7.039568	7.133522	8.082654	7.236302	6.818438	6.738388	7.498933	7.505426	6.809308	7.218904	7.718295	7.023748	6.844062	7.286923	7.139045	7.128968	6.980151	6.893805	6.994148	7.212365	6.535652	7.460184	7.586054	7.453055	7.989443	7.133704	6.367528	6.605199	7.028428	7.058632	7.234962	8.556128	7.304384	7.879598	6.634299	7.357568	7.258755	7.694599	6.857727	7.847618	6.844235	7.075380	6.940453	6.795923
7534	9.275203	9.492782	11.320252	10.667802	10.533524	9.531090	10.541284	10.821030	9.958430	10.317678	9.892358	10.720941	10.723589	11.083181	10.751748	10.334792	9.827175	10.274665	9.201075	10.491240	9.537390	10.249792	9.929446	10.927064	9.958494	9.804006	11.167020	10.463453	10.779827	11.022210	10.039852	9.896151	10.770117	10.223932	11.279231	10.336577	10.878223	10.512853	11.248183	10.731333	11.246792	10.525160	10.085076	9.883222	9.568211	10.039589	10.802269	10.552088	10.435298
6647	10.317938	11.282300	11.446521	10.907773	10.766055	10.521816	9.163695	11.246227	10.504263	11.120270	11.147711	10.360313	10.273011	10.004384	10.872500	10.872298	11.260772	10.459139	11.283475	11.190112	11.189490	10.956679	10.687831	10.228153	10.813447	9.903707	10.426157	11.178670	10.952704	9.587742	10.426700	10.900459	10.472183	10.860928	10.156694	10.991329	10.553715	10.671966	10.695465	10.954802	10.503678	11.292119	11.300884	10.999761	9.807683	10.574871	9.997793	11.068174	11.194215
3069	7.078762	7.297181	7.143597	6.929275	6.786974	6.647161	6.545371	6.800311	6.959189	6.569181	6.852119	6.375820	6.653146	6.868864	6.500335	6.870836	6.878741	6.797691	7.318502	6.811284	6.668365	7.110770	6.814554	6.871419	6.665839	6.224507	7.141582	6.808902	6.796036	7.055708	6.610222	6.578063	6.572814	6.855801	6.939936	6.483953	6.918865	6.936661	6.575316	6.637613	6.598398	6.490738	6.804785	6.861408	7.024616	6.987023	7.033577	6.760197	6.415200
65108	8.680921	8.420004	8.239594	8.898602	8.273421	6.515786	7.186050	8.502837	7.294758	7.857845	9.033248	8.165601	9.326002	8.489480	8.528638	9.065217	6.779787	8.874049	8.202819	8.684163	8.618963	8.763555	8.301104	9.062641	6.927049	8.416839	8.815897	6.540803	6.822983	9.524047	7.803584	8.535115	8.759893	8.564018	9.583909	7.993666	8.182263	8.181471	8.442800	8.746638	8.579896	7.570373	8.936198	7.970226	9.602818	8.020257	6.700706	8.916006	8.718418
11337	10.252035	10.660354	8.726682	10.289967	10.024739	9.597423	9.019988	9.946775	9.635879	10.341627	10.490513	9.848736	9.825173	9.663425	9.643965	9.459256	10.288319	9.946635	10.378480	9.810064	10.093356	10.407809	10.290946	9.816543	10.074806	9.752992	9.690881	9.777427	9.863428	9.744241	9.439616	10.054597	9.068294	10.285065	9.015598	9.929644	9.307116	10.053165	9.399171	9.661101	10.097818	9.666847	9.759911	10.433419	9.561515	9.575166	9.900890	10.175240	10.386764
4924	7.119832	7.233073	5.974656	6.172839	6.258895	5.716329	6.127686	6.382046	6.116584	6.075625	6.651396	6.270361	6.257911	6.386097	6.205460	6.453108	6.526231	6.604990	6.813677	6.273283	6.326207	6.854889	6.895499	6.646245	6.222619	6.075116	6.456478	5.885254	6.194409	6.380783	6.006096	6.539394	5.692927	6.993178	6.458893	6.153124	5.878088	6.306498	5.900100	5.837141	6.308449	6.986492	5.943322	6.456631	6.264777	6.530053	6.225044	6.225732	6.250570
2752	8.607371	8.317751	8.258005	7.301493	7.224904	7.449611	7.602792	9.133321	7.420387	9.060982	8.125404	7.505072	10.353957	9.166473	7.982442	7.953270	8.733046	8.539996	8.909396	9.272089	8.363855	8.329477	8.748326	7.761227	7.721937	7.383827	7.553144	7.962855	7.544178	6.977403	8.424012	8.881812	9.350540	9.079079	7.510585	9.736375	7.794689	7.313628	7.118974	8.686146	8.183526	8.055993	7.891286	8.076716	6.967800	10.181273	7.513811	8.804589	8.721514
3939	12.06192	11.69736	12.59117	12.85430	12.24816	13.07565	12.80761	12.21609	12.33188	12.49647	12.35482	13.72960	12.61191	12.70790	12.59832	12.90183	12.20286	12.56359	11.80936	12.68134	11.86285	12.69378	12.46827	13.26555	11.96865	12.37878	13.14260	12.52214	12.29146	12.97354	12.80478	12.56743	12.79097	12.63162	13.53524	12.17321	13.43746	12.04972	12.66086	13.55111	12.35553	12.57450	13.07470	12.76210	11.98494	12.28200	12.02204	12.94535	13.15809
10399	8.632763	8.847182	9.226517	8.733125	8.338099	8.140111	7.969113	8.785976	8.361589	8.345072	8.696957	7.973246	8.623211	8.231572	8.025926	8.353698	8.716522	8.348832	8.308390	7.969440	8.550305	8.282390	8.697759	8.563545	8.623644	8.089597	8.424238	8.728262	8.582920	8.645539	8.434481	8.058871	8.867772	8.713915	7.538113	8.790333	8.606291	8.619229	8.696668	8.299322	8.186698	8.273420	8.475201	8.488712	8.026425	9.209369	8.609387	8.788413	8.761975
6746	10.334321	9.630643	9.074912	9.725478	9.357945	9.266737	8.611985	9.115649	9.357945	9.552290	10.199161	9.302103	9.255133	9.531352	9.288583	9.404297	9.453856	9.717283	10.219321	9.662598	9.575538	10.040551	9.974029	9.991855	9.017697	9.110005	9.366901	8.996282	9.029774	9.508922	8.638505	9.094578	8.907842	9.641275	9.812741	9.539772	9.348604	9.568257	9.080568	8.855211	9.516252	9.136308	9.652834	9.723595	9.651195	9.825897	9.132021	9.895869	9.739571
801	7.593984	8.713973	8.491027	8.548024	8.366983	8.505356	8.057329	8.524286	8.038105	8.112297	8.669839	8.229795	8.615980	7.901144	8.334708	8.566889	8.542410	8.852610	8.142046	7.463745	8.101753	8.365216	8.280893	8.084640	8.489935	8.248755	8.276041	8.449918	8.894267	8.170690	8.575523	8.336520	8.209491	8.642817	8.388416	8.227142	8.093861	8.398909	8.548553	8.477008	8.615860	8.605632	8.242387	8.284345	7.643740	8.095992	8.620675	8.639734	8.560486
5034	8.884132	8.670376	8.256636	7.173409	8.013269	8.729899	7.996126	8.430918	8.484430	7.817806	8.193972	8.718328	8.334851	8.495715	8.415631	8.466182	8.631046	8.658672	9.253808	8.531955	7.938830	8.835895	8.590513	8.410530	8.291196	7.841448	8.254727	8.152988	8.458245	8.031941	7.950883	7.942805	7.632871	8.664329	8.790949	8.244291	8.207422	8.171843	7.928090	8.650126	7.911114	8.634777	8.107085	8.956641	7.582462	8.076429	8.491982	7.941729	8.071646
292	10.452029	10.351467	11.559197	12.214876	11.918251	11.860598	11.494124	11.444814	10.570048	11.823351	11.715665	11.242402	11.159871	10.955149	11.114838	11.092770	11.384902	11.304546	11.162984	11.112938	11.427461	11.627834	11.452041	12.420951	11.344735	11.615221	10.800859	11.276002	11.283318	11.239813	10.754913	10.218375	11.336154	11.438639	11.693241	11.521813	12.145112	10.718119	11.099755	10.780924	11.225907	11.897458	11.904695	10.729836	11.338113	11.498944	11.102765	11.821274	11.910791
5245	7.533504	7.741323	8.732591	8.252311	7.921001	7.577900	7.706422	7.995357	7.507136	7.890375	8.203777	7.151684	7.309574	8.146574	7.607827	8.245676	7.859013	7.842973	9.050830	8.126482	7.735029	8.037177	7.933697	8.329312	7.249994	7.490409	7.785505	7.453120	7.447590	7.674291	7.511177	7.627714	7.812048	7.551359	8.326537	7.801066	8.914303	7.357168	7.784840	7.486917	7.701540	7.562802	8.049469	8.925434	7.398292	8.022712	7.488076	7.990924	7.858894
6282	10.376315	8.419232	10.416124	9.832409	9.661754	9.319467	9.691802	9.901568	9.539505	9.627218	9.537051	9.992389	9.794569	9.548789	9.144293	9.727087	9.445965	9.438121	9.029240	9.865108	9.425286	10.123685	9.363715	9.858335	10.476125	9.997743	9.456657	9.388532	9.963348	10.142652	9.788709	8.875794	9.713009	9.905889	10.422919	9.399259	9.537007	9.391638	9.321460	9.547964	9.786087	10.235108	8.430109	9.028018	9.808581	9.907238	10.302104	9.688292	9.647596
5476	8.552075	8.773339	8.273754	8.434228	8.273754	8.332264	7.833154	8.600111	8.309801	7.828675	8.747585	7.727027	7.707660	7.283816	8.520891	8.310847	8.175214	9.042741	7.630888	8.369897	8.147362	8.875136	8.195922	8.936416	8.051804	8.757598	8.667257	7.620371	7.848783	8.193552	7.893041	8.035552	7.255664	8.193488	8.589821	7.972125	8.296394	8.164776	8.233295	7.940392	8.024579	9.099954	8.298305	8.576160	7.867149	8.228577	7.660606	8.452437	8.276511
9804	8.133185	9.417434	9.613644	9.530394	9.273934	8.757455	8.241017	9.200002	8.557786	9.323935	9.438366	9.412699	9.120916	9.840626	8.932478	8.620953	9.394925	8.910458	9.781783	8.688657	9.011952	9.010996	9.340179	9.671833	8.877559	8.550638	8.818068	9.367490	9.059187	9.128089	8.396350	8.362122	9.188359	9.272586	9.172678	9.328519	9.912309	9.021138	9.201020	8.354803	9.333064	8.228786	9.398689	9.237643	9.081087	10.051993	8.908627	9.578283	9.592078
967	11.548775	11.382932	9.570884	10.489182	10.080973	11.087742	9.732783	10.565424	10.834438	10.310489	11.184728	10.593964	10.294375	10.382599	10.047831	10.064927	10.455219	10.886136	11.254395	11.129274	10.251875	10.999733	10.872423	10.717458	10.065376	10.179666	10.461223	9.796149	10.253666	10.184085	10.629279	10.847708	10.069056	11.094271	10.694374	9.807868	10.651562	10.861892	9.777063	10.776360	10.352146	10.569662	11.223475	10.810710	9.963376	10.761380	9.543639	10.942414	11.019475
3337	7.566319	8.052987	9.218747	8.244086	8.174014	8.115986	8.673284	8.764666	7.873426	8.730942	8.075533	8.408969	10.235034	8.969855	8.767676	8.965359	8.614021	8.146587	8.267678	10.101077	8.296004	8.510994	8.645226	8.561659	8.773832	7.947370	7.736740	8.555521	9.143574	8.341418	8.082037	7.287439	8.515616	9.159787	9.422552	9.089940	8.647905	8.472028	8.734777	8.870760	8.601682	7.961095	8.170812	8.050378	7.731250	9.887513	9.067988	8.597183	8.207169
6678	11.740070	11.274253	8.009988	10.301283	10.356052	10.336691	8.797025	10.355430	10.309897	9.263296	10.921482	10.906970	9.609473	8.882095	10.278640	9.546836	9.958575	11.324782	9.532260	10.131807	9.440995	11.463019	10.884276	11.300075	9.146793	9.479153	11.497284	8.959624	8.748977	9.642586	9.675111	10.096275	9.059463	9.797711	10.698140	8.908221	10.346503	11.627889	9.551087	9.483266	9.457058	10.658225	9.595240	12.266955	9.965823	10.022597	8.584001	9.617889	10.558068
7323	7.914128	8.459758	8.891934	8.259510	7.977140	8.523971	8.346292	8.691415	8.485777	8.685138	8.967357	8.863561	8.227399	8.891249	8.553055	7.972207	8.260836	8.677623	8.112077	8.707220	8.233035	8.229466	8.211493	8.236258	8.149972	8.358015	8.197134	8.376953	8.556827	8.636631	8.439296	8.511061	9.017552	8.377918	8.778303	8.636056	9.234982	8.463867	8.720022	8.972643	8.682565	8.298658	8.609149	8.696991	8.205637	8.412249	7.959510	8.925669	8.901890
7494	7.539782	7.718125	6.859286	7.992762	7.835664	7.087297	6.916309	6.811976	7.031650	8.097886	8.551325	6.957566	7.996204	8.554588	7.574533	6.614717	6.948263	7.997400	8.520005	7.987576	7.505530	7.269800	7.425874	7.089292	7.303410	7.965816	7.428075	6.939825	6.730460	6.479045	7.489660	7.725794	7.598854	7.238992	7.072927	7.490485	7.474913	8.798396	7.658701	6.806869	7.825099	7.755199	7.968317	8.192240	7.449298	7.141998	6.794226	8.240080	8.178983
6711	5.815544	5.983266	5.414028	5.268078	5.360751	5.456318	5.312982	5.712793	5.453092	5.744387	5.315284	6.093859	5.668818	5.496047	5.475147	5.409030	5.668428	5.204592	5.835315	5.334097	5.542734	5.228231	5.397477	5.267714	5.623204	5.234075	5.625653	5.970121	5.944537	5.175792	5.746006	5.807932	5.727386	5.499624	5.798523	5.617926	5.475309	5.803381	5.398373	5.824754	5.766729	5.229685	5.601549	5.682308	5.321370	5.301665	5.699010	5.878766	5.665314
9741	11.45163	11.14451	11.09696	10.66733	10.34016	11.60542	10.44714	11.40215	11.32746	11.46349	11.52764	12.12774	11.76703	11.04197	10.71510	10.83939	11.23929	11.22378	11.64859	11.23196	11.13317	11.10956	11.38278	11.11714	11.10411	10.95277	11.07614	11.38325	11.35025	10.55212	11.08890	10.99971	10.91165	11.23537	11.25908	11.09180	11.38609	11.63406	11.44628	10.96820	11.00907	11.32273	11.46158	11.67404	11.51993	10.77063	10.67326	11.30418	11.62608
6161	13.49896	13.51104	12.92507	13.56171	13.19411	12.57619	12.70180	12.34287	12.60181	14.07172	13.60356	12.46554	13.13156	13.26169	12.64258	12.65123	13.26348	12.27066	13.19926	12.86243	13.35444	12.65274	13.41739	13.22007	13.28973	12.24491	13.18183	13.39257	13.28200	12.52407	13.00676	13.06393	13.23290	13.45998	12.64612	13.42356	13.27856	13.08629	13.11073	12.41728	13.00467	13.19150	12.18913	12.86673	13.13349	13.29242	14.09834	13.26763	13.30152
975	10.312114	10.590684	8.231398	9.201469	8.808857	8.879020	8.342138	9.238801	9.148248	9.130821	9.861283	9.566409	8.706756	9.492273	9.432417	9.850358	9.586078	9.697943	9.895407	8.931896	9.390997	10.098566	9.865023	9.628720	9.377016	9.368092	9.363809	8.807514	8.816554	8.401876	9.003713	9.681071	8.646589	9.682880	9.716117	8.781553	8.894583	9.790594	8.427112	9.402113	9.523697	9.674061	10.085914	9.746541	8.238947	9.526020	8.046479	9.537435	9.405088
7332	7.589983	7.731272	7.845017	7.340285	7.168859	7.652947	7.481043	7.699173	7.667997	7.529317	7.861907	6.706433	7.262069	7.594931	7.845183	7.620025	7.495688	7.575749	7.696677	7.439385	7.647293	8.166344	7.607386	7.814768	7.327882	7.067092	7.338876	7.313649	7.554181	7.735569	7.170702	7.293462	7.503970	7.512184	8.380440	7.494970	7.934255	7.463110	7.153713	7.810142	7.305691	7.282264	7.376195	8.055663	7.766149	7.253136	7.391244	7.700234	7.693614
754	11.028960	11.331375	9.987488	10.492574	10.188508	11.198381	10.023800	10.565287	11.368937	10.493449	10.964052	10.492574	10.369978	10.358919	10.510571	10.241803	10.472735	10.756500	11.074099	11.248267	10.229555	10.890068	10.918803	11.483993	9.925107	10.425404	10.832266	10.068741	10.548521	10.575688	10.177008	10.499712	10.088785	10.704718	10.642070	10.270576	10.647969	10.753802	10.866910	10.618890	10.023968	10.880922	10.833541	11.271367	10.112620	10.764195	10.178704	10.864471	11.096794
2896	9.288019	9.433526	9.329342	8.776625	8.721335	9.804950	8.786128	9.658549	9.944786	7.914435	9.171128	8.660216	8.412695	8.383987	9.354458	9.449715	9.376454	10.082609	9.651159	8.771140	9.131599	9.957872	9.386825	9.447288	9.256685	9.345812	8.925144	8.719585	8.964450	8.551272	8.640774	8.664859	8.103133	9.486873	9.147681	8.531760	8.426568	9.186822	8.828276	8.479876	8.617561	9.759770	9.042516	9.478226	8.936214	8.820214	9.362958	9.374084	9.171517
3146	9.358863	9.860896	10.446567	9.765909	9.900938	9.532257	9.419490	10.342449	9.691796	10.170953	9.783071	10.497261	9.765227	10.064897	10.001026	10.023342	9.914540	9.932316	9.890357	9.334358	9.933493	9.925286	9.549436	9.762314	9.788084	9.760900	10.120085	10.292443	10.258970	10.587185	9.973172	9.821327	10.104794	9.764194	9.967485	9.971201	9.750263	9.968310	9.771630	10.729716	9.859775	9.658094	9.759012	9.943172	9.921169	9.587924	9.831526	10.086331	10.294463
2739	9.751763	9.909770	10.884279	10.362524	9.872772	9.796463	10.123058	10.660517	10.074109	11.023158	10.540054	10.665412	9.589175	10.313776	11.310184	9.935773	10.094769	10.521925	10.119334	10.341945	9.839022	10.202406	9.869792	10.409845	9.905539	10.371811	10.446743	10.084372	9.894854	11.178373	9.830929	10.151086	9.957259	9.934228	11.299323	10.216711	12.003494	9.778646	10.742419	10.186472	10.823864	9.370510	10.576775	11.252690	10.433875	9.527162	10.145952	10.285144	10.454623
9295	5.420282	5.944843	5.684798	5.988330	6.017362	5.932962	5.828877	6.218052	6.256930	5.889540	6.191719	6.312285	5.930270	6.671662	6.600599	7.349876	6.376963	6.378145	5.824825	5.876870	5.769988	5.374234	5.559838	5.632939	6.046158	5.910265	6.222242	6.486041	6.075326	6.599171	6.505422	6.230469	6.162685	5.829631	5.763649	6.287456	7.008911	6.710308	6.751557	6.368310	6.047825	5.630105	6.746867	6.130339	6.760018	5.684674	5.891804	6.619503	6.742699
23450	7.459745	7.099259	7.216669	7.604312	7.371044	6.969671	6.899991	7.006449	6.872188	7.028906	7.390479	7.358843	7.849808	6.845890	7.052067	6.996120	7.341481	6.948417	7.266444	6.791869	7.251913	7.125832	7.078731	7.171743	7.764820	6.891667	7.345932	7.479574	7.875311	7.625764	6.921375	6.820186	6.828850	7.171583	6.908710	7.208490	7.444894	7.286360	6.934472	6.835268	6.818206	8.108338	7.105029	6.793999	7.321675	7.280876	7.240254	6.950880	7.091714
1937	12.74860	12.55186	12.82068	12.98307	12.93671	12.03870	12.57685	12.38724	12.51744	13.01323	12.46562	12.61051	11.57393	13.05859	12.51773	12.66561	12.96735	12.12166	12.89263	11.90109	12.75189	12.27722	13.09613	12.86750	12.79517	11.77636	11.94389	12.80154	12.60479	12.84957	12.34738	12.44004	12.62580	12.93779	12.52292	12.96165	12.78445	12.81023	12.66602	12.34813	12.79705	11.54539	12.78433	12.41803	12.75704	13.21405	12.79380	12.82832	12.66696
3313	6.165418	6.920164	7.207735	7.065112	6.750952	6.277836	6.062459	7.084894	6.367388	6.914119	6.789750	6.553477	6.805401	6.721207	6.452938	6.844406	6.737542	6.568595	6.549457	6.321955	6.431129	7.191745	6.572412	6.442322	6.373810	6.417962	6.536617	6.731474	6.748658	6.889643	6.781050	6.641981	7.410925	6.823341	6.565910	6.689542	7.248871	6.498195	6.500758	6.988099	6.691102	6.814947	6.933758	6.448781	5.926258	7.082457	6.586580	6.905776	7.103263
10971	10.64881	10.50014	12.12085	11.35520	11.17555	11.64934	11.17218	11.97221	11.86399	11.93391	11.54153	12.67092	12.18948	11.69324	11.11680	11.83578	11.48700	11.76255	10.73478	11.10041	11.50179	12.30313	11.24455	11.92071	11.43911	11.65746	11.72294	11.54395	11.70639	12.23669	11.52425	10.84434	11.68544	11.19580	12.41285	11.45849	12.23138	11.29072	11.85919	11.92576	12.00587	10.40123	11.68353	11.75117	11.74215	11.37030	11.79609	11.99539	12.11468
5518	7.560520	7.742835	7.610622	6.968045	7.145292	7.178685	7.114803	7.312536	7.134635	6.828901	7.011280	7.039073	7.397663	7.089106	7.278432	7.387846	7.552661	7.236796	7.125744	6.796505	6.937595	7.174167	7.420367	7.448062	7.335479	6.766421	7.150403	7.053210	7.351428	7.498023	7.097255	7.314798	7.306544	7.652456	7.623425	7.217932	7.297984	7.216238	7.067060	6.847301	7.040142	7.837514	7.293384	7.218683	7.144758	7.247604	7.259703	7.268140	7.043670
2934	6.531035	7.468124	6.256999	6.259409	6.400637	6.037015	5.805331	6.725178	6.296311	6.659841	6.275341	6.076403	6.626852	6.284709	6.801100	5.861367	7.072545	6.147247	7.112494	6.016351	6.227637	6.338365	6.661557	6.139762	6.676655	6.135747	6.237786	6.620937	6.605960	6.051746	6.156553	6.536509	6.392357	6.841987	5.932000	6.548640	6.018187	6.431773	5.833249	6.256610	6.417682	6.262540	6.711359	6.464687	6.089119	5.837854	7.091798	6.783798	6.301997
11014	9.818958	9.458501	9.353935	10.006210	9.215667	8.785615	8.120886	9.224468	9.940923	8.746823	9.733096	9.513749	9.378939	9.447409	9.030484	9.165665	8.572838	9.539975	9.426293	9.483709	8.477507	9.790939	9.262335	10.245327	8.615194	8.811214	9.702848	8.845317	8.855827	10.210988	9.102006	9.055942	9.045172	9.170073	9.990964	9.051104	9.567554	9.762719	9.614948	8.982210	9.455695	9.368874	9.350816	10.340373	9.712975	8.633736	8.510772	9.147985	9.189794
10577	10.723235	11.142766	10.292696	10.812624	10.290176	10.046701	9.296619	10.531797	9.820809	10.472914	10.925321	10.672654	9.743382	9.741986	10.138678	9.802798	9.998111	10.597241	9.997237	10.560431	10.134975	10.616945	10.679156	10.395267	9.834218	10.595917	10.769753	9.864672	10.117065	9.847988	9.702618	10.118058	9.569537	11.339054	11.078338	10.521376	10.107564	10.478450	9.640910	9.926363	9.731554	10.626228	9.688344	11.105478	10.841331	10.266890	9.997877	10.663492	10.831971
8655	10.95485	10.61407	12.02004	11.74909	11.48111	11.33466	12.28288	11.83070	11.74539	12.60295	12.20188	11.92116	11.70100	11.22750	11.53842	11.18824	11.95762	11.42121	11.21762	11.32935	11.69710	11.50935	11.65333	11.84392	12.64133	12.06448	11.52129	11.88759	12.01461	11.15606	11.93784	10.72598	11.63937	11.44249	11.59288	12.29840	11.41767	11.46990	11.89589	11.33503	11.41042	12.13355	11.53636	12.30510	10.87236	11.25068	12.34522	11.85318	12.08236
9516	7.038237	8.370717	7.686063	7.660369	7.238812	7.143521	6.871571	7.946886	7.876241	7.295409	8.310680	7.668732	7.989923	8.289666	7.376608	7.346319	7.267635	8.038889	7.686110	8.599252	7.771350	8.118694	8.078896	7.780867	6.872759	7.615523	7.619294	6.770068	6.804984	7.635058	6.912245	7.654542	7.734562	7.940297	7.814632	7.595874	8.227947	7.221085	7.263288	7.989957	7.790895	7.498680	7.529221	7.955814	8.185049	7.720563	6.360973	8.222404	8.017480
1933	11.96530	11.32826	11.98355	11.21987	11.35775	11.43121	11.58013	11.11420	11.55142	12.78098	12.16330	10.71800	11.09648	12.04784	11.17473	11.64078	12.20351	11.15452	12.15173	11.11533	11.84844	11.07542	12.24757	11.50359	11.89669	11.24161	10.62330	11.98597	11.93438	10.75398	11.43236	10.80247	12.04158	12.05726	10.99953	12.29066	11.67076	11.69219	11.78350	11.10001	11.77486	10.59583	11.16794	11.37926	11.47909	12.36500	12.56969	11.94002	12.02192
5589	7.430745	7.543778	7.173994	6.986659	7.152379	7.067618	6.767522	7.225986	7.215455	6.661129	7.395994	7.124132	7.765019	7.063667	7.039972	7.283518	7.048086	7.277544	7.412480	7.005950	7.188405	7.471285	7.348490	7.525236	7.211189	7.067723	7.378991	6.905354	6.863621	7.885572	6.954335	7.178468	6.755077	7.225088	7.343761	6.892756	7.059601	7.170347	7.060377	6.933006	7.109861	7.367740	6.852323	7.567399	7.331629	7.075104	7.109967	7.337510	6.959473
2806	9.037480	9.760680	9.241237	11.015631	10.273466	9.322932	9.663124	9.862139	9.471158	10.257876	9.560935	9.623123	9.804968	9.299903	8.971389	9.297072	10.110180	8.781626	9.803334	9.626533	10.141634	9.749928	9.540678	9.885227	10.071148	9.287579	9.284723	9.805795	9.336740	9.878314	9.864599	10.278046	9.881970	9.140263	9.577132	9.329581	10.372510	9.109754	9.325022	9.240523	9.065459	10.318527	9.961594	9.497295	9.688682	9.943836	9.565731	9.565374	9.422606
2280	7.986052	7.157628	7.366001	7.604058	7.425107	7.250555	7.187882	7.624706	7.898993	7.257619	7.488368	7.306158	7.645700	7.611023	7.210644	6.407805	6.941602	7.501653	6.972518	7.225886	7.010497	7.805906	7.748459	7.799506	6.940690	7.491227	7.130535	6.740622	6.948862	7.807793	7.152584	7.700592	7.328891	7.958006	7.920527	7.343317	8.300549	7.099509	7.604002	6.885142	7.228373	7.703120	7.277778	7.766580	7.385710	7.392215	7.445403	7.725427	7.788041
37	9.298938	10.530310	8.563453	10.065972	9.559696	8.240708	8.508653	9.368123	9.078270	9.651979	9.130368	9.048359	9.679736	8.746686	8.908745	8.712967	9.896148	8.420066	10.088317	8.809453	9.403382	8.951637	9.334075	8.456650	10.125868	8.918503	8.797309	9.524085	9.829290	8.769914	9.864876	9.588458	9.213267	9.766221	8.052655	9.406432	8.092460	9.375855	8.960529	9.834222	8.571599	9.896536	8.577650	9.138280	8.748464	8.371782	10.296904	9.048840	8.974215
6500	8.730511	9.465654	9.596839	9.623542	9.243472	9.498668	8.455690	9.589193	9.388916	9.867629	9.485144	8.628290	8.991095	8.769836	8.662520	8.817899	9.675322	9.025989	9.477711	8.339832	9.036562	9.106432	9.176136	8.884528	9.563843	8.936291	8.483090	9.638404	9.568829	8.628685	9.438890	9.027404	9.517607	9.584725	9.066292	9.650323	9.417432	9.212418	8.826557	8.810086	8.750700	9.737018	9.246057	8.990907	8.870932	9.596305	9.384741	9.535897	9.635433
22919	9.069531	9.038409	9.201292	9.192517	9.037426	8.963233	8.437698	9.140276	8.824706	8.844215	9.368155	9.075185	9.013975	9.632432	9.873575	8.402267	8.715988	9.656189	8.498707	9.215970	8.647696	9.443693	9.130656	9.603884	8.252806	9.298721	9.664969	8.498557	8.742238	10.118289	8.413380	8.764185	9.431218	8.847820	9.388143	8.695162	10.028893	8.714001	9.017345	8.884723	9.450862	8.994212	8.933741	10.068112	9.198989	8.683401	8.251076	9.605185	9.685422
10956	8.667825	8.688503	8.093029	8.561842	7.949826	8.222449	7.710426	8.585001	8.246494	8.026220	8.720259	8.452625	8.324021	7.914977	8.011326	8.287886	8.426130	8.506941	9.217321	8.892089	8.169029	8.533628	8.366267	8.203243	8.229297	7.897931	8.224635	8.048894	8.209512	8.139738	7.941972	8.133483	7.879781	8.417277	8.370191	7.992780	8.066373	8.457115	8.157038	7.882307	7.988244	8.235119	9.149591	8.178053	8.228085	8.232612	8.171076	8.400941	8.329447
6129	8.200093	8.130856	8.839955	8.439963	8.544799	8.356760	8.501234	8.385806	8.508222	8.765536	8.220846	8.391516	8.079016	8.537553	8.204781	8.343924	8.509372	8.265477	8.336639	8.716695	8.356057	8.052637	8.282924	8.565077	8.204049	8.344928	8.372142	8.530226	8.417211	8.574384	8.258933	8.231001	8.628051	8.345764	8.140666	8.350199	8.622565	8.339260	8.826244	8.183422	8.387610	7.953494	8.416077	8.472343	8.325079	8.781940	8.671298	8.541458	8.540812
10121	7.443458	8.338232	7.297381	6.885381	6.961875	7.427281	7.265990	7.450863	7.500156	6.858778	7.504783	7.054294	7.264240	6.707233	7.211042	7.132172	7.832651	7.587817	7.072546	6.568949	7.021719	7.749991	7.496402	7.787123	7.261201	7.129766	7.105540	6.892355	7.033339	7.421113	6.935985	7.392330	7.108109	7.515891	7.919823	7.085731	7.468919	6.811675	7.138682	7.233132	6.883003	7.722573	7.118495	7.584141	6.999370	7.033205	7.522703	7.139154	6.919920
4076	6.643767	7.066709	7.137872	6.306600	6.235659	6.380973	6.303088	7.312951	6.470258	6.650207	6.620006	6.755130	6.659318	7.163672	6.960799	5.808209	6.555880	6.756313	6.511530	6.408589	6.233993	6.590935	6.532775	6.891762	6.171960	6.326611	6.676913	6.585152	6.489076	7.984636	6.457647	6.471755	6.760663	6.653229	7.082166	6.621749	6.767655	6.702448	6.347766	7.035818	6.489851	6.114779	7.130640	7.048684	6.494431	6.595375	6.172101	7.036176	7.137401
6134	7.565302	7.775832	7.571647	7.558568	7.497516	7.694633	7.954366	7.390005	7.358356	7.551479	7.746424	7.180214	7.571478	7.232673	7.335726	7.505771	7.792814	7.438735	7.493758	7.469217	7.464300	7.559230	7.880433	7.396567	7.749119	7.564113	7.162084	7.776338	7.636321	7.497955	7.497957	7.425961	7.718847	7.615389	7.180643	7.629905	7.209245	7.635979	7.461960	7.371250	7.356115	7.200269	7.668096	7.515609	8.056538	7.679534	7.426156	7.703792	7.763374
5501	9.272929	10.741148	10.712161	10.523203	10.443726	10.079068	9.617055	10.831211	10.110631	11.511926	10.749002	11.328452	10.238795	10.757550	10.392030	9.803640	10.736049	10.729517	11.140826	10.237141	10.552179	10.035591	10.558733	10.739240	10.060861	9.718150	10.417934	11.072678	11.308763	10.039295	10.368825	10.076446	10.433121	10.184989	9.947779	10.283886	10.696588	10.763479	10.449963	11.050170	9.817065	9.632770	11.566434	10.640685	10.587619	10.050605	10.139816	11.007158	11.106355
10097	6.479502	7.121903	7.202798	6.686151	6.922844	6.188414	6.073629	7.171376	6.818265	6.586255	7.279490	7.617485	7.331979	7.238068	7.250408	6.393201	6.648252	7.381387	6.258109	6.798537	6.301169	6.750512	6.751869	6.818758	6.076190	6.540451	6.632983	6.729874	7.151518	7.219566	7.056507	6.686301	7.415540	6.934218	7.444948	7.199644	7.523780	6.984761	7.107100	7.032994	6.969032	7.290862	6.197892	7.047403	7.158998	6.416308	7.047245	7.343950	7.508111
7803	7.026580	7.279234	7.723639	7.762054	6.932067	7.431954	6.759184	7.744954	6.787974	7.083187	7.146937	7.787923	6.783447	7.505224	7.213558	6.292120	6.833077	7.339993	6.645884	7.297589	6.182954	7.052749	7.283290	7.822738	6.319281	6.857398	7.413002	6.750891	6.496400	7.899338	7.137133	7.316907	7.735350	7.384396	8.103750	7.696998	7.991501	6.829679	7.760830	7.316394	8.132149	7.026401	7.538516	6.821837	7.086044	7.259605	6.360205	7.698041	7.468285
4666	9.039215	10.055754	10.346858	10.330060	9.956914	10.099918	10.521519	10.465207	9.824953	10.308331	10.483059	10.534130	10.301312	10.459981	10.047475	9.513903	10.590719	10.154816	9.912755	11.056004	10.236376	9.855056	10.087119	9.855178	10.499587	9.864846	9.801279	10.554311	10.503373	9.865391	9.808030	9.415288	10.245452	10.193354	9.740146	10.277349	10.166657	10.308864	10.540551	9.464006	10.294385	10.212459	9.995500	10.175415	9.517440	10.849968	10.622205	10.555144	10.678264
2876	9.818601	9.944615	9.206972	9.805811	9.585126	9.421701	7.886217	9.041837	8.848631	10.288231	10.038083	8.987464	9.190271	9.721546	9.795384	9.629807	9.150260	9.153597	9.318575	10.262674	9.756099	9.800562	10.245046	9.684732	8.769684	8.710510	9.264823	9.128382	9.287276	8.862428	9.341888	8.960322	9.417546	10.518723	9.561252	9.806645	10.182558	9.324248	9.435798	8.814999	9.469920	8.831859	10.226140	9.865634	10.102796	8.816297	9.423345	9.839062	9.849535
5230	7.226206	7.140019	8.517828	7.844655	7.733825	7.904379	7.678783	7.912134	7.097035	7.833808	7.513819	8.462348	7.810305	7.561490	7.879208	6.870478	7.323015	7.795343	7.257289	8.192724	7.172630	8.335651	7.741015	8.480284	7.199931	7.343394	7.695324	7.587868	7.754394	8.057081	7.271130	7.071736	7.482851	7.797825	8.671896	7.335091	8.244308	7.234835	7.762915	7.508887	7.449241	7.984627	8.027964	7.842263	7.861012	7.505756	7.263135	8.005723	8.117702
6612	9.068821	9.287261	9.881533	9.510166	9.108995	8.979028	8.514482	9.538681	9.124822	9.911707	9.343154	9.155720	9.129387	8.417294	8.840269	8.791998	9.229704	9.177694	8.999888	9.472399	9.159215	9.684580	9.479671	10.108951	8.864702	9.370074	9.826513	8.506086	8.714000	9.333290	8.521192	8.826647	8.578551	9.438475	9.789413	8.831390	9.118489	8.690210	9.233489	9.635552	8.727578	9.364337	9.665111	9.626231	8.983511	8.869961	8.339296	9.495896	9.461313
6232	9.750237	9.572526	9.620517	9.971267	9.980373	9.375902	9.418632	9.398141	9.439702	10.521943	9.948634	9.642909	9.681619	9.950735	9.289408	9.127117	9.155962	9.487998	8.995851	9.586108	9.565583	9.347044	9.556027	9.259225	9.603357	9.894823	9.976478	9.733233	9.390705	9.689904	10.338156	9.958678	10.099863	9.231675	9.122980	9.927053	9.534536	9.856541	10.497227	9.408146	9.776057	9.125250	9.341332	9.475004	9.696115	10.288053	10.211861	9.971211	10.009611
1200	7.819740	8.203556	6.870788	6.851078	6.911193	7.060993	7.054913	7.648401	7.041204	6.663386	7.230236	6.996640	7.029706	7.209335	7.541225	6.899461	7.214641	7.989511	7.316512	7.414726	7.139926	7.593559	7.561583	7.808858	6.679823	7.466715	7.243879	6.538700	6.609179	6.851637	6.679400	7.327257	6.772248	7.771076	7.423824	7.022841	7.154390	7.169486	6.684265	7.348827	6.948409	7.339079	6.690937	7.611356	6.954310	7.746905	6.821259	7.796078	7.754238
2782	8.632726	8.857006	8.533481	8.029453	7.968139	7.682299	7.251994	8.604077	8.260292	7.782643	8.915716	7.887072	8.484539	8.732696	8.672377	8.574877	7.923540	8.558238	8.222197	8.361259	8.042800	8.884083	8.343738	8.794991	7.359492	7.981399	8.513800	8.057477	7.991004	8.994971	7.722260	8.165177	8.278615	8.349305	9.498178	8.205282	8.191376	8.320047	8.448149	7.974392	8.461325	7.853857	8.486144	9.151723	8.831432	8.182791	7.464906	8.652744	8.498616
4926	5.309133	5.646331	4.985226	4.942201	5.113551	5.188867	5.161965	5.149193	5.304180	4.979220	5.035351	5.086694	5.087618	5.197954	5.845322	5.173687	5.180043	5.232604	5.283547	5.102754	5.028122	5.501323	5.096036	5.053649	5.344418	5.314755	5.074760	5.228264	5.147169	5.532652	5.657447	5.373566	4.986199	5.121118	4.687531	5.068561	4.917594	5.281480	5.353610	5.028950	5.311166	5.010577	4.907408	5.437576	5.508792	5.099804	5.318733	5.287927	4.997003
2495	11.031779	11.167432	10.503571	11.803659	11.591613	10.769048	9.884450	10.286592	10.389808	9.826013	11.480591	10.680133	10.858724	11.787312	11.125614	11.366625	10.447426	10.916020	10.778679	12.214146	10.723585	11.423570	11.274000	10.946512	9.961610	10.726116	10.569920	10.347594	10.588995	11.366360	10.664326	11.038348	10.754355	11.946021	12.332417	10.476509	10.898726	10.270178	10.562062	10.862604	11.115314	10.356254	11.151774	11.265789	11.452297	11.409016	9.528909	11.278773	11.153221
5901	9.686812	9.714289	11.654252	11.348613	10.959638	10.307184	10.720264	10.829160	10.592249	11.646153	11.027398	11.034748	10.281670	10.664457	10.480775	10.132396	10.433653	10.992100	9.793945	10.757305	10.452788	10.924482	10.778053	11.499918	10.077084	10.804503	10.825925	10.176273	10.107695	10.796384	10.192116	10.431202	11.189742	10.538222	12.059779	10.588903	11.893371	10.007163	10.901380	10.782536	10.689290	10.239806	12.103384	11.038694	10.429827	9.772502	10.380893	11.135069	11.240436
823	6.715352	7.248081	7.222577	6.935695	7.006043	6.992094	6.875679	7.061791	7.507609	6.469654	7.108702	6.914214	7.035150	7.106176	7.585700	8.302195	7.102860	7.416828	6.574556	6.673043	7.395106	7.135162	6.673799	7.066655	7.948946	7.448120	6.653040	7.363922	7.682121	7.721044	7.345765	6.824111	6.765705	7.115125	7.019650	6.844743	6.677028	7.191283	7.342854	7.327754	7.068531	7.623028	6.984357	6.852007	7.062528	6.461782	7.653347	6.926831	6.790044
6427	8.135495	8.658743	9.774475	9.453487	9.306939	9.496433	8.897552	9.786231	8.925502	9.235277	9.131319	9.380586	9.247429	9.082030	8.850713	8.470597	9.176735	9.558632	8.296855	9.205932	8.853677	9.167339	9.275094	9.510280	8.686779	9.041550	9.188896	8.465616	8.882134	9.340782	8.882138	8.683631	10.154935	9.057411	9.294314	8.938128	9.767886	9.016407	9.356513	9.164345	9.517382	8.528271	9.825170	9.372017	8.913699	8.619804	8.788413	9.503168	9.522594
813	7.240394	7.352669	5.943085	6.881101	6.771400	6.528022	5.990237	6.474480	6.770107	5.769084	7.392832	7.121606	6.877725	6.639050	6.574291	5.880918	6.255169	7.204966	6.378828	6.746593	5.977972	7.441763	6.529199	7.178062	5.789652	6.612417	7.105779	5.738951	6.037555	7.582552	6.384304	6.621121	6.339190	6.838481	7.017762	5.961429	7.181150	6.741022	6.941660	6.473238	6.631496	6.507511	6.478329	7.654751	6.776518	6.437559	5.984532	6.756805	7.074544
4779	8.373930	10.346489	8.784805	8.203207	7.964349	9.798115	8.608031	9.106224	9.040465	9.160086	8.962656	8.793453	8.528429	8.437966	8.760689	8.922019	9.374548	9.240510	9.231208	9.199512	8.780814	9.223454	8.555045	8.639379	8.409523	8.383777	9.353665	8.661615	8.469848	7.778115	9.316022	10.053170	8.185622	9.124186	9.229695	8.167867	8.662144	8.827194	8.948757	8.914874	8.439466	9.261122	8.564552	9.402164	8.846388	9.579764	7.832261	8.975519	8.661484
10550	9.161412	10.349583	7.998690	8.299464	8.238050	9.127903	7.792830	8.544071	8.943598	9.835074	10.029376	8.499101	8.084918	9.353601	9.351002	8.697879	9.558092	9.344636	10.132480	8.591524	9.304032	8.648094	9.254115	8.098316	8.809563	8.321327	8.213606	9.421927	9.255270	7.997572	9.329447	9.461487	8.587123	9.626411	7.863968	9.379822	8.311178	9.452089	7.952140	9.078874	8.178000	8.167261	8.391950	9.896177	9.252742	8.541283	9.612010	9.575542	9.783927
1808	9.435766	10.150651	6.464107	8.574834	8.186465	8.402717	7.757305	7.995650	8.838374	9.811881	10.230103	7.975333	8.688304	8.722532	8.315494	7.998578	9.441521	8.425155	9.037977	7.560679	9.180589	8.419367	9.333534	7.826609	8.925919	7.602540	8.556912	9.407597	9.250310	6.926347	9.338130	9.093055	8.534305	9.441494	7.159504	9.143201	7.903018	9.542291	8.113364	8.232319	9.272620	8.036066	7.684356	9.812274	10.084860	7.664391	7.667823	9.386669	9.318485
6176	9.845826	9.977333	9.906429	9.940599	9.887642	9.445315	9.639283	9.455933	9.969837	10.487498	10.211670	10.040488	10.050444	10.012796	9.843543	9.869346	10.030624	9.583695	9.894881	9.601560	9.715242	9.675655	10.019857	9.925045	10.155955	9.904191	9.646083	9.972036	10.207779	9.658882	9.957675	9.922797	10.034632	10.159528	9.808587	10.083882	9.933117	9.810346	9.676127	9.996366	10.007240	9.648675	10.245064	9.319357	9.982047	10.173701	10.018419	9.970080	9.894067
1495	7.353530	7.585296	7.765069	7.293306	6.960239	7.566592	7.357318	7.747032	7.506228	7.421611	7.476378	7.145577	7.537116	6.875659	7.164890	7.288362	7.712683	7.513756	7.474233	7.196410	7.183372	7.947478	7.435557	7.332448	7.614239	7.191738	7.492332	7.404134	7.775188	7.178478	7.258743	6.807647	7.470171	7.691909	7.198289	7.365929	7.374546	7.302001	6.908854	7.327894	7.035213	7.854832	7.361766	7.515084	6.879232	7.420714	7.629843	7.672057	7.570970
1509	7.555297	8.280843	6.749731	6.667158	6.995059	7.541462	6.746124	6.893715	6.722314	6.690329	7.032808	6.713785	6.876999	6.993799	7.371762	7.933073	6.725941	7.816028	7.202148	7.283063	7.109559	7.941135	7.164194	7.930989	6.720384	7.444181	7.143332	6.278158	6.538130	7.125483	6.826226	7.538995	6.502916	7.492594	7.364560	6.675143	7.096474	6.680006	6.935073	7.402688	7.484924	7.555903	6.953813	7.069527	6.379134	7.207182	6.763557	7.318043	7.612902
23196	5.474285	6.054038	5.998472	5.730590	5.849526	5.574974	5.627571	6.098405	5.939981	5.449705	5.693992	5.983386	6.026809	5.756063	5.765618	5.508487	5.475937	5.853832	5.687404	5.822342	5.596331	5.850088	5.638270	5.974201	5.506215	5.779564	5.987854	5.607180	5.412375	6.111985	5.877333	5.887864	5.671075	5.703042	6.046489	5.598882	6.330995	5.604594	5.839647	6.160179	5.931776	5.569456	5.454037	5.821119	5.722672	6.010116	5.645067	6.046564	6.058767
4144	6.884101	7.130108	7.300685	6.723246	6.826176	7.113921	6.604832	6.893483	7.413619	7.162323	7.033059	6.506198	7.607116	7.253002	7.142554	6.748712	6.700147	7.123718	6.627881	6.845738	7.018266	6.843321	7.375298	6.897080	6.841313	7.152568	7.027255	6.930151	7.091461	7.460961	6.940000	7.474540	7.820999	6.986728	6.190687	7.137721	6.971154	7.061209	7.231295	7.195627	6.852449	6.606131	7.400814	7.185297	7.149340	6.826320	6.876825	7.410244	7.090920
3915	9.035852	9.478862	7.979023	8.643693	8.265125	8.739099	7.605394	8.702037	9.151748	7.505475	9.184332	9.038891	7.820116	7.889262	7.877248	8.531749	8.383460	8.417051	8.411453	8.762516	7.893142	9.137186	8.475075	8.608200	7.947249	7.514002	9.743602	8.177788	7.904206	8.402892	8.227669	8.672090	8.045781	9.030039	9.276421	7.791422	8.474745	9.172874	8.352024	8.099429	8.842783	8.472926	8.561653	9.609761	8.744896	7.853216	7.434598	8.754914	8.643348
5757	9.891310	10.694294	11.667603	10.719137	10.780118	10.498910	10.252758	11.228548	10.441054	11.178586	10.736914	10.972778	11.075101	10.726727	10.287451	10.430150	10.263021	10.823376	10.065663	11.215296	10.916898	10.818224	10.628241	10.580562	10.908291	10.981494	11.103111	10.565620	10.337158	10.896900	10.626764	10.420253	10.631097	10.714621	11.369014	10.600799	11.565761	10.226031	10.639436	11.631463	10.956021	10.117454	10.207568	10.971029	10.545366	10.622270	10.619541	11.135190	11.197700
9689	8.760359	9.369259	10.036140	8.945226	8.688423	9.278276	9.235119	9.652764	9.924691	9.677563	10.405271	9.425356	9.884576	9.981765	9.374093	8.973074	9.088141	10.059752	9.105229	10.093916	8.741756	9.463418	9.463512	9.561760	8.642113	9.342778	9.574026	8.776025	9.528993	9.437714	9.082520	9.135012	10.554290	9.788056	10.269517	9.273976	10.347854	9.237005	9.706355	10.368188	9.836767	8.380256	9.969488	9.788235	9.015354	8.956057	9.380049	10.000860	10.129750
468	9.590015	10.605232	9.815910	10.092072	9.794859	9.767807	9.996340	9.558571	10.122415	10.254319	10.391352	9.387243	10.220867	10.348880	9.733091	9.550485	10.092963	10.181304	10.360383	10.524675	9.784061	9.809160	10.055878	10.004360	10.105042	9.828308	9.371690	9.703892	9.979275	9.466057	9.608000	10.006963	11.001903	9.673238	9.681310	9.823550	10.132455	10.017521	10.004187	9.260575	9.796743	9.913360	10.164959	9.812969	9.707152	10.450353	10.518023	10.252904	10.171295
2778	7.836366	8.486625	7.942171	7.938431	7.750853	7.316743	7.571413	7.767612	7.436968	7.754067	8.006900	7.638410	7.952156	8.044168	7.911792	7.545189	7.741036	7.862551	9.294305	7.738695	7.694903	7.697300	7.575430	7.644212	7.860250	7.849214	7.966702	7.816695	7.699000	7.734219	7.790983	7.965524	7.454504	7.713304	7.639455	7.643477	7.473288	7.847752	7.689373	7.224929	8.067385	7.524575	7.630003	8.273504	8.095230	7.781711	7.846444	7.526368	7.537700
6210	9.499597	9.548589	9.807017	9.573688	9.556220	8.992778	9.344077	9.248267	9.178933	10.303748	9.930367	9.676949	9.561239	9.548589	9.236256	9.086147	9.699866	9.063559	9.709927	9.074859	9.572657	9.468452	9.551994	9.698228	9.762230	9.235232	9.244714	9.971958	9.997656	9.430109	9.208890	9.255754	9.393232	9.518946	8.953123	9.796920	9.391712	9.495030	9.317487	8.952125	9.637054	9.153420	9.394088	9.384041	9.637644	10.068819	9.781871	9.713924	9.865124
308	9.428824	9.802018	9.702032	9.365166	9.168181	9.192545	7.830738	9.509431	9.337610	8.743418	10.241805	10.108734	8.629522	10.097483	8.939985	8.606788	8.442153	9.240941	9.205305	9.020522	8.645750	10.218269	8.918578	9.750302	8.590987	8.994461	10.174533	8.469254	8.586899	10.424026	8.865901	9.274059	9.228242	9.730462	10.567593	8.585049	10.550721	9.456917	8.999800	8.957700	9.347548	9.489390	8.709504	10.578404	9.867340	9.345515	7.945828	9.860614	10.007241
3925	5.880136	5.730574	6.401068	6.405726	6.340539	5.809922	5.731127	6.451864	5.941882	6.571874	6.482813	5.790546	6.634351	5.793726	5.547242	5.898130	5.832682	6.488879	5.731177	6.094686	6.098971	6.200143	5.724630	6.553058	6.086645	6.284181	6.486232	6.193481	6.041740	6.520523	5.802807	5.838322	5.519389	5.771707	6.818711	5.983332	6.273335	5.673986	6.125757	5.997034	5.958723	5.598035	6.421522	6.663654	6.556760	5.851471	5.829479	6.196201	6.407392
4035	6.434118	6.901347	5.579702	5.633052	5.695059	5.584590	5.583659	5.856605	5.734792	5.505342	5.951428	5.671151	5.683279	5.393521	5.493447	5.363281	5.542867	5.822651	5.861702	5.893802	5.471507	6.059500	5.876841	5.944106	5.943606	5.567801	5.936763	5.414935	5.464357	5.513121	6.048791	5.984315	5.429045	6.271348	5.549555	5.387551	5.272939	5.910250	5.416489	5.307116	5.741803	5.986525	5.865878	5.093565	5.888474	6.011274	6.017714	5.700222	5.470346
5695	7.458078	7.488633	8.187029	8.180899	7.594519	8.019975	7.011227	8.019608	8.388695	8.304815	7.959509	7.537880	7.521359	7.940748	7.882244	8.819994	7.400917	8.228264	7.116733	7.497117	7.780386	7.922184	7.374614	7.990348	7.453011	8.136036	8.569077	7.703727	7.471578	8.849335	7.853570	8.485543	7.847178	7.353785	7.932612	7.511701	8.754625	7.526124	8.489368	8.458578	7.981711	7.169741	8.373645	8.684358	7.351395	7.614240	7.588878	8.337892	8.433478
8682	8.369018	8.910491	7.700864	7.960877	7.805855	7.661927	7.754819	8.000905	8.316495	8.022105	8.471294	7.511015	8.181008	7.687175	7.886081	7.526709	8.236394	8.254716	7.852290	8.001757	7.812150	8.552801	8.436448	8.372269	7.852813	7.802078	7.746354	7.458008	7.742703	8.222431	7.507362	8.077209	8.371288	8.505688	7.954296	8.100692	8.056741	7.779686	7.287216	7.817688	7.929399	8.487281	7.390486	7.990513	7.925457	7.834817	8.371439	8.177470	8.028068
1891	8.468685	8.427223	7.965307	8.343919	8.140153	7.126705	7.853146	8.191636	7.869757	9.280573	8.207516	7.908014	7.747039	7.885723	8.353684	7.167282	8.503811	7.736142	9.087630	7.708150	8.394847	7.568054	8.547399	7.565983	8.466045	7.587607	7.477883	8.223796	8.322586	7.526744	8.319713	8.753325	8.104034	8.529027	7.888560	8.503029	7.459003	7.921061	7.322884	7.573218	7.687160	9.396349	8.057708	7.837552	8.230155	7.562811	8.064428	8.162362	8.082354
4953	8.193449	9.076771	8.052378	10.798566	10.524904	7.891349	10.587161	8.216876	8.313390	8.510714	9.393417	11.538033	12.617477	12.476436	9.253641	9.246799	8.096707	9.653663	8.621214	12.931468	10.055294	9.411500	9.836796	10.043478	7.647910	11.458585	9.368540	7.673999	7.713076	10.333878	8.333920	10.085876	11.025251	9.442824	10.296996	8.439371	10.805390	8.898252	12.025946	9.917471	10.886743	8.353628	12.034873	9.337232	11.444434	8.145202	7.046576	10.841647	10.324479
8826	7.556240	8.400242	8.659142	8.155446	8.404669	7.435809	7.520928	8.575803	8.156486	7.644437	8.085957	8.351613	8.680373	8.276807	8.436594	7.743691	8.038313	8.385223	8.171826	7.607176	7.708385	7.860845	7.963262	8.059329	7.846205	7.395767	8.577379	8.713675	8.459440	8.528573	8.431908	7.526446	8.639255	8.331660	8.632011	8.216735	7.813063	8.246800	8.143360	8.030515	8.817479	7.902908	7.613948	8.239865	7.877715	7.954536	8.568793	8.511052	8.397203
2547	7.115049	7.159344	7.573427	7.512367	7.372734	7.384791	7.265183	7.334758	7.389458	7.143459	7.366966	7.330535	7.145285	7.196943	7.305198	7.718463	7.190563	7.535694	6.951146	7.642201	7.406235	7.484691	7.175610	7.535242	7.268290	7.307712	7.291962	7.233385	7.100867	7.769766	7.352387	7.226133	7.401175	7.131878	7.506005	7.105291	7.506796	7.192239	7.420993	7.265191	7.278071	7.184293	7.348537	7.612934	7.428373	7.043132	7.481143	7.430400	7.445995
50	6.460585	7.072032	6.641665	6.319023	6.648375	6.527250	6.485752	6.448666	6.148178	6.936423	6.220849	6.012570	6.443597	6.099735	6.380256	6.203058	7.108285	6.331654	7.070529	6.486235	6.800608	6.430624	6.626220	6.533962	6.453863	6.066188	6.152114	6.323685	6.268069	6.202139	6.417163	6.910897	6.323301	6.724709	6.499121	6.288994	6.082118	6.240956	5.813033	5.876857	6.382857	6.661535	6.383831	6.119586	6.705907	6.727844	6.634838	6.562763	6.116101
9802	8.292572	8.639614	7.153137	8.201207	7.903301	8.137442	7.539095	7.896428	7.878346	8.636867	8.548137	8.328236	8.044855	8.165584	8.482218	7.306044	8.085023	8.235401	7.929422	7.770407	7.884333	8.368194	8.162627	8.197420	8.036965	7.751289	7.833881	7.956440	8.070553	7.716636	7.656347	7.570514	7.913296	8.514758	8.656768	8.203947	8.688278	8.055772	8.113859	7.961357	7.914207	7.980663	9.380728	8.015733	7.759398	7.788417	7.791687	8.565509	8.618421
8404	10.461074	11.956163	7.116933	9.355314	8.877405	9.493550	9.262013	9.001311	9.724279	10.784838	11.137093	7.425821	9.793193	10.515459	10.097069	9.010725	10.708879	8.885541	11.664522	9.855309	10.305659	8.271096	10.786615	8.833518	10.039693	9.701557	8.065274	10.381886	9.734450	6.330817	9.869864	10.440997	10.068775	10.962765	8.824816	10.242638	7.781760	10.820259	8.941566	9.254332	10.324178	9.060418	10.000177	11.605704	8.381980	7.978769	10.190341	10.367006	10.250361
4170	7.940968	7.353896	7.510970	6.808735	7.120977	7.029532	7.060422	7.067500	7.105566	6.775549	6.735003	6.965034	7.326009	8.062060	7.429310	7.126052	6.971295	7.637576	7.074373	7.824998	6.859892	7.134144	8.128442	7.380702	6.681569	7.202496	6.918523	6.915911	6.969253	6.821506	7.084333	7.118319	7.782733	7.283144	7.316173	7.241576	7.713144	6.909404	7.196872	7.644500	7.427024	6.774107	7.155159	7.242625	7.066119	7.583231	6.759957	7.583017	7.634619
3303	10.759654	11.630462	11.549946	11.749850	11.634756	10.971785	11.214597	11.295440	10.872325	11.947051	11.738625	12.206197	11.516329	12.871976	11.712445	8.397483	10.988466	10.555477	11.529991	13.483756	11.329409	11.252660	11.183948	11.739097	10.793779	10.952180	11.236078	11.068676	10.921077	11.787183	11.496392	11.016700	11.978179	10.021741	12.000455	11.848734	12.521703	11.147078	11.255975	9.936006	10.478255	12.019210	11.243902	12.009377	10.846084	12.736719	11.747511	10.970225	10.482651
60	11.44428	11.38863	11.58108	10.94371	11.09678	10.92402	10.84729	11.72117	11.36087	10.64220	11.03788	11.40995	11.26911	11.13886	11.04536	11.10898	10.95855	11.32785	10.66523	11.33564	10.97168	11.54158	11.15513	11.49695	10.97433	10.86437	11.39518	10.77549	11.01702	11.68919	11.15505	11.32123	11.48550	11.23639	11.49932	10.99888	11.49228	11.06705	11.11273	11.33067	11.29146	11.19241	11.36181	11.25379	11.49142	10.73364	10.66550	11.22478	11.05734
6301	6.576639	6.991575	7.279620	7.123307	6.319238	6.526733	6.427852	6.676588	6.638248	6.700994	6.753005	6.557121	6.693586	6.450130	6.558515	7.404852	6.700557	6.737736	6.440376	6.701066	6.678832	6.507363	6.651547	6.795476	6.659000	6.770939	6.900592	6.664825	6.584147	6.454118	6.259038	6.398528	7.248949	6.407833	7.253826	6.736857	7.604491	6.440807	6.555812	6.113201	6.536308	6.680477	6.855042	6.743682	7.087482	6.673506	7.125572	7.056582	7.010033
7009	9.479557	9.697391	9.508030	9.759649	9.669098	10.022811	9.726957	9.107200	10.258834	9.926569	9.450348	10.126000	9.571256	9.648050	9.506830	8.857433	9.543289	10.304955	10.522228	9.572682	9.441731	10.035572	9.667749	10.061424	9.306658	9.624302	9.733904	9.360024	9.684734	9.427187	8.962864	8.918850	9.155132	9.687647	10.303752	9.586104	9.977675	9.578908	9.495913	9.362410	9.620323	10.477432	9.134977	9.794988	9.714624	9.813747	9.210828	9.887832	9.860265
10960	6.073566	5.678667	6.272443	5.730113	5.711873	5.797969	5.575535	5.939544	5.682541	5.741296	6.007993	5.612064	5.514644	5.569416	5.837259	5.760888	5.806541	5.746594	5.916467	5.521728	5.840153	5.887821	5.943434	5.780615	5.822618	5.429675	5.691300	5.981365	6.030081	5.552824	5.850166	5.255614	5.852514	5.804516	5.746992	5.919821	5.980957	6.064957	5.717179	5.620718	5.626431	5.779295	5.734057	5.779482	5.531151	6.068791	6.086942	5.925554	5.825229
3329	6.937585	7.248260	8.262996	7.817219	7.894469	7.275039	7.141062	7.977638	7.477436	7.472296	7.585398	6.787041	7.752452	8.515520	7.117369	7.817652	7.215450	7.464474	7.369431	8.737619	7.213316	7.332864	7.399557	7.590649	6.891317	7.249926	7.202165	7.436678	7.222120	7.881695	7.493548	7.439880	8.102976	7.357422	8.127292	7.654611	7.961648	7.179598	7.789815	7.654712	7.664100	7.115167	7.919718	8.496177	6.999906	7.706349	6.939384	8.010027	8.080580
7791	7.687374	7.872291	6.420195	6.979935	6.837062	6.751238	6.513673	7.108773	6.864287	6.087765	7.502337	7.129824	6.882234	6.530522	6.529454	6.679484	6.567725	7.309030	6.386728	7.139802	7.078219	7.882249	7.413198	7.332848	6.752985	6.924072	6.948007	6.051534	6.078668	7.465555	6.334836	7.056549	7.439814	7.301562	6.884306	6.346370	7.002838	6.536810	6.459791	6.562190	7.056465	7.119281	6.733281	6.840686	7.525443	6.921869	6.310973	6.908541	6.603760
1153	7.412493	8.507007	7.544648	8.219806	7.919773	7.485175	6.760395	8.096605	7.591543	7.486400	7.757857	6.720527	7.460473	7.224042	7.453661	7.564156	8.076056	7.696689	7.810199	6.922358	7.702966	7.134673	7.462859	6.855058	8.217660	7.639822	7.332990	7.857598	7.961343	7.306107	8.015472	7.874852	7.270127	7.783757	7.053205	7.457018	6.651624	8.230944	7.598208	7.697794	8.161239	7.121298	8.069356	6.756635	7.869285	7.083194	7.868009	7.880201	7.738833
10574	8.667296	8.809576	9.289001	9.918362	9.406241	8.331849	8.298264	8.772889	8.521111	8.554368	8.989362	8.398283	8.855910	8.662527	9.197789	9.279763	8.798312	8.850972	8.705083	9.173018	9.234392	8.901299	9.103658	9.356999	8.472608	8.613578	8.599264	8.588744	8.603531	8.930423	8.467850	8.493331	8.982536	8.789835	9.308166	8.982372	10.142984	8.541229	8.706239	8.961339	8.732700	8.134830	9.412080	9.585049	9.016235	8.826738	8.278427	9.145571	9.325290
5048	6.738389	7.880474	6.806869	7.277397	7.064665	6.983413	6.740671	7.732995	7.335564	7.068102	7.327839	7.322496	7.079149	7.250462	7.501131	6.845981	7.496670	7.560242	7.049288	7.026832	6.843314	7.413144	7.119278	7.338844	6.849113	6.677480	7.761963	7.242823	7.406765	7.510720	6.895034	7.097869	7.476400	7.248728	6.621476	7.318514	7.202659	7.217954	7.122065	7.649742	7.543677	6.948445	7.078247	7.599596	6.828184	6.578559	7.150383	7.433653	7.212208
5720	9.186817	9.676427	9.326702	9.956400	9.513218	9.566792	9.441783	9.572783	9.027726	9.773072	10.574582	8.880769	8.683625	9.875681	9.675874	9.617985	9.329972	10.097721	9.225399	9.740193	10.197496	10.249242	9.520551	9.914099	9.430583	10.464999	8.654733	9.083723	9.238839	9.724654	8.879914	9.922815	9.141332	9.474697	9.844568	9.336026	9.681366	9.429001	8.659471	9.968894	9.452912	9.786996	9.603701	10.482032	8.708853	9.436781	8.783894	10.134132	10.034671
539	7.909430	8.391940	8.392451	8.487544	8.154982	8.243989	7.839912	8.084159	7.965806	9.178415	8.490069	8.104876	8.199063	8.047775	8.711550	8.623983	8.493460	7.939035	8.635960	8.232664	8.644362	8.153943	8.331144	8.106327	8.744072	8.404668	7.875328	8.694038	8.746370	7.814637	8.549823	8.458484	8.411951	8.332593	7.645298	8.510741	7.794560	8.258773	8.155277	7.922347	8.045761	8.511190	8.634933	8.301438	7.729330	8.466710	8.861587	8.629595	8.627269
6209	9.656557	9.711423	9.832601	9.848307	9.948144	8.922443	9.307225	9.420322	9.347859	9.997560	9.934222	8.766703	9.383291	9.712512	9.621451	9.766834	9.764246	9.154853	9.613949	9.524911	9.674341	9.265701	9.621878	9.611080	9.879486	9.093292	9.228214	9.863290	9.401381	8.987911	9.807897	9.425478	9.873062	9.723400	9.549422	9.497497	9.524924	9.667426	9.579859	9.018083	9.861030	9.216726	9.942526	9.259859	9.740047	10.013227	9.697540	9.860499	9.686358
5714	8.923992	9.270504	8.512261	8.812696	8.378882	7.656408	8.345991	8.822525	8.461843	9.352270	9.523867	8.335669	8.565223	8.553161	8.693617	8.857095	9.205610	9.000015	8.485317	8.500721	8.818166	9.469019	8.932267	8.642710	8.753803	8.403502	8.350904	8.271240	8.514231	8.336989	8.308839	8.458287	8.792144	9.232444	9.763408	8.749724	8.614807	8.308662	8.207404	7.918932	8.248501	9.927754	9.068806	9.236454	8.420395	8.272936	8.329969	9.056483	9.072770
3920	7.703401	8.010028	7.813795	8.290889	8.056446	8.875774	7.742652	8.386427	8.103140	7.811481	9.249897	8.235546	7.095753	7.669020	8.052063	7.451794	7.741262	8.377407	9.225241	8.192757	7.495854	7.776263	8.016302	8.445769	7.864146	7.951930	7.883597	8.327918	8.284464	8.005974	7.658345	7.656040	7.420006	8.260959	8.223904	7.981882	7.783150	8.109082	8.402287	7.784994	8.663721	8.463725	7.112101	8.589888	7.941373	7.943547	7.716987	8.434498	8.596428
7167	8.397404	8.274184	9.493788	9.736050	9.203412	7.970275	8.203956	8.219665	8.498476	9.056102	8.717640	9.195433	8.808484	8.543868	8.473167	8.902393	8.435135	8.221210	8.261890	10.120976	8.428496	9.470835	8.420110	9.055702	8.862955	8.602428	8.937520	8.305149	8.639274	9.323882	8.500912	8.558181	8.330064	8.630614	9.581990	8.227254	9.084533	8.231135	8.616195	8.472087	8.633422	9.628479	9.156987	8.367304	8.720742	8.296782	8.605005	8.696341	8.915760
6159	9.792161	9.158254	9.421156	9.512010	9.534302	8.843909	8.945884	8.378936	8.719948	10.182460	9.595626	8.503591	9.274269	9.579686	9.581807	9.363767	9.650339	8.542999	9.624535	9.070479	9.580098	8.865015	9.966594	9.518711	9.549679	8.365544	9.107682	9.726959	9.631682	8.445768	9.190317	8.976511	9.543245	9.786231	8.868802	9.791161	9.191336	9.471940	9.416839	8.743018	9.045088	8.491646	9.124638	9.361493	9.402148	9.665249	10.224875	9.663928	9.692358
2950	9.461911	8.192672	10.722603	10.742331	10.414958	9.765574	9.731064	9.979984	9.423272	10.065708	9.360264	9.683440	9.084614	9.679579	9.652310	10.045735	9.771629	9.600556	9.562258	10.198646	10.403341	10.572921	9.603622	10.304758	10.264629	10.318400	9.371137	9.492236	9.917813	9.644731	9.104142	8.371686	9.426716	9.501553	10.943674	9.619672	9.547786	9.250194	9.675318	9.185326	10.734233	10.047768	8.759509	9.632662	9.732166	9.445904	10.323865	9.781461	9.516669
10525	7.541698	7.111595	6.842779	7.375966	7.141197	7.157685	7.314806	7.060523	7.890541	6.714793	7.550467	7.611439	7.286502	8.188970	6.957319	8.009725	6.684640	7.485980	7.612469	7.685955	7.018482	7.296015	7.612345	7.963950	7.063157	6.732339	7.636432	7.187294	6.740485	7.725847	7.165566	7.314608	7.369460	7.185286	7.476204	7.194228	7.379817	7.568084	8.072624	7.532846	6.962257	7.525619	6.965274	8.274219	7.260894	7.351637	6.938259	7.333516	7.210331
6633	10.307342	10.173928	10.061306	11.266916	10.912847	9.787340	10.055417	10.132760	9.990324	11.074678	10.716237	10.248994	10.423202	10.626966	10.121276	10.592846	10.571503	9.963706	10.427065	10.178985	10.649044	10.718609	10.533515	10.973381	10.198967	10.081174	10.689515	10.518590	10.267507	10.555765	9.975725	9.917405	10.253850	10.565141	10.983505	10.882848	11.117489	9.986816	10.051223	9.649576	9.967545	10.825578	10.569460	11.067342	10.400456	10.248712	10.492709	10.689114	10.776001
5351	7.946158	7.269396	6.573227	7.373627	7.004812	6.306089	5.980402	7.142897	7.089425	5.652179	7.610217	7.097046	6.501315	6.400511	6.434920	7.181484	6.349315	7.155188	6.820332	7.407675	6.482861	7.806244	6.915007	7.617595	6.204296	6.701028	7.485796	6.240642	6.141753	7.329217	6.404643	6.775375	5.717224	6.821184	8.257512	6.101661	6.927993	6.719432	7.138081	6.439371	6.885019	6.522147	6.611551	7.828393	7.069018	6.965508	6.366007	6.525187	6.637398
7756	6.796748	6.746495	7.356993	6.945568	6.704158	7.158310	6.731067	7.338121	6.832515	7.017915	7.141274	6.724557	7.398019	6.901396	7.194343	6.830443	7.032113	7.313164	6.586561	6.905252	7.143057	6.966676	6.546050	6.353363	7.298525	7.130922	6.948361	7.409786	7.201116	7.204524	7.262732	7.102408	6.971297	6.671991	6.389735	7.005613	6.552576	7.224861	7.237451	7.270748	7.113497	6.618376	6.986557	7.488166	6.660078	6.861255	6.928006	7.291543	7.235639
5708	9.720009	9.991581	10.546032	9.993040	9.248163	10.003380	9.306106	10.927989	10.728292	10.069291	10.450695	11.138999	10.908828	9.665776	9.997824	10.330220	9.841553	10.391802	9.349960	10.060647	10.257272	11.220074	9.639160	11.153893	9.854809	10.245433	10.844133	9.641631	9.748672	10.595591	9.683269	10.295722	9.498235	9.575357	11.519251	9.699835	11.276716	9.494443	10.435195	10.454140	9.628669	10.797754	10.407613	11.214010	9.947085	9.556635	9.499021	10.446534	10.399190
6319	7.078912	5.136654	7.567179	6.797986	7.236611	6.462551	6.438626	6.293932	6.466556	7.137021	5.554358	7.815381	6.568209	6.662815	7.547992	6.249289	6.600102	6.715648	7.308407	5.842409	5.590781	7.060946	6.310739	8.028085	6.508281	6.245836	6.871391	6.636178	6.527156	7.530926	6.477233	5.884649	5.983636	6.503285	6.769558	6.753076	8.325136	6.106596	7.182896	6.127224	6.898541	8.055460	6.273587	6.338240	6.498827	6.364929	6.908347	6.234396	6.305594
5908	9.921705	10.488839	10.341276	10.967793	10.604683	10.126360	9.907991	10.664484	10.519439	10.778153	11.656913	11.648066	10.701964	11.047068	10.087865	10.743050	10.153293	10.765202	10.291865	11.688098	10.550960	11.352675	10.717720	10.698029	9.735722	10.601720	10.625727	10.050877	9.850570	10.763644	10.047377	10.567019	11.372246	10.882619	11.608614	10.595231	11.341432	10.247343	10.515629	10.580585	10.787170	10.640696	11.014449	11.225868	10.614971	10.960631	9.205564	11.307811	11.322248
6227	10.846929	10.361684	11.413584	11.049089	10.949709	10.625579	10.891315	10.320086	11.066639	11.683097	10.900611	10.405112	11.013147	10.822294	10.392532	10.855531	10.900969	10.580949	10.989863	10.754891	10.951617	10.673737	11.221600	11.616565	11.182670	10.704611	10.977315	11.346005	11.124216	10.145178	10.310396	10.309526	10.996895	10.961023	10.845837	11.023003	10.874052	10.509585	11.103265	10.635515	10.667522	9.975887	11.299187	10.964044	10.879518	11.184917	11.188524	11.022031	11.002877
4134	7.080816	8.427237	6.950747	6.951710	6.951744	7.606662	7.208608	7.191407	7.076299	7.197531	7.195689	7.055868	7.275970	6.676969	7.351036	7.109043	7.521671	7.019219	7.042373	6.531402	7.259583	7.172988	7.277339	6.995196	7.331026	6.663679	7.829572	7.329169	7.212129	7.398854	7.685651	7.631808	7.157588	7.405047	7.067289	6.942562	6.631241	7.190659	7.372051	6.873491	6.918257	7.052863	6.887340	7.229766	7.856280	7.209311	7.580489	7.373855	6.958341
10134	8.653553	8.407137	9.559285	9.363934	8.878503	9.575155	9.432927	9.072166	9.388317	8.733124	9.001567	8.693216	9.048415	8.357797	9.049542	9.774595	8.760782	9.037681	9.317914	9.196205	9.407279	10.133778	8.849821	9.676096	8.782123	9.100634	8.838481	8.903844	9.066739	9.469363	8.627516	8.336792	8.454217	8.964703	9.525725	8.861694	9.472963	8.584298	9.075991	9.376299	8.759433	9.303262	8.877428	9.067154	9.859297	8.822456	8.358091	9.226157	9.303835
1508	9.931057	9.679553	9.182771	8.952277	8.937987	9.674526	8.504172	9.907356	9.897735	8.294831	9.133232	9.258112	8.673717	8.836504	8.752827	8.887752	8.549151	9.583000	8.820781	9.797114	8.862045	10.085621	9.201410	9.743945	8.694338	9.212688	10.693302	8.476622	8.518420	9.036340	8.598561	9.238830	8.647365	9.651592	8.962246	8.470625	10.153012	8.744127	9.079925	9.369962	9.375992	9.480637	8.118480	9.786757	9.814809	8.106620	9.049968	9.355581	9.012413
2058	7.433353	7.359196	7.635384	7.192390	7.708787	7.169627	7.232164	7.482296	7.180139	7.438833	6.801562	7.731421	7.144504	7.805662	7.537292	7.931761	7.334032	7.832126	7.884538	7.645092	7.224985	7.006440	7.356191	7.226405	7.133853	7.275644	7.180897	7.684753	7.406125	7.736116	7.621567	7.137891	7.815019	6.993663	7.220777	7.380041	7.715513	7.715547	7.732525	6.952521	7.415543	7.419033	7.189322	7.417423	7.561359	7.792656	7.654436	7.651527	7.796788
9588	10.170924	10.430579	9.956329	10.571971	10.168595	9.010580	9.401309	10.500439	9.473464	10.534805	10.544152	10.277637	9.963137	9.885895	9.594635	9.551951	10.595506	9.619301	10.379151	9.257158	9.834425	9.934532	10.008108	9.388935	10.879147	9.597152	9.277382	10.664754	11.084669	9.655415	10.157760	9.899195	9.689874	10.259588	9.902538	10.249690	10.122987	10.278929	9.567581	9.736856	10.231006	10.254753	9.730700	9.086707	10.070493	10.108220	10.780587	10.275999	10.438489
5499	7.402003	7.448238	8.126149	7.567228	7.728035	7.225233	7.123085	7.474713	7.475122	7.408272	7.548181	7.103700	6.531973	7.351648	7.741972	8.133025	7.132336	7.471614	7.036996	7.545872	7.670531	8.129775	7.441452	7.918773	7.149367	7.471753	7.475036	7.061749	7.503335	8.551166	7.121063	7.024950	7.293423	7.491846	8.140826	7.273196	7.668059	7.151566	7.389479	7.173171	7.638666	7.101917	8.119552	7.708912	7.908231	6.920077	7.008365	7.769483	7.500256
51669	7.798840	8.530899	7.419484	8.228887	7.975652	7.389943	7.143477	7.859733	7.745689	8.215656	9.293243	7.143343	7.653345	8.292764	8.653302	7.774803	7.870770	8.579330	9.467925	8.037357	8.286952	8.133492	8.395944	7.797498	7.567254	7.953683	8.372286	7.817583	7.813797	6.881732	7.707787	7.477419	7.780060	7.572418	7.668032	8.158317	7.528165	7.963920	7.668537	7.766311	9.031288	8.233366	6.942761	8.145472	8.108311	7.656949	7.725513	8.568515	8.593636
10768	6.672158	6.946057	6.861675	6.365471	6.327911	6.428025	6.404681	6.949547	6.508258	6.551243	6.604668	6.733447	6.860700	6.334310	6.330297	6.689650	6.558161	6.783507	6.816431	6.427093	6.689954	6.402378	6.509536	6.330229	6.658298	6.507068	6.553576	6.874818	6.767537	6.783638	6.900195	6.420867	6.571945	6.814474	6.547242	6.742693	6.254624	6.534918	6.493456	7.006194	6.900840	6.517936	6.368175	6.530602	6.455586	6.470912	6.506495	6.573285	6.634480
9798	6.020682	6.257362	6.317693	6.560951	6.372130	6.307270	6.209995	6.386388	6.309500	6.223188	6.440428	6.180015	6.661116	6.024028	6.296241	6.571952	6.211207	6.504949	6.426648	6.346975	6.275069	6.241510	6.246312	6.596964	6.167193	6.025128	6.431934	6.403367	6.339646	6.651630	6.063402	6.355974	6.123296	6.227311	6.093957	6.349175	6.325345	6.508542	6.327772	6.391573	5.979370	6.659664	6.417556	6.164589	6.411555	6.387923	6.170846	6.650102	6.574679
2783	7.244616	7.318844	7.201427	6.769761	6.905118	6.704270	6.803661	7.010564	6.667357	6.854510	7.042705	6.696779	7.627179	7.132928	6.848353	7.615517	6.892937	6.864468	6.811184	7.322998	7.035657	7.387311	7.291769	7.182449	7.315974	7.204258	6.666590	6.694503	7.123700	7.100087	6.653263	7.007333	6.886009	7.542944	7.805021	6.855493	6.756227	6.768788	6.967901	6.502601	7.206012	7.436395	6.724519	7.331551	6.840861	6.905325	7.304304	6.907829	7.074569
3015	10.010171	9.623715	11.431094	11.329818	11.155809	10.853991	10.429026	11.014027	10.492685	12.007354	11.281748	11.471676	10.597661	10.839801	10.209673	10.466601	10.470472	11.069852	10.630238	11.627177	10.894422	11.298240	10.426907	11.420774	10.190460	10.754328	11.420794	10.629227	10.605311	11.614801	10.273624	9.965331	10.571014	10.430787	11.731028	10.511653	11.871759	10.080981	10.847906	10.125872	10.902844	10.420214	10.786696	11.753120	10.606852	11.540516	10.448983	11.338676	11.558628
6202	7.918739	7.354715	8.019658	7.856355	8.040039	7.673467	7.524430	7.510787	7.614261	8.300508	7.874415	7.675839	7.822274	7.857523	7.658235	7.578527	7.782011	7.378090	7.836649	7.567276	7.832082	7.722425	7.980897	7.821347	7.888753	7.504684	7.337032	7.927850	7.987002	7.596828	7.642005	7.564775	8.043320	7.951344	7.873581	8.262005	7.841093	7.748348	7.683808	7.455385	7.833547	7.281438	7.999220	7.722336	7.868118	7.995613	7.962932	7.852688	7.840737
2316	8.461881	8.684145	7.608603	7.052834	7.448832	7.536746	7.284528	7.962040	7.575475	6.428001	8.403534	7.784750	7.594031	7.105532	8.002466	7.437740	7.220509	7.668649	7.022251	7.808532	7.931902	9.061590	7.344910	8.097657	7.127713	7.463129	8.178775	6.926482	6.992044	8.806831	7.494668	7.825011	7.731441	7.295761	7.983097	6.808959	7.933870	7.478363	7.780044	7.133016	7.469146	7.417593	7.352132	8.128481	8.968489	7.105394	7.424234	7.715297	7.460541
23019	6.956818	7.508291	7.472059	8.107905	7.731469	7.356318	7.618449	7.621342	7.257985	7.351550	7.731191	7.296299	7.927187	7.471951	7.357841	7.483645	7.561153	7.548003	7.407768	7.375381	7.491797	7.387963	7.568105	7.520813	7.641201	7.066016	7.870343	7.642336	8.259693	7.492074	7.282998	7.021967	7.482847	7.696294	7.442841	7.542189	7.704397	7.431839	7.373561	7.616617	7.209917	7.639108	7.615147	7.017016	7.820913	7.670325	7.630972	7.497934	7.413437
1718	7.500673	7.586210	9.689546	10.242497	9.828901	9.535363	8.760609	9.727868	9.280830	9.840370	9.044382	9.665540	9.298399	8.855619	9.004828	9.767319	9.460647	8.831317	9.650734	8.379105	9.557809	8.461819	9.365190	8.825680	9.645587	8.487351	9.295115	10.373540	10.083058	8.816526	9.096188	7.591170	9.012462	9.279516	7.791293	9.769625	11.010147	9.810554	9.642079	8.991481	8.762311	10.695171	9.144654	8.305240	8.431582	9.712627	9.792523	9.223705	9.003269
8766	6.985020	7.299845	8.083657	8.728699	7.999263	7.606564	8.217485	7.746186	7.778189	9.366085	8.444619	8.444921	9.243820	8.621203	8.118184	7.640451	8.790509	7.773109	8.454027	7.343360	8.130249	7.424549	8.204460	8.026571	9.019383	7.368976	7.478336	9.117814	9.443069	7.296636	8.650177	7.327927	8.726265	8.499861	7.956572	8.768692	6.787637	8.527845	8.273574	9.194517	8.138650	9.005316	7.515613	7.376911	7.289168	7.638716	8.976022	8.732903	8.629017
5660	10.121498	10.888733	9.288386	9.194640	9.169517	9.543883	8.873124	10.154479	9.545622	9.287276	9.950556	9.458119	9.633075	9.691151	9.965907	9.490516	9.675011	10.405651	10.008078	9.819822	9.415563	10.329489	10.061564	9.825484	9.016565	9.757405	9.626660	8.931028	9.353868	9.209899	9.365820	10.001146	9.144024	10.336325	9.705683	9.418732	9.373347	9.930567	9.150920	9.606776	9.596711	9.334003	10.030711	10.551251	9.092883	9.793235	8.910945	10.101220	10.034851
55905	7.167004	7.458413	6.823423	7.793987	7.209935	7.514800	6.509425	7.276918	7.320041	7.788579	8.042916	6.601709	6.987279	7.132482	7.561742	7.395179	7.121337	8.152632	7.539918	7.343775	7.362370	7.540646	7.245597	8.020294	6.606546	7.787874	7.158975	6.760679	6.983699	6.966529	6.841051	7.248958	6.948245	7.521478	7.568483	7.285338	7.909219	7.048812	6.821190	7.163501	7.382160	7.142275	7.754373	8.250834	7.189683	6.883846	6.417317	7.876182	7.705314
11171	7.369200	7.982169	8.868434	8.528345	8.294202	7.538866	7.806065	7.610667	8.073919	8.349693	8.262428	8.427976	7.899047	8.003598	7.910084	7.840707	7.855117	8.088053	7.537748	9.161636	8.354437	8.260693	7.692252	7.462665	7.528015	7.938839	8.127456	8.214035	7.923539	8.219474	8.008585	8.178516	8.258601	7.593414	7.797123	7.922074	8.331101	7.923876	8.248759	8.171250	7.715635	8.016392	8.600629	8.235282	8.317498	7.860235	7.493204	8.490806	8.414167
6281	11.002569	9.312932	10.665212	10.165846	10.087723	10.258211	10.048712	9.786340	10.639774	9.311857	9.741676	10.128732	9.891393	9.851725	10.128732	9.786181	10.334834	9.623423	10.278306	10.010158	9.790017	9.963678	10.200369	8.873341	10.610675	9.271644	9.618914	10.223721	10.344719	9.915132	10.952700	9.671724	10.744564	10.388394	9.488140	9.888833	10.100258	10.418172	10.305393	9.596400	10.283310	9.800128	9.923814	9.892645	10.309550	9.964710	10.649944	10.265565	10.125099
10694	6.773344	7.235185	7.659737	7.291454	6.949116	7.332882	7.260421	7.523009	7.408280	7.258862	7.109969	7.560420	7.398893	7.078142	7.178581	7.607235	7.201044	7.110891	7.559655	7.753559	7.135551	7.154557	7.077745	7.453118	7.140776	7.571534	7.380500	7.408173	7.014023	7.138209	7.193037	7.094589	7.564046	7.161800	6.957316	7.344561	7.446493	7.203133	7.597328	7.554219	6.832105	7.315413	7.594581	7.499509	7.092558	7.449968	6.981472	7.652250	7.586417
10528	7.427534	7.700778	8.505300	8.287053	8.222704	7.813345	7.757297	7.771631	8.306613	7.864187	7.760409	7.445061	7.970955	7.899941	7.783711	8.555023	7.712250	8.333657	7.305319	8.097556	7.824378	7.759785	8.007780	7.926124	7.596741	8.096804	8.324873	7.520721	7.424708	8.097437	7.667792	7.903045	8.410275	7.813628	8.186128	7.797622	8.995375	7.690813	8.293587	7.816110	8.279757	7.564683	8.628236	7.830817	7.629586	7.785611	7.932467	8.066473	8.219213
5689	8.380712	8.474870	9.115529	9.037519	8.741468	8.810142	8.275930	9.135236	8.885611	9.060055	8.800381	8.899126	8.347582	8.483362	8.245826	8.360229	8.647144	9.091109	8.448517	8.860185	8.940618	9.019808	8.408891	8.903104	8.351693	8.881259	8.813446	8.305478	8.633277	9.053798	8.083115	8.576913	8.578273	8.535298	9.103829	8.378202	8.934470	8.479330	8.928842	9.017970	8.638988	8.930343	8.762375	9.160346	8.746982	8.010867	8.272966	8.939369	9.079699
10575	8.340019	8.511795	9.292119	9.663161	9.471104	8.407380	8.536767	8.894305	8.684928	8.944890	9.093385	8.849883	8.524079	8.879314	8.467868	9.003198	8.746894	8.751458	9.114922	9.156242	8.976458	8.916003	8.909426	9.207441	8.322035	8.642188	8.492741	8.757529	8.748858	8.959369	8.380098	8.354971	9.214155	8.580041	9.186234	8.901585	9.648133	8.373687	8.798191	8.678544	8.798275	8.123413	9.386031	9.395403	8.955726	8.972333	8.569680	8.980060	9.025945
2034	6.973967	7.039050	6.337694	6.072621	6.029141	6.136218	5.879151	6.421483	6.365634	6.055379	6.368359	6.021597	6.057617	6.508946	6.254463	6.112910	6.342802	6.254878	6.319250	6.361935	5.998863	6.188251	6.858146	6.294127	5.748589	6.097751	6.160109	6.100359	5.783169	6.072985	5.709589	6.524438	6.550102	6.997723	6.595483	6.339195	6.642268	6.542270	6.091197	5.855133	6.443078	6.212939	6.689137	6.477550	6.417039	6.508161	5.644716	6.394695	6.307566
3301	8.871794	9.414288	8.209388	8.967904	8.337163	9.306283	8.143128	9.145067	8.901772	9.189362	10.033256	8.420151	8.559558	10.496399	9.569777	9.013136	8.560697	9.249779	9.305926	9.791996	9.104987	8.969682	9.429223	10.235797	7.823883	8.804900	9.489220	8.233652	8.285824	9.626290	8.603398	9.316752	9.504971	8.630881	8.489228	9.564533	9.247568	8.699961	9.109603	9.523173	8.833823	8.833346	8.943360	10.106809	7.758021	9.869096	8.254713	9.869388	9.863768
5710	8.553395	8.400208	8.465630	8.227597	8.051656	7.928068	7.704772	8.038942	7.964892	8.428338	8.284260	7.801826	7.720581	7.593233	8.143562	8.387954	8.225553	8.031281	8.081633	8.105967	8.327509	8.192054	8.048623	8.476276	7.922298	7.833386	8.076125	8.302320	8.247684	8.108512	7.876514	7.732165	7.709519	8.305253	8.670059	7.961922	8.450556	7.893684	8.051731	8.200691	7.833650	8.335258	8.332972	8.351723	7.480781	8.076296	8.196943	8.408513	8.376920
7385	7.293987	8.195482	7.817974	8.544385	8.009473	7.340274	7.390111	7.890097	7.348318	9.025158	8.237481	7.832345	7.968502	7.578569	7.878930	7.983678	8.280544	7.918816	8.130460	7.663038	8.199314	7.509392	7.749905	7.733304	7.830974	7.468916	7.852400	8.600303	8.124633	7.144097	7.736856	8.320940	7.890124	7.763046	7.293177	8.218956	7.964047	8.372601	7.798995	8.130561	7.732861	7.438864	8.670454	7.997882	7.198393	7.883543	8.083556	8.286686	8.382932
1152	6.389759	6.479718	6.928661	7.893441	7.125336	5.533260	6.834165	7.292206	6.511155	8.116652	6.140303	6.848248	7.273961	6.673165	6.370969	6.107537	7.172899	5.286430	7.002621	7.771190	6.827454	6.177584	6.305626	6.226665	7.604255	5.884880	7.846182	6.814535	7.351531	6.775091	6.766809	6.734336	6.433652	6.498044	7.977215	6.903209	6.383014	5.992384	7.322353	5.754833	6.253099	7.305883	8.298517	6.615085	6.731112	6.468227	6.631652	6.650259	6.261954
5223	11.59535	11.01714	12.85550	12.57635	12.24760	12.10552	12.49611	12.54926	12.26205	11.81831	12.33204	11.88645	12.45281	11.90466	11.99967	11.78031	11.79927	12.40863	11.53000	11.65238	11.80685	12.80917	11.93185	12.88980	12.28497	12.25305	12.35474	11.99098	12.16304	12.15081	11.88577	11.24153	12.00490	11.91005	13.35797	11.77809	12.60277	11.82772	12.16553	12.31403	11.47558	12.93377	11.89509	12.51416	12.13785	11.61875	12.03730	12.26786	12.29156
6772	7.297416	8.006611	7.004502	7.660990	7.572258	8.451575	7.742375	8.822760	7.367107	7.447383	8.427874	7.208840	6.163419	8.687018	9.094616	8.359475	7.072673	9.678286	7.025201	7.723323	8.142963	8.798977	7.362879	8.634079	6.426048	9.333154	7.859300	6.491578	6.546037	8.414818	7.263128	8.967381	6.902127	7.437748	8.959786	7.249679	8.977826	7.253662	7.390574	8.544272	8.186400	8.023299	7.634515	9.328992	7.325092	7.214269	6.278133	8.766544	8.953171
9349	8.347201	8.361572	8.863023	9.252015	8.729595	8.088515	8.326013	8.500238	8.485404	9.287743	8.982295	8.318818	8.742300	9.143947	8.038641	8.782238	8.936492	8.168351	8.679066	7.957156	9.048445	8.707862	9.411427	8.777937	8.703476	8.037750	7.884843	9.053364	9.104930	8.439524	8.392148	8.394370	9.170938	8.851934	8.232142	9.359701	8.404246	8.448362	8.893636	8.581652	8.415943	7.958829	8.429838	8.782595	8.292773	9.139161	9.421090	9.110280	9.096715
6745	8.067161	7.770816	8.046286	8.699790	8.424478	7.529429	7.242944	8.141352	7.535818	7.890574	8.410277	8.834317	7.507945	8.752911	7.956803	7.676000	7.604021	8.726148	8.280965	7.821195	8.251499	8.179749	7.802850	8.192762	7.477447	7.899120	8.097490	7.930124	7.502000	8.746339	8.095504	7.392300	7.534706	7.694701	8.549170	8.101991	7.902789	8.313592	8.749859	8.143731	8.077641	7.406993	8.261228	9.169695	7.875696	7.740582	7.545111	8.601396	8.718226
6434	6.671613	7.011692	7.624473	7.153540	7.052730	6.948447	6.543432	7.513840	7.127347	7.992185	7.584005	7.731268	7.543801	7.637967	7.216019	7.059525	7.011948	7.576822	6.921408	7.660052	7.239271	7.590335	7.446686	7.375373	6.647037	7.113253	7.667611	7.221677	7.128633	7.239181	7.186773	6.871708	7.729922	6.855749	7.160734	7.603132	7.986533	6.964320	7.296603	7.253867	7.495260	7.013545	7.526435	8.067411	7.250734	6.872408	6.751540	7.689702	7.780847
2288	6.026976	6.021326	7.175026	6.199911	6.228025	5.690492	6.356932	5.970880	6.083335	6.684199	6.118506	6.224879	6.522726	6.249518	6.019025	6.194500	5.983908	5.754230	6.186937	7.331210	6.266524	6.237802	6.417476	6.268742	5.977075	6.041641	6.268986	6.067360	6.016931	6.220287	6.022791	6.039274	6.312666	6.104365	6.448046	6.197546	6.873683	5.968937	6.074650	6.073583	5.851423	6.377778	6.902180	6.169435	5.952046	6.527691	6.083850	6.577737	6.314020
3068	8.944524	8.663109	9.326313	9.974836	9.845061	9.306279	9.552964	9.417329	9.401271	9.474582	9.736268	9.811243	9.856374	9.566950	9.177944	9.111838	9.140527	9.795477	8.843096	9.456745	9.646147	9.449897	9.341654	9.893170	9.168603	9.458705	9.198179	8.905830	8.867653	10.428184	9.126824	9.409075	9.566840	9.283476	10.333527	9.091486	9.816917	9.219553	9.826115	9.806977	9.646946	9.383918	9.048476	8.778303	9.907808	9.516667	9.487583	9.977402	9.785734
23022	7.617755	9.138679	7.912304	7.576845	7.576759	7.934499	7.339449	8.309139	7.292759	7.206064	8.541601	7.986731	7.936235	7.342607	8.235017	7.076991	7.439570	7.746171	6.965834	7.986582	7.522806	8.568540	7.745369	7.964720	7.389397	7.115713	8.612229	8.160138	8.158877	8.363143	7.949976	7.413495	7.963534	7.402169	8.059141	7.587893	7.555990	7.775858	8.108203	6.641423	8.507145	8.062544	7.559624	8.337918	8.180631	7.216072	7.886817	7.875566	8.027384
10724	5.680434	6.505517	6.557819	6.153850	6.092871	6.330774	6.515659	6.801809	6.249433	6.291711	6.360164	6.620090	6.743757	6.333079	6.668858	6.054726	6.461788	6.667419	6.113566	6.338209	6.028873	6.001176	5.827081	5.983542	6.368748	6.280551	6.400978	6.658025	6.610388	6.444651	6.530378	6.421491	6.135867	6.508046	6.136380	6.382295	6.336071	6.987471	6.859984	6.201514	6.306731	6.516845	6.470286	6.144864	5.928535	6.672586	6.722449	6.823408	6.686922
4074	7.282504	7.692999	7.695114	7.224328	7.188341	6.791885	6.302779	6.906327	6.928877	7.425781	7.415009	7.615511	6.728519	7.036999	7.662992	6.928660	6.700961	7.580157	7.048387	8.081684	7.052453	7.658180	7.289043	7.395258	6.123031	6.943388	7.518785	6.720733	6.669584	7.382537	6.704128	7.114260	7.253267	7.222895	7.634152	7.103228	7.864527	7.152764	7.182148	6.486601	7.387667	7.124466	7.363548	7.442171	7.721156	7.078670	6.771799	7.669129	7.698781
9403	8.765931	8.950211	9.069380	9.016518	9.079784	9.170306	7.667859	8.959564	9.318390	9.901472	9.943574	9.683180	8.618012	9.612158	9.265447	8.671837	8.858685	9.586978	9.396214	9.157011	9.233471	9.233725	9.425197	9.871854	8.443641	9.296441	8.996962	8.437830	8.615622	8.772966	8.202425	8.533222	8.840848	9.541501	9.770324	9.215085	10.109530	8.916363	9.304384	9.247576	9.772290	8.932382	8.807520	9.823032	9.163589	9.110011	7.794432	9.704806	9.878357
191	8.236882	8.684205	8.686176	9.439694	9.399916	7.903079	8.189286	8.280898	8.358951	8.674795	8.974860	8.662109	9.094113	9.434199	8.317895	9.130396	9.000972	8.428571	8.445462	8.737727	8.510830	8.494311	8.789923	9.704604	9.032918	8.532282	8.062559	8.927719	9.032310	9.643633	8.332158	8.148952	8.496607	8.815459	8.437955	8.759695	9.736777	8.464336	8.286842	7.744996	9.144310	8.553816	8.786499	8.842146	8.877171	8.738164	8.996253	8.737173	8.607680
3133	10.422171	10.524616	8.928708	9.753057	9.538758	10.519029	10.126700	10.457028	9.363780	9.993921	10.619044	9.817517	9.506810	9.875985	11.166927	10.159839	10.126195	10.936462	9.757894	9.793792	10.582251	10.706885	10.330697	10.323223	10.010380	10.843096	9.412004	9.490682	9.356826	10.179301	9.143353	10.677363	9.709119	10.440490	10.255410	9.946208	9.963916	10.071541	9.235906	10.561501	10.449337	10.351515	9.444187	10.932291	9.109301	10.207781	9.152438	10.746457	10.406570
7203	9.234511	9.412357	10.641455	10.226598	9.789537	9.052710	9.675603	10.404227	9.806140	10.010326	10.385177	9.527892	9.257415	10.031343	9.958194	10.727986	9.520379	9.823095	9.146528	10.357762	10.008447	9.882106	9.649748	10.142482	9.415193	9.947556	10.265143	9.514599	9.190711	10.790718	9.543008	9.656137	10.311503	9.651857	10.826979	9.602155	10.648924	9.427400	10.177127	9.515868	9.932462	9.499221	10.458701	10.180753	10.166197	10.378076	8.892131	10.370342	10.521134
6867	6.344826	6.667785	5.461820	6.019893	5.799361	5.912361	5.792841	6.014279	6.046362	6.510311	6.628631	5.794220	6.136139	5.933911	5.927729	5.582329	6.430949	6.146401	6.188158	5.767413	6.496838	5.956708	6.312061	5.594872	6.292067	5.905283	6.117494	6.454098	6.294322	5.298410	6.515605	6.149863	5.845151	6.337658	5.720441	5.994618	5.428238	6.016279	5.550534	6.183942	6.323544	5.679963	6.731487	5.990481	5.609621	5.598820	6.138045	6.502261	6.434826
1974	7.446128	8.294802	8.121201	7.537403	7.426711	7.849403	7.609266	8.280937	7.604247	8.262873	8.242312	8.750746	8.128222	8.182385	8.164986	7.121952	8.279801	8.462369	7.782470	8.285653	7.546490	8.159448	7.354657	7.518177	7.432281	7.328135	8.023444	7.950112	8.159757	7.724249	7.588164	7.758328	7.744363	7.643623	7.975649	7.973499	8.172486	8.434626	8.293675	8.298844	7.641721	7.980959	8.292657	8.224860	7.729230	8.309539	7.065508	8.344075	8.368979
5496	6.698390	6.966784	7.065877	6.912533	6.542275	6.092851	6.102320	7.141863	6.413848	6.627103	7.162197	7.438299	7.145579	6.463863	6.479353	7.168434	6.543167	6.885140	6.123278	7.157749	6.803907	6.930665	6.652008	6.930500	6.350878	6.217313	6.914298	6.369406	6.778308	7.371501	6.694188	6.738105	6.886263	6.877692	7.475851	6.554685	7.521050	6.535869	6.722861	6.861997	6.559295	6.149394	6.700674	7.331319	6.993843	7.082528	6.509011	6.860336	6.660000
3895	7.265886	8.827055	10.137634	9.353981	9.530408	9.219809	9.159774	9.706858	9.530705	8.961342	9.207300	10.185895	9.078579	9.531253	9.924676	9.367885	9.225933	9.386145	9.258212	9.901201	9.471529	8.710399	8.965620	8.543816	9.112950	9.804289	9.229565	9.340634	8.945677	9.676762	9.589213	9.446386	9.312908	8.931149	9.837879	9.232439	9.972704	8.985862	9.730370	9.325239	9.227626	9.196868	8.718438	9.813177	10.511060	8.685180	8.979259	9.572311	9.907313
8407	9.491997	8.978872	9.539943	8.173961	9.207308	8.823056	8.834371	9.833344	8.885788	9.309012	9.386323	9.124545	9.158994	9.015617	9.371044	9.543843	8.963646	9.123402	8.743284	9.507596	9.092396	9.954517	9.061133	9.497920	8.886290	9.153491	9.786757	8.562945	8.763275	9.939080	8.750998	9.062432	9.187623	9.181853	10.184474	8.823065	9.560523	8.637868	8.843684	8.856079	9.206316	8.939509	9.877379	9.297645	8.988397	9.418264	8.646071	9.132585	8.957072
6734	7.195111	7.477165	6.384254	6.366770	6.528801	6.335345	6.658959	6.475561	6.934252	6.422102	6.542080	6.944627	6.911508	7.264474	6.781745	6.646101	6.947987	7.380082	7.616400	6.983196	6.353781	6.955507	7.209318	7.293771	6.268925	6.528617	6.616418	6.322125	6.192355	6.497455	6.321877	6.620317	6.711661	7.005147	6.621029	6.725554	6.610117	6.925176	6.757288	6.538507	6.732489	7.054690	6.120194	6.729087	7.095237	6.834971	6.786628	6.980834	6.856685
1912	7.170485	6.981269	6.640110	6.687055	6.510368	6.909915	6.652488	6.707245	7.122091	6.101841	6.872267	6.526347	6.835564	6.675951	6.396542	6.686836	6.530926	6.759482	6.635682	6.737645	6.530090	6.899869	7.350538	6.912088	6.447589	6.672003	6.430924	6.426664	6.292128	7.005635	6.684297	6.969841	6.908005	7.319232	6.780630	6.415843	6.542064	6.460826	6.565298	6.543353	6.595824	6.414921	6.570842	7.292776	6.994996	6.696343	6.501042	6.963961	6.647229
694	8.052504	8.306540	7.824081	7.232117	7.095484	7.489640	8.197735	8.962130	7.071867	8.401279	8.579478	8.349501	7.640657	8.292287	8.110305	7.610548	7.478668	8.328113	7.952512	8.609851	8.596534	8.099858	8.173830	7.486458	7.292027	7.746818	7.791244	7.578586	7.044676	7.596411	7.316031	8.170756	8.562828	8.395506	9.110110	8.355550	7.170541	7.908652	7.880954	7.714322	8.074615	7.582161	8.808190	7.329400	7.912352	9.237582	6.992724	8.776630	8.656945
10945	8.258681	8.048501	7.718222	7.335282	7.515642	7.134586	6.964206	7.686882	7.345559	7.182991	7.893969	8.067340	7.880631	7.737948	7.874358	7.302595	7.200142	7.563986	7.871818	7.270995	7.207373	8.006266	7.651120	7.978065	7.633835	7.452717	7.944037	7.433275	7.439097	8.530318	7.450569	7.650055	7.082884	7.738789	8.220229	7.343874	7.612600	7.824499	7.717030	7.825310	7.149812	8.345896	7.513594	7.357535	7.770393	7.443309	7.295539	7.752983	7.442174
3959	9.437927	8.387511	7.188372	8.459975	8.353035	9.680035	7.867536	8.964953	8.495319	6.926614	8.803175	8.570728	7.163844	8.612862	8.877668	9.210305	7.901716	9.612326	9.030030	8.604306	8.266023	9.368237	7.968417	9.269776	7.730812	9.089813	8.424760	7.526720	7.769583	9.030302	7.829534	8.765717	7.234946	8.071071	10.282757	7.496135	8.632418	8.285361	7.608310	8.790014	8.614388	8.783778	8.673746	9.408991	6.479172	8.905190	7.638736	8.850976	8.879956
6520	7.907672	7.335114	8.161048	8.511750	8.449704	7.904359	7.728361	7.626408	8.567727	6.946021	7.694726	7.982546	7.079765	8.237833	8.095600	8.993556	7.682983	8.328879	7.480209	8.449527	7.638258	8.251677	7.520682	8.767722	7.376678	7.777748	8.055903	7.552794	7.659357	8.097660	7.121012	7.845753	8.027338	7.664250	8.947345	7.601943	8.690252	7.658607	8.731341	7.362586	8.278415	7.617009	7.970939	8.365150	8.365652	7.509895	8.142923	8.244305	7.952344
6228	10.490228	10.784713	10.841100	10.627243	10.591020	10.362211	10.383224	10.504663	10.001676	11.005184	10.857512	9.832840	10.176487	10.231761	10.112814	9.901142	10.751864	10.316592	10.777016	10.155482	10.618822	10.751523	10.595551	9.915007	10.708240	10.301830	10.234576	10.595564	10.028990	9.917960	9.653378	10.012110	10.866775	10.748035	9.697013	10.792271	10.388112	10.957770	10.475695	10.645331	10.266677	10.125510	10.392517	10.224122	10.133558	10.873216	10.732137	10.704021	10.740601
51552	6.137566	6.739895	6.706837	6.195824	6.192569	6.614608	5.927325	6.485656	6.580275	6.534891	6.577568	6.857101	6.450177	6.736469	6.726753	6.536331	6.105624	6.454316	6.134713	6.063641	6.307509	6.293630	6.205378	6.398066	6.594068	5.873224	6.986988	6.653923	6.865009	6.609549	6.793410	6.562375	6.606527	6.504948	6.824812	6.839478	6.966657	6.423841	6.705496	6.904638	6.462770	6.149939	6.551364	6.920866	5.980106	6.327492	6.673992	6.790749	6.855336
10972	8.231500	8.551306	9.079016	8.825383	8.396245	8.371728	8.093952	8.930466	8.513858	8.382484	9.249496	9.629631	8.368317	8.843218	8.927507	7.975769	8.372616	9.293277	9.277809	9.028041	8.711200	8.424068	8.491383	8.235176	8.251767	9.001008	8.903686	8.701199	8.419466	8.478547	8.400494	8.458825	8.032875	8.224582	9.161467	8.600679	8.496432	8.827685	8.985737	8.779542	8.543961	9.129938	7.820269	9.108652	8.926194	8.404833	8.431923	8.971438	9.004828
7414	6.874931	7.361261	6.928857	7.075982	7.117908	7.035390	6.677298	6.950730	7.138458	6.515618	6.951080	7.294754	7.178764	6.426816	6.496154	6.313612	6.749158	7.058988	6.626949	7.022072	6.799659	7.181607	7.208667	7.080653	6.609237	6.704940	7.075358	6.661362	6.565038	6.868727	6.652538	6.700451	7.305345	6.727819	7.061634	6.680494	7.504743	6.881729	6.811543	6.864648	6.807044	6.949545	7.041072	7.025116	7.403176	6.360519	6.676040	7.105824	7.129522
10540	6.103960	6.408661	6.602998	6.523427	6.238426	6.104315	6.360169	6.292209	6.188260	6.457021	6.448123	6.090576	6.447272	5.963298	6.146737	6.251197	6.488072	6.004635	6.338556	6.349828	6.338831	6.427378	6.215536	6.344477	6.551669	6.371717	6.023426	6.274261	6.495244	6.322964	6.254147	5.993575	6.150573	6.377907	6.466712	6.289948	6.222025	6.200773	6.233376	6.170669	6.160501	6.333214	6.823811	6.155443	6.220436	6.188591	6.364402	6.499650	6.331311
6191	10.886664	10.781499	10.411916	10.422460	10.279994	10.008882	10.519794	10.250135	10.072817	10.756539	10.410238	10.101078	10.086156	10.379286	9.754248	10.262374	10.519698	9.853776	10.637386	10.270651	10.672809	10.408617	10.631209	10.365390	10.778315	10.314836	9.760433	10.521244	10.724944	10.030940	10.093877	9.918597	10.705951	10.425921	9.903407	10.594791	10.280498	10.407457	10.191605	10.439301	10.345206	9.804237	10.448963	9.838012	10.511207	10.789475	10.511167	10.572471	10.550728
7913	7.956863	9.561265	10.047869	10.970028	10.725829	10.494243	9.540751	10.449655	9.752022	10.891335	10.447363	11.244670	10.058158	10.644023	10.172081	9.250618	9.739461	10.445782	10.200422	10.456302	9.979176	10.360512	9.550048	10.631240	9.419430	9.896752	11.398663	10.071503	9.917277	10.757659	9.545970	9.849089	9.737236	9.596052	11.012539	9.770517	11.302294	9.539885	10.327836	10.404168	10.569530	8.304266	10.623098	11.293727	10.262860	9.672837	9.858651	10.829721	11.157785
811	7.939294	7.561583	8.218434	8.385244	7.868858	7.992908	7.907869	7.708732	8.072950	7.068848	7.946714	7.794861	8.112266	7.557075	7.431614	7.509810	7.318585	7.842909	7.809311	8.113919	7.430536	7.994744	7.629452	8.005004	7.642406	7.997372	8.214903	7.380734	7.592194	8.747107	7.606975	7.880763	7.547549	7.718291	8.206002	7.472834	7.859567	7.659008	8.303331	8.435257	7.448688	7.896912	7.522194	8.075769	7.846360	7.745116	7.488164	7.916138	7.850977
6132	12.00897	12.01790	12.75925	12.45764	12.47857	11.10077	11.53447	11.74710	11.56514	12.33829	11.55317	11.28810	11.57388	12.06901	11.66963	12.50007	12.14363	11.81888	12.19531	12.17665	11.88430	12.13708	12.17910	12.61843	11.56823	11.19142	11.66252	11.71540	11.62441	11.90695	11.16917	11.45231	11.72704	12.15974	12.42662	12.18458	12.64546	11.82235	12.03947	11.53292	12.07238	11.24713	12.80261	12.02977	11.89628	12.40786	11.36464	12.18296	11.87293
6125	8.965337	9.202712	9.985904	9.739383	9.608821	9.169080	9.515771	9.313292	9.349843	9.863716	9.712053	9.585804	9.538558	9.475494	9.166133	9.202101	9.812670	9.618826	9.630292	9.352237	9.552486	8.941433	9.658578	9.432913	9.770051	9.084321	9.255789	9.424895	9.473535	9.653112	9.202238	9.361136	9.556369	9.350990	9.045794	9.651371	9.874710	9.428425	9.694789	9.487920	9.361766	8.817963	9.906773	9.370873	9.309288	9.766048	9.661750	9.912605	9.824147
473	5.098166	5.550460	4.931837	4.836349	4.855999	4.848838	4.910351	5.137907	4.921336	4.943609	4.959040	4.781992	5.151412	4.875251	4.847909	4.862632	5.043041	4.870192	5.078194	4.887366	4.927723	4.922381	5.085604	4.767384	5.117207	4.794516	4.683628	4.979391	5.394758	4.943907	4.999373	5.215425	4.806288	5.224140	4.989526	4.968482	4.674220	5.024545	4.826364	4.661171	4.968154	4.928658	4.988097	4.827625	5.058421	5.072886	5.259162	5.068508	4.805110
3281	8.838234	9.166312	9.235302	9.925804	9.496638	8.798403	9.774519	8.871746	9.286081	10.077932	10.258633	8.914376	9.731657	9.910687	9.470683	9.886257	9.560667	8.629082	9.396378	9.195206	9.429864	9.434948	9.364958	9.211890	9.684285	9.076385	9.533140	9.925252	10.546117	9.093568	9.847427	8.964059	9.376585	9.720271	10.067726	9.682878	10.081797	9.317205	9.319352	9.210438	9.227326	9.501677	9.491984	9.001554	9.331896	9.382129	10.627419	9.766288	9.915992
3150	10.526960	10.758027	11.012238	10.640568	10.343242	11.287232	10.085362	11.219884	11.342500	11.623147	10.933289	11.599971	10.483528	10.275267	10.679057	10.578737	11.037922	11.183138	10.989155	11.189623	10.735755	10.570344	11.105595	11.152008	10.136645	10.721612	11.187542	10.569504	10.908949	10.893271	10.275042	10.052657	10.480955	10.797774	10.987226	10.855950	11.171857	10.996151	11.446053	11.062828	10.482914	10.640400	11.215320	11.472290	11.214512	10.329008	10.267360	11.201778	11.285448
22872	9.551362	9.905801	9.119613	9.133449	9.009590	8.963029	8.551003	8.869122	8.934330	8.675500	10.011938	9.407492	9.227350	9.383995	8.640700	8.857045	8.594667	9.352263	8.975169	8.980101	8.544566	9.153500	8.750426	9.252017	9.030361	8.714452	10.040058	9.260023	9.085802	9.700701	9.321977	8.982960	8.880538	9.106685	9.616391	8.899435	9.224947	9.798304	9.234245	8.989224	9.030555	9.733530	8.096127	9.473593	8.934044	9.109679	9.579686	9.144330	9.240943
2746	7.998767	7.785423	7.878587	8.505494	8.616627	7.344438	7.456944	8.367188	7.190099	8.308166	8.219040	8.646332	8.166121	8.383290	7.696434	7.470312	7.589492	7.424436	7.516940	7.993449	7.423256	7.655322	7.621538	8.114222	7.628136	7.284967	8.494477	8.590517	8.304258	8.320905	7.998384	8.024169	9.008516	8.087048	8.289194	7.926985	8.524278	8.309398	8.089182	7.966619	8.238186	7.783559	8.420007	8.529113	7.355183	7.317782	8.272654	8.355155	8.324576
8079	7.500690	7.653538	7.864073	7.635374	7.714584	6.675995	7.135223	6.734217	7.520016	7.239470	7.533818	6.958623	7.559031	7.664706	7.419593	8.019791	7.381591	7.534979	7.404400	8.190739	7.305669	7.988070	7.383055	7.589170	7.647310	7.304544	7.403156	6.855772	7.010698	8.090977	6.978227	7.375852	7.380274	7.315371	7.911899	7.300989	7.744896	6.957385	7.120471	7.038254	7.439505	7.780734	7.621848	7.139172	8.053799	6.797080	7.531150	7.470813	7.084028
6224	12.37261	12.79133	13.71007	12.59195	12.71193	12.54494	12.65023	12.99003	13.09535	13.07633	13.07224	12.34352	12.59067	12.91789	12.76467	12.72361	12.86781	12.68325	12.84688	12.43427	12.98458	13.01406	12.98638	13.06840	12.72272	12.57269	13.11593	12.85506	12.80890	12.76393	12.48364	12.66873	12.63826	12.89685	12.88506	13.02536	13.26506	12.56770	12.80787	12.49475	12.44017	12.49757	13.18690	12.71611	13.11743	13.19201	12.71949	12.98120	13.05325
10552	6.985003	7.292350	8.760715	8.672600	8.226696	7.242037	7.663714	8.366830	7.553320	7.932753	7.998891	8.016248	8.706186	7.513736	7.952289	8.096173	7.354805	7.673799	7.197930	9.195363	7.252780	8.716274	7.585848	8.316432	7.414141	8.220206	8.570974	7.284046	8.064672	8.545938	7.343002	7.681221	7.792617	8.013223	8.891126	7.715433	8.548855	7.463013	7.804234	7.021151	7.893473	7.836639	8.834748	8.689728	8.679136	7.464452	6.940688	8.152757	8.216300
894	5.979728	5.859456	4.913092	6.286477	6.309983	5.685088	5.926218	5.445305	6.849266	5.620089	5.729004	6.648403	7.651149	6.316511	5.861608	5.841203	5.412852	5.686142	5.537678	7.432119	5.847018	5.671710	5.775430	6.788694	5.437936	5.551784	7.032609	5.780553	5.469177	6.998420	5.999828	5.830339	5.810069	5.601192	7.078613	6.136846	5.770474	6.501891	6.027194	5.746836	5.866058	5.262406	7.127549	5.437612	6.918404	6.173500	5.903375	6.409069	6.605881
527	8.660698	8.420448	8.263482	8.305207	8.360738	7.953756	7.928296	8.558173	7.998707	8.302201	8.438320	8.188214	8.423833	8.115800	8.374644	8.373028	8.332944	8.343301	8.223061	8.512316	8.354679	8.659565	8.442344	8.642889	8.676903	8.555364	7.994804	8.032117	8.490990	8.057140	8.118330	8.064137	8.146256	8.609335	8.393627	8.105085	7.943739	8.173851	8.189509	8.054929	8.143356	8.768650	8.448197	8.132479	8.430420	8.288029	7.958073	8.267501	8.141719
10989	6.456549	7.522741	6.911773	7.377147	7.165682	7.059401	6.009609	6.888791	6.801515	7.237904	7.449976	7.026813	6.623692	6.682299	6.963114	7.281586	6.981005	7.135841	6.372626	6.578890	7.556476	6.717600	6.635555	6.563616	6.884258	7.005513	7.348187	7.069396	6.894003	7.161408	7.237213	7.436096	7.164036	6.560886	6.888759	6.718052	7.081088	6.794305	7.159538	6.816444	7.067315	6.240231	6.771752	7.401363	7.483765	7.065220	6.856687	7.289229	7.469795
6749	7.221990	7.621020	7.993794	8.044774	7.854728	7.049541	7.245467	8.022138	7.618453	7.350451	7.412494	8.111449	6.882941	7.765448	7.417419	7.623610	7.304389	7.430260	7.236776	8.119726	7.544237	7.920327	7.488374	8.159053	7.204779	7.276347	7.814805	7.335369	7.398346	8.808172	7.275465	7.361724	7.519514	7.559777	7.439087	7.305946	8.165105	7.197618	7.698176	7.821714	7.864143	6.914606	7.754392	8.048327	7.352222	7.418237	7.411227	7.699135	7.784836
6386	9.891354	10.674489	9.950201	10.166155	9.984075	9.841129	8.903901	10.762195	9.831514	9.633246	10.762460	10.527802	9.498160	11.437988	10.043934	10.318863	9.913022	10.511999	10.768621	10.968662	9.838444	10.099129	10.474154	9.906071	9.362026	9.824060	10.455143	9.412929	9.754037	10.305794	9.756698	10.310952	10.159191	11.268220	11.004517	9.939095	9.583550	10.028057	9.783838	11.160295	10.075646	9.911160	10.238266	10.313210	9.341564	10.916101	9.099486	10.619513	10.724579
2521	5.923542	6.151802	6.284814	5.689973	5.978195	5.860856	5.758725	6.400353	5.723970	5.769827	5.653505	5.921151	6.145298	5.745997	6.200668	5.989064	5.575217	6.001188	5.387173	5.698744	5.806061	5.874171	5.773715	5.945396	5.757532	6.211858	6.140514	5.819958	5.813586	6.346650	6.111876	6.099411	6.207861	5.809618	6.077122	5.870286	6.402359	5.978541	6.165655	6.162666	6.076614	5.771683	6.250931	6.074822	5.931339	5.615849	5.734061	6.155861	6.228379
1211	8.287222	8.132668	7.683670	8.271987	8.090621	8.269413	7.704328	8.542293	7.924712	8.325758	8.071774	8.232254	8.215797	8.381324	8.198372	7.878282	8.122985	8.139480	7.991009	8.143756	8.178862	8.042419	8.079512	8.945186	8.303349	8.235465	7.906576	8.100636	8.212537	8.252974	8.202027	8.142989	8.068547	8.250394	7.789684	8.082724	7.835419	7.960142	8.191529	8.426206	7.873171	8.544694	7.960881	8.111345	7.610756	8.291496	8.226774	8.203554	7.988584
22928	7.913355	8.279391	8.250823	8.144817	8.163042	7.784803	7.592461	8.206346	8.447639	8.246449	8.657043	9.120609	8.006216	7.687551	8.123857	9.219926	7.984076	8.777338	8.366680	8.521831	8.562335	8.990565	8.506323	8.583645	7.305771	8.380253	8.461211	7.766084	7.755499	8.102616	7.872598	8.243466	7.923642	8.324440	8.645293	8.028394	8.765432	7.893425	8.269401	8.499655	8.462730	8.834088	7.890091	8.326961	8.276554	8.143574	7.529263	8.583963	8.681951
6160	9.022639	9.373125	9.379469	9.467124	9.142906	9.002780	9.205955	8.807519	8.698100	9.760842	9.975863	8.974149	8.572962	9.505705	9.017200	8.872236	9.850278	8.736200	9.498118	8.560018	9.310821	8.642515	9.440529	9.383574	9.302042	8.748190	8.546023	9.799390	9.802556	8.914330	9.023063	9.029133	8.883360	9.425879	9.149411	9.287867	9.396479	9.416445	9.289085	9.356982	9.268138	8.698003	8.963435	8.944260	8.889361	9.912237	9.400945	9.538956	9.484186
7317	6.781749	7.189859	6.705583	6.574654	6.152007	6.318152	5.920922	6.970230	6.401099	6.044445	6.824679	6.452858	6.627380	6.360145	6.508908	6.893397	6.211216	6.405863	6.191937	6.386104	6.609973	6.964529	6.248124	6.528369	6.827642	6.507461	6.521395	6.273700	6.447327	6.824422	6.638751	6.576276	6.927053	6.268540	6.845703	6.158544	6.458200	6.297206	6.453509	6.281067	6.082707	6.793735	6.482164	7.029353	6.216334	6.296108	6.963970	6.513901	6.213776
3983	6.575530	8.385093	7.851407	7.550000	7.767006	7.343918	8.286099	7.981274	7.891376	8.074050	7.461322	8.021955	9.318259	8.520741	7.969573	7.150898	8.599389	7.452083	8.436490	7.322498	8.045391	6.918706	8.157951	7.453015	8.785042	7.426378	7.105014	8.775231	9.369888	7.354569	8.346137	7.301903	8.076778	8.241493	7.065652	8.221421	6.900307	8.054954	8.084206	7.721562	8.454811	8.411034	8.270023	7.154009	6.737290	7.344473	8.929784	8.002799	7.542405
226	9.765766	11.006089	10.684624	9.801443	9.521114	9.463029	9.228582	10.112873	9.640371	10.685667	10.347669	10.295669	10.394457	10.226965	10.401905	10.764567	10.584378	9.330075	10.191574	9.534974	10.100443	10.775700	9.893447	10.502951	10.538130	9.421387	10.333172	10.518856	10.294085	9.903791	10.325394	11.039522	9.871407	10.400983	10.530897	9.724769	10.242899	9.769135	9.487296	9.848242	10.582462	11.232643	9.997007	9.530651	9.776853	10.112713	10.111403	9.932557	9.703809
5479	10.500189	9.475491	9.307358	9.562973	9.421227	8.821960	8.203451	8.760385	9.498317	8.977120	9.901057	9.598172	9.500869	10.331135	10.193887	10.860007	8.560335	9.747779	9.234944	8.906811	9.123376	10.229867	9.868917	10.718156	9.045879	9.144237	10.422933	8.933522	8.888147	9.898405	9.025582	9.389707	9.414100	9.827606	10.942780	9.381759	10.072994	9.991480	9.456593	9.977560	10.235415	9.803769	9.026064	10.314797	9.694855	9.042027	8.245877	9.673307	10.041895
27230	7.839616	8.296985	9.215240	8.721087	8.347229	8.542502	8.638985	9.246829	8.599835	8.964632	9.174121	7.876073	9.385744	9.175088	8.921703	8.145942	8.379344	8.982729	9.430410	9.353621	8.746138	9.548944	8.504380	9.139559	8.135500	8.711740	8.965523	8.344335	8.453894	8.046185	8.136569	8.387575	8.638630	8.295694	9.149737	8.805291	8.786109	8.565475	8.543031	9.040036	8.639623	9.414205	8.451686	8.996874	8.248053	8.913472	7.851563	9.228578	9.082885
10099	6.768390	7.028006	6.077848	5.982437	5.617422	6.132278	5.885948	6.356324	6.344436	6.640799	6.908666	6.376230	6.233425	7.060549	6.206272	6.143734	6.515699	6.264078	7.065695	6.470960	6.270440	6.243328	6.390961	6.098970	6.131852	5.699980	6.401363	6.402043	6.562305	5.901497	6.451072	6.800020	6.416875	6.578553	6.247810	6.316852	5.990602	6.473282	5.881608	6.825407	6.545292	5.886009	6.765707	6.627736	5.915313	6.080961	6.157588	6.697290	6.768571
59	7.254015	7.009088	5.710458	6.493150	6.210997	6.216225	5.432870	6.361222	5.952142	6.037154	5.829578	6.238137	5.576465	5.709850	5.678374	5.324041	6.150441	6.054454	6.434654	5.777365	6.191287	6.958270	6.062778	6.603948	5.964293	5.608144	6.944620	5.875534	5.704267	5.473533	6.397046	6.013933	5.713231	5.851908	5.697154	5.782766	5.611931	6.869499	5.356627	5.947296	5.714177	5.882666	5.345415	7.286673	6.446293	5.881644	5.848223	6.292521	6.150410
5538	9.764393	10.183495	9.643842	10.883692	10.715060	10.204632	8.921575	10.213403	9.298555	10.389763	10.577991	10.011372	9.322145	9.718322	9.402882	9.738695	9.653067	10.548423	9.959491	10.348973	10.452018	10.749308	10.029176	10.361563	8.859634	9.887217	10.072980	9.383501	9.388229	10.541902	9.165541	9.745088	9.336577	10.040661	10.162885	9.785928	11.005168	9.483129	9.715901	9.720565	10.314655	9.386825	10.040162	10.894351	10.507171	9.748987	8.712938	10.548267	10.610442
8887	7.177747	8.448232	8.903132	8.532797	8.357778	8.631831	8.114901	8.793320	9.020229	8.280982	8.896934	8.270383	8.893020	8.349857	8.678421	8.769353	8.711837	8.475235	9.026354	8.409838	8.522780	8.138924	8.165835	8.612100	9.031511	8.298872	8.047152	9.092200	9.651207	8.228884	8.221075	8.152795	8.257330	8.581466	8.504363	8.570158	8.189356	8.444735	8.906747	9.009618	8.523124	8.826094	8.065464	8.923450	7.754072	8.024131	8.874213	8.804243	8.737320
4190	8.238775	8.925760	9.020955	9.834709	9.577435	8.344467	8.212304	8.972281	8.184425	9.749834	8.985085	8.674746	8.790510	8.325314	8.361822	8.371086	9.660323	9.096753	9.117270	8.794494	9.609710	8.469131	8.248465	8.048646	9.125590	9.143700	8.595004	9.227304	9.012728	8.573746	8.863489	9.389649	8.388792	8.170490	7.857566	8.644861	8.238785	8.620573	8.709058	8.183345	7.941022	8.653311	9.553515	9.392972	8.745768	8.823299	8.986442	9.191757	9.378783
5160	7.079131	7.951410	7.736476	7.933184	7.480513	7.504360	8.490756	7.772812	7.506328	8.504418	7.882503	7.706819	7.042711	7.551499	7.762220	7.805391	8.052131	7.543365	8.446294	6.920822	7.923234	7.583579	7.701748	7.692173	7.978700	7.433481	7.802794	7.852633	7.468183	7.998998	7.894365	8.538429	7.836692	7.756918	7.630185	7.810848	8.124616	7.276892	6.794974	7.975873	7.000925	7.632603	8.045931	7.979166	7.718830	7.874927	7.610078	7.780111	7.663312
309	6.677428	7.034512	5.426925	6.085764	5.947243	5.848578	5.755295	5.882799	5.899340	6.258139	6.653008	5.684849	5.633886	5.608315	6.209049	6.369528	6.138064	6.003026	5.894308	5.236229	6.248866	6.409993	6.228831	6.155337	5.959741	5.803632	6.105747	5.918127	5.884634	5.562377	6.270850	6.788791	6.002436	6.394683	6.003213	5.968376	5.763842	6.379382	5.510555	6.502811	6.097260	6.040533	5.410451	6.179961	5.982363	6.106348	5.918551	5.803167	6.419374
966	9.200359	9.518533	9.538480	9.069449	8.502998	8.877107	8.859469	9.621921	9.895973	8.941819	9.213845	8.765360	8.575969	9.568592	10.058962	9.127916	9.309117	9.028796	9.745853	9.112562	8.595655	9.718844	9.320070	9.341576	9.151897	8.474303	9.920567	9.228292	9.613467	9.974997	8.776324	8.951529	9.548141	9.431480	9.214793	8.728856	8.698020	9.314704	8.689183	10.020250	8.662899	8.631438	8.903653	9.822928	8.952321	8.964661	9.619754	9.629245	9.687930
710	9.821862	10.020064	6.357806	8.062275	7.630675	8.062398	8.340125	8.858156	8.066750	8.526324	9.554216	7.570785	7.451542	7.967334	8.592020	8.073165	8.931191	9.468134	8.994453	7.593659	8.377077	9.060823	9.212778	8.396260	8.648575	8.430340	8.134130	7.690715	7.960467	8.186604	8.353328	9.253625	7.440201	9.549920	7.052855	8.161407	7.271100	8.780717	6.307716	8.966108	9.217643	8.096453	7.670820	9.832593	7.767528	7.431220	7.222901	9.116706	8.844559
10197	7.005107	6.888679	7.540967	6.689265	6.755783	6.878238	6.820887	7.457431	6.885855	6.589652	7.180302	7.266962	7.306322	7.647254	6.875750	6.913002	6.971885	7.187019	6.778528	7.204177	6.848101	7.381762	7.361317	7.568933	6.497790	6.929930	6.693357	6.501763	6.567409	7.617053	6.698360	6.937035	7.599244	7.010555	7.617694	7.079315	7.547949	6.515716	7.094278	7.237339	6.939343	7.082219	7.117494	7.647503	7.097824	6.397893	6.798598	7.479014	7.134329
3091	10.348443	10.208059	11.636719	11.119673	10.941242	10.682129	11.090933	11.810497	10.960259	9.537166	11.063121	11.681252	11.512812	11.759011	11.062747	10.635952	9.793808	11.403348	9.768501	12.175913	10.259861	11.024657	11.225292	10.681601	10.439322	11.536233	11.633231	10.518333	10.643427	11.140625	11.040474	11.142531	11.669923	11.123483	11.916660	10.635253	11.117054	10.728980	11.701707	11.690321	11.218258	11.292679	10.835565	11.266306	10.865153	11.014140	9.829030	11.617965	11.739619
10155	7.221480	7.499542	8.056529	7.426418	7.296960	6.916826	6.669149	7.481487	7.102855	6.755303	7.689499	6.997067	7.413678	6.997503	6.861242	7.296960	7.138461	7.052756	7.194846	7.074009	7.337486	7.218055	7.326594	7.324670	7.489540	6.912559	7.839579	6.988084	7.301969	8.525597	7.036599	7.116300	7.040287	7.138476	7.243964	7.091429	6.768514	7.152045	7.211758	6.940656	7.035456	8.163912	7.005994	7.554087	7.239525	6.915448	6.954804	7.248883	6.970439
9784	8.665213	8.497554	7.971134	7.503174	7.451842	7.843277	7.648285	8.033329	7.908616	8.063903	8.773654	8.362708	7.947626	8.088167	7.792288	8.267704	8.454325	8.167855	8.088014	7.697441	8.539086	8.318048	8.303718	8.033799	7.953407	7.616140	7.593442	7.805342	8.100544	7.971674	7.725739	7.971327	7.731785	8.659277	8.421725	8.197439	8.564726	8.079259	7.406915	7.658234	8.452773	7.631164	8.017350	8.739093	8.248329	7.592808	7.996453	8.246923	8.359931
10527	7.288216	8.865637	7.752111	8.638042	8.322181	8.467195	8.219107	7.705913	8.124615	8.256137	8.625822	8.184662	8.103151	9.340060	8.570322	8.327282	8.143267	8.290903	8.374767	8.000988	7.770484	7.603122	8.386238	8.873980	7.822699	7.843047	8.523410	8.565748	8.005959	7.977771	8.547620	8.401788	9.336145	8.247915	8.818342	8.615281	8.833995	8.126605	8.194824	8.254840	8.710435	7.855947	8.824059	8.326313	7.798636	8.877620	7.689543	8.844969	8.754923
10096	8.422926	8.753762	9.282020	9.353520	9.267428	8.823544	8.732602	9.323662	9.288043	9.049669	9.891605	9.982066	9.361723	9.976885	9.298262	9.614476	9.046117	9.348967	8.667719	9.170598	9.376072	9.299122	9.250353	8.907533	9.171674	9.361125	8.924950	9.442840	9.478107	9.313619	9.716955	8.846801	10.367389	8.999789	9.470102	9.494410	9.142447	9.027456	9.414244	10.046209	9.398963	9.333685	9.626564	9.486122	8.945058	8.535864	8.865725	9.690351	9.803649
10970	8.995882	8.234006	8.088208	7.688597	7.666195	8.423573	8.060487	8.014934	8.287922	7.592801	8.667873	9.144961	8.448635	8.290174	7.932329	8.570364	7.737286	8.512587	7.998607	8.029217	7.634352	8.595622	7.843620	8.353849	7.910266	8.347612	8.753904	8.229425	8.130712	8.704843	8.060587	8.354966	8.101394	7.483241	9.158167	8.292201	8.492007	8.222774	8.550994	8.536472	8.193175	8.522685	8.340092	8.858430	8.434669	7.221552	8.031156	7.989669	8.661032
16	8.224567	8.742636	8.306010	9.323069	8.845019	7.871761	8.021219	8.151468	7.757835	8.401205	8.814776	8.542562	8.030383	8.514409	8.174872	8.078100	7.929513	8.506890	8.331470	8.965175	8.217229	8.819420	8.266177	8.573616	8.029949	8.125981	8.851381	7.781819	7.599270	8.449861	7.929786	8.085420	8.055339	8.153421	9.387262	7.963359	9.549729	8.557653	8.157805	8.043908	7.765143	8.510442	9.078101	8.852249	8.564339	8.300812	7.692231	8.388658	8.300678
6748	9.889945	9.666004	9.193887	10.250445	9.939644	9.282164	8.952243	8.980582	9.138134	10.256834	10.898112	8.538447	10.341068	10.310380	9.884441	9.627509	9.263034	10.084103	11.173164	9.644801	9.746297	9.854014	10.032042	9.980445	9.336826	9.874468	9.045031	9.622062	9.394243	9.314508	9.248661	8.741156	9.399600	9.725973	9.797164	9.838376	9.658913	11.048650	9.424821	8.923961	9.889429	9.540735	8.729073	10.034042	10.762300	9.996927	9.607316	10.165075	10.238122
928	7.128558	7.632067	8.744563	8.762233	8.670390	7.151439	7.932074	7.756514	7.813160	8.892534	8.154792	8.815901	9.179930	8.212002	8.267749	7.236936	8.306425	7.457363	7.803008	9.235167	8.446946	7.663545	7.779852	7.432782	8.408231	7.794448	8.205000	8.493211	8.510923	7.711144	8.790055	7.599996	7.946454	8.430648	7.023230	8.110483	7.780427	8.755741	8.772763	8.032674	8.328643	8.702689	9.309067	7.326274	7.108711	8.308257	8.217815	8.564316	8.426971
7001	6.635713	6.813383	6.549314	7.181860	7.357953	6.904111	6.863433	6.380930	6.881971	7.169011	6.731809	7.076472	7.781719	7.109802	7.018440	7.567295	7.245681	6.449336	7.143037	7.071473	7.386702	6.666505	6.909845	6.889535	7.481674	6.732616	6.765295	7.254250	7.143733	6.785453	7.493693	7.298146	7.090486	7.061094	6.701193	7.093184	5.963259	7.096110	7.434807	6.903074	7.352833	6.340581	7.143970	6.801587	6.729020	7.201295	7.500075	7.269137	7.125909
3032	9.717051	11.309954	10.409851	10.150622	9.676296	10.217286	9.634234	10.706106	10.362081	11.070913	10.606575	10.719091	9.752969	9.949635	9.903194	9.764634	10.675239	10.030518	11.103866	9.804375	10.541227	9.704157	10.344665	9.669214	10.632698	10.290687	9.769119	10.465767	10.564428	9.495271	10.638003	11.125581	10.171315	10.781967	9.803553	10.358345	9.924965	10.250665	9.806010	10.849336	9.651787	10.005334	10.539814	10.740554	10.670575	9.702095	9.829048	10.501078	10.608984
10628	9.036098	10.467763	7.429546	7.241037	7.472633	9.504813	8.044833	9.705089	8.821550	9.857087	8.729723	9.139556	8.189399	9.830144	9.250429	8.300445	9.963737	8.966711	10.134639	8.739443	9.123356	8.319673	8.984912	7.808212	8.909552	8.518043	7.579594	10.047172	9.499993	7.985032	9.105122	10.084350	8.583425	9.409632	7.213338	9.568982	7.115285	9.540659	7.770254	8.971768	8.239051	8.172447	10.151625	9.596232	6.766104	9.434797	9.028340	9.535382	9.444212
6184	8.019617	7.335221	8.668768	8.735523	7.967950	7.517957	6.898822	8.108667	7.917102	8.082407	8.790517	7.316551	8.779053	9.237161	8.543017	8.591036	6.699775	8.131911	7.760851	8.054895	7.943939	8.034942	7.655265	8.456392	6.926785	7.633898	9.369376	7.881626	7.796984	8.589130	8.078749	8.674720	8.363596	8.136498	9.076866	8.208884	9.070607	8.419750	8.865062	8.452073	8.100397	8.195419	9.392261	8.348415	8.244957	7.279416	7.025619	8.470300	8.788224
301	8.903709	9.016330	10.398870	9.547309	9.008862	9.757814	12.306889	10.856196	11.274360	10.997648	10.852287	10.692031	12.812416	10.761809	11.092231	10.335694	11.314511	10.317644	10.697999	10.759883	11.728853	8.375371	10.691196	8.999639	12.112201	8.526111	10.565216	10.748235	12.514130	9.478994	10.994724	9.679667	11.127232	11.267575	8.922969	10.976880	8.940871	11.757739	11.362536	11.669938	10.351565	9.769428	10.489108	10.055493	8.107860	11.511239	12.252668	11.189153	10.584295
10606	6.203867	6.024043	7.759989	7.192905	7.044208	6.610655	6.878656	7.254911	6.644262	6.491863	7.042440	7.560866	6.458262	7.578956	6.680069	7.472957	6.557884	6.989171	6.290075	7.482137	6.496772	6.846850	6.872577	7.456882	6.311351	6.886093	7.022348	7.046194	6.644836	8.035873	6.516064	6.474830	7.159940	6.603224	7.593740	6.736189	7.847122	6.465050	7.278605	7.109449	6.477166	6.358627	7.563661	7.585717	6.898205	7.019889	6.407720	7.081323	7.608890
3728	8.100225	8.062637	10.536747	9.417276	9.762002	9.520900	10.680800	10.702540	9.434734	9.393114	8.939616	10.071665	10.728027	10.088089	10.485893	10.076178	10.077472	9.923088	8.973998	9.184813	10.244421	10.080924	9.608272	10.176019	10.947099	10.348418	9.339361	10.062368	10.341541	9.765750	9.708710	8.874158	10.038278	8.921220	9.347127	9.902173	8.030099	9.704417	10.760232	9.355308	10.003704	11.036422	9.088084	9.167682	9.142449	9.672357	10.513387	9.649962	9.103564
1964	7.303901	7.917286	8.216856	7.633158	7.615680	7.661271	9.520530	8.030666	7.571370	8.258646	7.813935	8.081734	7.522685	8.470594	8.194644	7.994543	7.958858	7.562498	7.859683	7.676680	8.445263	8.175674	7.948392	7.967786	8.432313	8.311029	7.384635	7.973197	8.449293	7.881789	8.005178	7.699468	9.385030	7.779648	7.845515	8.218217	8.160071	7.469220	7.627010	8.704961	7.831054	7.388528	8.339080	7.618719	7.982883	7.695464	8.315895	8.413669	8.504508
7533	5.580667	5.527254	5.704893	5.932033	5.426240	5.152899	4.699513	5.760262	5.115271	5.572840	5.853456	5.852651	5.226401	5.167304	5.344758	5.212499	4.869757	5.359101	4.931025	5.479643	5.369501	5.555420	5.358667	5.497009	4.833974	5.326029	5.720214	5.202008	5.202857	6.180452	5.465710	5.545133	5.497657	5.481683	5.703557	5.348594	5.584889	5.118034	5.507755	5.798405	5.404477	5.118006	5.925378	5.716655	5.237108	5.144321	4.967674	5.720498	5.716732
11034	9.049904	8.992556	9.250677	9.680898	9.705224	9.401451	9.368727	9.466485	9.488245	9.880563	9.428864	9.648641	8.969637	9.827046	9.770919	8.319766	9.751045	9.303413	10.025754	8.737527	9.157649	9.402404	9.216638	9.426396	9.659433	9.352969	9.347556	9.587291	9.724520	9.438459	9.064424	8.862531	9.333840	9.183297	9.184450	9.298964	10.005009	9.304106	9.384463	9.317851	9.420906	9.915358	8.956799	9.679302	8.712532	8.992933	9.992352	9.657516	9.658908
6879	8.066823	9.259062	9.374437	8.783113	8.156482	8.931283	7.741253	8.694874	9.214898	9.617108	9.070745	8.492933	8.712232	8.633738	8.470510	8.872924	9.130169	8.961294	9.553173	9.266123	8.746865	9.851682	8.716444	8.427252	8.501838	8.408254	8.566386	8.666073	8.616302	8.415345	8.186360	8.656499	9.053968	8.295012	8.417531	9.032757	9.829589	8.314480	8.213489	8.859191	8.298693	8.452808	8.783287	9.566567	8.024202	9.694805	8.232786	9.125364	9.391844
9669	5.529127	6.039629	6.690982	6.196410	6.423128	6.443459	6.089946	6.396179	6.300515	5.671927	6.090856	6.551472	6.570624	6.243779	5.923833	6.298285	5.892866	6.509695	6.158584	6.873122	6.172164	5.713847	6.161390	6.178855	6.225088	6.488209	6.403635	6.368128	6.106996	6.682349	6.329562	5.995358	6.719693	5.683340	5.984147	5.969785	6.239260	5.898664	6.470724	6.443344	6.197889	6.252371	6.406654	6.212692	6.301588	5.834242	6.083408	6.198745	6.389975
4267	9.776474	9.797860	7.748519	8.520636	8.296409	8.413133	7.791450	8.832383	8.883285	8.506761	9.828851	9.018562	9.215691	8.658926	8.839760	8.471393	9.498796	9.207063	8.895354	8.489544	8.495235	9.297085	9.269087	9.278042	9.064737	8.000062	9.192065	8.793882	9.257321	8.229987	8.336364	8.616964	8.064793	9.441990	9.128589	8.666388	8.094049	9.361428	7.750767	8.600177	8.640142	8.548904	9.209663	9.903332	8.124286	7.799342	9.300763	8.976787	8.797900
3945	10.720057	11.321709	12.116691	12.338397	12.246362	9.949097	10.979097	10.922505	11.966818	12.093589	11.613209	12.303821	10.919492	11.842839	10.763681	11.521121	11.727317	10.977091	11.719746	13.702016	11.679965	11.018277	11.192264	11.516081	11.298916	11.191517	11.734388	11.550558	11.055637	12.028670	10.879452	11.517668	11.183183	11.029213	11.866227	11.354980	11.579044	11.032901	11.333016	11.938167	11.234480	10.868570	12.763398	11.032778	12.014566	11.638897	10.298510	11.805822	12.175319
3187	6.213519	6.680282	7.434077	7.249117	7.038779	7.353216	7.116777	7.339568	7.336168	7.155811	6.841124	7.085009	7.635820	7.510621	7.185659	7.096868	6.495702	7.159894	6.789034	6.945020	6.556615	7.025486	6.866948	6.705386	6.739579	7.089660	7.569102	7.178203	7.347019	7.317615	7.411530	7.051665	8.016749	7.254049	7.154031	7.323581	7.547573	7.438535	7.508467	7.601976	7.066714	6.993270	6.896596	6.856957	7.354889	7.265329	7.076357	7.597955	7.647108
10904	9.125733	10.322563	9.777224	9.387065	9.007121	10.370126	9.268755	9.766630	10.965030	9.368252	9.927393	8.900229	9.069771	9.505925	9.568896	9.806669	9.326473	9.707878	9.141643	9.396103	9.355337	9.415831	9.430619	10.145064	9.227033	9.686487	9.814257	9.368739	9.123592	11.813474	9.609610	10.057193	9.277952	9.386771	9.844553	9.225087	9.980667	9.456011	9.796486	10.267033	9.743277	9.477575	10.489459	9.668651	9.802531	8.763391	8.895563	9.869624	9.793800
6175	13.66786	13.35591	13.72393	13.77516	13.64882	13.25611	13.60493	13.40050	13.30448	14.37293	13.70829	14.00308	13.23292	13.43276	13.19276	12.71694	13.86170	13.36935	13.62075	13.29278	13.69631	13.34683	13.91013	13.64909	13.54956	13.25699	13.09372	13.71299	13.68848	13.02705	13.33038	13.24697	13.49972	13.78633	13.39095	13.87342	13.94618	13.58628	13.52800	12.67949	13.75471	12.89463	13.98444	13.42898	13.71974	14.14341	13.56035	13.60129	13.61379
120	7.417141	8.113296	6.733399	7.976396	7.843046	6.579353	6.783454	7.321254	7.014144	7.737396	8.068601	7.636968	9.206998	7.696938	7.392681	6.204391	7.760889	7.731847	8.298859	8.721853	7.816164	6.921168	7.315705	7.353080	7.847463	7.210605	7.455440	7.731593	8.004369	6.538315	7.361565	7.416642	6.555091	7.687104	7.000363	7.491278	6.612109	8.105574	7.201030	8.219921	7.469361	7.557291	8.664422	7.561415	6.491269	7.042683	6.842858	7.941383	8.036770
3033	7.136374	8.341093	6.828966	6.826504	6.592347	6.993652	6.908871	7.002157	6.758928	8.800146	7.419484	7.111460	6.443318	7.040611	6.986856	7.211373	7.779925	6.699333	8.192675	6.458074	7.414550	6.846456	7.300188	6.222409	7.344820	6.340342	6.549486	7.717218	7.310170	7.288413	7.744601	7.697305	7.353358	7.372172	7.615794	7.603545	6.813142	7.044754	6.125776	6.404771	7.609999	7.317466	7.340808	7.201690	6.536287	7.318646	7.488003	7.460139	7.285378
5214	7.553486	7.927912	9.156757	9.597498	8.910786	7.923517	7.648882	8.729577	7.519148	7.552072	8.644083	8.442438	8.869593	7.954072	7.224345	7.283094	7.299849	7.558294	7.525441	7.686400	7.854770	9.064609	8.354291	8.104549	8.380620	8.085391	8.477703	7.974148	8.176302	9.089431	7.902774	7.787314	9.006647	8.443383	9.762394	7.321295	9.289443	7.653392	7.594071	8.502845	7.760845	8.282523	8.597750	8.774237	7.475572	8.773717	7.280790	8.700865	8.417972
8125	6.043483	6.780255	6.776912	6.787475	6.739045	5.945114	5.794006	6.867787	5.998290	6.722645	6.720259	6.635169	6.693680	6.900292	6.471293	7.022148	6.455561	6.853691	6.767665	6.406819	6.161543	6.253300	6.601736	7.228287	6.162964	5.946914	6.479223	6.802704	6.815060	7.619197	6.180470	6.344529	5.806992	6.979552	7.027724	6.571699	6.597595	6.758351	6.366679	6.915965	5.942263	6.536071	7.094423	6.534858	6.785304	6.437198	6.209674	7.029590	7.133026
5886	7.082231	8.330453	7.808256	7.319000	7.442701	7.504569	7.196972	7.922721	7.199322	7.612940	7.325162	7.361836	8.511906	7.505895	7.424710	7.601795	7.942481	7.501164	7.601844	7.717857	7.787987	7.660735	7.734311	7.519315	7.421959	7.428254	6.996043	7.167990	6.758449	7.835717	7.757935	8.206855	7.395596	7.827066	8.042980	7.304855	7.532667	6.996623	8.269063	7.291916	7.972771	7.076218	7.612456	7.544831	7.731010	8.004994	7.245331	7.568202	7.399686
2771	6.129322	6.170757	5.814471	5.658188	6.023000	5.922988	6.147565	6.004088	6.031242	5.618266	5.604595	5.780566	6.149032	5.652739	5.838510	5.742150	5.900024	6.080077	5.653309	5.923169	6.125156	6.238752	6.117904	6.037227	5.913906	6.097238	5.807933	5.532279	5.632685	6.145373	5.795644	6.098829	5.827185	6.080479	5.854360	5.531307	5.753317	5.729178	5.728650	5.963730	5.680681	6.069890	5.819932	5.567796	5.997407	5.903658	6.102334	5.739401	5.747628
1843	9.117965	8.104686	8.138113	7.198167	7.328489	7.255877	7.602866	7.900283	6.709711	7.587982	7.521680	6.557619	8.224977	8.308213	7.011987	6.155447	8.239284	7.474726	8.006622	7.782616	6.787872	7.119081	8.870772	7.526050	7.151873	7.158088	6.712947	6.747860	6.762513	6.080250	7.651864	7.538774	8.516120	8.434130	7.021466	8.550521	7.853658	8.045203	7.561273	7.728475	8.270923	7.012171	7.504962	7.443038	6.205475	8.716380	7.443718	7.775079	7.778405
7052	6.835104	6.197995	5.351893	5.199440	5.281578	5.298962	5.273718	5.049310	5.528378	5.006390	4.849197	5.524898	5.251311	5.468806	5.117844	4.838074	4.821237	5.470137	5.336579	5.773425	4.697252	6.172186	5.762639	6.496233	4.772626	5.457713	5.838758	4.742337	4.835857	6.089136	5.147591	5.585816	5.366745	5.813560	5.143958	4.863710	5.435830	5.106735	4.856608	5.405389	5.193675	5.191952	5.897531	4.997744	5.327595	5.355296	5.637030	5.336708	5.655537
5870	5.662873	6.132024	5.669902	5.877865	5.769830	5.719683	5.833094	5.770823	5.784035	5.976881	6.015010	6.160951	5.728028	5.990654	6.616259	5.860460	6.046684	5.956443	5.895905	5.547893	5.352695	6.646496	6.017220	6.038333	5.787769	5.868153	5.688926	5.874530	5.962992	5.587936	5.748889	5.639411	6.053264	6.105558	5.875674	6.278689	6.025301	6.005605	6.052786	5.766559	6.163850	5.865135	5.403939	5.885396	6.309824	5.832718	6.046187	6.094627	6.072825
6222	14.00040	13.38644	13.84803	14.30800	14.11764	13.05599	13.50704	13.19405	13.13686	14.19197	13.78534	13.46858	13.53570	13.69738	13.41512	12.55125	13.73698	13.24365	13.55318	13.54314	13.80051	13.34355	13.97723	13.86890	13.76218	13.17596	13.29063	13.61460	13.69272	13.49101	13.29617	13.30957	13.49585	13.88331	13.50612	13.75593	14.07928	13.57871	13.47047	12.80178	13.52403	12.96519	14.00651	13.78272	13.50417	13.84470	14.12510	13.72114	13.70953
23646	7.281762	7.431917	6.076621	5.195356	6.075239	6.071279	5.755066	6.767332	6.012340	5.638887	6.044510	6.172103	6.033899	6.176658	6.246076	6.440670	6.306993	7.160849	6.407777	6.615880	6.063029	7.101852	6.610120	6.352381	6.000525	6.594730	6.972779	5.323640	5.664146	6.412760	5.626641	6.556897	5.534998	6.426198	6.113842	5.777842	5.972499	6.135860	5.454320	5.724492	6.343475	6.621113	5.418279	6.775705	6.857342	6.075845	5.821878	6.828522	6.814611
9491	6.366554	6.626109	5.890718	6.996706	6.574423	6.347578	6.108671	6.407458	6.500573	6.658176	6.727197	6.069547	6.110242	6.615476	6.493183	6.961429	6.395545	6.987781	6.421444	5.835955	6.466458	6.480831	6.636482	6.520050	6.478509	6.353776	6.342800	6.441199	6.376983	6.499060	6.155624	6.472871	6.448908	6.324123	6.400274	6.288766	7.309106	6.382175	6.721384	6.176537	6.845241	6.649914	5.896996	6.776676	6.414839	6.370163	6.537821	6.703134	6.906018
10949	7.471366	8.462795	7.807502	7.362819	7.116904	6.778034	6.937034	7.431102	7.234362	7.504896	8.200756	7.057456	7.327203	7.677860	7.386262	7.969070	7.292290	7.495173	7.255885	7.247329	7.031866	8.233386	7.778253	7.095221	7.335941	6.817074	7.834045	7.449598	7.128811	7.958287	7.183348	7.248686	7.957852	7.580653	7.525817	7.981253	7.893090	7.966607	7.203105	7.690509	7.359849	6.619661	8.307789	7.517103	7.560984	7.536846	7.237715	7.972858	7.978406
2804	6.864322	7.186332	6.988997	7.332437	6.897799	7.634357	7.245113	7.702594	7.704282	6.834752	7.757232	6.814294	8.002973	7.659429	7.330594	6.852913	7.273702	7.477648	7.960847	7.160627	7.683316	7.269694	7.142192	7.303986	7.507191	6.904997	7.984057	7.726433	7.662043	6.736388	6.908326	7.215422	6.982556	6.957772	7.156508	7.038959	6.738803	7.572355	7.757645	7.167565	7.051389	7.812320	7.357609	6.878567	7.533643	7.389969	7.237641	7.325842	7.245729
10398	8.675386	8.551446	5.305450	7.033913	7.275332	6.179664	5.688440	6.959482	6.240902	6.568158	7.664536	6.849914	6.451831	6.455715	6.641834	6.623426	6.718032	6.635897	7.336591	6.489515	6.821266	8.576056	7.237001	7.631619	7.227064	6.020458	6.869901	6.267043	5.883161	8.053956	6.140775	6.789324	6.421170	7.968023	7.376359	5.867334	6.563584	7.046665	5.006121	6.163494	6.172652	6.972915	6.622674	8.556111	7.124335	6.298931	6.377964	6.719733	6.465199
2017	6.727641	6.505734	8.163921	6.764396	6.668456	6.786106	6.676062	8.323719	6.946791	6.307007	6.872832	6.516841	6.463400	6.691948	7.870098	6.844692	6.805553	6.622767	6.529952	7.185702	7.685828	8.948272	6.731432	7.116084	6.886249	7.068244	6.390928	6.856178	7.273131	6.470185	6.892871	6.474010	6.788220	7.012484	6.671312	6.717689	6.781430	6.707316	7.137540	6.514786	6.756964	6.549519	7.817345	8.257266	6.733797	6.385058	6.555757	6.581701	6.509821
2040	7.784714	7.784103	7.389543	7.954548	7.670915	8.689921	7.334978	8.073008	8.261846	7.960575	7.927947	7.328440	6.919750	7.795938	7.369868	7.631608	7.824867	8.102812	7.783745	7.668775	7.908078	7.448296	8.561799	7.435647	7.295644	7.385221	7.991470	7.360517	7.189655	7.271070	7.755089	8.070417	8.137160	8.583986	7.252576	7.595848	8.319791	7.708195	7.553527	7.915378	8.173676	7.045931	8.004909	8.154636	7.511496	8.190211	6.768461	8.085254	7.978562
5954	9.181254	8.903776	7.132128	7.906217	6.965343	8.374744	7.060319	8.342625	8.626801	7.608761	8.922802	8.202910	7.557122	8.734056	7.630061	8.737089	6.805367	8.227352	8.163631	9.456815	7.530793	8.499437	7.941784	8.324571	7.196797	7.880799	9.051328	7.485399	6.984768	9.116636	8.455192	8.660426	8.240690	8.109979	8.715756	7.286284	8.639348	8.351567	7.784165	9.425475	8.157977	7.792861	8.141318	8.645448	7.763433	8.322326	6.563079	8.131263	8.908055
8761	7.929096	9.849389	8.338942	9.253273	8.540451	7.515141	7.932765	7.930085	7.710595	8.352327	9.100534	8.286322	8.060930	8.426696	8.325031	8.347822	8.362162	8.193713	8.443247	7.997046	7.944922	7.153657	8.765613	8.440644	7.837823	7.083957	8.543768	8.383146	7.940782	8.929889	8.296531	8.968894	8.522275	8.928165	8.545314	8.474099	9.794947	8.861839	8.165200	7.987699	7.994489	7.468843	9.661465	8.431986	9.020015	8.435920	7.852591	9.010511	8.341745
1537	8.377685	8.700655	9.423491	9.544875	9.214664	8.292595	8.214270	8.763477	8.025299	9.588374	8.776847	7.648158	8.346691	8.443492	8.346555	9.761411	9.395939	8.460366	9.133190	9.020735	9.295616	9.274404	9.034527	9.606347	8.609501	8.289517	8.059483	8.242100	7.972919	8.702447	8.006472	9.168717	8.484448	8.745874	9.060825	8.707009	9.664102	8.036792	7.759949	8.105574	8.712629	8.712016	9.325298	8.648396	8.385363	9.615029	8.204008	8.665077	8.488283
5701	6.943898	7.736798	7.832395	7.883798	7.882823	8.319152	7.325790	8.236422	7.575433	8.257638	8.436973	7.608561	7.652237	7.696628	7.970674	7.808628	8.064433	8.152804	8.382681	7.327896	8.158382	8.079988	7.716028	7.744601	7.738983	8.235150	7.834678	7.915120	7.858515	7.993005	7.635420	8.032092	7.643982	7.606783	7.250105	7.800442	7.505165	7.896143	7.352509	7.966395	7.513438	7.553927	8.513845	8.293033	7.913601	7.277332	7.628951	8.134097	8.335681
4313	7.118580	7.020586	4.589592	6.456852	6.269278	6.404941	6.295213	6.169811	6.614551	5.894667	7.052190	6.556716	6.185119	6.043724	6.421605	6.306920	6.259580	6.833072	6.042115	6.074318	6.022974	6.626014	6.658698	6.651086	6.325404	6.282859	6.357360	5.628854	5.464212	6.006057	6.002710	6.198602	6.052650	6.992828	6.496127	6.315097	6.101183	6.723313	6.181523	5.848338	6.393844	7.226480	5.547418	7.162270	6.223294	6.199934	5.811671	5.890413	6.012982
23451	8.013958	9.173305	9.082846	8.682634	8.882158	8.557268	8.494667	9.116046	8.562178	8.540581	8.724155	8.563305	9.083087	8.933722	8.800976	8.628483	8.806365	9.323031	8.830350	9.065647	8.513599	8.212452	8.448031	8.398953	8.540320	8.732255	8.989484	8.803461	8.728079	8.585335	9.007570	8.784460	8.789176	8.615040	8.738276	8.571906	8.649349	9.104492	9.026681	8.224520	8.821865	8.919130	8.728659	9.291244	8.795081	8.535729	8.682138	8.803227	9.180651
6599	5.994676	6.345973	5.979637	6.089942	6.316269	5.859099	5.835463	6.031733	5.849039	6.129722	5.925975	6.255171	6.935262	6.091133	6.066793	5.876326	5.900389	6.043351	5.905258	6.021881	5.967735	5.912012	6.059185	6.266582	5.895870	5.455894	6.684607	6.395061	6.122137	6.520393	6.036225	5.813161	6.248301	6.119366	6.233135	6.303815	6.123322	6.119783	6.536064	5.851807	6.105517	6.058487	6.271143	6.065827	6.501903	5.618314	6.245263	6.399210	6.058627
4809	7.769897	8.235923	8.214555	8.703292	8.292112	7.519332	7.792004	8.042010	7.819895	8.261290	8.454187	7.768479	8.191545	8.077446	7.616888	7.752535	8.099639	7.726473	8.100029	8.628118	8.246656	8.022627	8.363224	8.056009	7.809165	7.742592	7.715912	8.000825	7.939752	7.832499	7.654872	7.852646	8.101318	8.211139	8.505091	8.235769	8.369990	7.903798	7.489748	7.858657	7.824803	7.950285	8.509111	7.884347	8.531378	8.006757	7.680788	8.134358	8.032171
9375	9.043252	9.519543	8.800521	10.052321	9.654805	9.911975	8.582604	9.607711	10.174384	9.261980	9.850803	10.469326	8.837429	10.121938	9.578892	8.293040	9.342589	10.272453	10.957470	9.526494	8.872893	9.363371	9.198789	9.914860	8.698605	9.388587	9.519650	9.601428	9.489621	10.005697	8.954333	9.218320	9.152266	9.518560	8.729156	9.611215	9.053114	10.099031	9.763972	10.190954	9.184914	10.171628	8.526083	10.446209	8.955843	9.563158	8.731643	10.044666	10.280646
9144	7.955979	8.868398	6.981417	7.959386	7.862123	8.293178	7.587801	7.560161	8.101109	7.859270	8.550891	8.201356	8.419867	8.146727	8.637576	8.101109	8.026883	8.355352	8.478886	8.498033	8.575948	8.699492	8.415196	8.037136	7.623774	7.983205	7.456662	7.445659	7.230083	7.194121	7.613649	8.440348	8.123842	8.420362	8.969831	8.025034	8.228313	7.933367	7.826474	7.847912	8.602648	8.614255	8.660840	7.870896	7.262939	8.126863	7.444279	8.595119	8.206770
8396	6.177531	6.592464	6.180523	5.955589	6.049853	6.100453	6.105481	5.996798	6.262422	5.872113	6.172406	6.016642	6.110250	5.994545	5.986822	6.037726	6.023339	6.055670	6.043700	5.988300	5.972779	6.169528	6.254872	6.069260	5.859447	5.948913	5.955554	6.089361	6.073232	6.333039	5.978376	6.220282	5.770684	6.228472	6.490999	6.119806	6.155310	6.247555	6.047900	6.050857	6.016631	6.049343	6.051963	5.910584	6.084898	6.416995	6.293076	6.185013	6.171688
1639	6.599164	7.056032	6.909539	6.701441	6.763441	6.242943	6.255299	7.110445	6.433122	5.797599	6.632860	6.537327	6.734763	6.339143	6.621958	7.122362	6.595333	6.560207	6.742352	6.334001	6.790404	6.712571	6.353070	6.866154	6.914873	6.568770	6.933253	6.605028	6.817235	7.346616	6.308820	6.479040	6.000828	6.460185	7.116495	6.283527	6.408596	6.383408	6.660774	6.344602	6.230983	6.552411	6.484461	7.323259	6.764887	6.430349	6.616221	6.432394	6.175261
9774	5.386378	6.507325	6.494428	5.953744	6.188359	5.788507	5.590184	6.457847	6.033808	6.171992	6.216352	6.438153	6.305342	6.766055	6.589410	6.241150	6.293411	6.666245	6.296804	6.208272	5.957849	5.607837	6.080798	5.678720	5.791302	5.800708	6.529012	6.416514	6.210637	6.740890	6.614198	6.041812	6.352424	5.885377	5.989286	6.487732	6.347479	6.474953	6.357927	6.296180	6.694854	5.978325	6.199006	6.427962	6.254705	5.671766	6.067112	6.524991	6.777294
6651	7.585238	8.698486	8.482861	7.945431	8.046589	8.022918	7.761971	8.658589	8.246257	8.110970	8.218890	8.267476	8.495450	8.112458	8.704994	7.601123	8.055437	8.480919	8.229659	8.487102	8.338488	7.724269	7.996332	7.776899	8.396565	8.450368	8.584131	8.339439	8.245146	7.855073	8.546944	8.410910	8.461914	7.865930	7.472462	8.183087	7.601807	8.364449	8.550844	8.672268	7.975649	8.561072	7.851678	8.607732	7.929817	7.883572	7.953635	8.585355	8.571692
5829	6.114048	6.235826	6.104107	5.457417	5.675526	6.008793	5.653932	5.751123	6.352347	5.093993	5.483632	6.943860	5.490088	5.898530	5.876632	5.632910	5.505090	5.817357	5.533373	5.773314	5.341371	5.906522	6.092375	6.330018	5.622124	5.698759	5.735408	5.217458	5.411514	6.891642	5.491993	6.191105	6.020328	6.319046	6.702900	5.364511	6.480723	5.570152	5.714760	5.871615	5.926247	5.278326	6.342047	6.160110	6.235092	5.569598	5.448479	5.540416	5.726772
3838	8.683053	7.861706	10.142854	10.429948	10.258925	9.808492	8.818972	9.266924	9.279316	9.419462	9.550939	10.282476	9.466065	9.619022	9.340192	10.594961	8.690011	9.869191	8.175801	10.180797	9.656087	10.119142	8.847877	9.983640	9.112802	9.718197	10.839630	8.947434	9.139849	10.234153	9.422959	9.368861	9.557976	8.655571	10.681289	9.249067	10.692476	8.610158	10.023133	9.991573	9.993788	8.369406	10.238072	10.607319	9.262114	9.015809	8.790723	10.134319	10.439888
526	7.529853	8.681154	7.514043	7.888145	7.389862	7.482801	7.325204	8.393899	7.223665	7.694955	8.726764	7.227640	8.367711	7.942220	7.716870	7.197733	7.692523	8.422204	7.588783	8.540017	7.785749	8.642705	8.183352	7.858992	6.936960	7.573898	8.366304	7.442096	7.597524	7.177268	7.456068	7.805873	8.011054	8.320134	6.934463	8.030781	7.793187	7.240786	7.486781	8.971155	7.759107	7.565544	7.453190	8.091637	7.216056	7.100660	7.850996	8.187120	8.515463
10376	11.43881	10.80636	11.32831	11.97944	11.75646	11.03486	10.91755	11.49140	10.94785	11.39980	11.49715	11.84678	11.36900	10.69481	10.89942	11.29825	10.93034	11.48444	10.37461	11.07932	11.23921	11.96612	11.17151	11.59586	10.92256	11.44191	11.68866	10.76427	10.87252	12.00279	11.19883	11.06035	11.30415	11.17718	12.11895	10.99656	11.86325	10.95323	11.32025	10.82105	11.68047	11.18729	11.96096	11.72283	11.42319	10.42092	11.16007	11.59050	11.78713
5931	8.581528	9.339316	8.730411	9.452739	8.756636	9.007230	9.879291	9.226336	9.040330	10.261886	9.927251	9.479235	9.264832	9.401460	9.102524	9.023489	9.320120	9.419414	9.683664	8.731005	9.347851	9.270944	9.178650	9.432462	9.423768	9.276635	9.751922	9.509585	9.407387	9.677575	9.198798	9.262270	9.090852	8.736801	8.895579	8.959669	9.968600	9.237517	8.842309	8.724781	9.104998	9.283383	10.007367	9.801415	9.410498	8.542354	9.358440	9.178065	9.677126
6389	8.786727	9.543635	8.460377	9.562058	9.558507	9.008068	8.438899	8.869040	9.374583	8.996424	8.785110	9.434476	8.082665	8.452549	8.845598	9.237381	9.610428	8.982810	9.550405	8.283499	9.088668	9.421747	8.786076	8.840497	8.925944	8.818160	9.215832	8.645671	8.727776	8.759377	8.937818	9.664828	8.517161	9.137939	9.162641	8.240645	8.514746	8.864534	9.701423	8.586547	8.968313	8.762652	9.657538	9.967443	8.536908	8.681131	8.516071	9.165184	9.132486
6235	12.52498	12.38589	13.23303	13.01078	13.03940	12.37181	12.78023	12.49991	12.26006	13.81297	12.91735	12.59617	12.57165	12.99396	12.55449	12.38475	12.87849	12.35058	12.83044	13.29834	13.08557	12.45576	12.97607	12.74148	12.49222	12.78706	12.66103	12.85320	12.94875	12.23912	12.50837	12.69561	12.91153	12.95516	12.61626	13.11585	12.99780	12.47284	12.68125	12.58611	12.85029	12.22847	13.01291	12.46157	13.25785	12.87720	12.72551	13.05323	12.99495
1611	8.046869	7.893448	6.567583	8.116428	7.864636	6.966877	6.995582	7.266011	7.503883	6.937200	7.449350	7.642103	6.583265	7.380254	7.480474	7.193002	7.016292	7.509590	7.993736	7.441523	7.231241	8.394845	7.284108	7.736990	6.988208	7.083900	7.514001	6.831807	6.869961	8.109889	6.906312	7.065502	6.512861	7.379866	8.191899	6.706949	7.485652	7.453427	7.889048	7.152259	7.179199	7.949542	7.237185	7.905883	7.234421	7.284287	6.831390	7.062332	7.307242
378	10.273588	9.665638	8.566037	9.482719	9.234279	9.215101	8.361202	8.953431	9.046493	9.242448	10.096763	9.495255	9.539531	9.313802	8.859461	8.254306	8.718157	9.403431	9.628593	9.730564	8.419170	9.809991	9.449023	9.775641	8.884128	8.405484	10.020349	8.594789	9.027231	9.021291	9.029659	8.729242	9.722965	9.391789	9.693506	9.026725	9.292183	9.416994	9.239572	9.559671	9.228239	9.509767	8.281289	10.155852	9.132895	8.415299	9.318175	9.449521	9.616106
9276	9.334396	9.516628	10.092695	9.817929	9.577279	9.377580	9.000682	9.991328	9.863653	9.986271	9.992943	8.716104	10.353449	9.785384	9.403583	7.762701	8.980756	10.220800	10.084606	10.321253	9.463516	10.693704	9.131334	9.755074	8.797566	9.401427	10.799554	9.079284	9.583428	9.005365	9.057460	9.197944	8.985103	9.170311	9.563703	9.095736	10.156962	9.342944	9.757373	9.786230	9.319711	10.547851	8.789930	10.489203	9.316546	9.104341	8.811576	9.966186	10.180041
8239	6.961924	8.219910	7.529521	7.259754	6.937441	7.205219	7.097126	7.770544	7.261125	7.196193	8.149267	7.195930	7.467225	7.238906	7.393732	6.942664	7.371481	7.812088	7.796318	6.767365	6.966050	7.445847	7.882836	7.536591	7.361430	7.343100	7.551228	7.327432	7.168792	7.228431	7.247816	7.529688	7.274889	7.039843	7.401670	7.425877	7.601230	7.445697	6.814875	7.837684	7.327592	8.048088	7.327397	7.186227	7.252245	6.737109	7.226383	7.612701	7.438225
5211	7.118202	7.426935	7.354682	6.896347	6.802098	6.603590	6.743912	7.287874	6.749502	6.879435	7.052487	6.966009	7.217887	6.603050	7.015192	7.435732	7.056409	6.682250	6.946364	7.148894	7.007627	7.473115	7.148904	7.121699	7.511300	6.922260	7.023330	6.959517	7.364445	6.966412	6.716282	6.976950	6.575843	7.190644	7.103977	6.820986	6.704443	6.980575	6.825416	6.845939	6.668832	7.481111	7.362386	6.895758	6.857535	6.786723	7.227262	6.923936	6.739554
3956	11.442383	11.041781	10.699089	10.254048	10.228633	9.921093	8.202613	9.950283	9.291274	9.267150	11.253514	10.648199	9.585186	9.289221	10.763889	10.408268	9.625079	10.404303	9.238780	10.663693	9.598581	11.787780	9.916111	11.189200	9.067846	9.599983	11.513787	9.255954	9.557495	10.789638	9.132552	9.922944	9.469009	10.161270	11.877311	9.198884	11.511012	10.285613	9.579073	9.624097	9.749614	9.601033	9.280998	11.917059	12.064156	9.832195	8.390488	10.383280	10.558139
2879	9.374382	9.852545	9.181572	9.119264	9.303458	8.676232	8.178677	8.979122	8.931851	8.986294	9.700112	8.072518	8.873741	8.916000	9.486912	8.909028	9.205343	8.670889	9.455072	9.657525	9.330810	9.241134	9.112532	8.972858	8.881567	8.359402	9.062757	8.331691	8.642142	9.283868	8.767143	9.352929	8.479183	9.580785	9.361780	9.077007	9.706049	8.892482	8.804886	8.062783	9.059367	8.693063	9.373993	9.274734	9.686839	9.184367	8.820609	9.445465	9.245509
7057	6.241856	5.340561	5.269903	5.385118	5.836317	4.690847	4.861621	5.014277	6.883134	4.721719	5.228244	5.450888	5.542933	6.898598	5.935866	4.711691	4.507651	5.734554	5.009061	5.642599	4.586840	5.583487	5.886571	6.313454	4.378792	4.849721	5.987361	4.580706	4.527748	6.448280	5.327135	5.820620	6.847147	6.213477	6.068561	5.088977	6.011351	5.361218	5.568044	5.402278	5.408606	5.295543	5.046254	6.029829	5.830131	5.579675	5.284172	5.672911	5.512439
1434	6.688272	7.149709	8.178170	8.768159	8.252598	7.948282	7.654632	7.829362	7.981782	8.133361	7.923206	8.299793	7.623039	8.276469	7.995984	8.305830	7.822836	8.409056	7.546145	8.147182	7.913379	7.764582	7.365371	8.221287	7.553292	8.108459	8.862046	8.195261	7.914086	8.439927	7.836650	7.324723	7.923842	7.029162	8.010090	7.781019	8.549422	7.663652	8.385002	7.853715	8.338307	7.211570	8.153823	8.729389	8.403832	7.428503	7.424788	8.187383	8.510441
7284	7.760363	8.052358	8.123579	8.343698	7.992850	7.135889	7.582928	7.914106	7.565416	8.308869	8.208835	7.330688	7.987795	8.014142	7.892846	8.622557	7.966265	7.443919	8.078309	7.783075	8.265403	8.214395	8.198463	8.645524	7.996705	7.676095	7.860630	7.793161	7.728135	8.311831	7.562020	7.711630	7.858779	7.849793	7.788664	7.785204	8.234938	7.592300	7.726647	7.871034	7.740412	7.817588	8.689308	7.781384	8.250017	7.974860	7.299662	8.062149	7.751241
5688	7.697719	8.503258	9.045650	8.565788	7.998272	8.636419	7.893267	8.083845	9.120269	9.221807	8.782625	8.100666	7.707004	8.673137	8.699068	8.730322	8.406552	9.026864	8.125293	8.610562	8.594026	9.261714	8.427281	9.562847	8.106528	8.897741	8.492780	7.737268	7.745318	8.538004	7.827507	8.324259	8.388130	8.447559	9.249931	8.260720	9.213068	7.611992	8.190668	8.620193	8.548934	8.551555	8.699148	9.487254	7.794186	8.114203	7.794953	8.336459	8.244999
5425	6.872068	7.462477	7.310498	7.860740	7.542251	6.825942	7.261957	6.825505	8.283421	7.838774	7.459156	7.544692	7.768078	7.368359	7.821070	7.931143	7.665597	7.270589	7.140213	7.290355	7.424824	7.151454	7.770282	8.767939	7.329105	7.265190	7.349632	7.400702	7.308777	7.718660	7.190904	7.349129	7.653784	7.421171	8.045000	7.751616	8.174900	7.154304	7.150809	7.427672	7.639016	6.913626	7.642280	8.404892	7.472782	6.983400	7.401857	7.494509	7.309212
1363	7.743208	7.682956	6.733854	5.680005	5.705122	6.023756	6.108158	6.834896	6.371727	7.687602	6.729244	6.094326	5.262265	7.778772	6.358079	5.289509	7.411438	6.560750	8.344299	7.101188	6.400416	6.461404	6.705360	6.125192	6.828833	5.956130	7.722529	6.597341	6.713932	5.773284	6.628374	5.711078	6.461695	6.966781	5.657105	7.033330	4.613852	7.125226	5.322390	5.907017	6.276623	7.630667	7.879101	5.977550	6.139769	6.211936	5.892676	6.796419	6.915431
5226	6.369516	6.386681	5.850052	7.451222	7.268917	5.756066	6.163960	6.456830	5.917487	7.146283	6.953442	5.939139	6.738223	6.650413	5.937076	6.689040	6.791171	6.112454	6.805003	6.279158	6.389927	6.061165	6.739162	6.258528	7.042562	5.857413	5.858226	6.820025	7.180415	6.091042	6.632429	5.621269	6.404936	6.881994	6.404001	6.737749	6.370168	6.728589	6.378240	6.595748	7.420359	6.759557	6.228085	6.135039	5.763165	5.827630	7.126056	6.570445	6.574269
1351	9.974672	10.126060	9.874306	10.756421	10.748127	9.956776	9.408666	9.909332	10.122701	10.757928	10.655403	9.768830	9.607306	10.399170	10.334958	10.639736	10.628329	9.701249	10.487826	9.221646	10.531635	10.591301	10.068765	10.278424	10.613916	10.102528	9.538572	10.410770	10.475312	10.141909	10.096908	10.302449	10.137669	10.283417	11.056827	10.389965	10.050058	9.894975	9.768107	10.282269	10.151797	9.847779	10.946086	10.315609	10.052339	9.593499	10.282985	10.136342	10.059176
10857	8.274041	7.922763	8.141347	8.826498	8.656551	8.202146	7.806340	8.049570	7.874298	8.816895	8.923472	8.664857	7.924965	8.243305	8.149701	7.635567	8.475268	8.520075	8.589042	8.663608	7.592487	8.202279	8.231480	8.923047	7.621924	7.924339	8.200319	7.975878	8.222350	8.823786	7.598185	7.614304	8.007321	8.448167	8.728625	8.223747	8.763928	8.397532	8.484905	7.953664	8.560327	8.706973	8.357864	8.052045	8.289011	8.302654	7.786888	8.538382	8.580208
1984	7.323739	7.413083	8.541458	7.870718	8.406890	7.272056	7.113278	8.229708	7.482785	7.832638	7.505321	8.052553	8.186404	8.243035	7.674504	7.821297	7.650464	7.767884	7.615565	7.822476	7.161345	7.669338	7.552481	7.782926	7.679363	7.950390	7.368713	7.115022	7.341494	8.933101	8.307657	7.369954	8.254889	8.131471	7.707390	7.829654	8.377735	8.246321	8.389233	8.124225	8.173979	7.415613	8.004668	8.337585	7.252838	7.418289	7.703388	7.594499	7.536747
3693	6.723528	6.733698	6.246853	6.584729	6.705316	6.771568	6.631663	6.572053	6.777774	6.088555	7.058345	7.233072	6.377239	6.538350	6.653733	6.184950	6.449527	6.970354	6.762328	6.453025	6.393146	7.355339	6.567087	7.018269	6.670258	6.253018	7.876370	6.459424	6.434287	6.641557	6.287440	6.400402	6.130171	6.419940	6.209261	6.414267	6.630693	6.922126	6.496781	6.119608	6.411087	7.016558	6.598826	6.655133	6.853097	6.578597	6.676561	6.403808	6.458698
4245	8.111563	8.154595	7.310107	7.604956	7.445305	7.515112	7.252807	7.712428	7.749102	7.519999	8.174231	7.377746	7.605714	7.251145	7.370183	7.520471	7.524776	7.995521	7.725541	7.657798	7.533061	8.133417	7.881918	7.872702	7.573494	7.544874	7.473833	7.185584	7.527662	7.543338	7.244034	7.699490	7.390374	8.311055	7.688907	7.276661	7.632404	7.660168	6.995529	7.644129	7.338392	8.043144	7.344997	7.763281	7.313126	7.966982	7.438022	7.938866	7.761728
47	7.762003	7.378590	8.454694	8.180638	7.436033	6.723669	6.687284	8.075688	6.800273	6.987914	7.688723	7.733899	7.604289	7.471755	6.990199	6.950469	6.799872	7.510010	7.329773	7.256623	6.770678	7.551095	7.357666	7.943166	6.481564	6.918575	8.093913	6.964254	6.875170	8.369065	7.156367	7.395334	7.585502	7.525655	8.174496	7.528583	8.191620	7.337629	7.920592	7.287893	7.095947	8.317424	7.471320	7.626808	7.313284	7.613018	6.690408	7.972699	7.809901
6432	6.957808	7.290901	7.608327	7.176786	7.205724	6.860514	6.770335	7.398992	7.051717	7.640988	7.700063	7.604014	6.993254	7.229587	7.251835	6.871167	6.930611	7.304303	6.868964	7.546692	7.239662	6.722201	7.199365	6.802691	6.979220	7.221793	7.356551	7.321427	7.081967	7.465500	7.573239	7.368886	7.962251	6.847094	7.111733	7.688686	7.159228	7.374512	7.292784	7.625852	7.439155	6.717610	7.325100	7.326254	7.442858	7.394409	6.556675	7.602633	7.723232
999	6.091688	6.251415	7.817081	7.504360	7.674450	6.936295	7.197992	7.834426	6.874915	7.034707	6.675531	7.925004	8.303138	7.534534	7.192212	6.846249	7.036699	7.238782	7.377140	8.015897	6.780814	6.600758	7.127409	7.650268	6.721906	6.164317	7.892518	7.188646	7.621997	7.461421	6.739405	6.171830	7.738663	6.822246	7.701014	7.552209	7.447009	7.388101	8.128916	7.544308	7.302247	8.152993	6.934493	7.107491	6.410314	6.918519	7.445768	7.286493	7.124065
3188	6.520738	7.183976	6.767640	7.970376	7.134238	6.593874	6.665649	7.300555	6.432145	7.802204	7.903993	7.435606	7.035422	7.477375	7.832785	7.777908	7.062181	6.841884	6.966678	7.889474	6.516566	6.680022	7.053921	7.482561	7.179514	6.738120	7.317150	7.315038	7.664805	7.658671	7.512981	7.309494	7.678177	7.350365	7.079864	7.383988	7.567019	6.880841	7.735487	7.659514	7.529352	7.032120	7.635949	7.323603	7.342814	6.766433	6.409465	7.656802	7.972733
9867	6.387844	7.862767	6.595307	6.058888	6.174264	6.830216	5.836422	7.146938	6.268084	6.934128	7.534154	6.985586	6.154690	6.970298	6.876644	6.961817	6.581284	6.810480	7.146142	6.234168	6.206875	6.163566	6.645586	6.212358	6.412132	6.381212	7.825565	7.256763	6.668149	6.653257	7.189017	6.726913	6.580443	6.795505	6.318383	7.236393	6.823458	7.259290	7.090474	6.953232	6.935303	6.916820	7.195830	7.131870	5.800809	6.749216	6.163046	7.222066	7.127923
1350	9.794370	10.181095	10.302370	10.126745	10.105254	9.990174	9.691377	9.805598	9.500360	11.578396	10.784209	9.212561	9.560389	9.434854	9.543755	9.621327	10.753338	9.191453	10.813520	9.700972	10.446950	9.891215	10.188872	9.621875	10.349958	9.659413	9.313408	10.530107	10.396003	8.972612	10.086987	10.367889	10.176794	10.185669	8.981973	10.468581	10.008794	9.800790	9.453719	9.998842	9.292276	10.457163	10.127727	9.482478	8.955208	10.508249	10.711158	10.342026	10.525558
1892	9.538260	10.319051	9.617515	10.816616	10.060269	9.367576	9.512319	9.753757	9.738185	10.435291	10.282955	9.596760	9.642211	9.578935	9.510588	9.466386	10.129437	9.360229	10.073064	8.984159	10.329839	10.013323	9.987372	9.985634	10.452650	9.705793	9.061201	10.124116	10.007164	10.357090	9.803812	10.045282	9.567114	9.982976	10.004656	9.773107	9.703417	9.615663	9.171732	10.484537	9.572631	10.032464	9.990370	10.225462	9.855645	8.938661	9.442330	9.825913	9.647038
5355	9.109778	8.743686	10.091642	8.791964	8.743240	9.624977	8.452094	9.469233	9.356544	9.728857	9.494022	9.685444	9.489398	9.218668	9.745659	10.541217	9.358288	9.284784	8.970599	8.877668	9.441207	10.113951	9.321643	9.855362	9.609614	9.052515	10.335722	9.554050	9.313990	9.685158	9.215399	8.139874	9.544782	9.126882	9.852765	9.649691	9.608028	9.461594	8.920132	9.069233	9.685841	9.013410	10.009693	9.169633	9.841238	8.727493	9.661520	9.640335	9.534150
3115	8.208446	9.215280	7.630500	8.110082	7.646598	7.580927	6.879039	8.830157	7.523928	8.522169	9.209789	5.517003	7.717575	7.131832	8.652759	7.540155	7.707134	8.455851	7.563254	7.054504	9.058763	8.778932	9.709515	8.289918	6.948599	8.135086	6.951373	6.835900	7.454626	6.951734	7.571980	8.575017	8.554202	8.721039	6.508154	8.355345	7.392794	7.833182	6.969946	8.539443	8.887351	7.787962	5.983741	9.097567	7.391816	8.416919	6.579387	8.873745	8.838043
6741	6.650815	7.154457	7.707401	8.356486	8.636791	7.220238	6.757829	7.436441	7.402043	7.521991	7.879902	7.674023	7.427510	7.933822	7.344892	8.230606	7.281769	7.730336	7.316451	8.608689	7.417145	7.246890	7.510250	7.813544	7.112071	7.492518	7.635118	7.338044	7.226790	7.788348	7.228161	7.449441	7.947940	7.641853	8.134990	7.695972	8.768088	7.267991	7.410910	7.615251	8.008018	7.360287	8.013669	7.947185	7.381048	7.211808	7.070238	7.687231	8.297239
5878	7.093634	7.532477	6.769222	6.661335	6.714460	6.440201	6.447142	7.425160	6.411834	6.251546	6.971950	6.556921	6.788651	7.526402	6.938378	7.348957	6.838474	7.280595	6.776589	7.271845	6.593108	7.357934	7.208708	7.206732	6.587955	7.207538	6.268970	6.144254	6.332714	7.221857	6.297324	6.932438	6.999534	7.286979	7.520376	6.754222	6.955843	6.548598	6.714853	6.779981	6.653137	6.809622	7.137468	6.610579	6.963611	6.746512	7.165934	6.561176	6.618698
10457	8.025935	9.876486	9.267199	10.490473	10.366535	10.330145	8.663278	9.278241	8.443943	7.840283	8.751317	9.796272	8.614017	9.267218	10.022440	8.116467	8.962970	9.866414	8.762716	10.263166	9.056375	9.913947	8.839906	10.657603	8.990979	10.179183	9.712805	9.256852	8.844380	9.171810	8.302945	8.728641	7.965043	9.410463	9.745816	9.311174	8.767907	8.911176	7.438274	8.653164	8.782168	10.189417	10.398826	8.745930	9.667026	9.489500	7.682848	9.921143	9.964271
1965	7.022295	7.478353	8.674323	7.963976	7.927940	8.017255	7.742804	8.169106	7.804249	7.598286	8.322342	8.635641	7.710214	8.016702	8.421009	8.682776	8.008110	8.337051	7.641920	7.665517	7.723037	7.514772	8.169522	8.179918	6.866084	7.715533	8.473271	7.884123	7.732973	8.415712	7.966125	8.254515	8.698172	7.793343	9.131374	8.006284	8.481845	7.623480	8.351647	8.611533	8.211895	7.796184	8.212750	8.214760	8.359579	7.091713	7.568054	8.327716	8.285618
10456	7.740291	7.806072	7.806327	8.227699	7.616968	7.413825	7.462266	7.394276	7.379888	8.318321	8.125466	7.151166	7.367101	7.653724	7.430206	7.620595	7.810603	7.588912	8.198850	7.675774	7.823555	7.854959	7.723835	7.440760	7.953626	8.011739	7.333773	7.641708	7.516779	7.845225	7.419342	7.851224	7.551917	7.420320	7.781788	7.563493	7.576414	7.415986	7.016420	7.112961	7.739481	7.626285	8.279413	7.704326	7.343710	7.729740	7.837453	7.976157	8.013184
4780	6.343054	7.059667	6.851784	8.232274	8.179954	7.351171	7.341226	7.113888	7.018522	7.865476	7.576184	7.553136	7.706252	8.128432	7.110388	6.926761	7.469733	7.104290	7.329930	8.273186	7.645489	7.045864	7.589952	6.906135	7.583059	7.279914	6.786552	7.880936	7.532240	6.643775	7.451078	7.013151	7.388697	7.873030	7.107944	7.874346	6.832448	7.348964	7.513374	7.340357	7.937658	7.281764	8.016290	7.704576	6.451393	6.795381	7.729453	7.673762	7.794769
7078	7.620088	8.547413	7.487398	6.105782	5.859726	7.284172	6.097650	7.903844	8.052146	6.932733	6.862584	6.671629	6.417537	6.590928	6.980937	6.581489	7.689226	6.094109	7.745847	5.533991	6.275624	7.387211	7.019484	7.447892	7.300092	5.752295	8.428155	7.259048	6.985463	7.322306	6.228791	6.966711	6.899006	7.166671	7.758089	6.759466	6.877104	7.338039	6.861784	6.661835	7.467224	6.798144	6.178556	8.132117	6.779920	6.962378	6.826036	6.677246	6.779426
4154	5.494204	6.509840	6.245538	5.639921	5.741648	6.128751	5.733425	6.339180	5.938723	6.567957	6.648017	5.748767	6.421665	6.432498	6.675657	5.869349	6.091125	6.357623	5.580408	5.762355	6.179419	6.220407	5.840453	5.578825	5.880348	6.044910	6.890245	6.371813	5.897551	5.797458	6.491845	6.745139	6.450009	5.873719	5.760451	6.414248	6.138333	6.529125	6.342531	5.928342	6.315407	6.125005	5.533309	6.313611	6.367515	6.480686	5.965385	6.647247	6.574592
9927	6.172882	6.879097	6.844420	6.115546	6.359208	6.466721	6.310300	6.590081	6.493897	6.651166	6.127399	6.294031	6.557929	6.234450	6.277912	6.726574	6.546604	6.321690	6.329026	6.565380	6.186892	6.481554	6.407241	6.710579	6.289454	6.328872	6.413475	6.276668	6.152188	7.032364	6.138371	6.555292	6.395171	6.459918	6.897844	6.322856	6.618085	6.056886	6.385381	6.269486	6.277667	6.233669	6.764310	6.592491	6.607644	6.158598	6.595282	6.728779	6.484255
4836	6.505382	7.172734	6.827477	6.696156	6.501554	6.567764	6.258061	6.978972	6.507314	6.487798	6.686246	6.680850	6.323651	6.600122	6.504568	6.909317	6.509070	6.844804	6.684637	6.525853	6.675029	6.948782	6.611443	7.007577	6.552201	6.569879	6.769987	6.607367	6.167053	6.717451	6.354180	6.811129	6.176677	6.599688	7.095597	6.424330	7.022054	6.463594	6.690045	6.726131	6.628504	6.556161	6.760401	7.086956	6.496895	6.101642	6.725903	6.805528	6.839770
8531	7.154446	8.626353	8.098192	7.632686	7.681210	7.662779	7.442637	6.956863	7.432772	8.068331	7.653430	7.051070	7.431563	7.277588	7.717716	7.417379	7.784502	7.268043	7.744899	7.876359	7.285248	6.959578	8.174030	7.367783	7.283247	7.080137	7.198135	7.796165	7.637613	7.244293	8.213313	8.404462	7.915770	8.003385	7.368036	7.761203	7.483242	7.310093	7.276795	7.120933	7.648762	7.453133	8.172877	7.031515	7.750873	7.869886	7.578526	7.582720	7.523630
3490	8.831222	9.218382	7.319240	8.559997	8.418619	8.855962	7.793919	8.543934	8.725158	7.931819	9.191525	8.464538	7.948516	7.539892	8.274109	7.622276	8.131118	8.639442	7.943364	8.414350	8.036020	8.979059	8.774711	9.106074	7.824185	8.745633	8.757971	7.247812	7.254472	8.262220	8.100557	8.688900	7.745859	8.956036	8.785729	7.520549	9.027078	8.659580	8.026807	8.447067	8.102375	8.028290	8.763433	9.471390	8.519002	8.093838	6.945073	8.645207	8.788032
9698	7.547254	8.466015	8.195774	8.276748	7.951083	8.110407	7.812584	8.449888	7.928227	7.943452	8.470914	8.238845	8.494477	8.395363	8.288502	7.791120	8.167508	8.117586	8.486963	8.512385	7.997866	7.791976	8.119868	8.103314	8.036355	7.744927	8.493510	8.319687	8.105908	8.553641	8.076197	8.020572	8.139614	8.085978	8.407106	8.079715	7.600396	8.289103	8.449051	8.025220	8.284294	7.838397	8.570479	8.148533	8.453813	8.277789	7.616273	8.455265	8.405602
396	6.717718	7.120309	6.552864	5.862421	6.331275	6.444137	6.278454	6.739691	6.532787	5.562820	6.252105	6.719271	6.534386	7.086382	6.936096	6.878906	6.217970	6.514561	6.076081	6.311631	6.156792	7.166300	6.908950	7.098731	6.736348	6.573578	6.232884	5.898820	6.212628	7.460047	6.164198	6.756884	6.632216	7.019351	7.125402	6.198976	6.563339	6.221247	6.075204	5.952197	6.662374	6.594790	6.541949	6.745476	6.339174	6.720633	6.642563	6.498160	5.981983
8553	8.684995	8.403397	8.039332	6.841956	6.867916	6.861476	6.550013	6.978895	6.622546	6.797926	7.113990	7.022201	8.130851	7.434521	7.505441	6.394888	6.777177	7.352468	6.465794	7.350067	6.478339	8.014471	8.569598	7.515162	6.784475	6.089145	6.934891	7.263318	6.817402	6.409120	7.220340	6.796660	7.910490	8.472876	8.498276	7.570452	7.366673	7.333494	7.228309	7.363616	7.493508	8.196984	6.926297	6.229865	6.445450	8.343414	7.091938	7.326723	7.218529
10726	7.207817	7.380748	7.550493	7.283414	6.840881	6.783574	6.443774	7.399510	6.815106	7.022932	7.395560	6.878616	6.966742	6.833383	6.954010	7.491715	6.900441	7.107282	7.065501	7.662491	7.083704	7.363878	7.030479	7.358849	6.756435	7.036912	7.192025	6.757344	6.631121	7.598500	6.746298	6.920868	7.071946	6.941953	7.723857	6.952664	7.359693	6.749109	6.867066	7.192242	6.987926	6.877045	7.207020	7.767368	7.073258	6.902975	6.591143	7.407694	7.035158
54386	8.809298	9.782471	8.503922	9.213513	8.770418	8.647963	8.457397	8.610498	8.489958	8.935846	9.617791	8.022640	9.050112	8.550158	8.154847	9.197442	8.720841	9.096647	8.951313	8.605620	9.350090	8.963676	9.051778	8.678917	8.450233	8.718278	8.949936	8.590619	8.200660	8.079077	8.692757	9.025878	8.764831	9.264673	9.367375	9.157423	8.273629	8.937649	8.691034	8.198995	8.910615	9.180821	8.582670	8.879462	8.617577	9.729431	8.217938	9.031889	9.050603
372	8.690378	9.055884	8.557679	8.481945	8.211501	8.501194	7.969993	8.504095	9.283525	7.967872	8.840985	8.972817	8.094691	9.034409	8.254162	8.968256	8.409669	8.899448	9.106862	8.686878	8.394868	8.984236	8.651171	9.534251	8.043821	7.798826	9.061958	8.348767	8.487324	8.351907	8.134969	8.242360	8.604116	8.580903	8.580295	8.589948	8.484202	8.717223	9.015493	8.614752	8.380002	8.551493	7.982444	9.797531	8.434647	8.472594	8.368229	8.940858	8.919548
10054	7.883064	8.498478	8.522716	8.677231	8.595036	8.199100	7.966864	8.849747	9.037841	9.502796	9.137025	9.961582	8.775834	9.493163	8.837677	8.211624	8.623414	8.704688	8.661454	9.116480	8.682343	8.438114	8.734738	8.733850	8.446369	8.583396	9.187921	8.523295	8.484581	8.943703	8.470856	8.478627	9.594879	8.687977	9.001670	8.641452	10.045624	8.292561	8.765700	8.775810	8.741992	9.013736	9.000390	9.733233	8.697212	8.146073	7.864430	9.228716	9.597374
25793	7.173020	7.448644	7.076871	7.465043	6.916013	7.316616	6.836621	7.518813	7.047543	7.020717	7.460268	7.110960	6.961309	6.848935	7.019520	6.816515	7.007428	7.539486	6.993293	7.650494	7.210449	7.382534	6.958850	6.759536	7.023280	7.004781	7.438240	7.072387	7.088732	7.303200	7.033747	7.184261	6.916359	6.897685	7.222973	6.849156	6.897716	7.202752	7.113225	6.706591	7.228317	6.920391	7.514969	7.194337	7.203311	7.091784	7.156939	7.160775	7.270282
2773	7.450228	8.054357	9.073566	8.242840	7.970611	8.273722	8.147051	8.956352	8.255176	8.840913	8.694139	8.970293	8.829350	8.551740	8.618679	8.550179	8.592375	8.671836	8.075245	8.424764	8.307855	8.147859	8.205549	8.255217	8.522910	8.108646	8.492313	9.002419	9.095689	8.421115	8.431654	7.289759	9.090560	8.356928	8.838473	8.712945	9.028169	8.236008	8.780932	8.869323	8.421041	8.348096	8.320290	8.692121	7.753801	8.263885	9.078209	8.889138	8.802981
1108	7.489607	7.601528	7.805362	6.932031	7.590506	7.293572	7.264204	7.301874	7.434000	6.900131	6.636439	7.271132	7.567099	7.074523	7.476166	7.563034	7.009743	7.334815	6.953112	7.577754	7.225689	7.287801	7.296665	7.201527	7.381323	7.157571	7.850626	7.295202	7.082492	8.009823	7.366492	7.318020	7.069148	7.363214	7.400220	6.972248	7.241140	7.719501	7.401676	7.213538	7.008510	7.702128	7.261079	7.009539	7.857741	7.336337	7.223003	7.205297	7.238218
5654	10.169845	10.802665	8.390582	9.260399	8.944222	9.299552	8.625010	9.902505	10.765804	8.337960	10.523789	9.932330	9.259512	7.970934	8.949896	8.606082	9.219246	10.383050	9.119359	8.703817	8.548990	10.423311	9.854966	10.171370	9.064890	9.045695	11.202433	8.603080	8.514374	10.175184	8.394927	9.280449	7.888152	9.571108	9.213518	8.840921	9.113699	10.417286	9.440812	8.966619	8.696012	9.114420	9.627088	11.451505	10.179068	8.687007	7.919858	9.155832	9.592184
4043	7.615977	7.943933	7.150303	7.342388	7.067084	7.559025	7.212772	7.422230	8.237160	7.048926	7.865987	6.615675	6.796921	6.971617	7.453906	7.762271	7.324839	7.645629	8.065506	7.642325	7.359605	7.153000	7.173580	7.203708	7.164167	7.340179	7.823331	7.437196	7.435776	6.613746	6.838834	7.018965	6.956361	7.202210	7.512254	7.167414	8.206688	7.406240	7.689378	7.234878	7.426942	7.994711	7.082049	8.051761	7.551560	6.813011	6.970788	7.648988	7.474925
3710	5.701925	5.824601	6.396682	5.965137	6.055062	6.234054	6.129757	6.371182	6.218414	5.667416	5.681526	6.143000	6.492144	5.794272	6.233798	5.640436	5.832908	6.150761	5.743056	6.239532	5.850799	6.078282	5.762718	6.484907	5.756188	6.158353	6.265071	5.618865	5.953860	6.435368	5.969938	5.978503	5.942816	5.950928	6.283505	5.710697	6.527644	5.711134	6.163458	5.882676	6.127330	6.117193	6.073649	6.435659	6.153388	6.022981	5.461944	6.125008	5.865657
5306	7.705610	8.159359	6.794549	8.207426	7.827451	7.559754	7.440232	8.150878	7.809616	7.109614	8.369308	7.709569	7.213919	8.107529	7.714774	7.792388	8.057209	7.626920	8.389105	7.433299	8.137846	7.971050	8.193876	7.562239	7.886294	7.637038	7.160084	7.965914	8.081703	7.589590	7.365989	6.670906	7.879908	7.860026	6.532078	8.338869	7.618383	7.963254	8.009591	7.287907	8.400404	7.417678	7.808121	8.136505	7.535220	6.891529	8.296650	7.836061	7.543863
3417	6.757912	6.775594	6.996909	7.699390	7.257317	7.035455	5.990765	7.632528	6.361985	7.275426	7.615939	6.406418	6.564118	6.829350	6.392196	6.545886	6.975144	7.468217	7.374447	7.097588	7.029151	6.915006	6.481234	6.749984	6.675543	7.053712	6.357114	7.213549	7.558985	6.777380	6.529917	6.648541	6.050910	7.017893	6.804494	6.905670	6.851267	6.797371	6.648134	7.011988	7.448895	7.617166	5.981439	6.969984	6.355662	6.940350	6.760443	7.146309	7.631991
6415	9.852083	10.510584	9.480192	9.092634	9.334902	9.260207	9.764855	9.899312	10.146777	11.011272	9.800798	8.765352	9.375326	9.458306	10.002723	10.053203	10.051132	9.459239	10.014950	9.294846	10.001010	10.411115	9.737897	9.908345	9.713901	9.651907	10.353138	9.417643	9.367368	9.147163	9.956955	10.548405	9.722733	9.731115	10.952273	9.529091	9.472533	9.015372	8.958240	9.426249	9.283802	10.943786	9.521286	9.964639	9.599329	10.055332	9.020203	9.844777	9.348068
8140	8.243950	7.692525	8.742164	9.564306	9.587000	9.228438	9.013524	8.548954	10.250597	6.880100	7.569364	8.546826	7.615483	8.918928	8.651646	10.082042	8.663823	9.006288	6.867273	9.056273	8.237004	8.878147	7.986311	10.044400	8.517500	8.047185	8.796686	8.645878	9.142960	9.361787	8.133184	8.872531	7.909311	7.754674	9.446953	8.299079	9.471775	8.333706	10.373655	8.669011	9.456209	7.440901	9.454080	9.241694	8.674348	7.472424	9.105319	8.488020	8.399564
262	6.312211	6.977032	8.325283	8.219510	7.913053	7.499836	7.757869	8.130858	7.974202	8.103944	8.129933	8.091325	8.518875	8.336824	7.689363	8.319091	7.831637	8.285097	7.628484	8.521276	8.196773	7.490621	8.329548	7.561227	7.466921	7.879339	7.988625	7.846603	7.900155	6.901600	7.754147	7.302784	8.834791	7.713545	7.657117	8.455670	8.166776	7.614893	8.564771	8.527226	8.275919	7.459466	8.581289	8.272083	7.511377	6.897582	7.550925	8.481371	8.392535
5707	7.884928	8.664935	9.036160	8.255277	8.007419	8.448381	8.086352	8.909163	8.431273	7.492976	8.542415	7.951196	8.590053	8.390707	8.173150	8.547058	8.261030	8.809665	7.785050	9.064618	8.150475	8.564746	8.015727	8.269997	8.039900	8.344826	8.306898	8.174043	8.293458	8.514870	7.949396	8.312196	8.432364	8.037232	9.026325	7.905432	8.983275	8.020913	8.698248	9.042518	8.404998	7.737968	8.457293	8.718679	7.934996	8.506087	7.932253	8.323329	8.522988
8804	9.691896	10.326469	8.585903	10.375940	9.892512	9.949112	9.213461	10.353081	8.843471	10.091671	10.015869	8.367533	10.329522	9.582765	9.551342	8.933337	10.185092	10.533068	10.622218	9.461757	9.661933	9.454947	10.068051	9.654787	10.058424	10.202114	8.092979	9.883251	9.929708	8.181970	9.614238	9.360403	9.157237	10.518492	8.227410	10.009332	9.313566	9.789492	9.819296	9.348192	10.696163	10.302339	8.810065	9.659752	8.210588	10.021275	9.883078	9.955793	10.462668
1476	8.658068	9.125560	11.090123	10.962779	10.889037	10.196002	12.561019	11.509922	10.519555	12.008982	12.127017	11.612802	13.056676	9.973048	10.759594	10.192744	12.117582	9.722320	11.472330	10.199753	11.369728	10.224013	11.649204	10.814808	12.645882	10.880324	9.703685	12.182717	12.563792	9.065925	11.897364	9.304198	11.550522	11.780059	8.538104	11.417292	8.424507	12.009350	11.557408	11.655071	9.990060	12.427952	11.460022	9.657800	9.028590	10.487183	12.828988	11.067175	10.702237
5111	8.149162	7.950839	8.843729	10.245687	9.954120	9.369276	8.171453	9.411923	8.589756	10.759353	9.374999	9.893409	8.803151	9.184585	8.685126	9.082221	8.560302	10.281267	8.261811	8.773566	9.168695	10.109257	8.476884	9.636824	8.739086	9.718581	10.416641	8.753773	8.750399	10.265822	8.707401	8.741878	8.193271	8.270489	9.464242	8.783884	10.823325	8.385010	9.412193	9.764238	9.328353	7.920495	9.940998	10.059164	8.828085	8.461712	8.926342	9.624882	9.939809
6238	6.265091	6.060747	5.576000	5.525169	5.619785	5.736004	5.524113	5.692789	5.622688	5.250542	5.616823	5.673757	5.802069	5.784238	5.631058	5.761760	5.246129	6.002555	5.820791	5.516215	5.434349	5.836138	5.633565	5.852192	5.420450	5.890282	6.049792	5.433331	5.476854	5.749501	5.765638	5.671932	5.702735	5.665395	5.780818	5.295298	5.873211	5.862072	5.989294	5.895264	5.541093	6.051741	5.629161	5.488623	5.586653	5.566339	5.761427	5.437489	5.637566
7126	7.324172	6.645331	7.216560	7.138799	7.280807	7.260526	7.251457	7.107477	7.122120	6.554510	6.401564	7.723164	7.529810	6.784444	7.125051	7.673631	6.971536	7.263763	6.506407	7.288708	7.017537	7.903145	7.385661	7.738227	6.371132	6.987476	7.599344	6.618298	6.677041	7.445202	6.787561	6.734500	7.390459	7.178444	7.686631	7.178758	7.695454	6.597018	7.072936	6.906048	7.797261	7.152774	6.929153	7.345815	7.653923	6.563611	6.714835	7.413284	7.042527
3065	8.498694	8.791969	10.155205	10.236825	9.898803	8.797321	8.905854	9.808592	9.085127	9.776002	9.867242	9.534609	10.221217	9.092041	9.035766	10.067260	9.183469	9.576554	9.230666	9.899457	9.976818	9.977539	9.236783	9.987135	9.056593	9.837470	10.826492	9.347139	9.605978	9.601358	8.442276	8.828656	9.370438	9.251720	9.855204	9.436355	9.100247	9.026231	9.833822	9.260890	9.659758	10.061021	9.776031	9.781572	10.205182	8.562828	8.580961	9.889140	9.702476
1654	6.332139	6.609625	6.856123	5.881580	6.041985	6.071853	5.788667	6.789196	5.817595	6.501911	6.163380	6.489862	6.729888	6.733529	6.607548	6.021330	6.386658	6.483124	5.907070	6.291211	5.808546	6.367229	6.576614	6.236491	5.834688	6.177210	5.992544	6.103275	6.311185	6.051995	6.168581	6.235346	7.180521	6.767134	6.439776	6.739138	6.926638	6.524106	6.371614	6.819938	6.776233	6.362231	6.293084	6.306275	5.883501	6.249960	5.955354	6.871033	6.819369
5641	9.516604	8.906025	7.461540	8.059181	7.924572	8.226963	6.918888	8.417594	7.623915	8.140399	8.620402	8.051776	7.526696	7.732227	8.045997	8.270732	8.176022	8.684095	8.550765	8.026727	8.337937	8.665342	8.813808	8.347309	7.383572	8.606708	8.046332	6.959980	7.836877	6.877083	8.265309	8.859700	7.872120	8.847733	7.680342	7.842635	8.012214	8.086750	7.554800	7.709064	7.945529	8.651347	8.109033	9.294767	7.085343	7.769099	7.739218	8.828975	8.394878
5510	7.259560	7.415939	7.640673	7.270439	6.660761	6.923240	7.101710	7.255240	7.139499	7.960579	7.833182	6.340976	6.753327	7.073479	7.209493	7.418879	7.566692	7.333073	7.478256	7.215489	7.452807	7.364427	7.415312	6.889306	7.454113	6.798758	6.924976	7.453460	7.751706	6.311529	6.990331	6.643072	6.811637	7.429198	7.220714	7.631053	7.728069	7.322493	6.905581	7.375167	7.436435	6.785047	6.810434	7.568074	6.809451	7.150532	7.713580	7.309259	7.197001
5358	10.038402	9.778845	10.777307	11.334845	11.336152	11.437041	10.635946	10.717043	10.680942	10.653413	10.827288	11.878598	10.898288	10.532528	10.812162	10.687205	10.564937	10.565398	10.305072	11.594977	10.800220	11.586167	10.187902	11.155522	11.067487	10.596963	11.070760	11.017508	11.433826	11.150847	10.640482	9.907029	10.860799	10.116062	10.971472	10.324210	11.192705	10.650216	11.296973	11.016925	10.883856	10.977053	10.654778	10.764998	10.390257	10.125386	11.672261	10.770973	11.331113
10961	8.755697	9.151212	8.678770	9.157766	8.688155	8.496981	8.361528	8.480505	8.486645	9.220432	9.727260	9.359685	8.425068	8.716399	8.476505	8.936327	8.947419	9.090675	9.940045	8.426058	9.180140	8.728011	8.957394	8.738423	8.711960	8.494180	8.491602	8.809393	8.801528	9.086959	8.203494	8.451204	8.106473	8.910061	8.935233	9.048902	9.168686	9.062997	8.724000	8.697417	8.965656	8.256396	9.698863	8.761718	8.705938	9.030001	8.414689	9.218278	9.224527
6122	12.77644	12.99601	12.79792	12.71252	12.22745	11.72100	12.57758	12.19562	12.08432	12.79882	12.77384	12.53849	12.12546	12.65389	12.18431	11.90303	12.95641	12.05738	12.99343	12.27898	12.71937	11.90760	13.10751	12.55537	12.58701	11.76695	11.89763	12.84532	12.66271	12.06976	12.14182	11.80106	12.55507	12.93401	11.93330	12.95906	12.46727	12.76557	12.37982	11.55703	12.40796	12.01999	12.63249	11.98700	12.46002	13.38420	12.99947	12.63558	12.41814
1488	7.397657	7.865539	7.955704	8.015272	7.813043	7.495024	7.675164	8.099058	8.081534	7.541048	7.910401	8.325373	8.166870	8.450384	7.470100	7.731737	7.652121	7.528260	8.150315	7.936226	7.593864	7.635582	7.693898	8.098903	7.834731	7.575963	8.180995	8.044651	7.715253	8.745670	8.018947	7.558721	8.063760	7.649162	8.091799	7.869422	8.348633	7.533055	7.900678	8.457306	7.583725	7.493928	8.094226	8.008677	7.498711	8.106850	7.728518	7.794160	7.905858
6625	6.149271	6.761553	6.605400	6.536779	6.401519	6.389886	6.629935	6.681333	6.506011	5.824490	6.537361	6.320521	6.615921	6.370708	6.586714	6.347736	6.542138	6.282501	6.240839	6.161164	6.325356	6.291674	6.315970	6.323073	6.609432	6.780033	6.640759	6.133065	6.178620	6.951288	6.751005	6.777593	6.349772	6.436110	6.428424	6.326926	6.385187	6.608955	6.550380	6.191842	6.216703	6.829991	6.558458	6.197684	6.583756	6.522180	6.540560	6.519047	6.414426
5887	6.523685	6.830382	7.433588	6.892155	6.858647	6.978601	6.332611	7.250019	7.280489	7.293022	7.294466	7.378598	7.428032	7.501100	7.185105	7.170502	6.878069	7.204228	6.663536	6.515631	6.675521	6.692490	7.023848	7.158627	7.012539	6.706176	7.653960	7.010335	7.082243	7.201792	7.153921	7.166180	7.203734	7.011063	7.460493	7.264370	7.983317	7.170917	7.795373	7.663077	7.423953	6.705625	6.858448	7.491249	6.956082	6.944501	6.693045	7.189269	7.234612
10250	7.594902	8.000432	7.845175	7.659425	7.944423	7.476784	7.430413	8.138121	7.360812	7.590434	7.541312	7.467857	8.272311	8.004223	7.601947	7.955986	7.562759	7.588027	7.362848	7.232934	7.516993	7.483677	7.815685	7.647508	8.019451	7.921254	7.519204	7.777219	7.571798	8.268160	7.878589	7.780563	8.085731	7.644593	8.179646	7.920409	7.645940	8.131426	7.817129	7.867587	7.875904	7.197560	8.050807	7.448032	8.280626	7.781206	7.489033	8.173163	7.960244
4714	7.491108	8.586569	7.975361	8.450455	7.964990	8.196442	8.198672	7.857010	8.205646	8.323861	8.487360	8.331335	8.412510	7.806304	7.575724	7.877985	8.581778	7.866358	8.214572	7.262697	8.498485	8.092414	8.127512	7.984405	8.937919	8.225918	7.618610	8.307795	8.347983	8.021541	8.197829	8.653008	7.915830	8.320409	7.736844	7.999763	7.901512	7.931650	7.911071	7.801572	8.128439	8.430690	7.937693	8.535627	7.841571	7.656486	8.527862	8.401375	8.572098
10425	5.814162	6.583142	5.742477	5.824433	5.761661	5.825324	5.715199	5.925608	5.699067	6.013149	6.027363	5.656426	6.036983	5.603045	5.822419	5.834414	5.938284	5.696806	5.755408	5.460287	5.951039	5.833058	6.084468	5.659519	5.990834	5.574496	6.120628	5.803045	5.779335	5.601113	6.033892	6.102992	6.426432	6.145920	5.826238	5.983084	5.881922	5.811304	5.873489	5.766819	5.825033	5.725160	5.744030	5.806090	6.264966	5.860409	5.986344	5.801643	5.711373
2023	7.870643	7.278020	8.824036	7.094638	7.944386	7.802323	7.648261	8.486646	7.860413	8.140802	7.652926	7.850339	8.130620	8.134224	8.099156	8.563585	7.635267	8.306284	7.479965	8.292688	7.739950	8.378300	7.997387	8.306175	7.509152	7.842095	8.232057	7.593747	7.592407	8.634180	7.590431	7.317391	7.945495	8.084451	8.951663	7.580374	8.336762	7.635722	7.782157	7.785625	8.097232	7.677011	8.150862	8.876135	7.871591	7.440703	7.606756	8.013321	8.188632
5719	7.209419	7.423157	7.253123	7.635420	7.418638	7.206887	6.896058	7.044984	7.502408	7.425206	6.995537	7.232481	7.048920	7.804594	7.962534	8.215299	7.298586	7.657040	7.158069	7.510379	7.372940	7.538235	7.258270	8.312425	6.909607	7.630294	7.432799	7.047271	7.125032	6.999504	7.186948	7.359901	7.424411	7.173926	8.222889	7.127214	8.320252	6.874311	7.436646	8.032794	7.039588	7.590695	7.884380	7.424795	7.046946	6.965046	7.152597	7.637968	7.661666
3611	8.254890	8.543881	7.034337	7.627664	7.710225	7.697240	7.291036	7.773020	7.709134	7.431308	7.687462	7.889544	7.428002	7.472621	7.630234	8.317214	7.805597	7.664768	7.801253	7.567100	7.680120	8.406067	7.796959	8.358148	7.773031	7.653203	7.702446	7.405369	7.524573	7.606721	7.270867	7.736672	7.378665	8.050836	8.509520	7.377523	7.991253	7.567337	6.886959	7.184065	7.685241	7.889317	7.318984	8.371073	7.521542	7.934536	7.742474	7.907823	7.560293
7832	7.915251	7.690934	7.070402	6.895449	7.018961	6.797752	7.547959	6.771573	6.504033	7.268100	7.319200	6.677267	7.454876	7.230789	6.897232	5.965079	7.497947	7.219362	7.489792	7.200728	6.791379	6.804102	8.106278	6.655911	6.486500	7.072682	6.267921	6.678399	6.275821	6.507809	6.696937	8.023535	7.311889	7.537613	6.918317	7.981896	6.720160	7.664846	6.827410	6.127753	7.845539	7.275972	7.026241	7.159809	7.456271	6.979772	6.658874	7.137812	7.242903
830	6.363919	7.048057	6.266834	7.234088	6.909527	6.940526	6.007453	6.606777	6.754955	7.691301	7.701256	7.302557	7.177090	7.602826	7.470785	7.379251	7.114938	7.039749	6.666211	6.562537	6.939671	7.058037	7.159807	6.766924	6.716921	6.971590	6.885209	6.976139	7.019961	6.535047	7.280662	7.476700	7.814289	7.259547	6.533933	7.322373	7.609025	6.812851	7.138888	7.296802	7.793641	6.740655	6.314773	7.404354	7.337906	6.735398	6.542923	7.415797	7.470633
1653	8.961077	9.571530	9.800336	8.832667	8.507546	9.466328	9.237424	9.794292	9.473730	9.779544	9.989098	9.963501	9.705387	9.363486	9.160376	9.914597	9.786672	9.514129	9.946494	9.564952	9.702040	8.730800	9.225485	9.389834	9.624958	9.490668	9.325278	10.011125	9.734974	10.082133	9.186121	9.096888	9.497515	9.151860	9.432037	9.581429	9.849777	9.359707	9.097212	9.606575	9.777671	8.855799	9.959364	9.834838	8.846228	9.125771	9.774668	9.618858	9.864865
481	8.412495	9.834068	11.537320	9.500351	10.189152	9.456886	9.114445	10.567018	9.677132	9.824582	9.665585	10.244769	11.821370	11.110677	11.210176	10.363105	10.261141	9.792784	10.830523	9.641584	9.479785	10.308071	9.851262	8.948523	11.319474	9.143940	11.190398	10.609496	11.335724	10.827729	10.341958	10.972185	10.591162	9.003186	10.074551	9.957452	9.099894	10.283209	9.952359	11.168549	9.996334	11.614842	9.844977	9.116544	9.416917	9.544113	10.608616	9.890023	9.483893
5894	7.004387	7.931244	6.797750	7.115508	6.666890	7.092482	6.757205	7.265298	6.921348	7.642003	7.815722	6.501254	7.727164	6.850332	6.918617	6.944621	7.756162	7.366935	6.796317	7.140133	7.539495	7.043225	7.019315	6.468396	7.580717	6.784049	7.151350	7.247492	7.496526	6.806354	7.393789	7.044196	7.401255	7.140976	6.420339	6.956645	6.435051	7.441093	7.288741	6.428895	7.210354	7.744037	7.013303	7.155594	7.469444	6.452479	7.498227	7.040657	6.801610
55611	7.402240	7.284907	7.549114	7.436637	7.494499	7.182771	7.309551	7.344822	7.689642	6.936962	7.360718	7.138412	7.015481	7.878783	7.931937	8.396034	7.544652	7.283128	7.152516	7.060298	7.354341	7.796647	7.394322	8.006358	7.489296	7.645960	7.122635	7.230656	7.322940	8.212255	7.181482	7.027381	7.328611	7.400678	8.243449	7.459789	7.892020	7.084960	7.378174	6.989584	7.581473	7.664101	7.688612	7.821836	7.511090	6.968669	7.431097	7.198634	7.094900
6721	6.399701	6.656268	7.082245	6.922727	6.948181	6.745185	6.986707	6.805305	6.782046	6.406069	6.533313	7.112528	7.037052	6.663595	6.795060	6.803404	6.691564	6.615016	6.714179	6.570803	6.913721	7.034146	6.766654	7.048309	7.235563	6.403624	6.867344	6.907821	6.881746	7.065851	6.761278	6.606332	6.913186	6.779000	6.492582	6.856384	6.519061	6.742954	6.912027	6.992078	6.533711	6.978778	6.792246	6.483916	6.893401	6.646724	6.984861	6.797613	6.544945
6513	6.530742	5.380128	7.575436	8.254982	8.035067	7.521940	8.111733	7.699987	7.393982	6.726060	6.560909	8.922118	7.340413	7.701162	7.389903	7.832595	6.305469	7.505335	6.420950	8.280086	7.465557	8.132267	6.796380	8.762686	6.804357	7.503410	8.349871	6.852504	6.812437	9.230929	6.658379	6.464403	7.054030	7.374383	9.523338	6.559777	7.445670	6.457025	7.766008	6.315387	7.910445	7.778757	8.294925	7.770947	7.468057	7.803656	6.199472	7.565480	7.115683
5315	8.353114	8.478049	9.395865	8.591528	7.970650	9.064126	8.559314	9.261972	9.408845	7.978943	8.599645	9.129600	8.264107	8.031839	8.681112	9.343015	8.544396	9.015891	8.309715	8.654540	8.463268	9.684281	8.587219	9.831711	8.608928	8.827087	8.995165	7.900571	7.991541	9.932974	8.345897	8.838712	8.305335	8.777002	9.565924	7.766570	8.819002	7.994729	8.343050	8.947618	8.446098	9.737711	8.111644	9.071175	8.803292	8.506708	7.719515	8.631650	8.441395
5704	7.542370	7.554659	7.567960	7.567960	7.341825	6.560939	7.061884	8.062233	7.399188	7.855197	8.305864	7.651974	7.747358	7.708196	7.405853	8.317447	7.397132	7.967968	6.955466	7.441952	7.714788	8.224429	7.744635	7.919567	7.549076	7.803329	7.748390	6.907073	6.971965	7.951447	6.816940	7.181835	7.890260	7.542128	8.779466	7.424020	8.428763	7.166956	7.632193	7.338428	7.163053	8.586252	7.533877	8.071284	7.343333	7.321688	7.439745	7.592947	7.489907
10423	10.204664	10.787879	9.691954	10.612219	10.269231	10.090469	9.992417	10.364624	10.146063	10.455120	10.691813	10.140630	10.109518	10.567384	10.405768	11.177027	10.231520	10.479860	10.992922	10.139286	10.793618	10.823258	10.563158	10.562900	10.217189	10.359564	10.759964	10.189038	10.112133	9.879634	9.955240	10.104731	9.479658	10.629302	10.736461	10.323247	9.873880	10.545588	10.542034	9.412069	11.004475	10.754661	10.338164	10.431329	10.380129	10.245522	10.187965	10.380459	10.266915
7917	8.224158	8.953109	8.069400	8.106571	7.930057	7.859642	7.791660	8.136892	7.914269	8.150625	8.509273	7.796284	8.289502	7.948965	8.371138	8.005351	8.195521	7.767090	7.789969	7.900223	8.177567	8.043278	8.092255	8.392981	8.657982	8.078055	8.303529	7.899272	8.152994	8.276432	8.029472	8.375781	8.058249	8.402820	7.979912	7.971056	8.351459	7.927962	8.083235	7.807082	8.049930	8.272110	8.097899	8.784748	7.960899	7.837246	8.249836	8.217265	7.843856
9167	9.469911	9.157733	9.423747	10.394559	10.035535	9.376409	9.828139	9.411551	9.682949	10.275270	10.382747	10.315304	9.644561	9.827284	9.287450	9.017516	9.843140	9.322563	10.089370	10.090617	9.803526	10.164160	9.914000	10.157669	9.456161	9.437561	9.311220	9.695044	9.438509	9.341347	9.172983	9.245724	9.527406	9.803218	10.875186	10.100593	10.205181	9.178300	9.585356	9.488126	9.630210	9.255383	10.571840	9.574406	9.645923	10.035440	9.513514	10.112202	10.084366
6217	11.20902	11.06308	10.94606	10.93101	10.83381	10.12496	10.99811	10.74281	10.87436	11.56202	11.34540	10.44642	11.01201	11.16420	10.86397	10.44528	10.86796	10.76441	10.79113	10.53682	11.03165	10.84274	11.26334	10.73882	11.03214	10.81624	10.60130	10.73690	10.66634	10.83754	11.10332	10.74595	11.32107	11.22125	10.66934	11.25108	10.99618	10.98749	11.22044	10.31166	10.77498	11.09999	10.74405	10.88089	10.83770	11.53825	11.11979	11.19011	11.05479
6856	7.329981	8.106066	8.644527	8.902184	8.720033	9.214172	8.561102	8.713908	8.676431	8.961088	8.779907	9.502332	9.374073	9.057628	8.672707	9.043155	8.993905	8.631685	9.683486	9.343159	8.434861	8.345550	8.817416	8.655258	8.407649	9.318215	8.080943	8.929016	9.234557	8.386803	8.483529	8.121310	8.923213	8.988152	7.992778	9.367612	8.707513	8.940170	9.014335	8.727920	9.105761	8.278925	8.681863	9.921335	8.596213	8.369344	8.378470	8.978047	9.282615
633	9.507327	9.432903	7.055072	7.499947	7.769257	7.854334	7.614236	7.865494	7.833053	6.756696	8.494492	8.164199	7.503356	7.387555	7.384433	7.472639	7.896271	8.438515	7.136887	7.533575	7.184142	9.614035	8.557145	8.890142	7.746424	7.382916	8.673956	6.837496	7.168466	8.252793	7.755973	7.503578	6.866218	7.575722	8.402799	7.293483	7.860743	7.945085	7.973555	7.724499	6.876397	7.976583	7.344437	8.609992	9.071287	7.791718	7.188832	7.458468	7.945298
6897	6.289506	7.045068	7.012577	7.557257	7.606564	6.757388	6.666265	6.726083	7.091393	6.480913	7.365024	7.188866	7.012291	7.102146	7.205502	7.616303	7.057954	6.616835	6.583742	6.454667	6.857043	6.947493	6.665619	6.954672	7.382244	6.740545	6.850931	7.333207	7.349339	7.394899	6.701948	6.765529	7.443820	6.803579	7.457455	7.022155	7.395698	7.189652	7.835694	6.926369	6.740832	6.716013	7.118189	7.518329	6.886702	6.656866	7.871954	7.286998	7.603161
11316	5.840181	5.745079	5.960344	5.791056	5.977985	5.628152	5.440133	5.899907	5.526423	5.707077	5.802343	5.510233	6.280335	5.675255	5.846954	6.063730	5.582544	5.750339	5.621972	5.715059	5.675237	6.122501	5.800986	6.031924	5.944692	5.903738	5.635605	5.621337	5.712696	6.300068	5.841735	5.679649	5.761823	6.027240	6.152797	5.650743	5.723824	5.554126	5.616214	5.341292	5.778971	5.811761	5.659720	5.890359	5.798554	5.992790	5.958866	6.007600	5.786616
7296	6.002304	6.975942	6.131047	7.944253	7.758752	6.727378	5.805671	6.420632	6.401464	6.723567	6.376556	6.418518	6.327509	7.023682	6.448643	5.752276	6.496487	6.727598	6.375734	7.597905	6.921066	6.910013	6.452783	6.770159	5.695278	6.739778	6.083463	6.052735	6.090799	6.654717	6.286824	6.940737	6.701809	6.659917	6.719619	6.681027	6.693022	6.080321	6.373550	6.853518	7.589070	6.433808	7.506809	6.743317	6.102462	6.093333	5.356859	6.660423	6.800863
5702	6.580857	7.388042	7.557322	6.451534	6.363039	6.646838	6.045357	7.369726	6.802946	6.854575	6.165738	6.670399	6.653872	6.973479	6.990161	7.543157	6.809098	7.205545	6.619044	6.404584	6.538881	7.169980	6.810189	7.487753	6.129975	6.490658	7.103148	6.555793	6.519067	7.730210	6.362108	6.459090	6.701622	7.070818	7.809051	6.752776	7.078235	6.545049	6.627952	7.210376	7.336679	6.583264	6.754738	7.382464	6.219563	6.637099	6.251774	6.968780	7.174692
23386	6.629669	6.563195	6.419868	6.331812	6.499141	6.646354	6.847784	6.070606	6.772010	6.376466	6.391115	6.329581	6.277882	6.401624	6.449656	6.728093	6.420933	6.268502	6.411639	6.110108	6.453061	6.520348	6.655484	6.662846	6.566177	6.403376	6.316032	6.553326	6.500781	7.125959	6.376668	6.441111	6.453657	6.558616	6.693190	6.503414	6.294176	6.638767	6.256303	6.314223	6.541195	6.545041	6.351428	6.608350	6.767708	6.552833	6.257675	6.295572	6.232596
22913	7.308444	7.215252	7.384094	7.419283	7.189131	6.798696	6.226136	6.839738	7.016404	7.126007	7.645417	6.753801	7.339234	7.059095	7.078918	7.456213	6.865589	7.151290	7.024306	7.317330	7.195828	7.359592	7.118444	7.636003	7.075930	7.015453	7.496294	6.733458	7.055955	8.045583	6.502840	7.096094	6.934717	7.145953	7.471209	6.786019	7.435041	6.969536	6.694933	6.961311	7.217826	7.053154	7.576554	7.444206	7.396017	6.645221	6.669414	7.243682	6.980212
231	8.220273	9.498950	7.416447	10.254718	9.953808	8.415722	8.145676	8.246369	8.584833	9.285575	9.280073	8.166398	7.814105	8.429719	8.664247	7.831857	9.436453	9.576637	8.980263	8.069667	8.900078	9.876687	9.285747	9.073427	8.056288	7.907463	8.452177	7.946992	7.756050	8.569911	8.339484	9.496333	7.761415	9.151769	8.317771	8.268766	9.195838	8.117172	8.084553	7.679904	9.463507	9.516112	8.816030	9.261273	9.098030	7.210341	7.815846	8.910710	8.970627
6726	9.251351	10.368895	10.526620	10.855382	10.952241	10.368729	9.845275	10.706404	10.547700	11.420273	10.863601	11.276119	10.298740	11.525713	10.316059	9.927010	10.919747	10.414172	10.963295	10.861440	10.543465	10.893058	10.466649	10.725048	10.458480	10.387145	10.175045	10.607762	10.631895	10.808895	10.078010	10.242305	10.428162	10.630589	11.046900	10.811361	10.731411	10.302133	10.303520	10.441413	10.695709	9.601422	10.980828	10.669628	10.681367	11.015355	10.362706	11.037963	11.247598
5686	7.621030	7.028714	7.909899	7.540743	7.199241	8.050915	7.331124	7.673697	7.800966	8.432598	8.021091	7.414947	7.207578	7.770707	7.677475	8.319685	7.621050	8.490723	7.521661	6.972755	8.586579	7.806253	7.467226	7.779153	7.548963	8.057716	7.079170	7.655927	7.750433	8.262777	7.682844	7.533548	7.918807	7.201380	7.761531	7.841214	7.380877	7.520242	7.157698	8.228064	7.345025	7.845635	8.125457	8.434576	7.132423	7.596380	6.842465	8.155257	8.366784
2224	6.248175	6.230924	6.974295	7.051082	6.855833	6.180675	6.274255	6.606798	6.393928	7.218453	6.624720	6.884318	6.612056	5.981702	6.508813	6.591005	6.585299	6.531033	6.658157	6.397452	6.596134	6.791194	6.601033	7.006801	6.675330	6.613907	6.292699	6.284505	6.387387	6.772524	6.127960	6.045001	6.827205	6.413369	6.615573	6.882784	7.552652	6.263163	6.474396	6.702691	6.849457	6.527362	6.514638	6.583913	6.127420	6.508886	6.818819	7.027863	6.901574
5869	6.213065	6.631324	6.209531	5.876397	5.806410	6.335632	6.143327	6.471699	6.353367	6.675594	6.488301	6.471699	6.506391	6.080538	6.526044	6.534257	6.388818	6.152376	6.440909	6.221964	6.349439	6.350571	6.271003	5.957707	6.815484	5.873023	6.231996	6.805891	7.111940	6.089207	6.441636	6.146449	6.389873	6.678127	6.246163	6.521413	5.909941	6.368201	6.387701	6.497579	6.276731	6.773283	6.021498	5.993040	6.232580	6.088298	6.776341	6.075188	6.142157
3182	7.665194	7.874165	8.124030	8.055359	7.393405	7.208066	7.400665	8.242896	7.445753	7.689491	7.812353	7.517307	7.903508	7.060415	7.120124	7.669268	7.269180	7.764580	6.947306	7.381045	7.423727	7.813267	7.825487	7.844340	7.324466	7.637829	7.797808	7.278772	7.283025	8.161527	7.585052	7.553687	8.109727	7.613016	7.720571	7.605971	7.926037	7.513355	7.587914	7.987897	7.706189	7.319464	8.087664	7.520797	7.169438	8.038203	7.271808	7.838946	7.647123
1601	7.575748	7.700799	5.324651	5.852975	5.794222	6.482183	5.859326	6.399061	6.213466	6.465156	7.253292	6.103897	5.913780	6.128501	6.319329	5.829462	6.300573	6.712200	6.375630	6.024216	6.560647	6.742810	7.226987	6.116834	5.843755	6.095555	6.446274	5.854046	5.947487	5.293213	6.836895	7.032032	6.521238	7.403985	5.602386	6.205817	5.440931	6.918768	5.672625	6.577921	6.342346	6.365140	5.605800	7.482679	6.089883	6.251079	5.680963	6.465339	6.562620
11047	7.265955	7.807212	8.041762	7.884389	7.412805	7.257221	6.817686	7.700756	7.885095	7.615560	7.850815	7.196146	7.784330	7.538354	7.604041	8.305511	7.474192	7.826308	7.125864	7.803140	7.601290	8.084502	7.501876	8.254110	7.483424	7.911709	7.665682	6.931355	7.035638	7.935288	7.229165	7.851516	7.382866	7.631478	8.111984	7.288997	8.151553	7.354891	7.748141	7.070269	7.634350	8.058192	7.524856	8.353345	7.577776	7.192029	7.405701	7.625270	7.439662
4967	5.898596	6.916104	5.301680	5.871647	5.947018	5.956022	5.926417	5.793055	6.113914	5.749447	5.817242	5.410722	5.997671	5.410574	6.124540	6.178569	6.490543	6.188333	6.300403	5.680838	5.501809	5.837622	6.141434	6.226950	5.550745	5.662387	5.370013	5.521654	5.587450	6.643484	5.753268	6.270111	5.959089	6.047719	6.078514	5.917113	5.626079	5.658834	5.357952	5.543367	5.809645	5.946527	6.314275	6.002323	5.860229	5.936220	5.589263	5.866190	5.706604
22906	6.255490	6.977527	6.205898	6.228849	6.222604	6.378115	6.217197	6.591086	5.932290	6.108042	6.318383	5.876571	7.101124	6.363439	6.149224	6.080187	6.788282	6.024722	7.080633	6.369350	6.283026	6.041598	6.374540	6.056739	6.788603	6.009124	6.384227	6.637519	6.778766	5.926504	6.379115	6.082984	6.156476	6.439462	5.914685	6.364446	5.560818	6.548589	6.419649	6.133153	6.188524	6.324002	6.387847	5.913207	6.391599	6.142519	7.012490	6.168777	6.137178
23608	7.222675	8.277926	6.658298	8.683820	8.169767	7.857941	7.711995	7.383609	7.541691	8.215812	8.247578	8.427141	8.445523	7.893332	7.909642	7.222367	8.313255	7.895839	8.433658	7.924474	8.280426	7.636209	7.554629	7.729895	8.394320	7.084116	7.697615	8.490277	8.616306	7.721467	7.841756	8.007660	7.504539	8.024242	6.600037	8.032086	7.573595	7.842722	7.993224	7.870429	7.998929	8.330006	7.740762	7.017797	8.268421	8.139591	7.573361	8.075169	8.142082
6382	8.580199	8.954670	10.724146	9.205744	8.860405	9.910389	10.429049	10.726156	10.726359	9.426494	9.932722	10.904408	10.754642	9.429726	9.633060	10.410163	9.620910	10.126458	9.126608	10.040872	10.313339	10.260631	9.921811	10.412229	10.356519	9.529100	10.614596	9.742391	10.575257	9.423691	9.615168	8.299416	10.590848	9.221719	10.536550	9.254970	9.356439	10.284655	10.845848	10.243308	10.103333	11.074041	9.590107	9.818156	8.869545	9.447495	10.101448	9.655093	9.379520
397	7.685810	8.351005	6.886878	7.285204	6.586790	6.687799	6.240634	7.609627	7.191454	7.813865	8.238399	6.649815	6.902195	7.022779	7.333681	7.380272	7.400629	8.320938	7.182915	7.378880	7.936166	7.765568	7.819093	7.193500	6.379679	7.428579	6.303463	6.383869	6.742796	6.611235	6.897801	7.386770	7.371641	7.807070	7.255016	7.634569	7.602875	7.195940	6.522654	8.217958	7.679745	7.234840	7.376406	7.755047	6.226712	7.022913	6.313177	8.089668	7.990638
3491	9.850563	9.325373	6.266241	7.329880	7.172781	7.149373	7.650865	7.278357	7.687971	7.396961	8.311943	7.267983	8.412679	8.517221	6.750063	5.849669	7.528904	7.448834	7.607244	7.958582	7.567642	8.142839	9.389010	7.990043	7.275137	6.655940	7.025299	5.341937	4.748205	7.659346	7.445710	8.538912	8.707174	7.680211	7.430486	8.743535	8.984707	8.156707	7.789673	7.261415	8.035170	7.107280	6.843754	9.860179	7.252229	7.596307	6.873196	7.756307	7.928643
23478	9.687115	10.067348	9.894701	9.950768	9.544229	9.366642	8.963880	9.664365	10.201456	10.145710	10.578437	9.894805	9.434031	8.727029	9.872404	9.689170	9.917376	9.865460	10.414658	9.945839	9.778512	10.037187	10.197356	10.313477	9.296876	9.025661	9.719572	9.780669	9.709100	9.169686	9.196822	9.394287	9.392224	10.201232	10.186554	9.875109	9.477389	9.879858	9.305624	10.441112	9.384458	9.297685	9.932353	10.138029	9.802903	9.674917	9.072590	10.061374	10.254336
7153	5.203940	4.527611	6.886688	6.244840	6.526216	5.389896	5.091443	5.969717	5.350746	6.292569	5.897840	7.257020	5.844898	6.673415	5.823782	7.034243	5.230445	6.535807	5.289643	6.585477	6.314324	6.376406	4.842824	6.199644	5.604739	6.389459	7.544174	6.135776	6.193232	6.931812	5.792986	5.659418	4.580887	5.280278	6.847321	5.793315	6.519882	4.917242	6.464599	6.355205	6.490894	4.392710	6.378915	7.256050	5.634443	6.001306	5.557983	6.473783	6.713839
5478	9.611069	9.354046	9.605602	10.310553	10.233014	10.157832	9.980635	9.639767	10.315284	9.646146	9.865271	9.952435	10.052877	9.831654	9.661681	10.383600	9.706886	9.852213	9.482645	9.745882	9.882123	10.079408	9.787126	10.267933	9.908282	9.848251	10.018216	9.927974	9.843362	10.854530	9.800792	9.518340	9.967887	9.816615	10.264485	9.793088	9.963084	9.728887	9.923144	9.761766	10.029778	9.983830	9.368381	10.354388	9.713751	9.813545	10.265544	9.967576	9.855017
26118	5.741108	6.366982	6.465056	5.894488	6.241944	6.371769	6.427414	6.349777	6.053853	5.913326	6.215974	6.609964	7.061412	6.541788	6.900183	6.198563	6.568986	6.872577	5.934362	6.614484	5.909411	6.143061	6.402355	6.379555	6.202292	6.317705	6.084528	6.183471	5.926253	6.841308	6.618669	6.738625	6.278506	6.349182	6.166663	6.299893	5.656776	6.730943	6.779758	6.892681	6.195108	6.224240	6.878850	6.449903	6.174204	5.968651	5.898995	6.586603	6.552831
55233	6.669020	6.898664	7.149461	7.376162	7.316761	6.790323	6.295206	7.324083	6.828980	7.220305	7.311768	7.483273	7.581487	7.626472	7.551198	6.486741	6.709616	7.556093	6.677504	7.071249	7.033182	7.337306	7.205734	7.323869	6.300221	7.030352	6.740030	6.772730	6.796791	7.194550	6.661285	6.895511	7.507068	7.220632	7.868309	7.370352	8.077235	7.214091	7.518052	7.335622	7.391594	6.757834	7.124971	7.791892	7.066819	6.878475	6.591815	7.663369	7.747783
5621	8.550071	7.828990	8.575401	8.778623	8.574816	9.895765	8.763136	8.576488	9.848315	8.306193	8.167722	9.552851	9.145351	9.255789	8.935764	7.901655	8.475785	9.939976	8.218862	8.213494	8.105173	8.854279	8.736456	9.228962	7.918339	9.084083	9.041015	8.141062	8.235461	9.008629	7.970154	8.924209	9.093768	8.571487	9.878062	8.442519	9.691537	8.557698	10.047129	9.058592	9.283411	8.982485	8.777962	9.330423	8.411932	8.097042	8.250167	9.469552	9.700202
307	8.517625	9.259079	9.229940	10.028394	9.581349	9.010154	8.334009	9.512298	8.303712	8.999565	9.881545	10.087057	8.914170	8.567960	9.907391	8.789296	9.473075	9.430982	9.287477	9.619880	9.560032	9.294045	9.243897	9.125511	9.344356	9.469785	8.465186	9.179384	9.251639	9.320549	8.572036	8.263573	8.918230	9.464039	10.007331	9.667157	8.944832	9.076738	8.464627	8.243665	9.327587	8.477016	9.615120	10.231323	9.006968	9.634089	8.855283	9.545884	9.877254
9775	9.352394	8.680702	10.176555	9.843880	9.288284	9.771541	8.788447	9.852487	8.851461	8.758197	9.082752	9.580889	9.029891	9.250662	9.201792	8.994244	8.659235	9.358785	8.462169	10.044438	9.097896	9.321358	9.312509	9.766097	8.869415	9.301473	9.220091	8.911999	9.087779	9.717756	8.991957	8.876184	9.804236	9.463828	9.743854	9.360031	10.135797	8.621498	9.438929	9.890060	9.183285	8.984150	9.811604	9.880692	8.376161	9.328960	8.780035	9.569791	9.551702
4698	5.198923	6.164659	5.274166	6.467401	6.446856	6.252630	5.730494	5.769021	5.867831	7.066968	6.385153	6.298748	6.032317	6.428988	6.033724	6.068194	6.483766	6.327118	6.728476	5.538361	6.444819	6.069973	5.682188	5.651210	6.113782	6.203231	5.856636	6.546704	6.326767	5.836242	6.313979	6.740711	6.320094	5.862503	5.316708	6.138756	5.813362	5.990575	6.171058	6.244645	6.462100	5.860369	5.664038	6.113432	6.141979	6.286120	5.970084	6.556337	6.660978
10541	9.844620	10.632027	11.163430	11.120519	11.072968	10.520782	9.950453	10.875056	10.672499	10.946547	10.977066	11.550113	10.798022	10.870810	10.426832	11.242707	10.480323	10.962068	10.572531	10.251470	10.819820	10.454316	10.686513	11.131899	10.441509	10.544567	11.870687	10.980942	10.762332	11.189547	10.470937	10.606587	10.610209	10.477039	11.193993	10.757602	11.856370	10.449775	10.904581	11.572815	10.969957	9.901452	10.307329	11.367330	10.649817	10.725777	10.640473	11.311645	11.303688
55752	5.887695	6.330807	5.350205	5.664810	5.622081	5.568766	5.214177	5.451567	5.255903	5.308713	5.896272	6.148308	5.186003	5.893538	5.401374	5.071300	5.156823	5.782194	5.190162	5.384552	5.211805	5.771308	5.601113	5.647798	4.938443	4.989507	6.657735	5.585527	5.373566	5.783744	5.878519	5.455472	5.298036	5.947655	6.052682	5.372890	6.040634	6.348989	5.025780	5.149238	5.628655	5.415746	5.820256	6.267521	5.524234	5.663985	5.091189	5.383531	5.734955
9315	6.646842	7.766941	5.999306	6.464081	6.402502	6.335308	6.054819	6.731109	6.432810	5.779357	7.669353	6.968150	5.973942	5.312326	7.000887	5.941180	6.241043	6.879094	5.667217	6.050209	5.956083	7.485096	5.917983	6.846505	6.124525	6.502971	7.703119	6.133607	6.110389	7.445709	6.186375	6.343359	5.578320	5.527498	6.683593	5.775108	6.724705	7.500022	6.750141	5.807865	6.048857	6.173504	6.313744	7.182947	6.219562	7.833584	6.012068	6.319618	6.788859
6451	7.537540	8.538683	7.195157	7.423958	7.190236	7.404892	7.400613	8.204199	6.996717	7.864796	8.767248	7.070523	6.596590	7.692782	7.954376	6.575683	8.252205	7.959336	8.072402	7.246519	7.546229	8.352977	8.532288	7.375358	7.201856	7.283348	6.883183	7.117322	7.389570	7.363431	6.808098	7.388366	7.427239	8.164648	7.389466	8.031503	6.889671	7.981714	6.792736	6.395630	7.245295	7.610696	7.484944	7.051525	8.129540	8.421259	7.816155	8.163483	8.251955
2026	5.163097	6.573699	5.833631	6.756153	6.005131	5.202383	5.291821	5.343282	6.139463	6.588567	6.369913	6.995607	6.688257	5.250767	4.949408	4.580434	5.575530	5.563810	5.199228	7.183587	5.610041	7.396061	5.397525	6.279181	5.750626	5.023531	6.975127	5.576011	5.459447	7.547325	5.534336	4.936480	4.315927	6.547822	7.591209	4.800815	5.284878	5.685184	5.183965	4.746791	5.320378	6.605437	7.291253	6.092151	5.933552	6.113549	4.754079	5.725051	5.419681
10494	6.311572	7.021021	6.266893	6.016224	5.675432	6.465028	6.083853	6.404570	6.610318	6.307627	6.267387	5.859616	5.643873	6.309459	5.991279	6.615291	6.376621	6.055125	5.879175	6.485499	6.052631	6.169645	6.547533	5.925239	6.061696	5.987421	6.197106	5.975200	6.032581	6.447014	6.514667	6.608839	6.073672	6.653682	6.874166	5.728418	6.690019	6.014347	6.237894	5.666551	6.310716	5.769075	6.522028	6.667056	6.300606	6.184612	6.405755	6.093934	5.887690
10581	11.053644	10.306888	7.819324	10.351092	10.267652	10.106565	9.260684	9.133099	9.761093	9.727726	10.581552	9.851752	9.253281	10.505604	10.164519	10.615908	9.829452	10.335242	9.616333	10.469152	9.913416	9.899788	10.756970	10.157065	9.413766	10.488168	9.200206	9.194292	8.679123	8.875425	9.817221	10.278522	9.595568	11.430047	11.271530	9.392352	9.881199	10.331425	9.494348	10.071996	10.348553	9.746498	10.733057	10.577928	9.830549	9.898533	8.123118	10.020262	10.043437
5683	7.924447	8.175896	7.705093	8.880418	8.552317	8.498798	8.121382	7.726890	8.558996	9.457802	9.241069	8.337467	8.296985	8.348200	8.254832	8.759260	8.704891	8.568965	8.715487	8.064375	8.663303	8.828328	8.632447	9.297544	7.903962	8.479991	8.005246	8.563550	8.537018	8.695558	7.931940	8.378927	8.478989	8.262308	8.748714	8.856771	8.378873	7.898869	7.643927	8.382376	8.828699	8.103599	8.986101	9.231509	7.970505	8.071639	7.811149	8.780509	8.934729
10627	7.767683	8.017020	7.752844	7.926490	8.115669	7.895379	7.872118	9.022053	7.736523	7.976804	9.106050	7.793819	7.632404	7.635061	8.186578	7.981330	8.411610	8.226127	7.653122	8.465048	7.703383	8.156073	7.790343	7.975256	7.624100	7.567644	7.431822	7.417259	8.287584	7.995281	7.928980	8.187644	8.058378	7.907200	8.107626	8.193213	8.377915	8.049381	8.933260	8.441249	7.486282	7.887039	8.198081	8.741884	7.622682	7.743763	7.917522	8.439311	8.410661
6601	5.686278	6.030349	5.798967	6.030329	5.879850	5.848769	5.730687	5.918585	5.717005	5.881142	6.033882	5.438584	6.002043	5.655499	5.808470	5.473373	6.036607	6.057939	5.727811	5.946048	6.010729	5.895190	5.745914	5.598191	6.202307	5.721856	5.580588	5.930090	5.773712	5.898646	5.750707	5.849191	5.401772	5.950512	5.504832	5.802433	5.609082	5.848405	5.809062	5.572653	5.750478	6.179549	5.863128	5.516830	5.997129	5.799861	5.892312	5.837216	5.778878
506	9.498807	10.169846	10.084130	10.935978	10.827139	10.141063	9.799613	9.943979	9.739258	11.234434	10.189886	9.859367	10.480429	9.925825	9.538505	9.891198	10.628881	9.683228	10.500415	10.968898	10.462833	10.281318	10.195290	10.080998	10.360459	9.705458	9.004933	10.396675	10.102636	9.395823	9.934248	10.708588	10.415398	10.400381	9.835739	10.167844	10.463094	10.009871	9.665444	9.901840	10.269677	9.993346	11.172482	9.851567	9.931377	9.856270	10.126635	9.990611	9.843859
10969	7.335229	7.046527	8.634938	9.268056	8.748124	7.562775	7.617073	8.001054	8.222657	8.069472	8.805267	8.122956	7.949298	8.200357	7.642227	8.502205	7.504685	8.191417	7.312695	8.394169	7.994591	8.192396	7.984674	8.711533	7.603985	8.421476	8.274490	7.784954	7.560380	8.722613	7.867904	7.867714	8.519393	7.495607	8.771296	7.889819	10.081571	7.425604	8.358519	7.869603	8.513734	7.387289	7.994621	9.373075	8.170010	7.357987	8.117104	8.535520	8.691355
2012	8.634128	8.079909	7.803866	7.873600	7.711693	6.392720	7.320169	7.000438	7.648641	8.036402	8.901112	7.303498	10.456814	7.809850	7.552547	6.582782	8.951578	7.702723	8.514800	7.974904	7.525641	6.927442	8.479732	6.735427	8.852916	6.242831	6.612062	8.781809	9.135332	5.915004	8.725673	6.695084	8.955440	8.916503	6.307811	8.223854	6.769727	8.956170	8.032888	8.995547	7.671668	6.937482	7.104153	6.873653	6.459880	8.679829	9.716322	7.818473	7.544155
908	7.978399	8.353329	10.834927	9.339946	9.003864	8.749291	8.493311	10.703196	9.115202	9.001874	9.240820	8.868514	9.496163	8.714310	8.820072	9.405251	8.550923	8.987674	8.620466	9.637703	9.067351	8.799283	8.819192	9.573679	8.819764	9.051217	9.027099	9.182858	8.511375	11.381078	8.998693	8.744902	9.564951	8.565251	9.227780	8.984759	9.770048	8.594355	9.974091	9.181440	9.341245	8.392612	9.473189	10.369195	8.807186	8.819965	8.683336	9.496696	9.763538
2114	6.482731	7.856218	7.949809	6.549588	6.257076	7.211390	7.149049	8.543553	7.263265	7.202347	7.133408	7.323124	7.636216	7.787532	7.305136	7.040922	7.006633	6.904316	6.933145	7.867156	7.134247	6.689855	8.283817	6.798046	6.597349	6.807217	7.514672	6.820433	6.501064	7.321283	6.878910	7.639330	8.396789	8.067919	7.585948	7.933117	6.761650	7.042666	8.043139	7.659180	7.724559	6.914048	8.011366	7.398771	6.258968	8.042224	6.216283	8.035690	7.594875
5917	8.397194	8.563280	9.259551	9.142827	8.480722	8.867722	8.456994	8.941534	8.555236	8.705059	9.094130	8.184786	8.508781	8.266408	8.618706	8.897117	8.669680	8.970150	8.378487	9.053504	8.571063	8.707897	8.535907	9.022729	8.653291	8.752309	8.809422	8.940592	8.682775	9.195176	8.502117	7.998693	8.913924	8.431077	8.080930	8.776671	9.150345	8.438388	8.892033	8.765507	8.356939	8.978252	8.879973	8.944978	7.990218	8.751261	8.795736	8.989941	9.232123
6778	7.848304	7.755849	7.930499	7.543179	7.476692	7.386732	7.604969	8.137929	7.655642	7.316282	7.437726	7.595863	8.153715	7.490887	7.313465	7.260885	7.637185	7.637974	7.650547	8.319027	7.584276	7.710031	7.759976	7.486355	7.958132	7.633647	7.110998	7.274631	7.616499	7.502202	7.334489	7.482157	7.848075	8.172676	7.655772	7.568501	7.492385	7.542215	7.410836	7.493616	7.645077	7.929739	7.291905	7.144363	7.695020	7.942230	7.842570	7.947307	7.511256
23365	4.393598	4.505353	4.355757	4.536270	4.504022	4.689252	4.749153	4.436371	4.641379	4.546493	4.435640	4.875787	4.507905	4.776559	4.550006	4.482974	4.529522	4.471315	4.507189	4.404370	4.442486	4.408964	4.545649	4.548644	4.529229	4.415711	4.695473	4.830311	4.704784	4.435396	4.612789	4.458789	4.683347	4.578796	4.450507	4.607296	4.325440	4.595254	4.707758	4.740876	4.558755	4.619419	4.333780	4.498424	4.476364	4.510581	4.845683	4.352728	4.525719
9341	8.270702	8.636870	8.562178	7.908008	7.776808	8.000377	7.748749	8.916414	8.137858	8.362880	8.532469	7.453432	8.417770	8.156538	8.183521	7.441844	8.652578	8.748395	8.172264	8.105856	7.730085	8.521890	8.468297	8.570231	7.724639	7.967622	8.078602	8.036515	8.269182	8.459436	7.587598	7.657919	8.185541	8.602314	8.743241	8.145212	7.507966	8.193618	7.911479	7.896767	8.690373	7.884748	7.964613	8.743152	8.049504	7.696901	8.238644	8.493386	8.488406
2971	8.418783	9.721217	8.841869	9.584215	9.203934	9.414027	8.758967	8.954134	9.230966	10.220486	9.786511	9.416943	8.098706	9.644956	9.262645	9.898806	9.549839	9.239005	9.104033	9.197112	10.115011	8.836913	9.653110	9.026871	9.241750	9.435953	8.973407	9.640325	9.438662	9.618216	9.620604	9.998392	9.440029	9.288466	8.566191	9.283719	7.921956	9.257071	8.953502	8.917198	9.668383	9.002517	8.936956	9.676308	9.844401	8.734608	9.443374	9.736127	9.477065
6342	7.990393	9.518211	8.650174	9.505134	9.008090	9.605393	8.464963	9.509300	8.923066	10.208584	10.331556	9.454006	9.497535	9.510617	9.265308	8.167736	9.628989	8.992732	10.074063	8.750922	9.150834	8.841324	9.197109	8.332893	9.422163	9.048138	8.851406	9.806179	10.256144	8.734675	9.063887	8.459321	9.008804	9.491956	9.150220	9.807343	9.746883	9.461733	9.316762	8.596376	9.101803	9.164610	9.504326	9.868114	8.982694	9.089129	9.527207	9.703477	9.897837
8507	6.503485	6.602958	5.675079	5.379557	5.488325	6.107560	5.894813	5.618393	5.882522	5.164783	5.960433	5.712370	5.363435	5.711894	6.971333	5.690780	5.568667	6.417676	5.764011	5.454956	5.285446	7.107989	5.661031	6.471414	5.694033	5.940995	6.218501	5.582974	5.403180	6.806337	5.549541	6.008470	5.403800	5.008698	6.743326	5.488638	6.265405	5.495923	5.531364	5.829154	5.436778	5.810240	4.948378	6.308941	6.772790	5.989034	5.735872	5.536025	5.909740
6631	7.960405	7.775190	8.136585	8.512849	8.288514	7.775856	8.119437	7.762795	7.943299	8.162810	7.994017	7.701288	7.619202	7.872097	8.000374	7.136792	7.715504	7.977693	7.713892	7.991297	7.978475	8.106940	7.849142	8.594008	7.735013	8.012965	8.079950	7.599565	7.591189	8.158795	7.344248	7.756157	7.725027	7.817223	8.579481	7.737556	8.859095	7.727157	7.862161	7.427169	7.857094	7.944932	8.271045	8.147779	8.052499	7.911119	7.814513	8.173625	8.335943
7322	7.525967	8.144171	8.201744	7.914703	7.510871	7.997588	7.898585	8.309434	8.080614	8.570892	8.314662	8.013630	7.643108	7.499363	7.647759	7.764262	8.024387	8.012031	7.934553	7.518847	8.105576	9.034738	8.194662	7.991299	7.940813	7.854179	7.718694	8.016004	8.033151	7.467844	7.682105	7.605563	8.336324	7.871216	7.499323	8.270158	8.263388	7.814526	7.699171	7.969852	7.901723	8.132787	7.507596	8.304192	7.419447	8.384270	7.865860	8.314505	8.289495
79602	8.395159	8.542180	9.098645	9.157869	8.911115	8.671448	9.031875	8.282782	9.128514	9.062698	8.495207	8.391462	8.257336	8.525909	9.179356	8.812085	9.240178	8.518413	8.513269	9.510499	8.548516	8.777671	8.657839	8.448180	8.705191	7.851194	9.107778	9.255936	9.808061	8.292725	8.377851	8.303271	9.008913	9.189997	8.381610	8.635788	8.845373	8.582510	8.651757	8.295850	8.452624	9.535479	9.125553	8.412916	8.665520	8.206447	9.279751	8.735791	8.504777
9380	8.131552	8.552447	7.184312	8.184354	7.536774	8.145220	7.430971	8.327892	7.538538	8.177488	7.723056	7.370060	7.369142	7.601230	7.486910	7.398127	8.331909	7.695899	8.145986	6.887009	8.188027	7.808395	8.222665	8.577894	8.319841	7.893705	7.422693	7.911758	8.108227	7.454390	7.536829	7.720403	7.413207	7.861618	7.278212	7.668326	7.039915	7.770917	7.473163	7.596348	7.495359	8.304032	6.995375	8.300379	7.309216	7.588655	8.364872	8.177843	7.959071
2878	9.981794	10.212267	5.746082	6.659385	7.370280	6.942841	8.315442	6.990604	7.846743	8.204652	8.474439	5.557810	6.352250	8.425775	8.103626	6.805792	8.839661	6.599834	8.731486	6.255202	7.804777	8.101588	8.672677	5.914406	9.046501	6.675626	7.217572	8.479588	8.823387	5.620337	8.857417	8.378023	7.787103	9.361808	4.721553	8.584056	4.867573	8.079843	8.087770	6.740432	7.588914	6.830246	6.849404	9.084714	6.509437	6.487776	10.581411	7.727584	7.031070
9368	6.925717	7.477449	7.927778	8.975328	8.803118	8.319372	8.996390	7.882683	7.577204	8.951691	8.126289	8.206406	8.248841	9.079709	8.720278	8.736080	8.304403	7.572011	8.573831	8.615547	9.027089	8.399654	8.645021	7.522793	9.053902	8.511295	8.568775	8.661048	9.044079	6.995696	8.647897	7.723212	8.638871	8.694812	7.158599	8.395131	6.662041	8.775461	8.914625	9.134065	8.610484	9.060373	8.311411	7.265407	7.106500	8.350334	8.592072	8.323333	7.914965
2319	6.393160	6.607280	6.537843	5.737639	6.223217	5.941177	6.102304	6.423197	6.240907	5.922371	5.929578	6.124448	6.033342	6.254172	6.230929	6.520168	6.158788	6.206366	6.381064	6.176452	6.215593	6.533451	6.712229	6.027028	5.679251	6.079451	6.090276	5.961409	6.036503	6.711751	5.941461	6.181869	5.913389	6.881250	6.373098	6.190749	6.409696	6.082545	6.002035	5.688923	6.298328	6.097259	6.155319	6.379300	6.604864	6.359951	6.013949	6.292728	6.026969
10730	5.625915	5.690790	5.992828	6.023225	6.097479	5.948644	6.054731	5.917453	5.600999	5.840884	5.855180	6.048899	5.972410	5.969616	5.974748	5.724548	5.690926	6.148315	5.655120	5.606274	6.254334	6.034866	5.904566	5.718438	5.829828	6.205655	5.801673	5.881625	5.837236	5.754227	5.850268	5.999422	5.975910	5.755349	5.810219	6.083877	5.973943	6.109336	5.874542	6.153540	5.876311	5.684647	5.753372	6.092729	5.836372	5.917060	5.856000	6.102053	6.118361
11176	5.898079	5.711873	5.741336	5.429207	5.637901	5.714601	5.797438	5.738876	5.625132	5.258276	5.677678	5.433018	5.715173	5.609927	5.863517	5.660250	5.541513	5.943619	5.354745	5.990967	5.469548	5.756290	5.499973	5.579311	5.623159	5.470455	5.728717	5.727515	5.627703	5.862742	5.611917	5.645793	5.669458	5.561404	5.740714	5.510258	5.624388	5.800480	5.806604	5.908660	5.495969	5.855759	5.596840	5.523908	5.875644	5.579762	5.512286	5.741176	5.535748
10291	7.412076	7.643644	7.316625	7.605312	7.475582	7.059963	7.183538	7.657231	7.078992	7.149663	7.453019	7.464829	7.328873	7.020917	6.874384	7.030866	7.190397	7.263772	7.453586	7.494816	7.472658	7.436133	7.620856	7.568462	7.285571	7.018981	7.154623	7.317771	7.248320	7.602007	6.697893	7.074996	7.069289	7.445432	7.414673	7.367192	7.620305	7.200995	6.853720	7.194049	7.343568	6.943374	7.715021	7.587315	7.468389	6.924791	7.115547	7.784697	7.050336
1315	7.663665	8.201856	7.633853	8.566565	8.274303	8.472989	7.907577	7.699988	8.577341	8.048247	8.558780	8.630448	8.229494	9.073767	8.214219	8.659447	7.675306	8.481484	8.544900	7.785223	8.456055	8.233154	8.081875	8.366659	8.546810	8.705252	8.529789	8.354916	8.138720	7.861159	8.392985	8.035166	8.513631	7.859784	8.672673	8.093382	8.496959	8.152912	8.252159	8.771938	7.986022	8.013002	8.377368	9.074261	8.095767	8.107937	7.779751	8.632120	8.702999
1471	8.159126	8.506497	6.915399	7.207720	6.947902	7.565072	6.873181	7.602344	7.378809	7.499537	8.258517	6.575815	6.641483	7.451294	7.567534	7.326585	7.774655	7.957963	8.147870	6.626768	7.981170	7.874760	7.551536	7.271498	8.008602	7.826021	6.702512	6.970697	7.132346	7.059007	7.301612	7.750439	6.805272	7.682687	6.953274	7.204871	7.001323	7.397859	6.723857	6.606777	7.377762	7.682886	6.815948	8.370261	6.718839	7.649300	7.524398	7.801897	7.690063
79073	8.119662	9.075322	8.392762	8.397134	8.133732	7.821685	7.673643	8.220517	8.086996	8.189203	8.539675	7.607518	8.035057	7.443447	8.267253	7.839989	8.535712	8.194750	8.566599	7.933642	8.465266	8.463748	8.209453	7.721921	8.446902	7.573070	7.735712	8.184095	8.482266	7.314419	7.918776	8.156065	7.426838	8.609573	8.742927	7.973237	7.928592	8.437476	7.588969	8.325608	8.700535	8.133735	7.890588	8.091324	7.477530	7.629155	8.674552	8.150082	7.906956
10625	6.180615	6.719460	6.947393	7.019716	6.581877	8.315111	7.067453	6.782797	7.694653	6.305768	7.442943	8.039034	6.770115	7.958749	8.059423	7.412022	6.673611	7.182220	7.150209	8.543919	6.731826	7.523840	6.879373	7.674609	6.474601	6.826394	7.722063	6.879452	6.681443	8.290460	6.634222	6.787562	6.873759	7.025244	8.384414	7.169340	7.353698	6.517770	7.441919	7.295205	7.056951	7.343758	6.320688	8.212445	7.539187	7.744820	6.063629	7.778203	7.833806
4947	7.948895	8.371227	7.538560	7.348024	7.428642	7.449488	7.524884	7.461228	7.894850	8.004407	7.689766	7.593820	7.453918	7.516683	7.635715	6.920101	7.993424	7.576457	7.677427	7.351031	7.281332	7.771162	8.034815	7.801878	7.518049	7.237278	7.399019	7.434285	7.387769	7.421187	7.334178	7.885852	7.158816	8.215536	8.225968	7.927858	7.464200	7.852776	7.234841	7.794519	7.640569	8.187210	7.192235	7.699359	7.488937	7.262636	7.512092	7.671483	7.426540
310	7.972875	8.992394	8.811156	9.790225	9.243041	8.594500	8.156176	9.240998	8.114293	9.129894	9.197472	9.525775	9.007841	9.502285	8.748432	8.740139	8.837917	9.147724	8.858165	8.339742	8.818581	8.589184	8.809232	8.892777	8.804324	9.202904	8.126229	8.925488	8.682180	8.695175	8.955608	8.986730	9.222823	9.384516	9.786414	8.961116	9.372881	8.779736	9.180453	9.544928	9.074590	8.574072	9.109187	9.400331	8.604417	8.271619	8.763267	9.394593	9.470032
678	6.762626	7.898449	6.663714	6.519642	6.586559	6.390995	6.671256	6.900206	6.611718	6.303706	7.047596	6.225674	7.288223	7.588029	6.893341	6.532486	6.904289	7.136729	6.766362	6.677685	6.606106	6.412533	7.464720	6.835867	6.802695	6.278024	6.066907	6.424160	6.706109	7.530677	6.672942	7.363256	6.750522	7.496996	6.749031	6.976683	6.534111	6.813644	6.849892	6.644453	6.870014	5.918057	7.050475	6.827483	7.481115	7.139801	6.486292	7.403154	7.211694
8452	5.215795	6.469071	6.142596	6.172028	5.980149	5.878631	5.930305	6.205018	5.968949	6.339790	6.552408	5.825279	6.709120	6.201170	5.962025	5.918442	6.530810	5.992328	6.456312	6.254695	6.275943	5.733821	6.110762	5.234896	6.359384	5.710473	5.923542	6.740187	6.725379	5.629050	6.112127	6.145191	6.453752	5.942389	5.648995	6.454806	5.826324	6.269176	5.882730	6.210934	6.376634	5.829491	6.279715	5.901113	5.769589	5.941438	6.456679	6.206002	6.010223
5339	6.541793	7.275315	6.782708	5.548204	6.377602	5.952834	6.350732	6.356274	6.655038	5.563052	5.853674	6.256734	6.240166	6.806082	6.916049	7.028404	6.619542	6.814371	6.285679	6.790901	6.227718	6.864695	6.023993	6.853932	5.884388	5.846314	7.256326	5.961607	6.026158	6.863860	5.528032	6.638943	6.847303	6.102677	6.918197	5.790400	6.564772	6.239059	6.576320	6.008911	6.387154	6.305079	6.858120	6.124569	6.576420	6.467203	6.453195	5.758709	6.148079
5516	6.552540	7.077302	6.377315	6.769244	6.403924	6.605119	6.439600	6.872985	6.465411	6.602547	7.363464	6.482030	7.119485	6.869022	6.887553	6.537745	6.962479	6.812164	7.451293	6.762458	6.368776	6.570315	6.934956	6.530100	6.701275	6.272845	7.195787	6.549444	6.630901	6.540146	6.813827	6.485027	7.148286	6.918436	6.441972	7.051550	6.384127	6.578501	6.520367	6.504413	7.296445	6.310112	7.044708	6.386352	6.524332	6.734442	6.912303	6.999688	6.893105
3185	7.127978	7.599439	8.161701	7.782834	7.238049	6.896475	6.955815	7.658989	6.830608	7.516381	8.090977	7.815936	7.890141	7.572572	7.540859	6.872567	7.493781	7.930504	7.702674	7.829221	6.941575	7.215359	7.740631	8.002451	6.757393	6.934551	7.565315	7.094040	7.052656	7.678404	6.959710	7.223255	8.025569	7.723057	7.636776	7.698780	8.243595	7.290680	7.502180	7.814114	7.317612	7.192080	8.143142	7.545876	7.187420	7.645593	6.894601	7.494436	7.571553
9898	6.660483	6.129379	6.529726	6.478014	6.363132	6.058844	6.141846	6.275180	6.313112	6.076098	6.503970	6.308266	6.169083	6.116512	6.111983	6.431706	5.924372	6.233249	5.845755	6.284749	6.209373	6.414397	6.335624	6.313674	6.313699	6.332748	6.569113	6.150091	6.033529	6.903224	6.190819	6.299358	6.486892	6.416084	6.698870	6.066176	6.416003	6.249312	6.304057	6.395664	6.603041	6.093823	6.169774	6.061248	6.645850	6.355369	6.027803	6.577369	6.132249
7165	8.067127	8.264248	8.221527	7.968215	7.814631	7.744459	7.489155	8.134588	8.297142	7.536043	7.859737	7.864111	8.018792	8.456723	7.987934	9.152630	7.662767	8.166770	7.357422	8.030890	7.645654	8.333166	7.973088	8.911466	7.803113	8.125772	8.448642	7.712000	8.019710	8.364539	7.632585	7.878214	8.131842	8.170724	8.360191	7.649791	8.907009	7.630226	8.461417	7.941654	7.922716	8.200303	7.505005	8.649607	8.534965	7.793584	7.812205	8.374041	8.400586
10491	7.194673	7.733451	6.488948	7.019182	7.126856	6.759233	6.619162	6.761384	6.761576	7.210434	7.287287	6.781384	6.782995	6.509653	6.706455	6.474603	7.524756	6.637423	7.354480	6.345650	6.951476	6.908739	7.457328	6.933521	7.135472	6.271536	6.736189	7.149441	7.094507	6.260385	6.683479	6.815516	6.489231	7.331506	6.630530	7.268808	6.741811	7.364566	6.789067	6.661516	6.771047	7.084988	6.711464	7.240526	7.219959	6.568155	6.810322	7.249576	6.882759
27101	6.958598	7.096689	7.635106	7.670946	7.622862	6.924270	6.942861	7.485110	7.019475	8.338005	7.700045	7.694166	6.748932	7.768256	7.062990	7.677347	7.186911	7.296470	7.591790	8.216644	7.529404	7.906737	7.301019	7.531872	7.022270	7.368745	7.279371	7.129016	7.260955	7.902778	7.109272	6.806934	7.223495	7.019748	7.762316	7.549868	8.403562	6.813164	7.284275	7.182368	7.106513	6.968835	7.601044	7.458434	7.384608	8.329627	7.132554	7.439061	7.223111
4077	6.060087	6.898883	5.863623	5.970925	5.768694	5.995919	5.683027	6.144504	5.999208	6.299656	6.294839	5.955925	6.018006	6.324069	6.121745	5.925327	6.186200	6.418486	6.153885	5.904843	6.024877	6.103374	5.744699	6.007005	5.881469	6.140438	6.293803	6.381622	6.403010	6.104402	5.832144	6.316745	5.363139	6.123745	6.135482	5.941588	5.818716	6.060537	6.147654	6.058611	6.082489	6.191842	5.837177	6.654254	5.879538	5.778394	6.102394	6.124392	6.417544
1665	7.826393	8.756978	9.230799	8.851848	8.420170	8.813778	8.451398	9.334772	9.119347	9.018635	9.361832	8.519050	8.553782	9.387600	9.066734	8.422882	8.649803	9.342653	8.774212	8.606882	8.601926	8.435733	8.894821	9.200686	8.319905	8.713585	9.144965	8.766412	8.725055	8.503022	8.335335	8.299069	9.727498	8.610245	9.236799	9.028675	9.386616	8.754749	9.087104	9.405273	8.988201	8.472598	8.783191	9.371005	8.760306	8.747445	8.040536	9.208986	9.408367
7345	6.521399	7.087818	4.653421	4.798660	5.043576	5.505549	5.137202	5.349528	4.987713	5.064302	5.590565	4.829160	5.767183	4.536525	5.364771	5.756993	5.832071	5.420408	4.819611	6.725416	5.121584	5.824680	5.491456	5.596639	5.203240	5.485790	6.740761	5.130823	4.679746	4.255459	5.262640	5.199573	5.358612	5.236419	5.324353	4.847595	4.993419	5.735056	4.734888	5.123594	6.332675	5.068394	4.687392	6.994453	4.833291	4.858542	5.042990	4.760421	4.893220
5709	6.651869	7.346922	7.384611	7.063002	6.876012	6.580528	6.623122	7.382326	6.807226	6.710386	7.200145	6.596776	7.068026	7.543810	6.708950	7.824818	6.904502	7.146005	6.412416	6.843168	6.942652	7.582734	6.782332	7.219480	7.063291	7.182011	7.070922	6.620428	6.672904	7.474048	6.754646	7.031836	6.997322	6.901779	7.899521	6.679255	7.574502	6.688371	7.351735	6.914135	6.764782	7.068868	7.265022	7.900374	6.802503	6.648901	6.754393	6.807113	6.847138
3678	7.718884	7.257019	7.808551	7.242677	6.957371	6.781863	6.768962	7.512686	7.572138	5.903802	8.569831	7.967339	6.994868	6.979196	6.915426	6.970452	6.608311	7.115979	6.576132	7.872204	6.772780	8.282434	7.413892	8.045410	6.515516	7.050718	7.823813	6.499906	6.402539	7.876348	7.033439	7.349280	7.173143	7.606957	8.829902	6.457846	7.151227	6.982907	6.991927	6.972853	6.930810	7.192852	6.799895	7.910929	7.324617	7.656788	7.040656	7.163685	6.984814
1460	9.041933	8.997000	9.236868	9.396307	8.543237	8.187894	8.242271	9.082656	8.421261	8.875315	9.184824	8.340384	8.978069	8.589977	8.559384	8.256539	8.970962	8.613529	8.352449	8.196741	8.642451	8.986495	8.699181	9.468299	9.086767	8.434356	8.751914	8.474131	8.709943	9.074891	8.164164	8.310824	8.429072	9.087265	9.313224	8.892988	9.835651	8.566709	8.279129	7.861834	8.674964	9.158854	9.056063	9.184310	8.948219	8.454161	8.700692	8.983796	8.782824
10131	6.308564	6.498091	6.780877	7.018839	6.848157	6.289692	6.305247	6.784234	6.180262	6.729994	6.271059	6.293525	6.508046	6.320653	6.248010	6.944986	6.538089	6.156751	6.380150	6.770878	6.710243	6.349186	6.569908	6.648693	6.783605	6.640054	6.091124	6.423880	6.379413	6.631678	6.382039	6.375154	6.576553	6.579871	6.141524	6.601774	6.958156	6.350346	6.387783	6.159224	6.634000	6.460426	7.038425	6.298949	6.639446	6.697965	6.333316	6.554098	6.330113
3482	7.141713	7.914559	6.818739	6.396265	6.795127	7.000643	6.781575	7.801983	7.014416	6.421094	6.796721	7.546885	6.738273	7.457371	7.583609	6.896381	6.398163	7.664626	6.827956	7.537534	6.680449	7.199234	6.938165	7.027427	6.456838	6.690358	8.008640	7.142271	6.926266	7.710232	6.963527	7.287818	6.346835	7.006208	7.386959	6.790550	7.299790	7.168337	7.445793	7.526832	7.094338	7.148924	7.148674	7.570553	7.166035	6.079895	6.743071	7.567375	7.110240
10181	6.493007	7.280337	6.601587	6.404075	6.385557	6.985153	6.720803	7.086028	6.634650	6.384762	6.607532	6.591211	6.869515	6.331299	6.681520	6.363824	6.921295	6.786676	6.509461	6.504259	6.853065	6.323079	6.637120	6.219833	6.852646	6.635439	6.895017	6.827083	6.795659	6.577928	7.047965	7.006261	6.503146	6.536646	5.993610	6.616429	6.095415	7.063299	6.897133	6.706000	6.446381	6.457530	6.412706	7.036489	6.634334	6.509337	6.951902	6.943241	6.850264
6449	6.863173	7.238086	7.058254	6.919105	6.603248	6.249054	6.945339	6.821938	6.710348	6.534403	7.104203	6.360171	6.690080	6.720870	6.699795	7.287981	6.839066	6.633650	6.548195	7.256129	6.944823	6.898086	6.636633	7.312716	7.024012	6.732052	6.747834	6.625182	6.821934	7.033702	6.545609	6.617931	7.206405	6.499317	7.006327	6.510769	6.883499	6.612939	6.640472	6.433176	6.895990	6.797297	6.938190	6.368237	6.903271	7.135623	7.003385	6.967605	6.863082
26227	6.472135	6.199125	7.338702	7.101763	6.845426	5.757619	6.549797	6.666607	6.407159	7.848061	5.901651	6.613345	7.473959	6.738986	6.175576	5.782013	7.017620	5.609687	7.949142	6.990698	6.842472	6.194469	6.825616	6.121545	7.133231	5.397935	6.609633	7.201102	6.942282	5.846157	6.197797	5.481489	6.706432	6.033430	7.771196	7.041795	7.196168	6.852163	6.087956	5.807196	6.273563	7.176613	6.594283	6.691861	7.013543	5.804724	7.570662	6.377755	6.012691
23471	7.679363	8.097585	8.280372	7.806534	7.792027	7.881924	7.075407	8.108704	7.879578	7.823251	8.619948	8.045651	7.802835	8.109491	8.516491	7.449476	7.860128	8.675861	8.696739	8.137069	7.342336	8.070827	8.041129	8.320827	7.130760	7.792799	7.894151	7.525996	7.725209	8.034946	7.274783	7.514449	7.621168	7.922425	8.304193	7.959485	8.554128	8.263551	8.331324	7.902207	8.044653	8.107488	7.439358	8.703320	8.022784	7.673360	7.497402	8.207705	8.399910
5691	9.420276	8.966331	9.712477	10.020264	9.535657	8.992352	8.482421	9.257121	9.061471	9.378480	9.486693	8.729733	9.007366	10.243242	9.453065	10.365760	8.782529	9.421517	8.517728	9.141296	9.594498	10.424676	9.190009	9.952760	8.997568	9.604400	9.404800	8.895740	8.972701	9.557299	9.035705	9.410169	9.471758	9.326408	10.424496	9.100077	10.247097	9.063718	9.563388	9.408671	9.042702	9.442929	9.689414	10.382011	8.799076	9.318339	8.945454	9.752461	10.067665
156	6.773881	6.813814	6.817070	6.402595	6.705301	6.602801	6.874281	6.671288	6.693768	6.433938	6.373315	6.575517	6.631085	6.832498	7.032788	6.664892	6.793915	6.777400	6.687177	6.723328	6.465387	6.874762	6.793590	6.605745	6.652628	6.827345	6.245553	6.505252	6.584410	6.959481	6.772978	6.766515	6.843362	6.754502	6.574072	6.730697	6.524261	6.683440	6.559335	6.712371	6.729182	6.617254	6.541310	6.406329	6.724169	6.875488	6.845584	6.595883	6.698114
4259	8.023702	8.350554	7.383881	8.209585	8.017841	7.690218	7.161563	7.619589	7.637641	8.249180	8.348901	7.249890	7.409017	7.220436	7.296023	7.018804	8.241012	7.325822	8.043283	7.293813	7.727472	8.027655	7.710354	7.552850	7.657450	7.534384	6.897869	8.038628	7.853706	7.334300	7.991139	7.873685	7.395492	8.008502	7.749081	7.742513	7.525538	7.736887	6.811304	6.725557	7.793051	7.346382	7.688739	7.645346	8.081296	8.146677	7.980311	7.491202	7.440948
10980	8.318766	8.591311	8.372654	9.539557	9.026258	8.636938	8.255413	8.083271	8.388350	9.028378	8.769482	8.523451	8.612342	8.278795	8.094393	8.772450	8.701732	8.339008	8.544188	9.010605	8.836652	8.467606	8.527957	8.707051	8.844579	8.831010	8.182133	8.747632	8.933990	8.760660	8.094961	7.984249	8.302443	8.793848	9.062320	8.548723	8.802365	8.603175	7.880528	8.353157	8.651614	8.292029	8.454357	9.435137	8.561968	7.949930	8.875983	8.374146	8.544041
6173	11.70145	11.71924	11.56599	12.24491	11.80993	11.69401	11.81062	11.30441	10.92688	12.43095	11.93706	11.00450	11.13104	11.43122	10.72123	11.22789	12.00761	10.99524	11.93368	11.78839	11.69261	11.35246	11.78684	11.72586	11.63621	10.80105	11.35115	11.93542	11.81365	11.60263	10.90853	11.06071	11.48314	11.88213	11.55869	11.85320	11.48909	11.59544	11.53630	11.06602	11.69390	10.64989	11.37761	11.17215	11.79040	12.18544	12.18075	11.82422	11.89664
5500	7.196608	8.620823	8.508743	8.386630	8.221891	8.236529	8.388421	8.750064	8.370348	9.237839	8.937382	9.280504	9.220306	9.180839	8.596293	8.524094	8.900541	8.342138	8.891470	8.692837	8.611651	7.845503	8.209309	8.210804	9.070664	7.947343	8.342869	9.164561	9.670654	8.292281	8.872968	8.560143	8.958130	8.596526	8.309176	8.780100	8.347075	8.775780	9.258717	8.755817	8.625727	8.751009	8.091304	8.529718	8.193069	8.203596	9.586257	8.966765	8.666653
55041	6.570634	7.007419	5.974912	6.740714	6.612313	6.338336	5.913997	6.591736	6.427389	6.431334	6.570377	6.378258	6.739078	6.889329	6.450131	6.663973	6.379945	6.923421	6.481833	7.240820	6.537131	6.823518	6.495867	6.346634	6.246991	6.461479	6.526888	6.419514	6.281474	6.489378	6.672272	6.266596	6.473972	6.476258	6.594538	6.523211	6.698951	6.017112	6.652882	6.894794	6.458128	6.670744	6.582789	6.698025	6.005023	6.806271	6.076645	6.911351	6.880779
26020	8.308884	8.619289	8.125487	8.622117	7.998470	8.008439	7.840967	7.964429	8.147280	7.639612	8.504705	7.582686	7.960170	7.513037	7.380491	8.185036	8.485780	8.038679	8.305869	7.908890	8.314707	7.959995	8.231547	7.839318	8.495301	7.656664	7.870621	8.279803	8.485842	7.366018	8.090756	7.688085	7.974584	8.201103	7.439914	8.406783	7.184337	8.039656	8.000608	7.810757	7.942686	8.524493	7.240874	8.147599	8.273247	7.817535	8.470957	8.204448	7.873720
3295	6.659972	7.324473	7.114021	7.130678	6.623874	7.073599	6.770095	7.374031	6.643664	7.798416	7.598239	6.554626	6.788819	6.605272	6.425719	6.611391	6.862789	6.734528	7.163415	6.348494	6.858421	6.700365	6.995901	6.721817	7.261469	6.964653	7.025320	7.485785	7.353858	7.036771	6.983102	6.720656	6.770442	7.068101	6.423382	7.460108	6.495221	7.037527	6.953111	7.407871	6.542279	7.640571	6.376673	6.935134	6.457229	7.172874	7.243380	7.003767	7.106943
4676	5.634090	6.484314	5.768933	6.382407	6.081889	6.013227	6.042414	5.854095	6.157095	6.011050	6.216120	5.925320	6.010602	5.997540	6.034396	6.398152	5.886765	6.099005	5.982981	5.961504	5.994067	6.007482	5.971469	6.354513	5.783781	5.987158	6.311023	5.880126	5.945362	5.765083	5.901626	5.980596	6.080440	6.048430	6.568024	6.026760	6.408778	5.947136	5.966947	6.047551	6.148369	5.934741	6.556365	6.096377	5.723897	6.256551	5.932639	6.280052	6.064894
2937	7.860810	7.585334	8.417836	9.094489	8.574495	7.874953	7.946519	8.009256	8.113039	8.242735	8.101906	8.067956	7.940212	7.976738	7.672404	8.427760	7.842404	8.159070	7.896439	7.928967	8.336073	8.377333	7.977732	8.602112	8.069495	8.403651	8.086402	7.445017	8.013005	9.573960	8.168810	7.998977	7.687569	8.058757	8.596237	7.722952	8.413556	7.628044	7.935482	8.080362	8.203241	7.970131	8.224608	7.721932	8.764523	7.790970	8.219326	7.925815	8.075532
6659	6.270247	7.067608	6.187073	6.016919	6.043376	6.042194	5.887286	6.463470	6.030316	5.541806	6.782103	6.678733	7.098853	6.417673	6.429179	6.082204	5.877957	6.477295	5.915822	7.138643	5.969837	6.682865	6.195207	6.736795	6.074369	5.865313	6.839241	5.805165	5.800740	7.141667	5.930280	6.165443	5.519879	6.350414	7.326889	6.094383	6.060635	6.463831	6.788700	5.955854	6.303935	5.803669	7.269396	6.409721	6.880106	6.383285	5.460004	6.205015	6.472608
8314	6.565032	6.803971	6.062036	6.653858	6.578209	6.579758	6.615002	6.308346	6.413063	6.410377	6.480753	6.352708	6.940582	6.487885	6.487885	6.932848	6.538675	6.415373	6.676216	7.069652	6.693845	6.571465	6.522667	6.485308	6.557030	6.081974	6.640089	6.276828	6.462118	6.838212	6.361460	6.328493	6.399699	6.704725	6.912858	6.266706	6.548657	6.440196	6.556428	6.471464	6.512408	6.422946	6.802660	6.511259	6.305066	6.322803	6.932625	6.471042	6.316898
79084	7.440316	6.849653	7.649809	6.868766	7.020791	7.342763	7.821483	7.259070	7.481008	7.438614	7.019676	7.256855	7.270886	7.467655	7.041273	7.204321	7.142604	7.438521	7.382426	6.868040	7.111703	7.238275	7.623899	7.692216	6.853504	7.239140	7.004201	6.829419	6.730623	7.772468	7.082336	7.255993	7.688351	7.387542	7.471315	7.390666	8.418000	6.915174	6.999728	7.828518	7.227422	7.419489	7.705025	7.007073	7.123361	6.978703	6.933925	7.445907	7.267574
10437	10.022261	9.855968	8.573060	9.982309	9.719917	9.512047	8.200441	9.503235	7.962127	8.381796	10.256707	7.737156	9.302980	8.778733	9.100621	9.976002	7.799448	10.697013	8.280871	10.351879	9.685519	10.519951	9.438506	9.881245	7.430736	10.027228	9.152567	7.446723	7.458868	9.669349	8.676373	9.764443	9.264365	9.466256	9.891284	8.805489	9.812255	8.432503	8.968268	9.611327	9.736704	8.556633	9.419386	10.746586	8.307061	9.158598	7.742235	10.090440	10.178411
8451	5.140395	5.995126	5.630135	6.972242	6.872547	5.818475	5.514922	5.831890	5.721599	5.742545	5.785652	6.064063	5.261186	5.708424	5.760378	5.607410	5.834305	6.070188	5.434905	5.772462	5.390131	5.325253	5.542864	6.105544	5.875662	6.074634	5.517650	5.768628	5.855775	6.434387	6.206380	6.093723	6.419872	5.672122	5.703486	5.770721	5.655113	5.611420	6.117948	6.296460	5.613050	5.556694	5.879834	6.125556	5.910406	5.545160	5.757562	6.244556	6.290395
217	9.235332	10.502579	7.851493	8.455626	8.255161	8.984748	8.874233	9.839814	9.127925	10.888143	10.126494	10.121185	9.320537	9.334673	9.374529	9.218511	10.424691	9.442821	9.923818	8.337295	9.987081	9.499646	9.521946	8.467635	10.190057	9.612032	7.546639	10.249947	10.006242	7.871034	8.799344	9.956998	9.729391	9.933706	7.980630	10.267649	8.615224	9.318611	9.244953	8.659932	10.463628	10.516188	8.060987	9.161256	9.220822	8.990994	9.741393	10.180296	9.778014
7431	9.671838	9.574741	8.088108	8.271595	8.194666	8.064224	7.574632	8.777492	7.852171	8.711391	9.473506	8.431397	8.475419	8.234328	8.589442	7.429934	8.862244	8.920711	8.217535	8.758515	7.805894	8.682963	8.434109	7.985664	8.435303	8.124444	8.289149	7.083092	7.438960	8.511006	8.887764	9.299667	8.465724	8.574593	8.505820	8.078500	8.274330	9.696807	8.652603	7.891327	8.659456	8.194024	7.809919	10.195625	8.241124	8.080789	8.048283	8.814693	8.756906
6414	7.976886	8.074058	5.301375	6.439163	6.391354	6.671133	6.958571	7.918154	6.795536	8.601178	7.619137	9.078732	6.089322	7.624842	7.789375	7.048627	8.053951	7.667342	8.771437	6.763487	7.352948	7.808169	7.975607	6.536084	7.168816	6.608289	7.762481	7.519090	7.862943	5.287373	7.605682	7.318801	6.958184	8.131347	5.471332	7.562727	6.304495	7.785431	6.142193	6.357292	7.588653	8.757398	7.636103	6.665219	5.300789	8.236598	7.472993	8.076657	7.992145
1364	5.699914	5.553177	6.615508	6.543476	6.245369	5.508540	5.817602	5.933355	5.633934	6.005028	5.653119	5.617735	7.932576	6.101641	6.132559	6.282083	6.422650	6.002246	6.512775	6.441418	6.093895	5.325147	6.602376	5.824503	6.366296	5.688189	5.303655	6.253560	6.405935	5.148517	6.202441	5.489989	7.125950	6.501705	5.124936	6.547884	5.680727	6.298474	6.255043	6.476826	6.180369	6.354269	5.842534	5.181380	5.239870	6.938842	6.430655	6.094080	5.536258
6168	8.978272	9.004094	9.738464	9.335299	9.374662	9.482228	9.554079	8.805747	9.714646	9.067395	8.921505	8.561689	9.465936	9.392664	8.971441	8.745503	9.260322	9.306680	9.119783	9.639642	9.270888	8.800905	9.479972	8.657554	9.650752	9.329005	8.623481	9.514935	9.411286	9.241849	9.141085	9.236321	9.307064	9.024130	8.499016	9.210747	8.988759	9.345416	9.680320	9.152395	9.359983	8.816737	9.271309	9.035570	9.378022	9.424284	9.067256	9.503749	9.341635
1809	7.043291	7.302848	4.794003	5.336314	5.392498	5.457650	5.323997	5.917970	5.351919	6.078598	6.859197	5.701721	6.696204	5.612747	5.742872	5.891717	5.878296	6.020934	5.541267	6.608345	5.440829	6.149801	5.929923	6.037210	5.797218	5.418583	6.846637	5.590465	6.146347	5.408241	6.821349	5.341907	5.512308	5.982758	6.560283	5.774780	5.845906	6.163032	4.838305	5.233949	7.093433	5.354399	6.203558	6.676748	5.490026	5.539770	5.523726	6.122403	6.181797
847	6.307575	6.942399	6.044188	5.832458	5.821119	5.847309	5.855325	6.378829	5.729179	6.472543	6.709587	5.438787	5.030600	6.252433	6.596722	5.879859	6.530829	6.255517	6.768194	5.512258	6.044892	5.822170	6.437617	5.602803	5.917473	5.806457	4.704416	6.029838	6.360326	6.603011	6.532754	6.537810	5.595058	6.859836	5.990869	6.351055	5.803404	6.219686	5.567398	5.156709	5.893030	6.124912	5.820207	6.549017	6.384071	6.182952	6.396298	6.505290	6.743039
9791	8.812570	9.001394	9.897862	10.514034	10.047755	9.159843	9.253393	9.529407	10.280803	8.972926	9.338659	9.176979	8.238897	9.506332	8.837384	10.098592	9.308969	9.264613	8.968977	9.542640	10.107325	9.661097	9.459568	10.465998	8.883382	8.979184	9.922809	8.981693	8.864855	10.409367	8.344705	9.158487	8.875841	9.438716	9.700083	9.083455	10.484741	8.860366	9.869706	8.757960	9.588554	9.070704	9.534130	9.362010	10.673940	9.850325	8.461514	9.553894	9.517934
7265	7.878062	7.905958	8.189038	7.511570	7.524859	8.179932	7.986625	8.312376	7.905708	8.336495	7.915349	7.118748	6.983971	7.409992	7.879606	8.486056	7.934962	7.812951	8.028960	7.328738	8.199779	8.089378	8.241342	8.612787	7.254447	8.277546	8.032155	7.762584	7.653136	7.812500	7.679093	7.350327	7.744713	7.659009	7.480455	7.972089	8.299718	7.726336	7.873734	7.840564	7.148261	8.045512	7.919353	8.132912	7.677308	8.117577	7.858966	8.187243	8.207666
1977	5.309359	5.496578	6.124872	6.037164	5.939632	5.923993	5.886194	5.912598	6.032968	6.339996	6.216786	6.706109	6.009837	6.766374	6.165170	6.196970	6.057221	5.881586	5.892886	6.512024	5.604038	5.865567	5.961521	6.040533	6.078008	5.865085	5.750948	6.220898	6.253277	6.100724	6.067627	5.679133	6.845087	5.901621	6.130715	6.351575	6.516665	5.928152	6.361390	6.830450	6.072866	6.310686	5.761981	6.183175	5.726829	5.836869	5.831829	6.360930	6.607100
1293	11.406108	11.815549	8.043208	10.518524	10.404711	10.426679	9.258319	10.479400	10.518549	8.553401	11.712496	11.703083	10.004203	9.076791	10.221724	9.959945	9.004610	11.599677	9.333868	10.543935	9.460732	11.642353	10.593931	11.399775	9.028116	9.967694	12.038528	8.753409	8.119582	10.727514	10.344804	10.729869	9.494448	10.004300	11.190517	9.138306	10.937584	11.439848	10.206090	10.542392	9.883576	10.806690	9.794189	12.028684	11.050038	10.283096	7.302535	10.360064	10.842302
8729	6.077784	6.616501	6.133386	6.286689	6.132970	6.013720	6.175726	6.221611	6.215567	5.477354	6.204988	5.751285	6.050866	5.618320	5.688392	5.574112	5.920751	5.966829	5.795821	6.172913	5.975574	6.026820	5.929759	6.239123	6.239989	6.194269	5.998902	5.690484	5.866689	6.605483	6.061396	6.475227	5.502722	6.144633	6.331701	5.865227	5.660080	5.997928	5.598924	6.006625	5.697484	6.300200	6.203749	5.588684	6.224310	5.777529	6.277853	5.915969	5.911326
9416	7.098675	7.311811	6.549246	7.029020	6.860287	7.232400	6.916729	6.742519	7.267954	7.579670	7.284282	6.755480	6.960169	7.011741	7.022537	6.758900	6.868149	7.161695	7.158803	6.916853	7.365083	7.462525	7.130837	7.114244	6.722751	7.101951	7.104561	6.680018	6.897681	7.022283	6.798395	6.906467	7.058849	6.848151	7.295272	6.974013	7.411767	6.700050	7.058153	7.123152	6.913465	7.115754	7.087237	7.418066	7.286787	6.817644	6.421335	7.398786	7.090315
1340	10.561727	10.482891	10.775558	11.020632	10.516444	9.971856	10.480266	10.521851	10.555961	11.595606	11.249367	10.028130	10.699610	10.240220	9.928910	10.807611	11.092360	10.176736	10.948636	9.867198	11.194715	10.532594	10.784112	10.185793	11.244939	10.465897	10.626335	11.249096	11.037700	9.999899	10.722895	10.537494	10.407146	10.780327	10.429653	10.962324	10.343884	10.220759	10.177816	10.284936	10.039051	11.610120	9.986792	10.699656	10.360763	10.519755	11.193241	10.951251	10.844709
10159	7.180098	7.196414	7.090470	6.641604	6.452038	6.988822	6.206242	7.401198	7.066973	7.143872	7.459150	7.430736	6.720594	6.784499	7.122568	6.713270	6.837801	7.647376	7.054102	7.370809	6.670026	7.291807	7.143699	7.259322	6.762003	7.113191	7.099563	6.728415	6.875460	6.854518	6.646160	6.632638	6.857416	6.905667	7.273666	6.943867	7.123672	6.866281	6.591562	7.120701	6.930092	7.483916	6.503953	7.153105	6.438831	7.181695	6.907166	7.453827	7.369977
1266	8.089242	7.988700	6.018836	7.263139	6.735200	6.201755	5.475930	6.789163	6.416245	7.804080	8.474544	7.985301	8.390550	7.934922	7.249904	6.337331	6.890847	7.186963	7.082875	6.626758	6.074217	6.991393	7.497219	7.232480	7.105886	5.507522	7.177191	7.244689	8.073697	7.456117	7.389228	6.768203	8.419306	8.066482	7.782122	7.446867	7.824877	7.895426	6.307673	6.337544	6.773212	6.996164	7.645822	8.377957	5.829084	7.867001	7.655698	7.587351	7.850604
7072	5.224705	6.184059	5.815115	6.427307	6.157303	5.955507	5.882922	6.361860	5.969113	6.404477	6.823629	6.439363	6.131630	6.509001	6.628661	5.996740	6.403011	6.627131	6.044047	6.404883	6.279321	6.087643	6.092265	5.556922	6.140812	6.149157	6.269495	6.039415	6.003395	6.263383	6.347466	6.106027	5.557829	5.918174	6.296203	6.419101	6.234859	6.574868	6.580550	5.913071	6.035249	5.629581	6.452318	6.654157	6.709550	6.186820	5.844953	6.564499	6.495998
6009	6.234410	6.661597	6.457291	6.851567	6.677897	6.700687	6.206902	6.442331	6.467582	6.785000	6.766109	6.778039	6.571458	6.424553	6.533367	6.007992	6.716647	6.661646	6.839967	6.520292	6.401635	6.870538	6.687828	6.883916	6.297938	6.286398	6.202506	6.341567	6.408173	6.429356	6.466700	6.498259	6.758559	6.640671	6.576499	6.627301	6.954507	6.262131	6.262288	6.328689	6.777125	6.595523	6.675707	6.467704	6.720914	6.590023	6.229876	6.711124	6.743093
9520	6.357662	7.538481	6.833588	6.650451	6.595216	7.165535	7.334122	7.213442	6.611030	7.066758	6.754339	7.092140	7.375240	7.121097	6.746491	6.742586	7.314780	7.016416	7.320625	6.742164	6.849869	6.491204	7.356111	6.646205	7.413362	6.576794	6.590811	7.418188	7.534704	6.133601	7.331007	6.586032	7.209328	6.996955	6.478470	7.261338	6.370086	6.976169	7.619697	7.581976	6.419379	7.095228	6.771024	6.690538	6.689975	6.962840	7.326516	7.220720	7.043055
9184	6.922252	6.912469	8.070757	8.084009	7.845378	7.315421	6.958923	7.969164	7.403544	7.823425	7.829897	8.366800	7.206401	7.755911	7.748429	7.769197	7.212455	7.790429	7.385199	7.344659	7.412085	7.830729	7.226565	8.213268	7.094160	7.670322	8.099571	7.499308	7.442288	8.583941	7.136268	7.391855	7.417978	7.111742	8.274502	7.464152	8.606508	7.420652	7.751685	7.860413	7.482990	6.989571	7.978635	8.265133	8.021244	7.484637	6.915984	8.074424	8.124225
10856	7.462041	7.309022	8.096599	8.312089	7.715807	6.800816	7.110967	7.572569	7.230569	7.516397	7.683832	7.217462	7.264961	7.480224	7.261675	7.842275	7.243562	7.140480	7.168723	7.486290	7.542493	7.436075	7.541597	7.897528	7.424868	7.534649	7.757612	7.133128	7.368147	7.944606	7.289695	7.116161	7.491132	7.516638	7.961016	7.501776	8.317039	7.136552	7.213516	7.023245	7.156403	8.355991	7.273126	7.816390	7.577095	7.328799	7.392696	7.491405	7.221381
9261	6.186526	6.839547	6.184551	5.619043	5.966856	5.878042	6.130686	6.588851	6.227891	6.051726	6.225021	6.388804	6.739937	5.919447	6.235640	6.057347	6.116508	6.550062	5.951030	6.595437	6.012599	6.636014	6.392691	6.331996	5.839622	6.201938	6.117154	5.473802	5.792473	6.540259	5.982138	6.322208	6.541157	6.596927	6.610070	5.903245	6.345894	5.964621	6.071640	5.971214	6.114424	6.581517	6.248176	5.965502	6.290715	6.318521	6.046320	6.422481	6.060752
9805	6.969816	7.828994	7.991121	6.339103	6.316945	7.029773	7.015875	8.768775	8.568306	5.975802	7.012541	7.387693	7.597192	7.388585	7.317394	8.306679	6.354968	7.519409	7.401491	7.364222	7.033444	7.746243	6.285654	8.282622	6.460148	6.946106	8.782261	7.157028	7.250060	9.157641	6.393348	7.547373	6.034729	6.853154	8.816121	6.386175	7.821670	7.228961	8.337916	7.981332	7.883898	6.664224	7.883749	8.496399	8.012013	6.642736	5.350738	7.555753	8.049810
6888	9.752446	10.157558	9.121846	11.671247	11.284230	10.525599	10.420906	9.399241	10.351654	10.998303	10.389911	10.078638	10.331068	11.077799	10.564130	10.754129	10.764876	10.144286	10.400333	10.517356	10.711853	10.090835	10.308666	10.742224	11.270142	10.402897	9.746757	10.995822	11.799965	8.980182	10.420257	9.909656	9.853477	10.966120	9.939337	10.698891	10.641924	10.422734	10.573135	10.230947	11.292232	10.966675	10.421456	10.545746	8.857712	10.130580	10.963887	10.498422	10.371049
3725	8.084565	7.439747	8.371033	6.555839	6.684647	8.095574	7.154942	7.139227	6.584387	6.542660	6.955519	6.796588	6.658839	7.596496	7.694999	7.657968	7.743331	7.268871	7.785191	7.371174	6.526866	6.784226	7.721347	7.288607	6.698540	6.596089	6.829009	5.740775	6.500137	7.418777	7.540242	7.425129	6.870580	7.361965	8.014332	8.069819	8.127281	8.007508	7.410210	7.031375	7.772550	6.544313	6.410282	7.877241	8.134049	7.483129	6.648281	7.353279	7.801811
1728	6.832017	6.488429	7.555687	10.170280	9.715191	7.673115	7.668419	7.813053	7.600924	8.992289	8.177383	8.822586	7.753900	8.361337	7.806823	8.078156	9.528260	7.662846	8.499970	7.504083	8.412733	8.857229	6.775152	8.078059	8.342639	7.771837	6.417187	9.435062	9.692350	8.210885	7.101281	7.479138	6.535400	7.777796	8.568044	8.658411	9.409609	7.692569	7.891150	7.526518	9.567670	9.232393	6.729019	7.467034	7.495220	7.911501	8.770447	7.940009	7.850863
6464	8.645283	8.185769	7.892367	7.229967	7.594571	7.966722	7.503752	8.394807	9.048022	7.272667	7.844403	8.724304	7.722366	8.028245	8.300014	7.508174	7.553449	8.282422	7.578844	7.766848	7.585410	8.691332	8.398084	8.763186	7.384263	8.121552	8.294040	7.010860	7.080563	8.544974	7.818528	8.093709	7.822032	8.486722	8.999544	7.389768	8.197761	7.863636	8.184598	8.094099	8.090109	8.400190	7.679274	7.841621	8.760890	7.981056	6.899970	8.074173	8.081081
9446	9.333568	9.401916	10.012123	10.949680	10.365822	9.943985	9.309852	9.872371	9.906952	9.368766	10.366144	10.865405	10.064561	10.254080	9.597201	10.395019	9.420094	9.916690	9.380600	10.309502	9.985980	10.612381	10.071870	11.073035	9.419815	10.288769	9.841552	9.379630	9.529236	9.838752	9.729254	10.028718	9.848472	10.837025	10.928095	9.771704	10.934329	9.326616	9.732507	10.427763	10.050700	9.738202	11.132759	9.670573	10.284281	9.413512	9.236207	10.233097	10.451114
8878	6.193960	6.329942	5.892255	5.908313	5.905336	6.247350	5.807657	5.968829	5.986135	5.891718	5.998107	5.750260	6.023369	5.616917	5.928409	5.848820	5.929174	5.745070	5.891908	6.394226	5.891792	6.069445	5.914118	5.984466	5.887086	6.055091	5.688926	5.791630	5.966696	5.921554	5.999007	6.311654	5.949440	6.213165	5.832809	5.701089	5.945090	5.944406	6.019368	6.144950	5.799062	6.196903	6.005623	5.673086	5.885789	6.180953	5.832575	5.804394	5.854191
7411	7.861272	9.406905	9.430661	10.153216	9.770718	9.703860	8.989374	9.387039	9.037077	10.327874	10.110796	9.434702	9.603482	9.500644	9.135396	9.514173	9.690472	9.082589	9.103455	9.793040	9.462503	10.155937	9.430437	10.272479	9.007948	9.768915	8.834816	9.437787	9.349495	9.944695	9.154177	9.520616	9.674202	9.168350	9.851360	9.783417	9.968632	8.535564	9.043244	9.343591	9.649854	8.609427	9.399263	10.302981	10.379063	8.957138	8.921827	9.816232	9.935649
3726	8.688477	7.538598	8.027341	7.064331	7.192812	7.214145	7.327978	7.006396	6.984053	6.955445	7.477934	6.639258	8.464881	7.512863	7.381512	7.248089	7.114020	7.123467	7.105168	7.927232	6.888899	7.059920	8.421661	7.382049	7.155922	7.217478	6.758917	6.586644	6.713271	7.457397	7.403859	7.877109	8.231390	8.126756	7.465138	7.899199	7.171944	7.440542	8.269060	7.811998	7.998079	7.007193	7.815315	6.917501	7.397835	7.665441	6.552151	7.290743	7.301232
3675	6.277291	5.910480	6.768122	5.577920	5.511418	7.271075	6.093276	6.617669	7.953350	4.923319	5.982976	7.223468	5.584022	6.709179	6.334799	7.272503	5.512733	6.621586	5.525235	6.408565	5.982886	7.048017	6.171533	7.397652	5.497448	6.415570	7.428126	5.392723	5.244495	7.149748	5.897460	6.567740	6.647761	6.074192	7.322529	5.519933	7.249625	5.398965	7.696515	6.365416	6.030015	5.836308	5.897514	7.597887	6.775506	6.208129	6.183548	6.207585	5.821417
4141	6.828626	7.135802	7.147436	7.681048	7.345382	7.060685	7.195776	7.469165	6.901189	7.389316	7.413032	7.448594	7.287384	6.777155	6.823514	6.602877	6.800680	7.266943	6.752375	8.204284	7.170447	7.166054	6.884282	6.948850	7.149430	7.203706	7.003949	6.840348	6.687954	7.362923	7.213267	7.127330	7.836338	6.803018	7.490292	6.849352	7.537086	7.026178	7.375392	6.913460	6.811321	7.209540	8.136793	7.258688	7.084674	6.845589	6.912669	7.377654	7.466607
6240	7.065200	7.366909	8.113367	7.831827	7.702203	7.806322	7.830885	8.044567	7.621677	8.519778	7.490916	8.810572	7.670828	8.447473	8.573190	8.372483	7.939786	8.657009	7.942834	7.829086	7.737981	7.919837	7.433134	8.438588	7.529524	7.850560	8.890261	8.195960	7.950333	8.153881	7.712351	7.310640	7.317818	7.579104	8.746454	7.884991	8.866600	7.488563	7.823315	8.668615	8.115397	7.500869	8.534134	7.982147	7.586844	7.462787	7.767238	8.130101	8.514089
1736	7.203936	7.732874	8.652122	9.011137	8.639186	8.162049	8.246281	8.187169	7.873905	8.104765	8.588675	8.349793	8.590309	8.274059	7.804098	8.868309	7.771860	8.319543	7.577535	9.045784	7.865914	8.081652	8.235660	8.823690	7.640710	8.322685	8.266895	7.985612	7.743954	9.175826	7.921658	7.966802	9.199918	7.682934	8.588791	8.103268	9.332311	7.898488	8.716268	8.305647	8.627511	7.179706	8.548684	8.777889	9.049627	7.887333	7.724785	8.355997	8.655132
6829	7.969603	8.274495	7.910049	7.365121	7.601651	7.244715	7.540432	7.848999	7.765161	7.074880	8.122632	7.388687	7.843336	7.236828	7.513090	7.611277	7.329229	7.621872	7.481649	7.332357	7.682183	7.685844	7.739460	7.571887	7.558612	7.766269	7.623373	7.226416	7.416032	8.222444	7.594078	7.956207	7.592616	7.924559	7.897426	7.450732	7.629696	7.756642	7.797753	7.245298	7.401986	8.229854	7.292066	7.772606	7.739946	7.672692	7.741349	7.309876	7.289692
5834	6.135146	5.916695	6.169286	6.263945	6.616555	5.985065	5.920995	7.087198	6.378074	5.640161	5.688807	5.999893	5.854045	6.410435	6.043320	6.068753	5.861141	5.995146	6.293925	6.016442	5.960520	6.475777	5.892160	6.744980	6.107120	6.216657	6.090557	5.795483	5.891728	7.010607	5.729992	6.103707	5.760235	6.070353	6.270037	5.568778	6.308687	5.785346	6.274371	5.998154	6.388768	6.189696	6.042217	5.981980	6.777500	5.774280	5.810625	5.862891	5.729383
5768	7.357254	7.224157	6.523748	6.531100	6.457643	7.166648	7.247553	6.812728	7.598096	6.380054	7.404965	7.212149	6.913565	7.557177	7.325410	7.080551	7.313206	6.473799	7.552814	7.047896	6.984633	6.824163	7.170918	6.892239	7.643856	6.726985	6.477545	7.296493	7.842785	6.864459	6.897766	6.554181	6.960583	7.044924	6.920579	6.958280	6.449139	6.975757	7.888813	7.641701	6.419669	7.475492	7.163780	6.961035	6.946916	6.605130	7.068390	6.830134	7.244455
6827	7.625304	7.324145	7.271879	7.662472	7.285403	7.093887	7.022292	7.245737	7.056923	8.027994	8.067059	7.027205	7.194226	7.314784	7.167339	7.292319	7.370418	7.242502	7.409232	7.223898	7.317617	7.732072	7.531308	7.735048	7.159074	7.217039	7.001422	7.175635	7.536541	7.195395	6.633762	6.905843	7.419753	7.565634	8.245589	7.635910	7.972510	6.966675	7.180601	7.264134	7.405352	7.214551	7.929441	7.621762	6.995264	7.070409	7.306443	7.165081	7.181295
5955	6.854976	7.408487	7.252817	7.811790	7.497748	7.129801	6.530562	7.567119	8.231820	8.372902	8.920579	8.203143	8.288167	7.835788	7.538599	7.562389	7.985036	8.130177	7.868329	7.868174	7.216235	8.206360	7.625117	8.048881	7.208624	7.148424	7.787119	7.566466	7.208523	8.259939	7.286085	7.234079	7.024895	7.579294	8.570683	7.968820	7.690336	7.759885	7.907681	7.932571	8.156203	7.756949	7.335998	8.685908	7.461187	7.379369	6.741462	8.023602	8.175320
1075	9.042191	7.894369	8.932517	9.110758	8.840885	7.875573	8.560711	9.320230	7.549364	7.793867	8.903598	9.346836	6.520799	8.259935	9.104001	8.965560	7.440212	9.582075	7.742838	8.758924	9.368925	9.058826	8.737825	9.024820	7.265839	8.847052	8.128306	6.804984	7.132620	9.101966	7.856817	9.028346	8.084124	8.795163	8.707328	8.267500	10.406227	7.932002	9.109736	7.429944	9.921060	8.615221	8.153780	9.176995	9.517582	8.337354	6.791810	9.426334	9.579177
10105	6.944423	6.934823	8.130225	8.135086	7.747768	7.056727	8.718613	7.940944	7.224477	6.966012	7.249426	7.902272	9.055528	8.541493	8.464363	7.721322	8.447383	7.830463	6.500181	8.643066	7.438811	7.610566	7.743985	8.503612	7.350063	8.214539	6.453804	7.477318	7.906206	7.913793	7.682823	7.426233	9.033156	7.561199	8.401552	8.596656	8.173054	6.307860	8.297728	7.467483	8.424699	7.736203	8.757841	8.267312	6.730071	6.985023	7.858823	7.659251	7.164246
10598	8.734805	9.011049	10.146036	9.362078	9.086137	8.615037	8.011244	9.230056	8.747788	8.611252	9.438382	9.129731	8.530281	9.018813	9.203810	9.248009	8.561979	8.955810	8.775885	9.145915	9.046749	9.188074	9.139217	8.984321	8.343707	8.941611	9.572895	8.649101	8.422595	8.832514	8.611631	8.760928	9.313730	8.679863	10.099572	9.072298	10.328002	8.625165	9.183834	8.397109	8.792399	9.239411	9.209495	9.515367	9.343139	9.359460	8.130134	9.339008	9.120926
6171	13.96904	13.87762	13.95685	14.28857	14.35100	13.66419	13.65853	13.73925	13.64155	14.77462	14.01583	14.10144	13.72026	14.23549	13.35870	13.59984	14.00876	13.70080	14.06005	14.41148	14.07301	14.00131	14.13717	13.88013	13.88583	13.62257	13.83111	14.08293	14.07481	13.51991	13.73321	13.77064	13.94541	14.03324	14.04943	13.99002	14.12433	13.82894	13.92279	13.76875	14.04629	13.53727	13.84365	13.99770	14.08832	14.01402	14.18717	14.08867	14.16218
23369	6.546079	7.662743	7.362989	7.159542	6.867214	7.294074	7.451321	7.764901	7.439726	7.605131	7.939187	7.975415	7.858344	7.828769	7.413841	7.107411	7.460940	7.370049	7.778064	7.353268	7.507290	7.194968	7.428906	7.093662	7.453753	6.999560	7.460849	7.978344	7.957804	7.246316	7.104446	7.270793	7.494004	7.193772	7.442861	7.666263	7.458166	7.728886	7.693953	7.305535	7.580722	7.064826	7.621176	7.939650	7.442872	7.450652	7.267727	7.762933	7.775725
5547	7.658082	8.037335	6.159548	7.336355	7.124230	7.015777	7.015777	6.831740	7.179047	7.409307	7.635450	6.874941	6.714496	6.910337	7.143756	6.952344	7.067288	7.008662	7.684410	7.382187	7.346389	6.905103	7.579998	7.070550	6.874118	7.636412	6.766148	7.019491	7.141465	6.119794	6.753221	6.981565	6.998496	7.758044	6.445870	7.190934	7.121948	7.372528	7.083431	6.754645	7.783811	7.418462	6.522486	7.631728	6.521847	7.165995	7.206550	7.409385	7.664016
4629	7.411072	7.037428	5.436621	5.289450	5.344526	5.377684	5.416059	5.429016	5.463712	5.653258	5.408363	5.180063	5.720679	5.680774	5.369874	5.542277	6.095928	5.067316	7.224870	5.902895	6.330043	4.992911	5.710958	5.209986	6.081838	5.273873	5.112726	6.065503	5.512094	5.248797	5.999156	5.875673	5.788892	6.177466	4.881124	5.704933	5.057321	6.195581	4.802105	5.706108	5.850518	5.550016	5.545854	5.230339	5.673275	5.800912	5.979239	6.084529	5.190553
7874	6.674113	7.604100	7.361849	6.968933	6.939405	6.765608	7.127775	7.303038	7.092208	7.160969	7.287133	7.120840	7.457851	7.172264	7.301888	7.401915	7.429957	7.273727	7.332763	6.969183	7.314335	7.107555	6.958103	6.773287	7.145579	6.868402	7.694896	7.491915	7.467652	7.133956	7.471437	7.105761	7.237317	6.967120	6.811207	7.124889	6.910495	7.200112	7.318398	7.117240	7.342759	7.393714	7.483951	6.825900	7.364140	6.818238	7.117554	7.391624	7.443717
6992	6.916188	7.082358	6.954697	7.216941	7.074087	6.787602	7.010073	6.870579	6.860446	7.158805	7.168513	6.902764	6.518036	6.980812	6.426165	6.807808	6.943649	7.052210	6.963300	6.936537	6.794010	7.143648	6.890772	7.155046	6.764578	6.977754	6.812285	6.726236	6.886907	7.161937	6.454949	6.744942	6.808132	7.066281	7.054327	6.544837	7.300410	6.782856	6.634200	6.683253	6.911295	6.979227	7.315550	6.976301	6.566202	6.837621	7.229750	7.144656	7.098100
2926	6.101914	6.530200	6.768248	6.506960	6.074240	6.582137	6.526880	6.584174	6.456995	6.623162	6.911186	6.900168	5.861351	6.877925	6.503791	6.484145	6.718853	6.549005	7.096217	6.288399	6.336316	6.408149	6.530635	6.566422	6.237771	6.143565	6.576660	6.497752	6.397424	6.743257	6.183179	6.289708	6.688902	6.288308	6.926619	6.313263	7.307594	6.541606	6.481747	6.478698	6.475821	6.497223	6.931618	6.836714	6.549393	6.383920	6.013315	6.876993	7.066391
4792	8.096445	7.814623	7.862904	7.665034	7.460734	7.614437	8.266205	7.411897	7.195517	7.360523	8.114341	6.749965	8.103950	8.030592	7.368819	7.240570	7.338511	7.373594	7.131098	8.519751	7.825698	7.729521	7.802539	7.161337	7.462775	7.823981	7.430440	7.393754	7.454090	7.767774	7.335984	7.536674	8.158181	7.849568	8.177580	7.693268	7.222752	7.149039	7.827347	8.417434	7.846232	7.426444	8.183522	7.186586	7.666385	7.640159	6.978603	8.149403	7.676606
10146	6.362524	6.209727	7.233818	6.648080	6.487429	6.473494	6.505301	6.546399	5.570462	6.633600	6.588384	6.671523	6.408136	6.741889	6.720668	6.881069	6.182859	6.588429	5.944615	6.271572	6.175806	6.456719	6.596626	6.782116	5.956792	6.310831	6.889599	6.660760	6.187539	7.139905	6.547559	6.476930	7.066924	6.465441	6.436528	6.710850	7.051722	6.568631	6.923286	7.095095	6.576556	6.339032	6.426485	6.674410	6.322215	6.919283	5.983505	6.936437	7.021866
7247	6.571723	7.053324	7.846083	7.674729	6.965041	6.897812	6.866647	7.774332	6.722103	7.288882	7.192058	7.648269	7.061254	7.423238	6.815760	7.754089	7.161185	7.369221	7.149397	7.415255	6.901475	6.930358	6.980494	7.303702	6.716516	7.024470	7.423468	7.139409	7.024034	7.795576	6.717954	7.067231	7.148401	6.951326	7.987482	7.405248	8.145377	7.072083	7.502945	7.181198	7.380918	7.233034	7.374148	7.406897	7.540622	6.855917	6.793577	7.135058	7.283920
3912	7.547408	7.850694	5.625846	7.334702	7.083488	7.074873	6.368484	7.231529	8.238468	6.034759	8.345628	8.301697	6.335135	6.919741	6.857181	7.393781	6.368957	7.571138	7.372232	7.359874	6.472930	8.072727	7.496606	8.155276	6.271291	6.793095	8.318139	6.438007	6.381000	7.711859	7.050880	7.400824	5.898644	7.556448	7.715667	6.422063	7.134196	7.448769	7.488281	6.711015	6.932111	6.499880	7.612650	9.011043	6.964061	6.719812	6.479378	7.321004	7.753972
7045	11.488241	8.836496	11.615416	11.147859	10.920584	10.248789	9.725623	11.207964	12.570451	8.232521	10.405679	10.608761	8.551822	8.649692	10.287671	11.678856	9.614676	10.828437	9.793173	11.031308	9.766262	12.362265	9.035170	12.061236	8.523936	9.998964	12.844530	8.108110	8.853613	12.246251	9.456705	10.650822	9.977511	10.436607	11.784038	8.978731	11.782516	9.768666	10.643970	9.230138	10.509924	11.383583	10.406111	13.042732	9.434376	10.502466	8.292916	11.055342	11.171984
5201	7.504233	7.637044	7.847160	7.584942	7.287036	7.245933	7.418577	7.409877	7.385868	7.363621	7.969207	6.915151	6.939239	7.042915	7.171160	7.131755	7.354242	7.489560	7.468297	7.267431	7.283095	8.313627	7.274308	7.716834	7.586527	7.547576	7.459453	7.248754	7.136583	7.325811	7.105547	7.093679	7.197084	7.426142	7.456814	7.303989	7.605588	7.172225	6.859500	7.235465	7.374693	7.844859	7.428923	7.023646	7.262784	7.330967	7.466018	7.232159	7.342497
3487	9.315032	8.920261	6.088994	8.117744	7.691968	7.199662	7.453387	7.487270	7.879365	8.166926	8.627820	6.924352	7.698745	7.718201	7.212887	7.853922	7.940933	7.778025	7.385074	7.581916	7.789590	7.508959	8.709650	7.275754	8.390916	7.502517	7.659909	7.617418	7.428054	6.804694	8.593732	8.847644	7.637316	9.226819	6.839823	7.472063	6.249700	9.049225	7.461950	6.867095	7.734127	7.674917	8.240938	8.825478	8.291768	7.142318	7.037733	7.775016	7.616470
3420	7.653474	7.628736	7.783471	8.541750	8.020434	7.782783	7.647808	8.237663	7.584858	8.249480	7.920583	7.339041	7.667122	7.303984	7.424948	8.054842	8.102611	8.445985	7.931592	7.345392	7.979250	7.886229	7.773522	8.059597	7.757925	7.830213	7.831788	7.662990	7.576073	7.993870	7.290414	7.449789	7.732740	7.600487	7.788756	7.570781	8.735442	7.362938	7.927402	8.129248	7.803048	7.504411	8.185770	7.478177	7.321207	7.914682	8.071883	8.072490	8.016487
1999	5.625069	6.321156	6.960286	6.505180	6.856643	6.167859	7.281219	6.049281	5.920827	7.275134	5.884163	6.004078	8.636232	7.550816	6.603404	6.891970	6.116610	5.977461	7.756325	8.510149	7.203549	5.748474	7.228176	5.909317	7.367737	6.152210	6.193520	7.506081	8.132522	4.981275	6.961401	5.062975	7.341533	7.747208	5.421596	7.237694	5.261005	6.334426	6.534308	8.128392	6.421834	6.976678	7.415081	5.060899	5.317046	7.552719	6.363879	6.324252	5.716051
14	7.234761	7.315730	7.276496	7.051688	7.123740	6.992301	6.887813	7.372896	7.062043	7.234761	7.570595	6.572945	7.577195	7.534085	6.967364	7.552806	7.173221	7.310407	6.960342	7.418896	7.126753	7.036929	7.439872	7.032126	7.166226	6.821825	7.223186	7.145763	7.246820	7.213174	6.915208	7.023825	7.583904	7.360804	7.709589	7.199524	7.820454	7.095654	7.044355	7.198908	7.399305	6.673858	7.580007	7.262524	6.997565	7.058690	7.373697	7.054016	6.961099
9868	7.858779	8.670894	8.842150	8.751147	8.605676	8.591070	8.407294	8.682706	8.752862	9.211351	8.942640	7.836563	7.798728	8.886507	8.517580	7.981627	8.660281	8.717749	8.758889	8.666955	8.240160	7.514481	8.360065	8.727133	8.559833	8.055486	8.915329	9.037146	8.568376	8.365720	8.411701	8.741251	8.912429	8.057303	8.252315	8.868865	8.898460	8.615916	8.388950	8.968958	8.152165	8.643408	8.446810	8.546183	8.652305	8.367213	8.436267	8.974680	9.017215
6723	7.336088	7.487758	7.385000	7.785527	7.620613	6.471320	6.593038	7.254692	6.793837	6.674108	7.717354	6.163394	7.118017	6.761490	6.561591	7.408063	6.810875	7.318019	6.646031	7.127116	7.202353	7.535155	7.511267	7.685274	6.505419	7.148628	6.916201	6.001839	5.996695	7.903151	6.943992	7.364246	7.454757	7.102247	7.670578	6.753824	6.976117	7.179685	6.942819	6.343772	7.759528	6.638533	6.964843	7.729488	7.485375	6.924313	6.652958	6.893002	6.840941
22916	6.165551	6.924520	7.513156	7.172399	6.230401	6.831714	6.313976	7.477132	7.067700	7.258543	7.371427	8.363242	8.077310	7.609722	7.409084	7.223492	6.682709	7.442377	6.630398	7.783711	6.830290	8.231769	6.931796	8.146887	6.211137	6.958535	7.870853	6.371239	6.491474	7.189562	6.443064	7.117231	7.213366	6.922361	8.579043	6.995160	8.253178	6.783816	7.457843	7.631770	7.213053	7.509095	7.176276	7.946898	7.405394	6.879092	5.725663	7.964049	7.802173
10951	8.523611	9.344007	7.591377	9.860238	9.390379	8.706669	7.745001	8.263253	8.412606	8.781238	9.480678	9.681720	9.100517	10.111603	8.832326	9.113761	8.851114	9.039077	8.786774	9.605894	9.187042	9.613879	8.696711	9.156412	8.618289	8.321394	9.619856	8.788739	8.921262	8.843363	8.132417	8.708721	7.118783	8.508541	10.145269	8.729446	9.811165	8.945621	9.592772	8.630907	9.174612	8.613406	9.269533	10.163933	8.993105	8.948582	7.605811	9.194360	9.210575
7334	7.702326	7.792798	8.058498	8.125255	7.800875	7.527051	7.777575	8.179175	7.507945	8.663600	8.359858	8.179349	8.107727	7.994654	7.680796	7.014590	7.804194	7.935445	7.600451	7.574227	7.698737	7.947387	7.981012	8.129354	7.343126	7.568184	7.706186	7.781602	7.954532	7.931108	7.871483	7.666872	8.953022	8.005969	8.761144	8.232527	7.812187	7.733878	8.143733	8.160983	7.852522	7.785771	8.656146	8.133975	7.731747	7.280112	7.562639	8.329642	8.350573
347	9.364496	9.495976	5.129957	6.200964	5.761143	9.009779	7.065459	8.190214	6.799858	7.278415	9.087586	5.032826	6.650234	7.447267	6.076775	6.810032	8.324734	5.605999	9.043472	6.479720	8.274634	6.254408	8.173488	4.994527	9.125693	6.563558	6.300277	8.214454	7.591849	4.661108	7.451585	8.945768	7.168875	8.602567	4.556908	8.813144	6.580891	8.442800	5.275979	6.569572	7.338919	6.864626	7.628932	7.409475	6.878931	7.478678	7.365719	7.306514	6.736053
381	7.591569	7.630957	7.062634	8.080966	7.865450	7.240960	7.308696	7.357069	7.559605	7.700698	7.872563	7.876818	8.110335	7.012711	7.408998	7.512030	7.737691	7.242473	7.072176	6.694804	7.530865	8.001517	7.763310	7.298020	7.902909	7.612185	7.544499	7.791530	7.965045	7.988756	7.476451	7.408644	7.709160	7.880953	7.372577	7.788496	7.677197	7.447175	7.562868	7.256541	7.621181	7.872792	8.078490	7.284497	8.000127	6.948799	7.567711	7.336602	7.352237
9296	8.839268	9.296435	8.340790	9.287198	9.238440	8.970185	9.189613	8.460103	8.701301	9.092743	9.815619	8.702658	9.413144	8.640377	8.936061	8.617215	9.089301	8.913973	9.151744	8.602489	9.324586	9.454784	8.903569	9.140445	8.866779	10.050132	8.686430	8.926259	8.991619	8.751986	8.699869	8.849749	8.748342	9.407635	8.566977	8.977133	8.978084	8.758309	8.820318	8.403383	8.952075	9.573877	8.990734	8.711439	8.897073	8.868268	9.350253	9.341359	9.275300
6117	6.806430	7.382284	6.571233	8.364455	7.824599	6.758807	6.211186	7.532205	6.729451	7.707052	7.477418	7.593675	6.862649	7.310667	7.234025	7.067622	7.536986	7.213069	7.319775	6.957397	7.601064	7.615611	7.418010	7.284059	6.824370	6.827400	8.048319	7.328092	7.461745	7.722887	6.984438	7.007475	6.730396	6.703858	6.375797	7.081872	7.461598	7.377779	6.979139	7.148657	7.808055	6.626051	7.551607	8.154581	6.915620	6.442546	7.008441	7.709137	7.598663
1973	9.503124	9.019805	9.225850	9.503461	9.747660	8.992614	8.583308	9.654461	9.583731	8.825076	9.235646	9.591947	9.584972	9.381207	9.773811	9.305144	9.050191	9.498095	8.463552	9.286568	9.255387	9.472205	9.500093	9.778096	9.040081	9.353568	9.068295	8.974853	9.076075	10.111609	9.397366	9.314913	10.091821	9.517798	8.686333	9.424702	9.613256	9.331040	9.807647	9.796419	9.623846	8.766000	9.804008	9.960904	8.726962	9.011402	9.043437	9.493466	9.430507
7538	10.574075	9.763967	9.619610	9.118060	8.615571	8.160418	9.706572	9.203948	8.387677	8.733238	9.149414	8.056471	9.974830	9.848490	8.501776	7.311108	9.609558	8.730175	9.181304	9.409250	8.510584	7.931276	10.580139	8.393450	8.961531	8.370872	7.804964	8.275738	8.660397	7.914007	9.293936	9.976047	10.342615	10.112051	8.634673	10.211434	8.283197	9.484573	9.472211	9.647320	9.593815	9.100260	8.841139	8.444043	7.777884	10.375698	8.535815	9.093159	8.711302
5684	6.007174	6.692018	7.520997	7.493073	7.356837	6.922297	6.648115	7.418445	6.714501	7.538341	7.546601	7.423773	6.430478	7.095245	7.062523	6.981938	6.925131	7.168885	6.715402	7.868911	7.333028	6.841161	6.821252	6.808202	6.608156	7.724231	6.850803	6.992068	6.682839	6.810966	7.097373	7.237127	7.154681	6.640869	7.134931	6.958375	7.166025	6.659958	7.211750	7.229201	7.234666	7.263025	6.915058	7.980938	6.344182	6.709235	6.696084	7.466732	7.523051
1499	6.775293	7.468013	6.540302	7.864116	7.392250	6.974335	6.351885	6.525754	6.570824	6.719306	7.424974	6.579774	7.419422	7.611253	6.578840	6.921332	6.071246	6.378031	6.794917	7.331978	6.509322	6.371521	6.747837	6.513525	6.682961	6.561205	7.750878	7.274794	7.308627	6.940751	7.298981	7.061818	7.126499	7.484128	7.331575	7.180435	7.250321	7.095604	7.347092	7.409340	5.909423	6.972030	6.797001	7.004319	7.778823	6.698236	7.099758	7.498006	7.402622
5412	5.934279	8.075405	6.488560	6.632896	6.517905	6.578810	5.898519	7.058567	6.708923	8.055263	8.404626	7.071330	6.661130	7.034373	7.096328	6.122135	7.920170	6.900689	7.956860	6.361429	7.040438	6.588556	6.949715	6.072487	7.794494	6.524504	6.647490	7.577258	8.419601	5.746258	7.379489	6.639831	6.764649	7.534497	5.338030	7.399418	5.713033	7.401623	6.342078	6.685013	7.090382	6.805364	5.938505	6.458719	6.657093	6.935355	8.493696	7.381959	6.867566
1845	6.623440	7.434036	6.129089	6.162029	6.055665	6.390337	6.106938	6.229608	6.223268	6.216606	6.298240	5.953746	6.253236	6.267878	6.431831	6.058543	6.678203	6.553205	6.376005	6.450451	6.021583	6.503212	6.607086	6.281810	6.064926	6.190643	5.717639	6.182221	6.113664	5.931549	6.342200	6.844845	6.232633	6.868428	6.663021	6.192491	6.734362	5.983366	5.761440	6.302816	6.591682	6.444514	6.127260	6.164056	6.164235	5.945894	6.666647	6.360862	6.395105
2273	7.619056	10.241418	5.084087	6.063096	6.286012	7.844728	7.566427	7.396502	8.013104	10.121101	7.916095	6.316895	7.720471	6.281728	9.094267	5.891358	9.485485	7.571734	8.899707	6.834007	7.984870	5.383858	8.284235	6.596908	8.149971	7.084349	5.761240	8.385326	7.898383	5.709858	9.180572	9.583292	8.467566	8.517144	4.802054	8.002218	5.589391	8.116186	5.652013	7.649595	7.796521	6.638723	6.660575	7.870186	8.487100	7.224097	7.177967	8.010134	7.001361
10467	7.611835	7.487554	7.293523	7.375433	7.318881	6.981125	6.855715	7.259065	7.645396	7.828295	8.049885	7.143347	7.187617	7.390027	7.705014	8.199044	7.213350	7.065037	7.359241	7.762370	7.546695	8.022917	7.425511	7.748241	7.072984	7.665736	7.588283	7.537196	7.756841	7.224297	7.182919	7.042302	7.131533	7.714396	8.434204	7.549281	7.561488	7.160311	7.331974	7.002615	7.309424	7.586909	7.315128	8.132257	7.445769	7.344610	7.500385	7.493445	7.322403
56681	7.651637	7.297150	7.744192	7.750250	7.366781	7.358135	6.912332	7.552239	7.413035	7.035920	7.732643	6.968504	7.827103	7.691358	6.867100	6.943516	7.466155	7.868591	7.173521	7.518963	6.698601	7.237234	6.928192	7.760946	6.956666	7.183854	7.633655	7.223967	7.496337	6.976934	6.939101	7.218384	7.760998	7.542758	8.362546	7.333686	8.013426	7.347264	7.404316	7.368031	7.067595	7.213542	7.584949	8.342180	7.091706	7.189834	7.124999	7.141303	7.550230
8106	6.688368	7.276184	7.621394	6.831301	7.066514	7.275484	7.439612	7.439149	7.286443	6.881497	7.376347	7.293501	7.597714	7.221329	6.818279	7.268390	7.035754	7.368996	6.736363	7.924891	6.960706	7.257413	7.010705	7.257749	7.596272	7.212467	7.303247	6.979997	6.911848	7.683962	7.081941	7.239137	7.119105	7.017229	7.170123	6.985742	7.085567	7.304667	7.649700	7.311099	6.936229	7.283543	7.365362	7.512643	7.406459	7.078305	6.799910	7.524927	7.063855
9320	8.681867	9.902537	9.547984	9.373123	8.933043	9.332168	9.185514	10.121245	9.740577	9.258420	10.077226	9.135564	9.904833	9.740121	9.143035	9.297440	9.057667	9.733910	9.144103	10.180698	9.524460	9.140058	9.247419	8.838914	9.084693	9.436619	9.628310	9.752532	9.899201	9.372695	9.647784	9.641649	10.027831	9.246555	9.430932	9.449104	9.018188	9.443860	10.020170	10.163755	9.508908	8.892226	9.751697	9.743750	8.840564	9.204341	9.511728	9.740157	9.967293
10765	6.154899	6.190749	7.315944	6.236613	5.897648	6.549847	6.791492	6.993920	6.168302	6.318158	6.466635	6.960223	6.664877	6.448121	6.779383	6.363697	6.187304	6.746975	6.170328	6.645568	5.988395	6.490322	6.616279	6.805287	6.825189	6.075696	6.985620	6.743213	6.785751	6.957937	6.084546	5.701701	6.387746	6.525573	7.239256	6.443465	5.794553	6.928215	6.869366	5.739604	6.279313	6.998683	6.747920	6.060232	7.159685	6.754570	6.455312	6.288890	6.870986
71	12.95777	13.00063	13.39337	12.66866	12.81587	13.44880	13.03345	13.20688	13.20373	12.60325	12.88875	13.36052	13.05539	13.02734	12.91998	12.37509	12.69349	13.04853	12.40505	13.16565	12.87079	13.38236	12.95879	12.83083	12.72255	12.68659	13.36829	12.73545	12.97647	13.29572	12.87125	12.99411	13.65870	12.95270	13.39025	12.95101	13.27949	12.90069	12.90218	13.20129	12.94069	13.07077	13.07275	13.49590	12.66980	12.77940	12.70183	12.88089	12.77966
3916	8.825402	8.903621	8.812831	9.789687	10.157703	8.949077	8.621671	8.922258	8.939992	8.473636	8.543200	9.219048	8.377843	8.848674	9.054800	8.819690	9.011281	9.191811	9.078222	8.907940	8.495370	8.629046	8.919580	9.429143	8.972076	8.454822	9.142907	9.268066	9.330717	9.383551	8.787561	8.618465	8.548264	9.286306	9.117115	9.186933	8.214044	9.138397	9.196339	9.427058	8.526549	9.182169	9.087434	9.082605	9.200361	8.465791	8.622607	9.090102	9.039503
2992	8.078559	10.306249	9.176127	7.896455	7.447093	9.134837	8.331881	9.507008	8.734174	10.063239	9.292192	7.029875	8.841280	8.463609	8.991275	8.298720	9.702877	8.817187	9.181828	8.543699	9.029704	9.731832	9.170949	8.852602	8.225315	8.714588	8.249010	8.695573	7.872189	7.108063	9.903246	10.248290	8.677329	9.147382	8.217221	8.437641	8.574167	8.253292	7.606870	8.696563	8.857798	8.872920	8.661603	10.191570	8.797522	8.348972	7.287637	8.946784	9.625503
4172	6.814740	6.917785	7.886750	7.898355	7.245154	6.829972	6.826749	7.730333	6.639371	7.919470	7.600436	7.691225	6.404660	7.136232	6.668415	7.452669	7.000368	7.522883	6.505177	7.307128	6.914603	7.494453	6.840866	7.629240	6.752123	6.798068	8.506371	7.203932	7.044322	8.218200	6.896313	6.846091	6.583270	6.938080	7.591558	7.074255	8.315613	7.088624	7.202889	7.250776	7.173976	6.310294	7.797188	7.399321	8.138761	6.793113	6.872514	7.594327	7.453865
6844	6.248070	6.366180	5.512601	6.482165	5.869396	5.759765	5.630002	5.833056	5.629427	5.721395	6.206423	5.749478	5.852450	5.496143	5.413910	5.677197	6.113791	5.768427	6.044013	5.551807	6.018128	5.932833	5.941269	5.754530	6.805208	5.998768	5.412710	5.871024	5.782519	6.060745	5.878382	6.266628	5.704445	6.242394	5.436708	5.603266	5.207039	5.647879	5.517683	5.683046	5.989570	6.032998	5.636536	5.498457	5.852556	5.894948	6.118816	6.287473	5.715126
8480	6.418178	6.335791	7.245913	7.392615	6.980382	6.836221	6.456334	6.874486	6.846884	6.989121	6.894840	6.836260	6.956023	6.788055	6.827042	7.005543	6.461682	6.917712	6.484114	6.982941	6.822816	7.013265	6.658560	7.390619	6.723871	7.413818	7.029709	6.666351	6.657525	7.198668	6.625047	6.532960	7.026682	6.402541	7.260534	6.661884	7.387889	6.500194	6.944667	6.837252	6.820800	6.880877	7.017604	6.798784	7.321731	6.632244	6.514984	6.922150	6.692488
25932	7.230714	7.414028	7.480744	6.956655	6.996337	6.609864	6.168266	7.437398	6.088090	7.407640	7.857029	7.166717	8.278461	7.986605	7.224866	6.391565	7.054176	7.669301	7.232727	7.578107	6.111448	7.722393	7.451786	8.081647	5.616915	6.773912	7.550637	6.055070	6.052436	7.634029	6.259308	6.978004	7.317961	7.807934	8.233466	7.044954	7.904735	7.743012	7.206917	6.716910	6.654577	6.801148	7.176381	7.856968	8.637162	6.935049	6.323041	7.470750	7.793450
22883	8.471868	8.611566	8.118751	8.690974	8.753737	8.964900	8.511838	8.562702	9.379154	7.412063	9.100999	8.213351	8.728023	8.659486	8.855921	9.434080	8.490917	8.875307	9.021987	9.306769	8.860061	9.185424	8.215428	8.815341	8.404960	8.170712	9.738380	8.449037	8.357095	9.144408	8.188432	8.514468	7.763282	8.318425	9.429861	8.155604	7.764412	8.847361	9.051634	7.966605	8.671787	8.787841	8.901128	9.298837	9.469765	8.169597	7.856552	8.763960	8.577699
6652	5.810012	5.376729	6.877875	7.328886	7.153349	5.888227	6.119279	6.490061	6.000342	6.433593	6.112796	6.723706	5.995504	6.619983	6.027940	6.718840	6.328465	5.943902	5.815789	6.706229	6.431950	5.539460	6.546702	7.211769	6.368509	6.152211	5.694869	6.800189	6.805382	6.968223	6.067129	5.620997	6.504161	6.079230	6.981068	6.741224	5.951985	6.040291	6.608182	5.788044	6.495854	5.784494	7.113403	6.438465	5.837079	6.439189	6.866355	6.639888	6.698256
6624	6.559957	6.461579	8.555622	6.649403	7.254600	6.596671	6.372721	7.463718	7.485681	5.265535	6.470804	7.588853	6.789623	6.845607	7.011190	8.251346	6.132134	7.178402	5.685931	7.389315	6.865004	7.788160	6.707963	8.354453	6.060754	7.190066	7.716178	5.831211	5.617348	8.219443	6.536107	7.071419	7.032984	6.857851	8.060023	6.412883	7.743614	6.447977	7.488931	6.852788	7.350094	6.840153	7.041149	6.967344	8.128927	6.529273	6.008676	7.446904	6.871832
3398	7.047355	6.639010	5.486253	5.189702	5.058789	5.476626	5.571910	6.172818	5.677240	6.948750	6.279254	6.209338	5.426537	6.106051	6.147405	5.230478	6.660268	5.999065	6.519750	5.457121	6.720931	6.239642	6.497359	5.330731	6.578505	6.081481	5.464364	6.201773	6.118985	4.509536	5.574148	5.869884	6.193599	6.221441	4.957712	7.037732	4.957144	5.912341	5.574320	5.994146	6.775563	6.309524	4.798737	5.882349	4.902144	6.474934	6.142711	5.861557	6.369716
2803	5.702399	6.487195	6.142693	6.257092	6.282915	6.963991	6.901551	6.145700	6.764420	6.147459	6.755044	6.647588	6.973295	6.943557	7.200603	6.541577	7.043347	6.582532	6.442162	6.384471	6.672488	6.132458	6.188368	5.958968	6.940361	6.268284	6.557855	7.165687	6.921739	6.039037	7.079412	6.620691	6.712124	6.575525	6.018645	6.737367	5.898269	7.018153	7.247496	6.843001	6.342884	6.467697	6.405059	6.945340	6.440649	5.937757	6.980601	6.757073	6.798706
27089	10.136340	10.362418	10.571978	10.601326	10.452937	10.038179	9.756457	9.879654	10.272801	11.822817	10.922578	9.564816	10.159311	9.841394	9.611284	10.158837	10.909648	9.723706	10.737434	9.374808	10.593296	10.381786	10.377842	10.189322	10.510136	9.910727	9.628058	10.834840	10.611405	9.692241	10.515291	10.658072	10.286096	10.567914	9.978397	10.758959	10.455519	10.132943	9.617292	9.804844	9.792119	10.941597	9.871625	10.021590	9.638114	10.961371	11.009186	10.365760	10.590348
25813	6.898914	7.169492	6.990155	7.290277	6.896675	6.607624	6.550675	7.159613	6.729941	7.252049	7.374437	6.885973	6.321867	6.621967	6.898168	7.072043	7.343456	6.856226	7.194356	6.704056	7.011187	7.086711	6.997193	7.264604	7.069669	6.701115	6.685615	7.079592	7.109620	6.815830	6.518979	6.959822	6.889047	6.828568	6.492945	7.083372	7.022762	6.820477	6.579575	6.760840	6.515747	6.990643	7.090290	7.316238	7.233496	6.887254	6.649340	6.977085	6.882313
1635	7.497303	7.638978	7.806428	6.887360	6.779190	7.044407	6.589615	7.846995	7.494907	7.236437	7.881516	7.449800	6.778277	7.699788	7.565426	7.200688	7.448921	7.943362	7.447143	7.391220	7.229273	7.684921	7.887446	8.131927	6.826231	7.090595	7.040238	6.732510	7.093728	6.663084	6.808045	6.899214	7.229631	7.657695	8.249807	7.455875	7.573058	7.304799	7.105525	7.340843	7.615402	7.187517	8.041459	7.967840	6.954016	6.871936	6.585272	7.518816	7.587786
2107	8.022779	8.985913	9.576395	9.415514	8.543507	8.979047	8.558582	9.287849	8.996568	9.022589	9.176548	8.136526	9.003480	8.482743	8.672743	9.199832	9.130764	8.913996	8.287002	8.872797	8.763462	9.404690	9.159264	8.793858	8.994633	8.566469	8.473123	8.984757	9.302134	8.733939	8.699220	8.322524	9.952667	9.055891	8.166195	9.196358	9.429964	8.625075	8.650367	9.299943	8.509408	9.121210	8.626993	8.622275	8.308443	9.418780	9.096439	9.460423	9.048828
22938	6.658847	6.969467	7.443377	7.538630	7.241936	7.201044	6.640459	7.400220	6.695153	7.317302	7.212685	7.561676	7.060737	6.996713	7.455005	7.115498	7.113574	7.275392	6.991448	7.183901	7.026868	6.854905	7.090711	7.232598	6.895078	7.289609	7.416763	7.113815	7.208663	6.827833	6.741186	7.002182	7.360071	7.105800	7.778856	7.099484	7.776727	7.107265	7.257027	7.515545	7.218522	6.867565	7.587183	7.103411	7.308624	6.943523	6.712561	7.509396	7.299313
2720	8.034303	7.536323	6.415540	6.952502	6.551018	7.309789	6.363493	7.024607	7.419446	6.720893	7.818141	6.705916	6.775178	6.832662	7.369356	6.881771	6.734400	7.602795	7.498003	7.358032	7.139290	7.828368	7.414242	7.723668	6.244209	6.773609	7.879241	6.176307	6.640974	6.840833	6.261965	6.646119	6.262290	7.205892	7.533188	6.758124	7.333556	7.111994	7.136627	6.405250	6.892023	7.464014	6.537303	8.124214	7.450809	6.897799	6.434535	7.564484	7.619260
4830	9.030280	8.194619	10.002113	9.762047	9.382306	8.908868	8.133444	9.211274	8.862270	9.515924	9.315043	9.259529	9.151155	9.869292	8.895742	9.728852	8.707878	9.044656	8.267270	9.383244	9.100770	9.749637	9.164971	9.983283	8.678642	9.068395	9.520400	8.971976	8.599906	9.752367	8.873744	8.934610	9.520108	8.905408	9.951024	9.259474	10.345384	8.632670	9.513177	8.718496	9.074947	8.701647	9.667370	9.913485	8.670493	9.669552	9.228286	9.392076	9.721544
5420	6.706099	8.273483	5.565949	7.278149	6.481569	7.067816	6.243136	5.990712	6.731238	6.941530	7.692895	6.175704	6.065298	6.945857	6.424055	6.532178	7.684341	6.141323	7.997035	6.999287	6.224762	6.825449	6.611113	6.676787	6.546606	6.626729	6.283468	7.263096	6.673948	5.354329	6.577441	7.220073	6.515144	7.347423	6.519082	6.484067	6.081932	7.173603	6.331727	6.254995	6.414573	6.109768	7.279108	7.742821	6.786077	6.375970	6.443556	6.815075	7.090244
2195	8.535505	8.397234	9.538906	8.733466	8.551499	10.245876	9.142761	9.981297	8.967836	5.294840	8.016096	9.689171	7.894769	9.659069	9.374318	9.290227	7.585837	10.164828	8.078079	9.739652	7.090378	10.043224	7.813972	8.923757	7.795183	9.515527	10.647075	8.243339	7.889428	7.522556	8.763122	9.421789	8.579072	7.668370	10.566811	7.722888	9.935198	8.506272	10.606759	9.906326	10.079118	7.540067	8.723433	10.509049	9.053657	7.435591	7.308125	9.431458	9.696257
56255	6.010554	6.949421	5.221560	5.704058	5.559518	6.255008	5.492230	5.918094	6.180165	6.400191	6.528590	5.820069	5.662453	5.879065	6.262788	5.837261	6.184279	6.340980	6.735294	5.190882	5.935648	5.996749	6.100461	5.246807	6.007128	5.676602	6.128816	6.445294	6.467528	4.786424	6.080151	6.071671	5.886289	6.405678	5.749378	6.171488	6.026174	6.374466	5.595791	5.716863	6.551613	5.194384	5.593295	6.229128	6.143763	6.385727	5.938761	6.241965	6.475715
10483	6.500028	6.277871	6.378816	7.568324	7.121105	6.888607	6.619936	6.601087	6.857503	7.114075	7.137446	6.691692	6.891072	7.622108	6.765484	6.488901	6.173020	7.648590	7.686781	6.846569	6.676023	6.661303	6.762917	6.716698	6.608623	6.943438	6.803154	6.872449	6.920585	6.830213	6.597501	6.118870	7.144258	6.247791	6.599244	7.192738	7.841079	6.628011	7.230378	7.269293	6.707595	7.222431	6.478058	7.054981	6.236193	6.886933	6.847580	7.026661	7.410027
10212	7.320901	7.591855	8.925917	8.711736	8.322144	8.310894	7.653042	8.376554	7.656650	7.922761	8.000999	7.906370	9.647611	7.505978	7.698411	8.299253	7.591058	8.548447	7.169845	8.538166	8.450229	8.591311	8.182684	8.363558	7.630250	8.822731	8.188331	7.256429	7.099899	8.857229	8.018635	7.939605	8.318352	7.746854	8.572436	7.790620	8.707173	7.552707	8.910953	8.133445	8.380593	7.162151	9.184108	8.602912	7.471159	8.421655	7.419698	8.590058	8.546558
6421	6.397815	7.126411	7.575987	7.626302	7.218608	7.123614	6.618831	7.382499	7.190511	7.029501	7.502342	7.274263	7.627826	7.347632	7.043136	7.475841	6.980633	7.412197	6.559407	7.175822	7.132364	6.947763	7.188347	7.053568	7.047151	7.298517	7.473402	7.332703	7.091597	7.830109	7.384876	6.986913	8.021965	6.928202	7.154976	7.224957	7.183323	7.231019	7.402435	7.521525	7.385783	6.667231	7.646871	7.304118	7.535577	6.840954	6.865671	7.599914	7.609745
3654	7.414101	8.098559	7.789243	8.804063	8.389197	8.236084	8.354249	7.874050	8.317063	7.829380	8.731080	7.673930	8.411407	8.264859	7.854384	8.570246	7.991418	8.225183	7.628391	8.684835	7.910472	8.669255	8.298241	8.775843	7.976113	8.125026	7.814965	7.707790	7.810104	8.596866	7.643686	7.987208	8.068203	8.451296	8.422801	7.929722	8.727800	7.841998	8.076211	7.928551	8.579240	7.824608	7.665200	8.547878	8.774528	7.797447	8.208871	8.135781	7.922856
9352	6.415641	7.312364	7.602351	7.290779	7.027879	6.465461	6.867727	7.126569	6.737640	7.839207	7.627585	8.115694	7.864126	7.709619	7.046679	7.166382	7.844425	7.365618	7.705524	6.530722	7.351803	6.657694	7.250758	6.351830	7.826188	7.006527	6.992555	7.830427	7.765989	6.899938	7.605636	7.478641	7.461998	7.300357	6.534728	7.353319	6.550977	7.757091	6.969066	8.336560	7.224145	7.506587	6.541062	6.900318	6.770531	7.360545	7.561190	7.829672	7.758008
8243	5.163645	5.762195	5.357004	5.431951	5.109437	5.240273	4.657243	5.598888	5.185191	5.424744	5.701103	5.644806	5.075986	5.492161	5.186685	5.411011	5.005560	5.302126	5.226835	4.775074	5.593221	5.555584	5.302975	5.506752	5.313748	5.216865	5.515790	5.369074	5.245305	5.601738	5.366611	5.246196	5.388993	5.282159	5.308650	5.245558	5.732896	5.320643	5.294636	5.701033	5.385662	5.190293	5.093514	5.978024	5.150012	5.102824	5.144002	5.544387	5.715721
302	11.18573	10.59540	11.99811	11.12719	10.91729	11.21368	11.01312	11.95389	11.73907	11.01491	11.04083	11.68052	11.21729	11.05473	11.64223	11.23844	10.96670	11.50171	11.18324	11.75389	11.03794	11.64503	10.95318	11.88438	11.20970	10.90335	11.51355	11.49270	11.77883	11.57700	11.10267	10.29796	11.59107	11.04788	11.63221	10.73579	11.43381	11.05339	11.10237	11.97458	11.25494	11.46578	11.08133	11.18415	10.80134	11.04301	11.53771	11.64320	11.95735
11188	8.241021	8.374809	7.313740	7.657571	7.471603	7.610648	7.524180	7.748892	7.535740	7.891418	7.868139	7.316469	7.439116	7.137816	7.380328	7.298732	7.818610	7.613713	7.831602	7.212581	7.862389	7.359980	7.638645	7.302335	8.099307	7.684306	7.741809	7.891979	7.875681	7.262950	8.030917	7.477502	7.426416	7.841496	7.096198	7.605723	6.850537	7.735693	7.597482	7.098487	7.410799	7.508004	7.968075	8.076399	7.986275	7.281003	7.622214	7.638423	7.288216
8667	10.22692	10.93340	12.15991	11.80662	11.54656	10.68636	11.38279	11.10887	10.55543	11.66033	11.02345	10.26785	10.67701	11.00187	10.96938	11.16294	11.19630	10.44968	11.23913	11.69128	11.27229	10.72293	11.20174	11.99686	11.13072	10.48351	10.74183	11.22344	11.11409	11.04559	10.50401	10.75830	10.86806	11.26045	11.23459	11.35945	11.42175	10.79767	11.26178	11.01315	10.56736	10.74523	10.73042	10.94017	11.18959	12.40877	10.96543	11.60068	11.41203
55854	5.787521	6.535143	7.118863	7.051950	7.087736	6.569187	6.452600	6.842150	6.637381	6.756443	6.792053	6.796241	6.970406	7.355923	6.698297	7.102964	6.825152	6.764874	6.900484	7.728377	6.637761	6.484176	6.639664	6.601819	6.655984	6.841734	6.678321	6.848232	6.912182	6.499716	6.563518	6.646068	7.275415	6.664647	6.744384	6.899802	7.326625	6.460325	6.733129	6.860564	6.852548	7.030515	6.896242	7.195434	6.126409	6.887616	6.491791	7.100372	7.269080
9989	6.440617	6.959486	7.800894	7.666852	7.539375	7.308004	8.242126	7.209384	7.333805	7.209240	7.811102	7.242012	7.324049	7.497491	7.592440	7.649527	7.135563	7.397926	6.463673	7.579437	7.203530	7.348162	7.212241	7.704080	7.531231	7.267205	7.502859	7.509286	7.770709	7.668285	7.552100	7.108538	7.854058	7.113800	7.584845	7.142113	7.670311	7.151205	7.686755	8.193572	7.010750	7.407758	7.172486	7.598047	6.820146	7.680546	7.616996	7.586965	7.452681
3875	8.680780	9.393575	9.138247	9.607025	8.935220	7.155386	7.583920	8.618256	10.405515	9.728901	8.720477	9.780280	9.346362	9.905696	7.498379	8.716501	8.125798	7.704700	10.331255	9.944050	8.420273	8.215977	8.442466	10.262852	9.043126	8.343595	9.646590	8.548896	9.183916	9.652603	8.152551	7.581270	9.307127	8.620793	9.886004	8.229598	11.585387	8.148584	8.426285	9.877936	7.043152	9.381714	9.958720	9.623879	8.517516	9.012112	8.037822	8.016921	8.193304
1347	11.35998	10.96122	11.26833	12.34791	11.91540	11.70516	11.00725	10.91239	11.47089	12.76050	11.89579	11.68178	11.57039	11.57302	10.78796	11.68967	11.74854	11.29145	12.13547	11.48356	12.04153	11.87400	11.58082	11.66400	11.90908	11.68339	11.32463	11.92540	12.04183	10.37483	11.43967	11.28396	11.60447	11.57414	11.66140	11.93964	11.41629	11.11199	11.32233	10.82059	11.24614	12.18064	11.61891	11.56844	11.69815	11.41295	12.00060	11.86910	11.77807
3636	6.633462	7.393515	6.168653	6.092456	5.888520	6.635099	6.344062	6.335776	6.711314	5.791424	6.309288	6.031309	6.219647	6.250069	6.887397	6.668419	6.286906	6.678999	6.454006	6.551762	6.329827	7.525273	6.332888	6.788084	6.201700	6.398682	6.463638	5.819903	6.064761	6.314929	6.469188	6.758584	5.874249	6.330045	6.192193	5.755338	6.316259	6.549678	6.465125	6.282439	6.872326	6.228183	6.293840	6.398897	6.610177	6.427798	6.015478	6.114245	6.236880
4942	10.426244	10.386051	9.441285	11.122264	11.032388	9.491931	9.576717	9.671696	10.195189	10.698472	11.138792	10.531868	10.893009	10.216950	9.926528	8.424242	10.259757	9.977180	11.247485	9.992554	9.918449	10.199250	9.912395	10.297588	10.465103	9.437117	9.839943	11.066812	11.018161	10.113740	9.978436	8.888218	10.014249	10.127027	10.157815	10.258849	10.866884	10.696096	10.235330	9.463377	10.947408	9.552180	10.461741	10.557449	9.574751	10.249229	10.861315	10.432833	10.748628
11331	9.784224	9.995654	11.060957	10.591528	10.385091	9.550302	9.688979	9.342591	9.771543	10.625936	10.164683	8.987473	9.593068	9.939613	9.958328	9.933729	10.281876	9.699143	10.354029	11.165658	10.274467	10.232364	10.411903	10.452417	9.945469	9.876514	9.103390	9.664908	9.532613	9.909524	9.539128	9.939224	9.475741	10.200793	10.087621	10.015781	10.440929	9.555198	9.193324	9.481405	9.798632	9.550770	11.244151	9.765824	10.030333	10.085893	9.678741	10.270760	10.033990
8519	10.818237	9.856726	7.056767	10.443884	10.460752	10.199451	9.132148	8.849653	9.002754	9.829744	10.283501	10.034572	8.516784	10.377178	10.575742	10.722114	9.578294	10.616367	9.279939	9.902313	9.811772	9.990896	10.373135	10.705196	9.108048	11.197091	9.318489	8.767372	8.321355	9.069496	9.117334	10.115241	8.900346	10.679545	11.814492	9.163161	9.795685	9.736572	9.067487	9.597777	10.443366	9.677006	11.083912	10.699751	9.531621	9.379567	7.511848	10.576715	10.610338
4659	5.805684	6.983311	6.372583	6.265933	6.024241	6.490161	6.090020	6.755464	6.562382	6.789244	7.039390	6.975094	6.405891	7.059092	6.896736	6.785116	6.258051	6.931494	6.511973	6.449009	6.441551	6.616685	6.276553	6.400438	6.002240	6.184800	7.306400	6.840828	6.458862	6.875497	6.410418	6.707751	6.760775	6.044967	6.969323	6.774716	7.094818	6.588594	7.020224	7.157456	6.737048	6.786593	5.884506	7.004563	6.551354	6.211786	6.218117	6.977055	7.101729
11137	7.490882	7.537525	8.425090	8.077772	8.056250	7.672794	7.646907	8.223258	7.837370	7.711207	8.049383	8.726926	7.780065	7.628266	7.720773	7.547181	7.512089	8.112480	7.799168	7.562087	7.709247	7.858812	7.808192	8.238121	7.694135	7.967661	8.092781	7.856037	7.681178	8.130759	7.498864	7.397796	8.346500	7.523382	8.346605	7.704669	8.623030	7.659263	8.458195	7.590434	7.996360	7.501952	8.504364	8.101655	8.390849	7.506066	7.501586	7.895735	8.180775
23463	6.467275	7.329249	6.479516	6.547913	6.424597	6.503323	6.555698	6.534325	6.625356	6.898586	6.892798	6.084591	6.018323	6.321992	6.541006	6.373507	6.759881	6.776632	6.305824	6.623443	6.385502	6.822641	6.745660	6.617013	6.266986	6.390347	6.350886	6.370139	6.496439	7.020970	6.917230	6.726340	6.118120	6.517618	6.849787	6.166769	6.428280	6.367604	6.498336	6.241203	6.865498	6.426448	6.660179	7.092138	6.287524	6.308898	6.443543	6.267272	6.466126
223	9.710181	10.547083	8.739057	9.865699	9.879237	9.466857	9.797780	10.162635	9.847536	10.382735	9.723512	9.669285	8.921027	9.348464	8.790549	9.596081	10.177445	9.306244	10.185844	8.406653	10.568917	8.791793	9.928282	8.615044	10.976330	9.779278	8.482254	10.894730	10.604685	8.950620	10.173228	9.168749	9.295503	9.963595	8.555341	10.478299	8.833156	10.312174	9.753624	9.854589	9.594955	10.276015	8.535646	8.748390	9.539205	9.275627	11.327705	9.887401	10.187954
8906	6.121124	6.576566	7.677158	7.415410	7.045435	7.226773	6.737001	7.428110	6.927791	6.359206	6.929190	6.600964	7.045435	6.793194	6.820771	7.723443	6.935598	6.722794	6.393742	7.026201	7.205409	6.377102	6.942577	7.061488	7.415890	7.851078	7.570019	6.783700	7.080028	7.301669	7.090245	7.026171	6.380524	6.689163	7.150500	6.705987	6.776538	6.784885	7.236466	6.255804	6.708765	7.508273	6.670110	7.522730	7.558853	6.711800	6.831853	6.961708	6.990897
8607	6.500936	6.030568	7.956689	7.411936	6.847507	6.273957	6.685566	7.457602	6.842203	7.210547	6.948574	5.628535	6.913926	6.758276	6.176514	6.036175	6.174904	7.300352	5.886284	7.279208	6.737391	6.828804	6.530197	7.584855	5.846119	6.403444	8.124983	5.964824	5.912416	7.065282	6.220024	6.919909	6.606461	6.535801	7.861440	6.482755	7.942760	5.948044	6.755926	6.603433	6.328011	6.128892	6.802971	8.112198	7.135740	6.663608	6.037031	6.920061	6.710355
800	5.809297	6.845465	5.271678	5.777010	5.832642	5.911812	5.179532	6.381596	5.861633	5.382245	6.654864	6.727511	5.719378	5.498565	6.331958	5.146677	5.774346	6.333383	5.426371	5.391210	5.266171	6.797348	5.484676	6.251329	5.461199	5.497100	7.273173	5.841424	5.405088	6.654654	5.872413	5.969380	5.522533	5.579181	5.961432	5.361513	6.277819	6.149712	6.103471	5.909039	5.694620	5.740002	5.393432	6.949955	6.297784	5.614644	5.445174	6.212309	6.357624
8733	7.958070	8.163266	8.056531	7.641390	7.508320	7.577990	7.818781	7.624982	7.734541	7.883116	7.804001	7.454424	7.379101	7.507601	7.706903	8.377432	7.658254	7.537925	7.731524	7.725479	7.886466	7.987228	7.720307	8.001685	7.591083	7.632650	8.375442	7.576933	7.663455	8.248814	7.560234	7.746853	7.342071	7.805124	7.649545	7.490718	8.109487	7.605966	7.979931	7.405334	7.896141	7.668881	7.379222	7.965529	7.783576	8.171529	7.716393	7.600938	7.517678
10935	6.237703	7.102656	6.730247	7.039582	7.017161	6.521171	6.493756	6.717993	6.450024	7.004338	7.075559	7.097391	6.550981	6.941476	6.676292	5.775769	7.069441	7.210444	6.961997	6.823592	6.489648	6.642686	6.528786	6.966670	6.235630	6.719753	5.943247	6.613078	6.464032	6.853261	6.539334	7.124611	6.654906	6.732870	6.996727	6.544625	7.053982	6.531921	6.774490	6.684373	6.719537	6.667224	7.158434	7.213746	6.473538	6.539952	6.238986	6.992755	7.071029
8720	6.879087	7.327134	6.659675	6.893554	6.884988	6.415688	6.588338	6.966083	6.693908	6.788568	7.118436	6.603171	6.886558	6.577857	6.685501	6.133078	6.862725	7.016149	6.926758	6.684255	6.533958	6.971830	6.834826	6.852277	6.505668	6.339486	7.163450	6.516362	6.661563	6.651537	6.210371	6.732353	6.374011	6.986053	7.032128	6.651745	7.273174	7.046280	6.739939	6.361549	6.613815	6.789964	6.898474	6.464570	6.800211	7.054610	6.980905	7.071311	6.687214
4681	9.523230	9.662497	8.882836	8.949505	8.792338	8.917589	8.483418	8.994847	8.425708	8.793233	9.323298	8.876509	8.646716	7.986998	8.611027	9.205838	8.922519	9.129900	8.680484	8.920459	8.865521	9.559026	9.025769	9.317242	9.282479	8.365535	9.581854	8.860241	8.734368	8.361047	8.440979	8.490440	8.788370	9.399273	8.642117	8.686327	8.176880	9.262578	8.622645	9.092703	8.051013	9.128475	9.387010	8.816359	8.566967	8.955216	8.934827	8.690688	8.324335
27044	8.173875	8.545223	7.687489	8.779569	8.214640	8.287956	7.948316	7.898825	8.253970	7.363732	8.542313	7.850025	8.066231	8.068278	7.873637	8.115685	7.599215	8.230553	8.376200	7.690216	8.075793	8.282605	7.935160	8.279562	7.641928	8.406053	8.666683	7.991508	7.993482	8.852990	7.877761	8.018047	7.659085	7.981379	7.969828	7.912186	8.126012	8.283443	8.416491	8.039211	7.747085	8.316457	7.867785	8.348041	8.720617	7.736718	7.988189	8.304766	8.209259
1615	7.056562	8.076304	8.804960	8.974865	8.508002	8.011822	7.486293	8.497437	7.969783	8.205609	8.205242	9.078880	8.338491	8.061388	7.070774	7.852286	7.932466	7.780541	7.728868	8.147701	7.788657	7.978377	7.819730	8.580885	8.497127	8.310721	8.070642	8.041091	7.716686	8.601223	7.658987	8.225294	7.974818	8.536955	9.065291	8.048868	9.206555	7.705025	7.924847	7.768150	8.076509	7.854573	7.735588	8.086015	7.817649	9.603135	7.952240	8.366277	8.670912
3638	6.574370	5.933710	5.445198	7.351572	6.863685	5.925908	5.710112	5.290551	5.493045	6.723213	6.561037	6.732404	6.901801	6.563313	5.975656	5.302991	6.011979	6.623678	7.072148	6.385059	5.955716	6.172414	6.105788	6.379314	5.196064	5.210340	5.635865	5.993138	5.381335	6.379289	5.633907	5.618962	7.050500	6.846950	7.629101	7.203478	6.851584	5.727630	5.844968	7.039910	6.707330	6.502147	6.183933	6.219531	5.383639	5.987005	5.605234	6.924953	6.503897
10670	9.029678	9.431110	8.204653	8.649372	8.209415	8.636163	7.397318	9.287937	8.361393	8.938852	9.489081	8.671572	8.450381	8.602140	8.699975	7.521352	8.789740	8.949080	8.777066	8.012319	8.457219	8.592594	8.722771	9.681612	8.496656	6.771508	9.022645	8.625532	8.517992	9.000342	8.503100	8.993871	8.679307	8.930391	8.489510	8.852860	8.197916	8.739942	8.221921	8.598208	8.606160	9.301294	7.360765	9.153219	9.130646	8.146223	8.421411	9.118425	9.175454
52	6.954320	7.384845	7.706557	7.267313	6.939067	7.009905	6.758156	7.692666	7.363346	7.897047	7.995728	8.079756	7.575766	7.643718	7.024951	7.111510	7.458495	7.467467	7.660826	7.714906	7.510869	7.671687	7.436704	7.824815	6.880614	7.389052	7.319858	7.199542	7.169390	7.775419	6.765294	6.818481	7.246138	7.421432	8.018954	7.434088	7.623124	7.117520	7.323375	7.239926	8.277073	7.207302	7.521387	7.507402	7.201287	7.481221	6.752201	7.656040	7.914111
8870	12.436886	10.584320	12.367067	12.061985	12.088687	10.496933	10.699188	9.639163	11.751823	9.935485	11.134819	10.324505	11.878369	11.874723	11.055610	10.009170	11.001347	10.042070	10.244747	12.885405	9.993349	11.069355	11.692514	12.333769	10.277445	10.250438	10.519278	10.839866	11.308430	11.601078	10.354666	10.692906	11.559036	11.830248	12.551153	11.087192	11.730478	10.947458	11.792864	12.670543	11.896382	9.724017	11.372163	10.821216	11.876298	10.501529	10.329188	10.983247	10.618940
1967	7.568085	8.083396	8.125692	7.734121	7.543726	7.158899	7.541918	8.082136	7.661458	8.485573	8.301559	7.730832	7.034439	7.291609	7.444600	7.877962	7.943932	7.716596	7.377454	7.097086	8.003713	7.611269	7.922623	7.847892	7.866351	7.869638	7.747612	7.479606	7.564488	7.382098	7.426618	7.459581	8.086123	7.476998	7.931579	7.785840	8.599413	7.980393	7.788166	7.121375	7.141376	7.647961	8.200982	8.540212	8.091688	7.456350	7.623939	7.441094	7.379231
80777	5.546755	5.363339	5.644879	6.503356	6.306769	5.301378	5.098001	5.586335	5.424854	5.899145	5.834756	5.846486	5.617004	5.714886	5.724387	6.014966	5.465788	5.686949	5.628720	5.235982	5.375756	5.845156	6.166846	6.800330	5.318351	5.363956	5.813910	5.631157	5.772068	6.120247	5.426146	5.385624	5.577819	5.751335	6.054908	5.823811	6.466038	5.615713	5.496948	6.234712	5.474931	5.788292	5.789141	5.698395	5.559726	5.603817	5.533949	6.026351	6.138918
8087	5.426300	7.286703	6.606278	5.855829	5.664834	6.075805	5.617362	6.807636	6.010286	6.687098	6.393566	6.859850	6.468500	6.918280	6.653318	6.538508	6.247325	6.365994	6.589428	6.471472	6.372774	7.111016	6.018599	6.516672	5.686702	5.846027	7.090091	6.531835	6.180821	6.027437	6.286361	6.776717	5.896773	5.903857	7.142173	6.112266	6.602456	6.213080	6.222282	6.171390	6.152478	6.640387	6.019459	6.917161	6.359311	7.193549	5.472669	6.679488	6.899084
29894	6.163616	6.380954	6.735783	6.295074	6.201349	5.950819	6.032452	6.594751	5.710069	5.708972	6.205627	5.537061	6.098994	5.935794	5.992942	6.174930	5.900551	6.041237	5.785900	6.191895	6.038285	6.182439	5.968396	6.547838	6.213619	6.233526	6.244843	5.769212	5.916393	6.988562	6.111859	6.105678	5.553548	6.248244	6.547203	5.604215	6.229752	5.954635	6.144782	5.355179	5.934015	6.106299	6.305994	6.248493	6.164897	6.375032	6.357944	5.917518	5.702236
1209	6.738991	6.941969	6.279463	5.960491	6.552842	6.290804	6.247601	6.685058	6.487091	5.998058	6.345791	6.332059	6.546469	6.640127	6.602202	6.629842	6.557502	6.687938	6.640003	6.176101	6.347821	6.707758	6.731242	6.697631	6.471534	6.453144	6.279424	6.053415	6.308505	6.820926	6.047539	6.344122	6.330052	6.696923	6.846257	6.464146	6.384128	6.400917	6.187849	6.098804	6.488035	6.873170	6.287290	6.175308	6.694136	6.395054	6.456494	6.303801	6.310890
684	8.286023	7.035204	5.057273	8.216185	8.256333	8.682630	7.850386	6.934412	7.774101	7.771561	8.059540	7.526065	4.936394	8.079171	9.385358	9.566655	7.091749	9.629771	6.716084	8.512520	8.230478	8.477851	7.233668	9.369205	5.919228	9.972362	8.835439	6.531393	6.252706	7.262915	6.614932	8.772089	6.416230	6.984280	9.968771	6.973444	8.002464	6.882071	6.432122	9.414450	8.090343	7.516434	8.674565	8.704935	5.725897	8.326244	5.140503	8.952013	9.116543
3460	8.718553	8.900943	8.703631	8.767790	8.417162	8.908617	8.726924	9.083095	8.873393	8.242743	9.055975	9.483468	9.207896	9.219552	9.559692	8.876707	8.375987	8.545133	8.567680	9.570898	8.910675	9.509996	9.317681	9.104319	8.579339	8.631806	8.895279	8.597211	8.692346	8.523607	8.814624	9.116782	9.389955	9.440103	9.261918	8.947276	8.807950	8.846706	8.967153	9.348235	8.289956	8.973039	9.419590	8.685723	9.322938	8.617198	8.667338	9.270897	9.253318
51780	6.390748	6.733789	6.565082	6.796639	6.340431	6.175771	6.063913	7.045500	5.987666	6.492108	6.646077	6.267148	6.605780	6.544910	6.321855	6.445430	6.157287	6.126943	6.124009	5.963333	6.425516	6.738285	6.254493	6.168808	6.564180	6.045581	6.772187	7.020698	6.866760	6.417354	6.421151	6.487559	6.470816	6.380168	6.370852	6.766406	6.729157	6.942618	6.670933	6.534065	6.623988	6.495796	6.870824	5.857235	6.449458	6.505019	6.381656	6.787670	6.750791
7264	7.254139	7.066671	8.211598	7.195820	7.250071	7.098740	7.466874	7.653024	7.513212	7.403509	6.949525	6.630707	7.115535	7.409300	7.898248	8.028390	6.890015	7.058242	7.622053	7.210972	7.565580	7.069428	7.772681	8.314472	6.957778	7.431958	7.257694	6.978945	6.993496	7.501813	7.687057	7.069148	7.408087	7.714087	7.681641	7.521136	7.902083	6.757157	7.888032	7.426978	6.902865	8.038523	7.071204	7.419816	7.370304	7.878973	6.950882	7.063181	7.422177
3371	6.377601	6.447489	5.511183	7.017633	6.673555	6.870561	6.303056	5.289876	6.660560	3.759218	8.074602	5.418652	5.908373	6.926650	6.842467	5.919624	5.350594	6.932482	4.712681	7.399789	5.645840	6.921583	6.309952	5.797064	4.943075	6.095413	6.970042	4.736440	4.724744	7.641972	6.689435	6.838469	6.881670	5.912120	7.575920	5.095005	6.858484	5.650344	7.526613	5.549951	7.166853	5.553784	5.551632	8.043704	7.499748	5.347498	5.053724	6.644627	6.346348
950	7.110417	7.331121	7.187371	6.065831	6.293971	6.878757	6.391733	7.361619	6.631318	6.729615	6.785367	7.517549	6.542812	7.261082	7.285339	6.401198	7.195332	7.326318	7.488722	6.645429	6.239460	7.492669	6.969283	6.937891	6.452150	6.680394	6.614994	6.622406	6.429362	6.590091	6.561810	7.183279	6.248718	7.364650	7.161503	6.805207	6.780339	7.723457	6.653449	7.097558	7.017041	7.209463	6.582093	7.146236	6.494297	6.894424	6.401069	7.155671	7.408288
3716	6.547628	7.283674	6.283468	6.761215	6.374271	6.369790	6.112580	6.796775	6.390889	6.336050	7.205646	6.214764	6.368017	6.148509	6.489308	6.078771	6.231403	6.880011	6.042366	6.563619	6.426423	6.229742	6.504824	6.295855	5.927998	6.577538	6.559293	6.243569	6.133942	6.409658	6.583612	6.714004	6.540982	6.562952	6.626171	6.306548	6.955818	6.416711	6.540661	6.586960	6.253272	6.276084	6.641382	7.093980	6.615286	6.742846	5.830784	6.990528	6.766419
9246	9.343437	8.327799	8.342596	8.938294	8.426854	9.245584	8.981532	9.177122	8.370717	8.613707	9.909959	7.608528	6.765623	9.456860	9.633614	9.373778	7.933509	9.896653	7.996410	9.016469	9.368712	10.111647	8.605145	9.422187	7.741341	10.085285	8.269295	7.666120	7.618741	10.064110	7.971585	9.447833	7.650599	8.453830	9.653223	8.511692	10.151171	8.225835	7.949432	9.448589	9.637115	8.542649	9.214254	10.085793	8.002036	8.190987	7.014211	9.661159	9.832767
3880	6.145509	7.767921	5.533449	7.763354	7.461884	4.494876	3.738273	6.261765	3.996940	8.024441	6.444880	8.250708	3.556822	7.417265	5.903847	7.571731	7.166544	5.370363	7.451520	8.389612	7.626323	6.816937	5.538520	4.569888	7.845860	4.294150	7.263838	7.176095	8.219747	6.741869	5.735492	3.826725	5.290259	7.632709	3.939074	5.772334	4.162513	7.197921	5.570313	7.508334	4.184079	7.614998	8.262264	7.807794	4.074671	4.243670	6.330088	5.660854	5.427779
11252	6.661706	7.141906	6.455888	7.020669	6.641507	6.759095	6.539275	6.860857	6.789080	6.720795	7.246016	6.757444	6.558703	7.276452	6.644040	6.816392	6.733083	6.726339	6.927987	7.356187	6.685450	6.859713	7.084158	7.111105	6.438393	6.461378	6.888118	6.657832	6.812055	6.803380	6.538329	6.686038	7.015497	6.917813	6.741279	6.631162	6.811232	6.566181	6.510835	7.160234	6.616375	6.547037	7.049911	6.909491	6.910906	6.913926	6.320328	6.549687	6.911503
10987	7.916764	8.731403	9.617160	9.796219	8.886070	8.878761	8.341251	8.893695	8.770085	9.654066	9.465889	8.333701	7.980384	8.994949	9.001650	9.200698	8.886674	8.950504	9.168716	8.192195	9.197461	9.102978	8.734458	10.038348	8.377909	8.657487	9.062579	8.763974	8.760874	9.252296	8.565013	8.897631	8.760978	8.483222	9.774596	8.910111	9.341056	8.081260	9.274799	8.637403	9.265741	8.417029	9.652997	9.545122	8.412730	9.365139	7.918757	9.357925	9.286413
10175	9.500468	9.095730	10.184428	10.002080	9.612176	8.962806	8.761335	9.362542	10.024456	10.019972	10.161478	10.516562	8.704092	9.827062	9.518865	8.866031	9.152766	9.454627	9.787827	10.594088	9.550998	9.380839	9.738358	9.951307	8.910572	9.893097	9.647899	9.379698	9.359941	9.202765	9.006657	8.672609	9.644815	9.841472	10.163114	9.553194	10.712261	9.322269	9.607375	9.982478	9.907961	8.997079	9.321928	10.235428	9.936103	9.457816	8.653012	9.974583	10.036744
3339	7.161385	7.724319	6.348292	5.891721	6.321944	6.336883	6.290207	6.857955	6.724703	5.878759	6.772907	6.270950	6.585257	6.243309	6.453355	6.194771	6.142295	6.340803	6.600741	6.551025	6.336612	7.242812	6.692565	6.681248	6.416503	6.586701	6.859379	6.033513	6.008454	7.175320	6.448105	7.141522	6.134320	6.850550	6.588745	5.740556	5.861293	6.866746	6.372539	6.105558	6.312425	6.369980	6.444020	6.492910	7.194361	6.740573	6.229632	6.220972	6.274825
3655	6.342268	5.971336	7.669740	7.560130	7.883294	7.609822	7.004661	7.214638	8.518905	5.980191	6.704508	8.305901	7.124222	8.334331	7.067556	7.668653	6.575824	7.890308	7.173630	7.732342	6.553323	7.546129	6.691726	7.969518	6.151530	7.166507	8.313836	6.819594	6.616086	8.016974	6.378847	6.973460	7.472998	6.750314	8.381933	6.915249	8.477677	6.887700	8.130478	7.433849	7.942251	6.198108	7.877646	8.290541	6.330010	7.700473	6.570720	7.550146	7.571116
400	7.414896	7.884777	7.016323	7.349057	7.315612	7.120629	6.724670	7.137856	7.168077	7.869864	8.045400	7.470197	7.079579	8.145765	7.126679	6.775701	7.783273	7.415880	8.680081	7.097049	7.418289	7.304132	7.526225	7.152532	7.406051	7.033564	6.856640	7.703314	7.825465	6.379384	7.148487	6.840850	7.186602	7.377979	7.601521	7.873084	6.947910	7.723807	7.362070	7.031395	7.371664	7.992513	7.717537	7.447845	6.933518	6.825125	7.485583	7.749021	7.914435
2181	6.880412	8.097148	7.647891	7.451563	7.229554	8.000227	7.260552	7.903777	7.842038	8.006439	8.496149	7.894671	6.935961	8.498904	7.613923	7.466858	7.498403	7.557777	9.001906	7.342152	7.485541	7.426415	7.636597	6.910556	8.135349	7.228390	7.860429	8.423825	7.812131	7.842748	7.567576	7.557271	8.345969	7.118539	7.543719	7.933191	7.901391	7.873787	7.602583	8.740395	7.349216	7.426938	7.339930	8.048639	7.194516	7.812821	7.718061	7.944365	7.892105
10051	5.030710	5.235201	7.368574	6.703067	6.553602	6.690811	6.146206	7.124650	6.418938	6.732512	6.998175	6.508580	7.264798	6.737256	6.786567	6.853573	6.076115	7.001718	5.698774	6.606278	6.459656	7.249291	5.430083	6.865724	6.074907	6.438351	8.164821	6.523891	7.149500	7.100262	6.490001	6.395595	5.668398	6.081720	7.416950	6.235063	7.049225	6.073295	7.200452	7.195835	6.716184	5.744988	6.659139	7.838047	6.291871	6.156030	5.987365	7.119355	7.156248
7076	10.681481	9.816608	8.350142	8.580567	8.248082	8.371469	7.695913	7.931425	8.563729	6.522722	9.634564	7.573411	8.052704	9.200863	8.371416	8.680703	7.708968	8.909649	9.253391	9.905290	7.864597	9.464911	9.713626	8.799738	7.223088	8.514873	8.907757	6.369676	6.953361	8.132488	8.340756	9.250658	8.401772	10.199992	9.238583	7.268042	8.643874	8.569047	8.153538	8.352391	8.065633	7.378914	8.048464	9.181887	11.069696	8.053946	7.513211	8.598091	9.404662
2697	10.781521	10.862510	12.248845	10.558169	10.466703	11.545107	12.651695	12.394877	10.348550	9.436231	11.161908	12.427445	10.554175	11.612376	11.938143	11.827394	10.860721	12.474522	10.152791	12.066597	10.614685	12.012411	10.699745	11.276666	10.859828	11.938795	12.457842	10.960422	10.903903	12.547560	10.593973	10.550463	10.837352	10.790169	12.456056	11.001715	10.758657	11.113438	12.325911	10.349560	11.738740	12.473688	9.536340	12.045347	12.657604	10.702522	10.639850	11.531090	11.865906
4082	7.895672	7.703149	7.632118	6.746368	7.247682	7.020585	6.831747	7.716791	6.893026	6.505493	7.173774	7.990741	7.361111	8.034611	8.114166	7.579920	6.526316	7.788642	6.304129	7.310318	7.044083	8.065501	7.300049	7.718961	7.378057	7.315252	8.353373	7.223854	7.366033	7.808489	7.327361	7.219248	7.439893	6.992216	8.149975	7.360548	7.487989	7.724765	7.347639	8.248460	7.638974	7.888582	7.101589	7.484797	7.213902	6.615752	6.925023	7.733672	7.966250
9097	7.490530	8.307647	7.864909	8.925722	8.848623	8.242684	8.932361	8.595585	8.344629	8.503843	9.473797	8.318054	8.301232	8.535619	8.671096	9.076734	8.176055	8.290665	8.052028	8.194478	8.419571	8.600519	8.222246	8.822506	8.377208	8.445743	8.152465	8.530968	7.934854	9.294622	8.506853	8.820606	8.980959	8.006956	8.599695	8.436753	8.733313	8.363499	10.285687	9.274828	8.078869	8.275547	9.621485	8.696370	8.130611	8.131597	7.789406	8.746816	9.184732
2997	6.467808	7.703930	6.361733	6.312587	5.977118	6.607424	6.864621	6.522065	6.791426	6.524082	6.391118	6.091127	6.608302	6.153640	6.422964	6.071748	7.290270	6.422464	6.597402	5.793620	6.486961	6.360365	6.554389	6.312869	6.747224	6.416875	6.254981	6.384999	6.178593	7.118310	6.899951	7.272980	6.191294	7.092255	6.663660	5.999586	5.692858	6.347350	6.362626	6.136809	6.277847	7.581075	6.539292	6.693025	6.211492	6.102710	6.361673	6.264718	6.257556
8165	5.750495	6.816372	6.150820	5.972061	6.061720	6.033002	5.699667	5.980936	5.796057	6.294258	5.684402	5.832572	6.362067	6.208784	5.883596	6.105937	6.563829	5.678975	6.356976	6.192703	6.141423	5.604277	6.155694	5.809955	6.327836	5.621615	5.384183	6.223555	6.032776	5.927912	6.259831	6.461719	5.931807	6.293075	5.768319	6.135982	6.047901	6.098530	5.956119	5.886501	6.017187	5.609076	6.705462	5.820619	5.909387	6.242465	6.082300	5.879977	5.902691
5682	8.912492	9.995646	9.166163	10.144791	9.557679	9.917046	9.447938	9.171228	9.953940	9.788967	9.954089	9.801918	9.238245	10.665625	9.780693	9.833416	9.519432	10.093219	9.380034	9.383077	9.575073	9.858240	9.560297	10.607560	9.103506	10.072337	9.459041	9.378012	9.337596	9.227311	9.385243	9.687626	9.956346	9.794012	10.725015	9.656901	10.809950	9.378142	9.552189	10.304984	9.527911	9.471888	10.676534	10.148289	8.834727	9.503739	9.214678	10.094983	10.310970
56941	6.750666	6.748004	7.292441	7.547187	7.286134	6.756693	6.857691	7.768461	6.974579	7.372297	7.414077	6.832315	8.107778	6.960215	6.949537	6.790578	6.921539	7.255594	7.081733	6.526665	7.864013	7.436842	6.938201	7.318629	7.032625	6.503399	7.965671	7.074071	7.360756	7.300673	6.726453	6.904887	7.163597	7.062538	7.560831	6.986784	7.287204	7.166491	7.232721	7.034458	7.073951	6.924187	7.804011	7.585560	7.257078	6.966127	6.583975	7.372661	6.912010
51593	6.236645	6.443906	6.476240	6.280507	6.311634	6.344844	6.361324	6.373294	6.352687	6.013495	6.244770	6.154311	6.636887	6.337860	6.329161	6.649113	6.199200	6.250032	6.210685	6.402311	6.360191	6.306919	6.479315	6.285287	6.314190	6.414381	6.376613	6.158181	6.139992	6.707642	6.519322	6.234081	6.673295	6.290302	6.417064	6.459710	6.381994	6.159186	6.294301	6.049501	6.385939	6.168498	6.400902	6.423436	6.489295	6.435582	6.411662	6.262084	6.285739
9231	6.035520	6.550431	6.244421	6.657499	6.533678	6.875446	6.666169	6.432008	6.943625	6.120615	6.655406	6.963559	7.129439	6.421451	6.612824	6.097366	6.323883	6.346445	6.231020	6.688937	6.510342	6.260177	6.635575	6.850328	6.495936	6.141513	7.186234	6.591202	6.547008	6.574108	6.116668	6.101578	6.697377	6.321557	6.672913	6.840076	6.605377	6.835196	7.173191	7.063352	6.813589	6.678796	6.687212	6.711078	6.160240	6.243068	6.142619	6.458803	6.365422
9512	6.222982	6.935884	6.859199	7.333388	7.327502	6.920796	6.917973	6.917973	6.774331	7.245279	7.136549	6.971237	6.998887	6.627018	6.793311	7.501786	7.056476	6.907396	7.819499	6.863279	7.124609	6.648834	6.801937	6.827781	7.175862	7.022768	6.811192	7.082265	7.052626	6.842903	6.940073	7.120728	7.081091	6.922547	6.301495	7.061397	6.698213	6.888057	6.743320	7.031176	6.982960	6.899751	6.801732	7.834622	6.900981	6.586508	6.732282	7.186375	7.064931
9878	6.316366	6.471258	6.890185	6.111081	6.209300	6.238388	6.307086	6.282591	6.194731	6.296153	6.091205	6.141643	6.234216	6.243929	6.130584	6.196005	6.337914	6.322974	6.149450	6.167934	6.180291	6.234257	6.133826	6.267094	6.213088	6.582402	6.576892	6.360090	6.209996	6.118946	6.241653	6.059002	6.400529	6.336001	6.825334	6.380155	6.058802	6.136935	6.420880	6.314695	6.049852	6.496521	6.075658	6.504188	6.279472	6.030102	6.433163	6.368981	6.064335
8539	5.522960	5.700633	6.057956	6.049784	6.040926	5.788643	5.774709	6.028186	5.994215	5.945510	5.919176	6.396469	5.901341	6.459750	6.102104	5.515360	5.901333	6.397508	5.738233	6.186622	5.634275	5.917922	5.836144	6.124831	5.501891	5.789844	5.887983	5.863208	5.906116	5.920902	5.829132	5.594630	6.048850	5.930491	6.010073	6.116590	6.632151	5.968797	6.381061	6.085927	6.222284	5.733086	5.946929	5.791958	5.861093	5.796846	6.123013	6.224259	6.163061
7163	4.877480	5.852932	6.430643	7.185077	6.889787	5.166154	5.379411	6.449680	5.545470	7.083710	6.454842	6.950486	7.106939	6.990895	5.268764	6.167530	6.393599	6.137707	7.577420	6.998718	6.768821	6.779169	6.246600	5.054822	6.469737	5.789772	5.920348	6.811366	6.650410	4.091991	6.005659	4.975051	6.165554	6.173324	5.708203	6.800431	7.234625	6.568672	6.351543	5.469516	6.591890	6.495601	7.126574	6.356511	5.217925	6.271527	6.383087	5.998605	6.147699
10280	6.632005	6.359181	7.197030	6.863526	6.663307	6.245542	6.248855	7.320239	6.367888	6.743653	6.561667	7.573641	6.577511	6.823658	6.387202	6.597447	6.591166	6.695478	6.616068	6.558972	6.619132	6.657425	6.749127	8.057459	6.354915	6.596026	7.194203	6.253073	6.239082	7.393317	6.321118	6.699137	6.125072	6.797734	6.894003	6.538930	6.986120	6.558530	6.788731	6.695411	6.493673	6.664303	6.235187	6.488616	7.046902	6.787391	7.050258	6.855341	6.620398
1958	10.491510	10.076633	10.026500	8.728130	8.466277	8.818827	9.773709	8.290491	8.992520	8.765018	8.356308	7.934596	9.954298	8.030868	8.057932	7.925152	9.102166	8.333234	9.443914	8.504470	8.703559	8.806714	10.042890	8.565360	9.184176	7.938981	8.300391	6.134088	7.739853	8.006430	10.057441	10.089917	9.815683	9.449618	7.749918	10.598074	9.028582	10.063844	9.627608	9.839864	8.786730	8.374225	9.603780	9.588332	8.783986	9.225944	7.124930	8.324890	8.544348
4860	7.788197	6.390600	9.535566	9.460463	8.588001	8.775827	8.512329	8.195398	8.997874	8.245762	7.673864	8.763929	8.082242	7.915825	8.174685	8.317169	8.381487	8.683477	7.476521	9.505291	8.075200	8.831439	8.559284	8.954263	7.912444	8.741771	8.114286	7.356328	7.362428	8.209714	8.020289	7.202946	9.610463	8.111926	9.454109	8.501506	8.871059	7.385462	8.644809	8.176710	7.424206	8.510290	8.032609	9.550085	7.670320	8.042004	9.174833	8.999388	8.854189
6429	6.102122	6.625910	5.890079	6.223358	5.983329	5.729065	5.544047	6.348342	5.805942	6.116172	6.239824	6.716622	6.236097	5.995788	6.157167	6.170837	6.137329	6.565834	5.496544	5.919250	6.204919	6.159588	5.805113	5.525392	6.075088	6.211331	6.083023	6.133584	6.217568	6.645201	6.280396	6.351484	6.232595	6.134055	5.675086	5.935078	5.660706	6.250633	6.386325	6.453017	5.999393	5.530760	6.517751	6.534081	6.152784	6.142771	5.793535	6.436110	6.444644
1786	7.447326	7.372503	7.983191	8.649593	8.312249	7.914410	7.182277	8.131144	7.317547	8.026818	7.962801	8.553777	7.374848	7.556288	6.937133	7.847026	7.319365	8.185709	6.667773	8.106004	8.022411	8.386309	7.617277	8.109996	7.245837	7.858329	8.350247	7.291941	7.228586	8.755392	7.420378	7.628833	7.342333	7.677553	8.229891	7.503919	8.573218	7.444385	8.228335	7.565295	7.706924	6.831081	8.190297	8.691641	8.134768	7.523902	7.521831	8.203694	8.234142
5706	7.917721	9.246067	10.289891	9.829124	9.834654	9.293795	8.857180	9.993365	9.679311	9.941117	10.372885	10.440222	9.287939	10.005830	10.141091	9.861447	9.869208	9.793694	9.358227	10.563880	9.702395	9.349234	9.243478	9.856236	8.970990	9.964257	9.557860	9.493313	10.534534	9.317619	9.393853	9.385958	9.971171	9.284121	9.908734	9.810986	10.757575	9.070750	10.165054	10.890070	9.650401	9.527558	9.630663	10.493308	9.031556	8.953535	9.159284	10.133029	10.299757
896	7.057976	6.743593	6.885653	6.395901	6.369523	6.839958	6.067328	6.922536	6.917519	6.554956	7.057820	6.652008	6.453005	7.004696	7.121662	6.702897	6.585575	6.916866	6.418670	6.560323	7.282065	7.005841	6.814323	6.938603	6.543500	6.988977	6.381627	6.553587	6.362688	6.973268	6.566891	7.206226	6.592208	6.982604	6.668851	6.873524	6.718627	6.346851	6.375969	6.806563	6.578107	7.068454	6.725079	7.040599	6.667131	7.072953	6.061037	7.150910	7.045969
10424	6.853664	7.005797	6.801969	6.922541	6.679654	6.758392	6.292982	7.108982	6.744681	7.712314	7.620523	7.603232	6.208551	7.012251	6.978831	6.578073	7.227586	6.752864	7.816845	6.278699	6.634821	6.340554	6.703753	6.597510	7.300517	6.175299	6.823526	7.386333	7.379937	7.079204	6.841086	6.552570	6.600803	7.351367	7.483191	7.256457	7.083999	7.389925	6.793618	6.786402	7.186644	7.143486	6.256081	7.101503	6.271335	7.342064	7.299240	7.141285	7.276303
5514	6.597190	6.209023	6.299581	5.812811	6.044406	5.992849	6.066859	6.157261	6.012490	5.849254	5.897457	6.037292	6.246682	6.298691	6.439728	6.116805	5.829188	6.251102	5.968745	6.021276	6.286870	6.207440	6.165869	5.842865	6.153563	6.079842	6.565260	6.353337	5.862881	6.164564	6.235749	6.235235	6.203083	5.840678	5.998568	6.163165	6.220855	6.199201	6.104265	5.870269	5.860997	6.440160	6.281501	6.072456	6.318774	6.054795	6.076880	6.061324	6.006676
955	6.451502	6.456618	6.502524	7.033555	6.727846	6.405874	6.245145	7.359938	6.858773	6.020395	7.116778	6.342095	6.657475	7.428274	6.474062	6.710083	6.267412	6.988127	7.100563	6.633829	6.615432	6.811720	6.651640	7.003080	6.411883	7.065650	6.694926	6.263786	6.453853	7.245827	6.523888	6.430411	6.467985	6.430300	6.860844	6.142650	7.255234	6.146132	6.613245	6.950097	6.527071	6.730483	7.319863	7.137351	6.303334	6.219956	6.241883	6.623737	6.483918
5713	6.276117	6.969979	6.780485	7.405760	7.175961	6.767716	6.587632	6.726260	6.651875	7.162989	6.946284	6.746619	6.688080	6.701605	6.793712	7.239208	6.838429	7.184875	6.350312	7.070333	7.103263	7.155830	6.615820	6.802202	6.878755	6.898605	6.828415	6.685217	6.658540	6.990712	6.587199	6.863788	6.580149	6.459529	6.946339	6.593009	7.336600	6.486313	7.021412	7.250361	6.622910	6.793369	7.029340	6.600996	6.865973	7.046754	6.543754	6.913659	7.163047
5824	6.905302	6.692297	6.468820	6.856421	6.744755	6.505582	6.652141	6.610022	6.359358	7.183721	6.734604	6.631705	6.455289	6.725608	6.230813	6.535207	6.948848	6.601190	7.127704	6.200195	6.631588	6.823220	6.723897	6.833790	6.714166	6.332856	6.172040	6.659325	6.774248	6.733472	6.254508	6.662907	6.419253	6.883262	7.035069	6.899511	6.743751	6.654455	6.353450	6.363177	6.691975	6.653902	6.741641	6.549259	6.830184	6.742405	6.564813	6.816013	6.805026
8508	8.049192	7.623268	7.972842	8.233491	8.402775	7.797831	8.142481	7.999987	7.428047	8.167946	7.599477	8.201059	8.145808	7.720633	7.844977	7.340717	7.886425	7.961116	7.957333	8.632635	7.981802	8.115784	7.670431	8.107334	7.861702	7.811832	8.004124	7.795683	7.794879	8.111591	7.223808	7.772747	7.363171	7.924792	8.642116	7.774006	8.221441	7.810656	7.714156	7.533922	8.119899	8.241188	7.553879	7.615564	8.258228	7.971565	8.095400	8.207278	8.019589
4605	6.229344	5.225984	7.178826	6.630597	6.716828	6.174443	6.016955	6.594657	5.909043	6.152227	6.152227	5.851150	6.154615	5.916382	5.591479	6.152227	5.551006	6.497056	5.387106	6.484864	5.867733	6.903659	5.536670	6.649267	5.571256	6.431699	7.143663	5.721690	5.717754	7.091110	5.769988	6.027075	5.722080	5.733893	6.810067	5.747418	7.206467	5.505909	6.591612	6.140467	6.619563	5.619562	6.438004	6.710594	6.479545	5.799678	5.558040	6.113097	6.062287
5903	6.054762	7.098811	7.395604	6.651977	6.761509	6.790626	6.827206	7.299923	6.941349	6.796089	7.358749	7.511082	7.388762	7.749644	7.254361	7.163637	7.211755	7.488045	7.688710	7.135754	6.776455	6.451124	7.084707	6.598665	6.933963	6.568024	7.058833	7.547795	7.317261	6.705591	7.052847	6.862302	7.786649	6.946596	6.847045	7.296461	7.022429	7.298410	7.112513	7.379953	7.359263	7.004093	6.859232	7.475615	6.898440	6.813977	6.718566	7.234950	7.128692
7283	6.054490	5.491076	6.674728	7.182153	6.537836	5.823366	5.234106	6.530409	5.761378	6.586986	6.400073	6.506915	6.497716	6.461208	5.613499	6.777669	6.267572	6.446223	5.676955	6.540197	6.272761	6.968781	6.226761	7.073347	6.064803	6.502689	6.119188	5.553497	5.601027	6.932083	5.905573	6.094383	5.507838	6.197916	7.403686	6.067886	6.817292	5.513703	6.477948	5.852404	6.438304	6.049285	6.184919	7.256771	6.507114	5.583237	6.099761	6.254772	6.157131
22985	5.802382	6.279559	6.159249	6.163509	5.897854	5.763056	5.559061	6.505369	5.640427	5.541816	5.981187	5.655228	5.903748	5.740243	5.457391	5.922226	5.718278	5.789350	5.874250	6.062625	5.578698	5.657779	5.851073	5.715422	5.831269	5.681551	6.086249	5.654627	5.625855	6.549062	5.929160	6.213334	5.734775	5.680261	5.791130	5.922649	5.861807	6.086884	6.074122	5.387269	5.652925	6.034576	5.789483	6.087134	6.213899	5.716198	6.055966	5.684835	5.535535
6642	6.066716	6.282676	5.781587	6.225743	5.829748	5.850231	5.762265	5.914220	5.741623	6.076856	6.535398	5.671395	5.818928	5.658052	5.754461	5.627258	6.282024	6.020918	6.261028	5.528967	5.919020	5.741042	6.110973	6.042284	6.208005	5.575328	5.829301	6.041095	6.190010	5.722064	5.963939	5.865682	5.781325	6.333376	5.838973	6.093034	5.281564	6.096106	5.490883	5.979211	6.121684	5.967940	5.638021	5.794868	5.645511	5.999655	6.126804	6.237762	5.858250
740	8.576656	8.473955	8.677796	9.559428	9.267424	8.622163	8.549365	8.447494	8.924012	8.923886	8.965308	8.538916	8.283494	9.097858	8.880398	9.222775	8.876537	8.914654	8.618892	8.845625	8.867153	8.857270	8.601062	9.450461	9.007641	9.134039	8.224761	8.594237	8.639055	9.717942	8.401704	8.457356	8.359496	8.645184	9.558288	8.815648	9.269342	8.409696	8.671711	8.399706	8.919921	8.646821	8.500973	8.925886	9.734509	8.466957	8.904122	8.692085	8.562540
2037	6.209219	6.845629	5.123586	5.199500	4.942400	5.324967	5.117060	5.960352	5.288000	5.690006	6.167435	5.284686	5.518066	5.343320	5.398559	5.159670	5.560228	5.457638	5.707646	5.691087	5.205451	5.707697	5.921003	5.632105	5.343389	5.124578	5.771329	5.212928	5.614202	5.106390	6.095458	5.993191	5.633579	5.705740	5.053772	5.279566	5.688576	6.198270	4.601800	5.773189	5.476306	5.535716	5.629355	5.852913	5.365417	5.487805	5.061284	5.949431	5.951876
7805	9.066887	9.643193	8.142247	7.868192	7.735706	7.904323	6.870006	9.075537	7.085921	7.704482	8.901138	6.878254	8.032684	8.759672	8.701191	8.340916	7.725841	9.401382	7.382929	9.415377	8.705618	9.416028	8.844067	8.599596	6.500126	8.740890	7.641065	6.713382	7.079151	7.848954	7.507842	8.268353	8.326415	9.182762	8.032495	8.489730	8.584019	7.954132	7.545859	8.641667	8.650377	8.102133	7.503564	9.470079	7.838899	8.161784	6.799816	9.037749	8.942358
2589	7.234357	8.246051	7.614660	8.200810	7.825233	8.068422	7.589016	8.055462	7.875235	7.618114	8.061482	9.182437	8.810329	8.925133	8.395996	7.769832	8.512196	8.230834	8.415965	7.549377	7.959983	7.658287	7.878011	7.933426	8.540787	7.910622	8.532471	8.310674	9.195760	7.314371	8.570098	7.469237	8.329896	8.187119	7.492785	8.244329	7.793115	7.797457	8.397992	9.005338	7.948160	7.909545	8.435943	7.885251	7.728077	7.197524	8.617370	8.366954	8.557064
8872	7.991682	8.216046	8.901202	9.989053	9.442518	8.150698	8.247958	8.987721	8.094540	8.171869	8.721459	9.076890	8.728469	8.466542	8.221409	8.148664	8.581883	8.975256	8.343496	8.893976	8.723705	8.758113	8.693750	8.764802	8.074020	8.570963	8.736536	8.277471	8.584358	8.808449	8.029835	7.678767	8.739659	8.606198	9.346273	8.477645	9.485017	8.141621	8.662532	8.993334	8.397041	8.050006	9.173616	8.595843	9.481235	8.417413	7.702413	9.181326	9.325013
1994	6.069294	6.407441	6.303320	6.690291	6.324950	5.525734	5.563717	6.502363	5.909052	6.211383	6.440762	6.448564	6.322484	6.414766	6.098258	6.217924	6.099129	6.343443	5.954890	6.328258	6.020100	6.410565	6.242641	6.247296	5.798955	5.685398	6.199394	5.868021	6.006245	6.840033	5.856897	6.108342	6.146488	6.171872	6.573846	6.183341	6.388630	6.243932	6.758142	6.470677	6.437987	5.660487	6.811823	6.119489	6.208014	6.138919	5.973518	6.180524	6.050819
9703	6.583767	6.888071	6.564462	5.783872	6.543242	6.626356	6.603555	6.453963	6.689990	6.085642	6.188788	6.491099	6.318837	6.456571	6.759363	6.644139	6.226871	6.345233	6.137224	6.261740	6.435970	6.722682	6.580143	6.651802	6.218960	6.412461	6.654677	6.634624	6.395181	7.283502	6.729026	6.506354	6.225715	6.488165	6.168618	6.531500	6.349182	6.261546	6.916590	6.326826	6.346793	6.476094	6.231891	7.164953	6.497226	6.408810	6.348212	6.683060	6.868150
7175	5.206510	5.881759	5.813046	5.672780	5.937735	5.716099	5.481385	6.098832	5.613699	5.422764	5.594476	5.974585	5.888827	6.045714	6.146734	6.173601	5.876550	6.296402	5.905938	5.660471	5.664084	5.389503	5.775919	5.492760	5.423935	5.425685	6.266708	6.019608	5.815143	6.132305	5.714703	5.760203	5.849662	5.657099	5.691687	5.993079	5.568956	6.146267	5.752461	5.539095	5.866368	5.566561	6.199499	5.652968	6.120049	5.847428	5.617976	6.184777	5.982440
1182	5.799818	6.324469	7.084722	6.169000	6.050548	5.943318	6.715813	6.876415	5.944782	6.605876	6.498944	6.150941	6.609604	7.454127	6.696272	6.131163	6.743936	6.550945	7.222746	6.528614	6.307489	5.790552	6.350074	5.801224	6.507421	6.067412	6.334182	7.198373	7.242188	6.251528	6.778397	5.884228	6.182773	6.147166	6.029854	7.146420	5.616698	6.609942	7.161460	6.433590	6.386103	7.423316	5.859457	5.911981	6.179203	6.426948	6.890813	6.828899	6.822979
10299	5.593024	6.432161	5.932769	6.129127	6.145880	6.098180	6.021867	6.233020	6.271458	5.965669	6.153122	6.545556	5.951011	6.302693	6.310734	5.767052	6.239091	6.143659	6.337620	5.795662	5.951073	6.043428	5.957860	5.813756	6.100804	5.842108	6.466153	6.225894	6.150918	6.284457	6.074796	6.419862	6.091682	5.973782	5.932035	5.983255	5.808721	6.334513	6.794052	6.142581	6.071789	5.992951	6.521280	6.396168	6.165860	6.030845	5.650276	6.264387	6.388438
10289	6.907446	7.408892	6.106344	6.782068	6.783667	6.727668	6.134260	6.275381	6.442572	7.662453	7.347092	6.624112	6.876432	7.194644	6.732525	6.637568	6.874568	6.503263	7.261851	7.047356	6.985641	7.401247	7.270459	6.717423	6.744014	6.342148	7.367483	6.676045	6.460116	6.020197	6.685720	6.507121	6.691329	6.944562	6.586685	6.866512	6.545835	6.666531	6.595506	6.184248	7.493635	6.327819	6.384069	7.167404	7.279432	6.920833	6.543734	7.213089	7.038661
6446	11.724839	9.745183	10.594394	11.549309	11.317528	9.973943	10.515611	11.673075	8.571246	10.790934	10.436840	9.809761	12.033513	11.296258	10.712260	10.338806	10.082204	10.416451	9.450495	12.434436	11.212928	10.441481	11.951661	9.526542	9.952281	10.822821	11.181616	9.414654	8.932940	11.502082	10.636909	10.314769	11.751633	11.298554	10.540851	11.441065	11.121175	10.165587	11.432488	10.353319	11.445183	10.865630	12.566422	10.332406	9.442901	11.427278	8.976529	10.834689	11.007545
4722	8.352865	8.679218	8.514254	9.133462	8.489749	8.317786	7.893584	8.774867	8.395094	9.511265	8.827855	7.987576	8.073691	8.274216	8.468595	8.315793	9.012614	8.154913	9.089703	8.005308	8.852728	8.479842	8.569242	8.865486	8.805533	8.133976	8.048068	8.933595	8.680300	8.819063	8.502635	8.774355	8.393569	8.471109	8.587078	8.835989	7.819389	8.245132	7.553236	8.486912	8.786293	8.322056	9.342857	8.494273	7.373006	8.299189	8.809263	8.659542	8.987345
6426	6.809203	7.141752	7.849258	6.988747	6.973970	6.843449	6.755310	7.512286	7.079981	7.627234	7.392446	7.468917	7.657008	7.875222	7.344012	7.066152	7.156386	7.406969	7.013171	7.458220	6.899323	7.214919	7.125791	7.419364	6.623067	6.719565	7.639105	7.391606	7.318385	7.599172	7.076238	7.053486	7.827257	6.932437	7.134070	7.456199	8.087200	7.230537	7.724235	7.125062	7.256317	6.938860	7.608722	7.960354	7.141181	7.163552	6.941309	7.755642	7.750246
929	9.191154	8.488467	7.477399	7.145683	6.852801	7.755685	5.867679	8.473588	6.208738	6.896885	8.283811	5.554313	6.914739	7.245682	7.554567	8.026660	6.798994	8.669675	7.462908	8.349200	7.242374	8.719612	8.914521	8.018382	6.007803	7.504153	6.644860	5.141289	6.093202	6.896957	7.439465	8.001373	7.060515	8.780891	7.655924	6.838281	7.915763	6.903214	6.584788	7.146693	7.594822	7.310031	6.722092	9.411460	7.670873	6.425934	6.402697	7.791855	7.921415
4060	9.754877	10.024421	5.900667	10.054477	10.087618	10.027095	8.060868	9.527242	10.072146	9.584144	10.225460	10.326036	9.272771	8.049206	9.707090	9.631386	9.616447	10.726993	8.453433	9.252163	9.214684	10.333072	9.570169	10.080457	9.275885	9.377861	10.668143	8.741111	9.601189	8.397958	9.488665	8.932534	8.255034	7.995384	9.428670	8.889917	10.157760	10.126325	9.561648	8.005155	9.701372	9.784034	10.806671	10.918042	9.549814	8.979116	6.913426	9.861340	10.223477
5756	5.086530	5.280556	5.528795	5.592381	5.871286	5.665421	6.012099	5.438754	5.623793	6.001742	5.795686	6.316753	5.955008	6.314318	6.078908	5.472066	5.743434	6.118978	5.791573	5.589359	5.739285	5.601265	5.698501	5.855027	5.444102	5.758525	5.569885	6.023621	6.073250	5.681002	5.777871	4.889075	5.994743	5.678682	5.966644	5.777286	5.899726	5.423446	6.262622	5.880345	5.784027	6.420514	5.662382	5.224365	5.689995	5.430669	5.945884	5.992868	6.221226
7157	5.501195	5.095189	4.864489	6.103837	6.155125	4.714405	4.659744	5.159006	4.879609	5.318261	5.509944	5.421177	4.381914	5.397441	5.266231	4.460956	4.968466	5.181592	4.580146	3.897871	4.866103	5.059109	5.747102	6.142732	5.225245	4.908284	5.485725	5.272288	5.166042	4.573278	5.068801	5.392468	5.085646	5.661527	5.969075	5.475778	5.763126	5.342582	4.656709	5.515478	4.798725	4.730127	4.753603	5.869733	5.641966	4.687697	5.345959	4.721909	5.025790
6294	4.916659	5.322956	5.219496	5.031628	5.028149	4.900016	4.798198	5.247350	4.873000	4.833965	5.185621	5.053118	5.074935	5.247852	5.147976	5.647679	4.948668	4.984710	4.938360	5.084250	4.946075	4.918810	5.153978	5.147566	4.924263	4.927046	5.357365	4.915517	5.158592	5.496063	4.942782	4.838402	5.277717	5.108955	5.429578	5.352304	5.336331	5.045098	5.101535	5.069920	5.262198	4.849590	5.237260	4.869687	5.085893	5.229056	5.158653	5.221711	4.975976
1889	6.329433	6.251014	6.243023	6.163092	6.193960	5.968263	6.002439	6.121925	6.131370	5.687957	6.610110	5.805844	6.454306	6.190955	6.210855	5.753491	6.044689	5.857809	6.140520	6.699349	6.080865	6.154199	6.189404	6.190277	6.031850	6.185340	6.597508	5.838106	5.783329	6.164029	6.065043	6.278354	6.077005	6.540891	6.476147	5.855571	5.880234	6.065281	5.957263	5.691549	5.998358	6.145274	6.263585	6.054963	6.430124	6.243154	6.257945	5.784825	5.895470
9929	7.691815	7.664354	7.729214	8.217644	7.599929	7.048788	6.709569	8.179439	7.208197	7.349692	7.931889	8.115261	7.893588	7.865046	7.370735	7.300972	7.365429	7.981093	7.314131	8.867817	7.435322	8.160852	8.038971	7.702272	6.735110	7.099525	7.813224	6.961471	6.906170	7.821755	6.921074	7.395699	7.650795	7.814176	9.090920	7.441003	8.055719	7.338335	7.363540	7.334985	8.213727	6.741136	7.971081	7.785643	8.145583	7.682732	6.941509	7.932887	7.570034
1345	10.201957	10.635257	11.590355	11.622738	11.654278	10.711668	11.170338	11.296460	10.770862	12.153297	10.994520	10.826084	11.051767	11.275260	10.353917	11.835090	11.478772	10.414531	11.129693	11.314946	11.724991	11.472044	10.869987	10.923115	11.318423	10.841036	11.169958	11.391606	11.195964	10.922472	10.988445	11.678964	11.178153	10.927097	11.037548	11.353990	11.022444	10.689509	11.434193	11.265723	10.603097	11.404366	11.735536	10.841919	10.470073	11.454396	11.194219	11.391546	11.401505
4174	5.800356	6.265475	7.221538	6.729252	6.256184	6.034028	6.023485	7.127289	6.102000	7.219922	7.020350	7.055240	6.244408	6.115913	5.939590	7.449909	6.222675	7.183801	5.771637	6.707411	6.977206	7.456279	6.106720	6.910318	6.205585	6.532124	7.807239	6.144027	6.249286	6.979814	6.081960	6.321502	5.628209	6.152872	7.179231	6.237420	7.435319	5.935521	6.168002	6.435203	6.375506	5.752375	7.236503	7.288812	7.093389	5.860877	6.227336	6.833117	6.414978
6118	6.611910	7.189942	6.585692	6.973142	6.695602	6.696158	6.217734	6.828712	6.389217	7.807924	7.150495	7.172254	6.210841	6.516196	6.420114	7.722517	6.935260	7.181884	7.018455	6.162607	6.970073	7.036988	6.772359	6.926502	6.576110	6.838337	7.754104	6.451502	6.642972	7.498211	7.142199	6.830330	5.908535	6.716068	7.157035	6.996722	6.570680	6.791521	6.174617	7.027420	6.533759	6.062089	6.954996	7.585048	7.136548	6.679468	6.565365	7.089333	7.468204
7251	8.906558	9.694476	8.836917	10.412609	9.778041	9.834968	9.380417	8.998183	9.162407	9.895322	9.737429	9.547296	9.590218	10.000397	9.755163	9.530672	9.922655	9.623741	9.519669	9.036038	9.509079	9.276043	9.521280	9.960439	10.281782	9.676566	9.257878	9.983024	10.302347	8.483360	9.657392	9.203314	9.609728	9.865065	9.737824	9.828214	9.624893	9.278621	9.081742	9.385763	9.323478	10.020589	9.695306	9.628628	8.811430	9.393643	10.237472	9.930842	9.862103
6904	5.874604	5.988848	5.643716	5.946983	5.817331	5.638098	5.727317	5.656901	5.605332	5.493474	5.722183	5.381284	5.728486	5.507991	5.628479	5.629909	5.664202	5.783658	5.730611	5.595082	5.714483	5.756976	5.617426	5.665120	5.967598	5.870662	5.574972	5.459203	5.698491	5.644791	5.694072	5.985609	5.658286	5.797618	5.792248	5.686198	5.605651	5.463413	5.382271	5.772843	5.577662	5.464505	6.008358	5.631670	5.635729	5.609744	5.856212	5.753184	5.535893
55884	6.564028	7.492986	7.566650	7.052655	7.388191	7.810650	7.642490	6.850066	8.225201	8.781020	7.688624	7.905572	7.608253	7.692488	7.923050	7.008619	8.381623	7.843651	7.711143	6.975495	7.551632	7.706657	7.820312	6.913391	7.788725	7.191818	7.340852	7.534164	7.752618	7.427505	8.025744	8.003023	7.990902	7.275881	7.697973	8.079196	7.135734	7.272833	7.178008	7.874390	7.709890	7.963375	7.008700	7.124111	6.686390	8.722216	7.466773	7.726575	8.412790
10797	8.040809	8.038951	9.519419	10.406217	10.264933	8.299146	8.055524	9.425902	9.361879	9.809286	9.627289	10.045478	9.580098	10.093502	9.036591	9.875216	8.326722	9.311167	9.390698	10.134485	9.669704	9.471764	9.463583	9.901787	7.759672	9.491067	9.187931	8.476967	7.786015	9.689367	8.764374	9.774867	10.731712	8.933641	10.699846	9.262549	10.958131	8.281910	9.522759	9.795501	9.682785	8.106285	9.804674	10.605362	9.536128	9.485281	7.425772	10.210082	10.318084
5721	9.730672	10.143861	11.088508	11.445682	10.840616	11.003307	10.498562	10.910189	10.721810	11.075498	11.795961	9.924947	9.816677	10.678919	10.511692	11.112786	9.963727	11.574784	9.830617	11.497185	11.206010	11.547198	10.331287	11.064383	10.158563	11.936064	10.199080	9.916385	9.790041	11.041739	10.507508	11.242290	10.429884	10.327018	11.481053	10.353917	11.187325	10.401334	10.334966	11.402456	10.700027	10.981573	10.788628	11.952291	9.676737	9.965350	9.987101	11.410642	11.600343
1616	6.553172	6.729844	6.731007	6.510028	6.424086	6.241245	6.482899	6.690965	6.442516	6.615608	6.504188	6.485777	6.482512	5.993290	6.393294	6.440196	6.277551	6.645330	6.386954	6.630471	6.501418	6.476632	6.507333	6.726018	6.341023	6.497732	6.465479	6.110324	6.164351	6.967608	6.251191	6.416472	6.428637	6.494870	6.889955	6.364515	7.234851	6.197432	6.354890	6.513334	6.373040	6.521283	6.310259	6.299813	6.512914	6.649205	6.647549	6.659609	6.349044
79022	6.765224	6.327501	6.651228	7.634434	7.334950	6.945290	6.829427	6.517426	6.824782	8.345105	7.020209	7.322755	6.981011	7.100237	6.722182	6.761335	6.869865	6.738168	6.643418	6.620134	7.149986	7.754654	6.321976	7.125551	6.830155	6.904440	7.526178	7.364576	7.649378	7.214050	6.817388	6.518463	6.215311	6.715821	7.301162	6.979548	7.506665	6.687671	7.288296	6.848898	7.284018	6.588864	7.158411	7.833734	6.910527	6.537823	6.929400	7.089026	7.209101
3073	5.985423	5.890447	5.682843	5.103693	5.318746	5.543226	5.600318	5.766586	5.743630	5.416483	5.541858	5.587001	5.321830	5.381772	5.526693	5.533577	5.420389	5.914792	5.400200	5.502664	5.392525	5.882920	5.624719	5.779515	5.663835	5.766053	5.747545	5.339424	5.421292	5.513610	5.528027	5.613995	5.260410	5.862965	5.590924	5.298908	5.292697	5.467600	5.395134	5.673491	5.387942	5.810711	5.580462	5.880422	5.375697	5.541511	5.191553	5.372883	5.550039
60528	5.328157	5.692286	5.479068	5.854465	5.632568	5.446366	5.322998	5.714286	5.427637	5.237009	5.625945	5.478989	5.348380	5.317786	5.398248	5.863421	5.408982	5.755105	5.305699	5.331104	5.438138	5.570152	5.628688	5.913619	5.264154	5.566991	5.426239	5.433384	5.242563	5.855249	5.325770	5.481798	5.537106	5.542677	5.590550	5.467238	5.838783	5.400694	5.503103	5.609134	5.529514	5.348680	5.606670	5.801925	5.078110	5.539659	5.585635	5.453766	5.297458
9685	6.647525	6.974988	7.068431	6.769076	6.604771	6.726867	6.707344	7.342663	6.541592	7.258885	6.963133	6.708944	7.693794	7.225135	6.582783	6.325733	7.387237	7.186310	7.231552	6.873114	6.817469	6.559381	6.977490	6.357297	7.127924	6.660095	6.775527	7.404998	7.478178	6.408950	7.201389	6.234731	6.979596	6.847696	6.055007	7.136093	6.471432	7.295860	6.883686	7.337375	6.716497	7.397506	6.294001	6.513016	6.462164	7.369032	6.990138	7.185528	7.251540
6626	7.146351	7.323342	7.586196	7.634472	7.445959	6.939975	6.872566	7.546909	7.364743	7.392448	7.622397	7.085317	7.570581	7.402448	6.756290	8.118699	7.505832	7.442029	7.027190	7.154795	7.613273	7.654449	7.211682	7.559984	7.558142	7.271423	7.598353	7.140985	7.241871	7.923632	6.987018	7.157999	7.072488	7.261993	8.111160	7.197355	7.749968	6.883392	7.097203	6.835954	7.140630	7.252305	7.795556	7.487500	7.916234	7.247063	7.190983	7.381676	7.147052
10067	8.371465	8.475956	7.755279	7.660561	7.588602	7.839841	7.604412	7.862406	8.065301	7.588356	8.249378	7.296905	7.486539	7.627003	7.682502	8.331704	7.835444	7.942515	8.066443	7.744375	8.155180	8.276505	8.323735	8.196717	7.494551	7.952141	7.562372	7.198672	7.353724	8.150533	7.202770	7.704899	7.761169	7.994426	8.431278	7.823946	7.845940	7.846797	7.564770	7.600836	8.062976	7.510041	7.674501	7.905324	7.790536	8.666721	7.544387	7.973076	7.793072
51582	6.474962	7.318543	7.976726	7.363563	7.221971	6.729444	6.496711	7.058255	7.279479	7.148658	7.525851	6.868945	6.993206	7.807951	7.032130	6.673940	7.383502	7.532417	7.644533	7.824151	6.695212	7.144792	7.197152	7.658724	6.773235	6.718083	6.832892	7.038557	6.736577	7.011317	6.457258	6.345936	7.050860	6.987737	7.835402	7.187996	7.868304	7.287717	6.991581	7.186210	7.285468	6.365837	7.226190	7.527333	6.875578	7.645932	6.827326	7.604134	7.437836
23394	7.288512	8.146527	8.103166	8.658972	8.330585	8.024761	7.154705	8.275862	8.151822	8.164366	8.653253	8.690526	8.176053	8.781097	8.217541	7.106378	7.903686	8.232833	7.974565	7.236719	7.905427	7.927654	7.970346	8.461458	8.216880	7.748906	8.940065	8.645654	8.287737	8.651744	7.809774	7.807408	7.837932	7.451312	8.012516	8.313850	8.572393	8.530789	8.436010	8.005833	8.579578	7.295110	8.838866	8.486104	8.608229	7.748082	7.454557	8.531243	8.470394
9918	5.482745	5.389619	7.004419	6.774082	6.555857	5.422249	5.188043	5.066440	5.443482	6.237679	5.958036	5.820041	5.690384	5.341483	5.450435	5.526308	5.403577	6.171004	5.376257	6.765111	5.726045	6.321865	5.198264	5.829571	5.388689	5.625657	6.847695	5.882106	5.615924	6.612008	5.307807	5.375114	4.552962	5.408542	6.277041	5.603061	6.423866	5.133065	5.936634	5.888518	5.783245	5.006864	6.252995	5.570641	6.996090	5.354815	5.283938	5.841291	5.445673
9813	6.506673	6.708320	6.205762	6.696947	6.661537	6.450199	6.100692	6.509102	6.206064	6.456338	6.567668	6.561045	6.740377	6.636453	6.589395	6.046804	6.517111	6.544538	6.275007	6.270370	6.301530	6.252720	6.565440	6.125044	6.633502	6.380851	6.090880	6.592934	6.622942	6.308125	6.530361	6.223693	6.573648	6.776224	6.445885	6.650819	6.860972	6.740790	6.515432	6.373037	6.316785	6.516963	6.457876	6.648672	6.699857	6.072491	6.782409	6.797043	6.819502
11342	7.034140	8.279613	8.365841	8.258683	8.180522	8.459064	7.114522	8.761832	7.850653	8.255157	8.497093	6.891698	8.878646	9.027347	8.680827	7.682580	8.075719	8.513157	8.690866	8.987180	8.337166	9.038316	7.931077	8.516994	7.929420	7.914350	8.917361	8.255353	8.041057	7.470179	7.337732	8.027649	7.634479	8.059179	8.197873	7.976073	8.019829	8.029274	7.610927	8.142672	7.779121	8.421887	8.753517	8.843432	7.461542	7.991814	7.697773	8.849538	8.988194
9049	6.944915	6.845337	6.756799	6.759454	6.454659	6.298197	6.196224	6.263213	6.389886	6.765133	6.911780	6.192590	6.315432	6.374237	6.533954	6.831902	6.663203	6.519279	6.879384	6.663673	6.821738	6.853828	6.663997	6.935797	6.295884	6.457336	6.445220	6.291090	6.332734	7.349909	6.000355	6.454253	6.167642	6.648140	7.007725	6.543246	6.520676	6.325367	6.167335	6.163404	6.753347	6.288279	7.069195	6.366635	6.724062	6.536957	6.471601	6.975146	6.721954
5970	6.931135	7.013901	6.660198	6.286878	6.507654	6.528868	6.483351	6.680476	6.545088	6.127232	6.380031	6.556637	6.382950	6.762760	6.775173	7.181901	6.453328	6.667283	6.517726	6.497522	6.429525	6.752447	6.870578	6.905187	6.450119	6.735835	6.317323	6.254855	6.478565	7.176590	6.209682	6.504653	6.713957	6.856847	7.183749	6.403872	6.682630	6.479721	6.450566	6.387027	7.142239	6.431872	6.514885	6.553672	6.948525	6.385842	6.484393	6.845584	6.715400
6035	6.654016	6.204821	5.410948	5.877541	5.729511	5.324920	5.172915	5.615510	5.207055	5.809374	6.248436	5.286903	5.130167	5.712050	5.700305	6.058610	6.127182	5.589656	6.093830	6.006146	5.709430	5.829383	6.298660	5.764585	5.155712	5.591928	5.243582	5.282524	5.353728	5.081634	5.583503	6.011381	5.624452	6.645201	6.020034	5.887654	5.291863	6.007078	4.912426	5.286031	6.232927	5.436368	5.616428	5.634561	5.581894	5.965819	5.767523	6.073612	5.942271
103	10.654451	11.200730	10.063532	10.837478	10.466439	10.797140	9.883543	10.781397	10.297349	9.754394	11.541209	10.725226	9.629526	10.554054	10.921947	11.241189	9.903084	11.457161	10.045330	10.813831	10.888574	11.007126	10.340625	10.837162	9.749128	11.111516	11.060350	10.195566	9.942765	11.414040	10.277654	11.050497	9.884602	10.188817	11.561828	10.253555	10.545495	10.484105	10.507288	10.160957	11.341867	10.598863	10.848995	10.844065	10.847951	10.783270	9.230715	11.237136	11.030719
2192	7.269802	7.086242	5.440527	6.004084	5.941533	5.824324	5.848125	5.727282	5.931534	6.650023	6.379047	5.752976	5.984813	5.972658	5.784328	5.979446	6.209645	5.934715	6.326781	5.708642	6.105050	6.111391	6.579345	5.815180	6.618658	5.675307	6.425537	6.060759	6.454564	5.051870	6.311093	6.153582	6.100818	6.826327	5.583353	6.125861	5.486806	6.977672	5.478598	6.245733	5.871126	6.323272	6.049962	6.102574	5.818920	6.383105	5.907388	6.185201	5.728532
11325	6.141110	6.491494	6.310951	6.560213	6.349337	6.865999	6.203415	6.484378	6.691583	6.074042	6.494896	6.447303	6.270165	6.369393	6.517091	6.415404	6.728360	6.730398	6.510924	6.266657	6.024576	6.186500	6.358638	6.344499	6.207180	6.221962	6.507489	6.590464	6.593840	6.334402	6.183497	6.217880	6.388980	6.494035	6.322955	6.381677	6.531125	6.710436	6.431606	6.723774	6.490708	6.460069	6.540926	6.486126	6.398120	5.953281	6.527466	6.632500	6.477803
51635	5.039931	5.607687	5.463550	5.285584	5.090335	5.317999	5.205007	5.198145	5.253436	5.099356	5.190016	5.191671	4.824994	4.953422	5.098079	5.303893	5.188858	5.309721	5.775101	5.351105	5.072827	5.099726	5.393302	5.138968	4.920472	5.377730	4.648869	5.133775	5.174080	4.885399	5.203747	5.131816	5.115819	5.555082	5.285605	5.044869	5.447763	5.051116	5.149702	5.023110	5.643972	5.052050	5.240747	5.414394	5.181320	4.913459	5.093105	5.174287	5.296346
1717	6.817634	6.065474	6.858130	8.158859	7.956846	6.858137	6.878438	6.479357	7.332044	7.260752	6.159492	7.621603	7.638567	7.266923	9.434736	7.135915	7.561157	7.395453	7.062762	7.435415	6.527372	8.709601	6.593460	8.618021	7.029423	7.339089	7.305935	7.039408	6.584115	6.836610	6.277406	6.540370	7.139815	6.654510	6.992764	7.869728	8.671431	6.120722	8.217287	6.548193	7.507890	7.629996	6.309348	9.184142	7.669028	6.240843	6.809848	7.190601	6.888571
165	9.030758	9.595695	5.585446	7.739947	7.856139	7.415148	6.804230	7.801008	7.584477	6.566079	9.129214	8.084800	7.429402	6.631017	7.631712	7.766884	6.689859	8.252119	6.657415	7.395580	6.742445	9.430139	7.745526	8.874425	7.129492	6.947883	10.126140	6.867287	6.931539	7.557749	7.534664	7.876007	6.819826	8.444768	8.227639	6.637788	7.436354	8.336488	7.659398	7.075780	7.199578	7.724936	6.847569	9.892882	7.780424	7.437799	7.077691	7.815676	8.129311
9887	5.401055	5.375861	5.605840	5.231130	5.446263	5.373125	5.270173	5.676041	5.324327	5.168610	5.064710	5.581880	5.659586	5.620018	5.243063	5.540042	5.270139	5.339325	5.024186	5.426436	5.369871	5.287323	5.211094	5.519198	5.372756	5.641485	5.336489	5.346974	5.451897	5.943071	5.266122	5.404583	5.481125	5.302461	5.790401	5.362218	5.327596	5.357894	5.419583	5.421408	5.344407	5.590438	5.584430	4.956521	5.632473	5.525282	5.284279	5.435908	5.127631
3930	8.185257	8.957038	8.923424	9.684734	9.135168	8.936827	8.052120	8.624763	8.346821	9.812368	9.579418	9.260983	8.463314	9.456094	8.389176	8.720889	8.153583	9.601988	9.100643	9.144846	9.224004	8.525507	8.959198	8.994504	8.822180	8.878900	9.320537	9.209724	9.172925	9.158978	8.928653	9.080412	8.741606	8.925796	8.163800	8.853271	8.723439	8.866519	8.562817	8.102803	9.488406	8.556329	9.136558	9.002678	9.668313	8.671105	8.730541	9.363082	9.549543
7407	6.079455	6.050340	6.521346	5.617497	5.931955	5.596130	5.780506	6.208602	5.838964	5.384789	5.460675	5.796358	5.728659	5.846716	5.942891	5.700496	5.716567	5.885303	5.547566	6.016403	5.717347	5.980228	6.078117	6.423441	5.891866	5.748782	5.956212	5.369579	5.655304	6.468441	5.690235	5.851132	5.571676	5.941635	5.944126	5.661825	6.300595	5.497114	5.671257	5.461689	5.760334	5.933881	5.966163	6.085276	5.691491	5.914007	5.903344	5.738407	5.590106
[truncated: 7,819 more rows]
[truncated: 42 more columns]
