# Supplementary material for: A 16-gene signature predicting prognosis of patients with oral tongue squamous cell carcinoma
Source: PeerJ. 2017 Nov 17;5:e4062. doi: 10.7717/peerj.4062 (PMC5695251; doi:10.7717/peerj.4062)
Supplement: Supplemental Information 1 [file peerj-05-4062-s001.zip › rawdata and codes/06/06.r]

library(survival)


clinical=read.table("clinical.txt",header=F,check.names=F,sep="\t")
colnames(clinical)=unlist(clinical[1,])
keepRow = c(4:nrow(clinical)) 
clinical=clinical[keepRow,]
keepCol = c("bcr_patient_barcode","gender","race","age_at_initial_pathologic_diagnosis",
"ajcc_pathologic_tumor_stage","clinical_stage",
"tumor_grade") 
clinical=clinical[,keepCol]
write.table(clinical,file="survivalall.txt",sep="\t",quote=F,col.names=T)


survivalall = read.table("survivalall.txt", row.names=1 ,header=T,sep="\t",check.names=F)
rownames(survivalall)=survivalall[,"bcr_patient_barcode"] 
rt=read.table("survivaltime.txt",header=T,sep="\t")
rownames(rt)=rt[,1]
same=intersect(rownames(survivalall),rownames(rt))
survivalall=survivalall[same,]
rt=rt[same,]
survivaltimetong=cbind(survivalall,rt)


riskscore = read.table("riskscore.txt", row.names=1 ,header=T,sep="\t",check.names=F)
same=intersect(rownames(survivaltimetong),rownames(riskscore))
survivaltimetong=survivaltimetong[same,]
riskscore=riskscore[same,]
survivaltimetong=cbind(survivaltimetong,riskscore)


a=survivaltimetong$gender
summary(a)
a=levels(a)[a]
f= survfit(formula=Surv(time, status) ~ gender,data =survivaltimetong)
summary(f)
plot(f)
survdiff(Surv(time, status) ~ gender,data =survivaltimetong)
fit <- coxph(Surv(time, status)~gender, data=survivaltimetong, ties="breslow")
summary(fit)
fit <- coxph(Surv(time, status)~as.factor(gender), data=survivaltimetong, ties="breslow")
summary(fit)

racejud=function(x){ 
	if (x=="WHITE")
		return("WHITE")
	else return("OTHERS")
}
a=survivaltimetong$race
a=levels(a)[a]
survivaltimetong$race2=unlist(lapply(a,racejud))
a=as.factor(survivaltimetong$race2)
summary(a)
f= survfit(formula=Surv(time, status) ~ race2,data =survivaltimetong)
summary(f)
plot(f)
survdiff(Surv(time, status) ~ race2,data =survivaltimetong)
fit <- coxph(Surv(time, status)~race2, data=survivaltimetong, ties="breslow")
summary(fit)
fit <- coxph(Surv(time, status)~as.factor(race2), data=survivaltimetong, ties="breslow")
summary(fit)

age60jud=function(x){ 
	if (is.na(x))
		return(NA)
	else if (x>=60)
		return(1)
	else if (x<60)
		return(0)
}
a=survivaltimetong$age_at_initial_pathologic_diagnosis
a=levels(a)[a]
survivaltimetong$AGE60=unlist(lapply(a,age60jud))
a=as.factor(survivaltimetong$AGE60)
summary(a)
f= survfit(formula=Surv(time, status) ~ AGE60,data =survivaltimetong)
summary(f)
plot(f)
survdiff(Surv(time, status) ~ AGE60,data =survivaltimetong)
fit <- coxph(Surv(time, status)~AGE60, data=survivaltimetong, ties="breslow")
summary(fit)
fit <- coxph(Surv(time, status)~as.factor(AGE60), data=survivaltimetong, ties="breslow")
summary(fit)

stage01jud=function(x){ 
	if (x=="Stage I") 
		return(0)
	else if (x=="Stage II")
		return(0)
	else if (x=="Stage III")
		return(1)
	else if (x=="Stage IVA")
		return(1)
	else if (x=="Stage IVB")
		return(1)
	else if (x=="Stage IVC")
		return(1)
	else 
		return(NA)
}
survivaltimetong$stage01=unlist(lapply(survivaltimetong$clinical_stage,stage01jud))
a=as.factor(survivaltimetong$stage01)
summary(a)
f= survfit(formula=Surv(time, status) ~ stage01,data =survivaltimetong)
summary(f)
plot(f)
survdiff(Surv(time, status) ~ stage01,data =survivaltimetong)
fit <- coxph(Surv(time, status)~stage01, data=survivaltimetong, ties="breslow")
summary(fit)
fit <- coxph(Surv(time, status)~as.factor(stage01), data=survivaltimetong, ties="breslow")
summary(fit)

grade01jud=function(x){ 
	if (x=="G1") 
		return(0)
	else if (x=="G2")
		return(0)
	else if (x=="G3")
		return(1)
	else if (x=="G4")
		return(1)
	else 
		return(NA)
}
survivaltimetong$grade01=unlist(lapply(survivaltimetong$tumor_grade,grade01jud))
a=as.factor(survivaltimetong$grade01)
summary(a)
f= survfit(formula=Surv(time, status) ~ grade01,data =survivaltimetong)
summary(f)
plot(f)
survdiff(Surv(time, status) ~ grade01,data =survivaltimetong)

f= survfit(formula=Surv(time, status) ~ 1,data =survivaltimetong)
summary(f)
a=survivaltimetong$time

a=survivaltimetong$riskclu
summary(a)
a=levels(a)[a]
f= survfit(formula=Surv(time, status) ~ riskclu,data =survivaltimetong)
summary(f)
pdf(file="riskscore.pdf")
par(pty = "s")
plot(f,col=1:4,lty = 1,
				xlab=list("Survival months", cex = 1.2),
				ylab=list("Overall survival rate", cex = 1.2),
				main = list("Kaplan�CMeier survival curve for SEER localized stage", cex = 1.2))
legend(5, .20,c("Married","Single","Divorced/Separated","Widowed"),col=1:4,lty = 1)
dev.off()
survdiff(Surv(time, status) ~ riskclu,data =survivaltimetong)
fit <- coxph(Surv(time, status)~riskclu, data=survivaltimetong, ties="breslow")
summary(fit)
fit <- coxph(Surv(time, status)~as.factor(riskclu), data=survivaltimetong, ties="breslow")
summary(fit)

library(survival)
fit <- coxph(Surv(time, status)~1, data=survivaltimetong, ties="breslow")
summary(step(object=fit,
		scope=list(upper=~(as.factor(gender)+as.factor(AGE60)+as.factor(stage01)
				+as.factor(grade01)+as.factor(riskclu)),
		lower=~1), direction="forward"))
summary(step(object=fit,
		scope=list(upper=~(gender+AGE60+stage01+grade01),
		lower=~1), direction="forward"))

fit <- coxph(Surv(time, status)~as.factor(gender)+as.factor(race2)+as.factor(AGE60)+as.factor(stage01)
				+as.factor(grade01)+as.factor(riskclu), data=survivaltimetong, ties="breslow")
summary(fit)
		
		
		
