# Supplementary material for: A 16-gene signature predicting prognosis of patients with oral tongue squamous cell carcinoma
Source: PeerJ. 2017 Nov 17;5:e4062. doi: 10.7717/peerj.4062 (PMC5695251; doi:10.7717/peerj.4062)
Supplement: Supplemental Information 1 [file peerj-05-4062-s001.zip › rawdata and codes/06/riskscore.txt]

risk	sample	time	status	riskclu
TCGA-BB-4225	-7.57497381853805	TCGA-BB-4225	146	0	0
TCGA-BB-7863	-5.92824957493146	TCGA-BB-7863	1025	0	1
TCGA-CN-4733	-12.3880104587788	TCGA-CN-4733	1586	0	0
TCGA-CN-A6UY	-6.42198902587459	TCGA-CN-A6UY	713	0	1
TCGA-CQ-6229	-6.7033852236143	TCGA-CQ-6229	1179	0	0
TCGA-CR-7392	-9.02371245333963	TCGA-CR-7392	1425	0	0
TCGA-CV-6952	-3.60735570195871	TCGA-CV-6952	185	1	1
TCGA-F7-A620	-4.40330528179115	TCGA-F7-A620	543	0	1
TCGA-HD-7831	-7.5633190974859	TCGA-HD-7831	667	0	0
TCGA-MZ-A7D7	-9.00720293489177	TCGA-MZ-A7D7	547	0	0
TCGA-CV-6954	-6.65895841460935	TCGA-CV-6954	2002	1	0
TCGA-CV-A45R	-7.39967361836833	TCGA-CV-A45R	5480	0	0
TCGA-F7-A61S	-6.2821006054321	TCGA-F7-A61S	576	0	1
TCGA-IQ-A61H	-10.2859153500341	TCGA-IQ-A61H	1138	0	0
TCGA-P3-A5QA	-6.7758002370264	TCGA-P3-A5QA	2182	0	0
TCGA-P3-A5QE	-7.09504590678489	TCGA-P3-A5QE	1559	0	0
TCGA-CN-A498	-5.45959389297905	TCGA-CN-A498	773	1	1
TCGA-CQ-A4CE	-5.69804724226468	TCGA-CQ-A4CE	897	0	1
TCGA-CX-7085	-9.23992023514298	TCGA-CX-7085	321	0	0
TCGA-IQ-A61O	-7.76431929530915	TCGA-IQ-A61O	421	1	0
TCGA-MT-A67A	-5.6562700083832	TCGA-MT-A67A	914	0	1
TCGA-QK-AA3K	-8.72892638184535	TCGA-QK-AA3K	253	0	0
TCGA-BA-7269	-9.05523054523615	TCGA-BA-7269	1273	0	0
TCGA-BB-7861	-9.98170551958443	TCGA-BB-7861	682	0	0
TCGA-CN-4737	-3.81732444848243	TCGA-CN-4737	625	0	1
TCGA-CQ-5330	-5.21048872786932	TCGA-CQ-5330	1897	0	1
TCGA-CV-6959	-3.65196327256121	TCGA-CV-6959	256	1	1
TCGA-D6-6823	-1.93457625642181	TCGA-D6-6823	701	0	1
TCGA-D6-A4ZB	-7.20805790001729	TCGA-D6-A4ZB	376	0	0
TCGA-UP-A6WW	-6.57298204932204	TCGA-UP-A6WW	518	0	0
TCGA-CN-A6V6	-9.081781371397	TCGA-CN-A6V6	635	0	0
TCGA-CQ-A4CH	-6.00381661336155	TCGA-CQ-A4CH	379	1	1
TCGA-CR-7397	-8.26988050827456	TCGA-CR-7397	754	0	0
TCGA-CV-A45P	-2.95465779645077	TCGA-CV-A45P	639	0	1
TCGA-DQ-7591	-7.25535762192372	TCGA-DQ-7591	622	0	0
TCGA-DQ-7593	-13.5760416285024	TCGA-DQ-7593	1224	0	0
TCGA-CN-4725	-5.37671432126107	TCGA-CN-4725	1157	0	1
TCGA-CV-5973	-5.42788634794603	TCGA-CV-5973	2641	0	1
TCGA-CV-6436	-4.43522924256892	TCGA-CV-6436	1899	0	1
TCGA-CV-A45T	-7.17632214462892	TCGA-CV-A45T	4856	1	0
TCGA-CV-A465	-5.1989097914589	TCGA-CV-A465	215	1	1
TCGA-D6-A4Z9	-4.91225985560892	TCGA-D6-A4Z9	539	0	1
TCGA-DQ-5625	-4.07414333616796	TCGA-DQ-5625	1133	1	1
TCGA-IQ-A6SH	-4.91581748744959	TCGA-IQ-A6SH	471	0	1
TCGA-CN-6016	-6.66618284203918	TCGA-CN-6016	1443	0	0
TCGA-CN-A642	-5.20669852492583	TCGA-CN-A642	82	1	1
TCGA-CQ-7072	-6.71319591525151	TCGA-CQ-7072	2359	0	0
TCGA-CR-6472	-8.04263377947619	TCGA-CR-6472	1050	0	0
TCGA-CR-7393	-13.5413050195924	TCGA-CR-7393	993	0	0
TCGA-CV-7238	-7.86304791444443	TCGA-CV-7238	2727	0	0
TCGA-KU-A6H8	-6.50698034201528	TCGA-KU-A6H8	327	1	0
TCGA-MT-A51X	-5.00227551112518	TCGA-MT-A51X	242	0	1
TCGA-UF-A7JS	-1.51458198906471	TCGA-UF-A7JS	680	1	1
TCGA-WA-A7H4	-6.96467137199662	TCGA-WA-A7H4	443	0	0
TCGA-CN-6017	-7.19137402233353	TCGA-CN-6017	853	1	0
TCGA-CQ-6224	-7.97204323174439	TCGA-CQ-6224	1721	0	0
TCGA-CV-7104	-3.57538266644459	TCGA-CV-7104	393	1	1
TCGA-DQ-5630	-9.85112998255725	TCGA-DQ-5630	1030	0	0
TCGA-DQ-7594	-9.25102579881301	TCGA-DQ-7594	1218	0	0
TCGA-IQ-A6SG	-6.72716316732713	TCGA-IQ-A6SG	579	0	0
TCGA-MT-A51W	-4.21297275348532	TCGA-MT-A51W	437	0	1
TCGA-4P-AA8J	-5.46571444032966	TCGA-4P-AA8J	102	0	1
TCGA-BA-A6DE	-5.10357422475973	TCGA-BA-A6DE	440	0	1
TCGA-CN-6019	-10.6003131073314	TCGA-CN-6019	1038	0	0
TCGA-CQ-5327	-5.29881398713858	TCGA-CQ-5327	1660	0	1
TCGA-CR-7394	-11.4249249574312	TCGA-CR-7394	1346	0	0
TCGA-CV-6934	-7.39055986387733	TCGA-CV-6934	65	1	0
TCGA-CV-6950	-2.27407786148182	TCGA-CV-6950	459	1	1
TCGA-DQ-5624	-8.86217447403549	TCGA-DQ-5624	1778	0	0
TCGA-HD-8634	-2.98712314978651	TCGA-HD-8634	385	1	1
TCGA-QK-A652	-6.00047798642996	TCGA-QK-A652	645	0	1
TCGA-BB-7871	-14.8578738765522	TCGA-BB-7871	750	0	0
TCGA-C9-A47Z	-2.72313348330995	TCGA-C9-A47Z	191	1	1
TCGA-CQ-5329	-6.95301101107092	TCGA-CQ-5329	2143	0	0
TCGA-CQ-6218	-5.06259397113005	TCGA-CQ-6218	1253	0	1
TCGA-CR-6493	-2.40665150617779	TCGA-CR-6493	282	1	1
TCGA-CV-6003	-7.29896274009384	TCGA-CV-6003	1665	0	0
TCGA-CV-6933	-5.27730102667062	TCGA-CV-6933	2741	1	1
TCGA-CV-6961	-8.1224068582048	TCGA-CV-6961	76	1	0
TCGA-CV-7438	-3.78662089770087	TCGA-CV-7438	194	1	1
TCGA-F7-A50J	-7.27661603353188	TCGA-F7-A50J	947	0	0
TCGA-F7-A61V	-6.77049697027654	TCGA-F7-A61V	759	0	0
TCGA-HD-8224	-8.29323297025952	TCGA-HD-8224	446	1	0
TCGA-HD-8314	-9.43481897160004	TCGA-HD-8314	670	0	0
TCGA-HD-8635	-3.64031488099528	TCGA-HD-8635	695	0	1
TCGA-IQ-A61J	-6.46744291404563	TCGA-IQ-A61J	1021	0	0
TCGA-BB-4228	-6.07445375954891	TCGA-BB-4228	559	0	1
TCGA-C9-A480	-3.66614670710078	TCGA-C9-A480	386	0	1
TCGA-CQ-6222	-7.01425988910196	TCGA-CQ-6222	2016	0	0
TCGA-CQ-7065	-5.97371634628118	TCGA-CQ-7065	1628	0	1
TCGA-CV-5977	-4.95589507117561	TCGA-CV-5977	1840	0	1
TCGA-CV-6441	-4.13495330847143	TCGA-CV-6441	292	1	1
TCGA-CV-6941	-4.57249932772357	TCGA-CV-6941	342	1	1
TCGA-CV-6956	-3.79791393206128	TCGA-CV-6956	217	1	1
TCGA-CV-7255	-3.67923809137052	TCGA-CV-7255	64	1	1
TCGA-CV-A6JT	-3.83644790509712	TCGA-CV-A6JT	852	0	1
TCGA-D6-6825	-6.16543264576831	TCGA-D6-6825	491	0	1
TCGA-D6-8569	-7.93178204880314	TCGA-D6-8569	770	0	0
TCGA-DQ-7592	-4.75969378809012	TCGA-DQ-7592	1143	0	1
TCGA-IQ-A61E	-7.88773380154574	TCGA-IQ-A61E	1147	0	0
TCGA-T2-A6WZ	-4.75940681242755	TCGA-T2-A6WZ	484	1	1
