# Supplementary material for: A 16-gene signature predicting prognosis of patients with oral tongue squamous cell carcinoma
Source: PeerJ. 2017 Nov 17;5:e4062. doi: 10.7717/peerj.4062 (PMC5695251; doi:10.7717/peerj.4062)
Supplement: Supplemental Information 1 [file peerj-05-4062-s001.zip › rawdata and codes/06/survivalall.txt]

bcr_patient_barcode	gender	race	age_at_initial_pathologic_diagnosis	ajcc_pathologic_tumor_stage	clinical_stage	tumor_grade
4	TCGA-4P-AA8J	MALE	BLACK OR AFRICAN AMERICAN	66	Stage IVA	Stage IVA	G2
5	TCGA-BA-4074	MALE	WHITE	69	Stage IVA	Stage IVA	G3
6	TCGA-BA-4075	MALE	BLACK OR AFRICAN AMERICAN	49	Stage III	Stage IVA	G2
7	TCGA-BA-4076	MALE	WHITE	39	[Not Available]	Stage IVA	G2
8	TCGA-BA-4077	FEMALE	WHITE	45	Stage IVA	Stage IVB	G2
9	TCGA-BA-4078	MALE	WHITE	83	[Not Available]	Stage IVA	G2
10	TCGA-BA-5149	MALE	WHITE	47	Stage IVA	Stage IVA	G2
11	TCGA-BA-5151	MALE	WHITE	72	Stage IVA	Stage IVA	G1
12	TCGA-BA-5152	MALE	WHITE	56	Stage IVA	Stage IVA	G2
13	TCGA-BA-5153	MALE	WHITE	51	[Not Available]	Stage III	G2
14	TCGA-BA-5555	MALE	BLACK OR AFRICAN AMERICAN	54	Stage IVA	Stage IVA	G2
15	TCGA-BA-5556	FEMALE	WHITE	58	Stage II	Stage II	G3
16	TCGA-BA-5557	FEMALE	[Not Available]	41	Stage III	Stage IVA	G2
17	TCGA-BA-5558	MALE	WHITE	65	[Not Available]	Stage IVA	G1
18	TCGA-BA-5559	MALE	WHITE	71	[Not Available]	Stage IVA	G3
19	TCGA-BA-6868	MALE	BLACK OR AFRICAN AMERICAN	53	[Not Available]	Stage IVB	G2
20	TCGA-BA-6869	MALE	WHITE	62	Stage III	Stage III	G2
21	TCGA-BA-6870	FEMALE	BLACK OR AFRICAN AMERICAN	60	[Not Available]	Stage IVC	G2
22	TCGA-BA-6871	MALE	WHITE	75	[Not Available]	Stage IVA	G2
23	TCGA-BA-6872	MALE	WHITE	47	[Not Available]	Stage IVA	G2
24	TCGA-BA-6873	MALE	WHITE	28	Stage IVA	Stage IVA	G2
25	TCGA-BA-7269	MALE	WHITE	61	Stage III	Stage III	G1
26	TCGA-BA-A4IF	MALE	WHITE	59	[Not Available]	Stage IVA	G2
27	TCGA-BA-A4IG	MALE	WHITE	77	[Not Available]	Stage IVA	G3
28	TCGA-BA-A4IH	MALE	WHITE	57	[Discrepancy]	Stage IVA	G3
29	TCGA-BA-A4II	MALE	WHITE	46	Stage II	Stage I	G1
30	TCGA-BA-A6D8	MALE	BLACK OR AFRICAN AMERICAN	59	Stage IVA	Stage IVA	G2
31	TCGA-BA-A6DA	FEMALE	WHITE	41	Stage IVA	Stage IVA	G2
32	TCGA-BA-A6DB	FEMALE	WHITE	24	Stage I	Stage II	G1
33	TCGA-BA-A6DD	MALE	BLACK OR AFRICAN AMERICAN	44	Stage IVA	Stage IVA	G2
34	TCGA-BA-A6DE	FEMALE	WHITE	70	Stage II	Stage III	G2
35	TCGA-BA-A6DF	FEMALE	WHITE	80	Stage IVA	Stage IVA	G2
36	TCGA-BA-A6DG	MALE	WHITE	49	[Not Available]	Stage IVA	G2
37	TCGA-BA-A6DI	MALE	BLACK OR AFRICAN AMERICAN	62	[Not Available]	Stage III	G2
38	TCGA-BA-A6DJ	MALE	ASIAN	62	Stage IVA	Stage IVA	G2
39	TCGA-BA-A6DL	MALE	WHITE	59	[Not Available]	Stage III	G2
40	TCGA-BA-A8YP	MALE	BLACK OR AFRICAN AMERICAN	50	Stage IVB	Stage IVB	G2
41	TCGA-BB-4217	MALE	BLACK OR AFRICAN AMERICAN	68	Stage IVA	Stage IVA	G3
42	TCGA-BB-4223	MALE	WHITE	48	Stage IVA	Stage IVA	G3
43	TCGA-BB-4224	MALE	WHITE	52	Stage IVA	Stage III	G2
44	TCGA-BB-4225	MALE	WHITE	73	[Not Available]	Stage IVA	G3
45	TCGA-BB-4227	MALE	WHITE	66	Stage IVA	Stage IVA	G2
46	TCGA-BB-4228	MALE	WHITE	50	Stage III	Stage II	GX
47	TCGA-BB-7861	MALE	WHITE	56	Stage III	Stage III	[Not Available]
48	TCGA-BB-7862	MALE	WHITE	67	Stage IVA	Stage IVA	G3
49	TCGA-BB-7863	FEMALE	WHITE	43	Stage III	Stage III	G2
50	TCGA-BB-7864	MALE	WHITE	61	Stage IVA	Stage IVA	G2
51	TCGA-BB-7866	MALE	WHITE	40	[Not Available]	Stage III	GX
52	TCGA-BB-7870	MALE	WHITE	58	Stage IVA	Stage IVA	G3
53	TCGA-BB-7871	FEMALE	WHITE	64	Stage IVA	Stage IVA	G2
54	TCGA-BB-7872	MALE	ASIAN	63	Stage I	Stage IVA	G3
55	TCGA-BB-8596	FEMALE	WHITE	69	Stage IVA	Stage IVA	G3
56	TCGA-BB-8601	MALE	BLACK OR AFRICAN AMERICAN	84	Stage III	Stage II	G2
57	TCGA-BB-A5HU	MALE	WHITE	47	Stage IVA	Stage IVA	G2
58	TCGA-BB-A5HY	MALE	WHITE	64	Stage IVA	Stage IVA	G3
59	TCGA-BB-A5HZ	MALE	WHITE	65	Stage IVA	Stage IVA	G2
60	TCGA-BB-A6UM	MALE	WHITE	52	Stage III	Stage III	GX
61	TCGA-BB-A6UO	FEMALE	WHITE	61	Stage IVA	Stage IVA	G2
62	TCGA-C9-A47Z	FEMALE	ASIAN	72	Stage III	Stage III	G1
63	TCGA-C9-A480	FEMALE	ASIAN	45	Stage III	Stage III	G1
64	TCGA-CN-4722	FEMALE	WHITE	61	Stage II	Stage II	G1
65	TCGA-CN-4723	MALE	WHITE	67	Stage IVA	Stage IVA	G2
66	TCGA-CN-4725	MALE	WHITE	60	Stage II	Stage II	G2
67	TCGA-CN-4726	MALE	WHITE	68	Stage IVA	Stage IVA	G2
68	TCGA-CN-4727	MALE	WHITE	56	Stage IVA	Stage IVA	G2
69	TCGA-CN-4728	MALE	WHITE	56	Stage IVA	Stage IVA	G2
70	TCGA-CN-4729	MALE	WHITE	73	Stage III	Stage IVA	G2
71	TCGA-CN-4730	MALE	WHITE	62	Stage IVA	Stage IVA	G2
72	TCGA-CN-4731	FEMALE	WHITE	63	Stage IVA	Stage IVA	G3
73	TCGA-CN-4733	MALE	WHITE	61	Stage III	Stage I	G3
74	TCGA-CN-4734	MALE	WHITE	70	Stage II	Stage II	G2
75	TCGA-CN-4735	MALE	WHITE	52	Stage IVA	Stage IVA	G3
76	TCGA-CN-4736	FEMALE	WHITE	70	[Not Available]	Stage II	G2
77	TCGA-CN-4737	MALE	WHITE	19	Stage IVA	Stage II	G2
78	TCGA-CN-4738	MALE	WHITE	53	Stage IVA	Stage IVA	G2
79	TCGA-CN-4739	MALE	WHITE	71	Stage IVA	Stage IVA	G2
80	TCGA-CN-4740	FEMALE	WHITE	79	Stage IVA	Stage IVA	G2
81	TCGA-CN-4741	MALE	WHITE	75	Stage IVA	Stage IVA	G2
82	TCGA-CN-4742	FEMALE	WHITE	48	Stage IVA	Stage IVA	G3
83	TCGA-CN-5355	MALE	BLACK OR AFRICAN AMERICAN	64	Stage IVA	Stage IVA	G2
84	TCGA-CN-5356	MALE	WHITE	56	Stage III	Stage III	G2
85	TCGA-CN-5358	MALE	WHITE	60	Stage II	Stage III	G2
86	TCGA-CN-5359	MALE	WHITE	59	Stage IVA	Stage IVA	G2
87	TCGA-CN-5360	MALE	WHITE	68	Stage IVA	Stage IVA	G2
88	TCGA-CN-5361	MALE	WHITE	80	Stage IVA	[Not Available]	G2
89	TCGA-CN-5363	MALE	BLACK OR AFRICAN AMERICAN	48	Stage IVB	Stage IVB	G3
90	TCGA-CN-5364	MALE	WHITE	55	Stage IVA	Stage IVA	G2
91	TCGA-CN-5365	MALE	WHITE	38	Stage IVB	Stage IVC	G2
92	TCGA-CN-5366	MALE	WHITE	51	Stage IVA	Stage IVA	G2
93	TCGA-CN-5367	FEMALE	WHITE	60	Stage IVA	Stage IVA	G2
94	TCGA-CN-5369	FEMALE	WHITE	90	Stage IVA	Stage IVA	G3
95	TCGA-CN-5370	MALE	WHITE	78	Stage III	Stage II	G3
96	TCGA-CN-5373	FEMALE	WHITE	55	Stage I	Stage II	G1
97	TCGA-CN-5374	FEMALE	WHITE	56	Stage IVA	Stage IVA	G3
98	TCGA-CN-6010	MALE	WHITE	53	Stage IVA	Stage IVA	G2
99	TCGA-CN-6011	MALE	WHITE	57	Stage IVA	Stage IVA	G3
100	TCGA-CN-6012	MALE	WHITE	66	Stage IVA	Stage III	G2
101	TCGA-CN-6013	MALE	WHITE	56	Stage IVA	Stage IVA	G3
102	TCGA-CN-6016	MALE	WHITE	64	Stage IVA	Stage IVA	G2
103	TCGA-CN-6017	MALE	WHITE	55	Stage IVA	Stage III	G2
104	TCGA-CN-6018	FEMALE	WHITE	85	Stage IVA	Stage IVA	G2
105	TCGA-CN-6019	MALE	WHITE	61	Stage IVA	Stage IVA	G2
106	TCGA-CN-6020	MALE	BLACK OR AFRICAN AMERICAN	58	Stage III	Stage IVA	G2
107	TCGA-CN-6021	FEMALE	WHITE	63	[Not Available]	Stage III	G2
108	TCGA-CN-6022	MALE	WHITE	49	Stage IVA	Stage IVA	G3
109	TCGA-CN-6023	MALE	WHITE	73	Stage IVA	Stage IVA	GX
110	TCGA-CN-6024	MALE	WHITE	66	Stage IVA	Stage IVA	G2
111	TCGA-CN-6988	MALE	WHITE	47	Stage IVA	Stage IVA	G3
112	TCGA-CN-6989	MALE	WHITE	64	Stage IVA	Stage IVA	G2
113	TCGA-CN-6992	MALE	WHITE	61	Stage IVA	Stage IVA	G2
114	TCGA-CN-6994	MALE	WHITE	67	Stage IVA	Stage IVA	G2
115	TCGA-CN-6995	MALE	WHITE	78	Stage IVA	Stage IVA	G2
116	TCGA-CN-6996	FEMALE	WHITE	58	Stage IVA	Stage IVA	G2
117	TCGA-CN-6997	MALE	WHITE	66	Stage IVA	Stage IVA	G3
118	TCGA-CN-6998	MALE	WHITE	53	Stage IVA	Stage IVA	G2
119	TCGA-CN-A497	MALE	[Unknown]	63	Stage III	Stage IVA	G2
120	TCGA-CN-A498	FEMALE	WHITE	61	Stage III	Stage II	G1
121	TCGA-CN-A499	FEMALE	WHITE	60	Stage II	Stage I	G2
122	TCGA-CN-A49A	MALE	WHITE	60	Stage IVB	Stage IVA	G2
123	TCGA-CN-A49B	MALE	WHITE	71	Stage III	Stage III	G3
124	TCGA-CN-A49C	MALE	WHITE	67	[Not Available]	Stage IVA	GX
125	TCGA-CN-A63T	MALE	WHITE	60	Stage IVA	Stage IVA	G3
126	TCGA-CN-A63U	MALE	WHITE	50	Stage IVA	Stage III	G3
127	TCGA-CN-A63V	MALE	WHITE	59	Stage IVA	Stage IVA	G2
128	TCGA-CN-A63W	FEMALE	WHITE	48	Stage IVA	Stage IVA	G2
129	TCGA-CN-A63Y	MALE	WHITE	46	Stage II	Stage I	G2
130	TCGA-CN-A640	FEMALE	WHITE	40	Stage IVA	Stage IVA	G2
131	TCGA-CN-A641	MALE	WHITE	47	Stage IVA	Stage IVA	G2
132	TCGA-CN-A642	MALE	WHITE	57	Stage IVB	Stage IVA	G3
133	TCGA-CN-A6UY	MALE	WHITE	57	Stage IVA	Stage IVA	G2
134	TCGA-CN-A6V1	MALE	WHITE	59	Stage IVA	Stage IVA	GX
135	TCGA-CN-A6V3	MALE	WHITE	61	Stage IVA	Stage IVA	G3
136	TCGA-CN-A6V6	MALE	WHITE	59	Stage IVA	Stage IVA	GX
137	TCGA-CN-A6V7	MALE	WHITE	40	Stage IVA	Stage IVA	GX
138	TCGA-CQ-5323	MALE	WHITE	82	Stage I	Stage III	G2
139	TCGA-CQ-5324	MALE	WHITE	59	Stage III	Stage IVA	G2
140	TCGA-CQ-5325	MALE	WHITE	65	Stage I	Stage I	G2
141	TCGA-CQ-5326	MALE	WHITE	67	Stage IVA	Stage IVA	G3
142	TCGA-CQ-5327	FEMALE	ASIAN	61	Stage IVA	Stage IVA	G2
143	TCGA-CQ-5329	FEMALE	WHITE	46	Stage II	Stage III	G2
144	TCGA-CQ-5330	FEMALE	WHITE	69	Stage IVA	Stage III	G3
145	TCGA-CQ-5331	FEMALE	WHITE	73	[Not Available]	Stage IVA	G2
146	TCGA-CQ-5332	MALE	WHITE	87	Stage III	Stage III	G2
147	TCGA-CQ-5333	MALE	WHITE	74	Stage II	Stage I	G3
148	TCGA-CQ-5334	MALE	WHITE	87	Stage IVA	Stage IVB	G2
149	TCGA-CQ-6218	FEMALE	WHITE	52	Stage IVA	Stage III	G2
150	TCGA-CQ-6219	FEMALE	WHITE	50	Stage IVA	Stage IVA	G2
151	TCGA-CQ-6220	MALE	WHITE	69	Stage III	Stage III	G2
152	TCGA-CQ-6221	MALE	WHITE	79	[Not Available]	Stage II	G3
153	TCGA-CQ-6222	MALE	WHITE	63	Stage IVA	Stage IVA	G2
154	TCGA-CQ-6223	MALE	WHITE	69	Stage II	Stage IVA	G2
155	TCGA-CQ-6224	MALE	WHITE	52	Stage IVA	Stage II	G3
156	TCGA-CQ-6225	MALE	WHITE	65	Stage III	Stage II	G2
157	TCGA-CQ-6227	MALE	WHITE	77	Stage IVA	Stage III	G2
158	TCGA-CQ-6228	FEMALE	WHITE	71	Stage IVA	Stage III	G2
159	TCGA-CQ-6229	MALE	WHITE	61	Stage II	Stage III	G2
160	TCGA-CQ-7063	FEMALE	WHITE	59	Stage I	[Not Available]	G1
161	TCGA-CQ-7064	FEMALE	WHITE	83	Stage III	Stage III	G2
162	TCGA-CQ-7065	MALE	ASIAN	40	Stage II	Stage II	G2
163	TCGA-CQ-7067	FEMALE	WHITE	75	Stage I	Stage I	G3
164	TCGA-CQ-7068	FEMALE	WHITE	80	Stage II	Stage II	G2
165	TCGA-CQ-7069	FEMALE	WHITE	77	Stage II	Stage II	G2
166	TCGA-CQ-7071	FEMALE	WHITE	76	Stage III	Stage IVA	G2
167	TCGA-CQ-7072	MALE	WHITE	51	Stage II	Stage IVA	G3
168	TCGA-CQ-A4C6	MALE	ASIAN	63	Stage II	Stage II	G2
169	TCGA-CQ-A4C7	MALE	WHITE	88	Stage III	Stage II	G3
170	TCGA-CQ-A4C9	MALE	[Not Evaluated]	56	Stage III	[Not Available]	G2
171	TCGA-CQ-A4CA	MALE	[Not Evaluated]	[Not Available]	Stage II	Stage II	G2
172	TCGA-CQ-A4CB	MALE	[Not Evaluated]	59	Stage III	Stage II	G2
173	TCGA-CQ-A4CD	MALE	WHITE	69	Stage IVA	Stage IVB	G3
174	TCGA-CQ-A4CE	FEMALE	[Not Evaluated]	76	Stage II	Stage II	G2
175	TCGA-CQ-A4CG	FEMALE	WHITE	78	Stage III	Stage II	G2
176	TCGA-CQ-A4CH	MALE	ASIAN	58	Stage II	Stage IVA	G2
177	TCGA-CQ-A4CI	MALE	WHITE	73	Stage III	[Not Available]	G3
178	TCGA-CR-5243	MALE	WHITE	51	[Not Available]	Stage IVA	G3
179	TCGA-CR-5247	MALE	BLACK OR AFRICAN AMERICAN	48	[Not Available]	Stage III	G2
180	TCGA-CR-5248	MALE	WHITE	53	[Not Available]	Stage IVA	G3
181	TCGA-CR-5249	FEMALE	WHITE	35	Stage II	Stage II	GX
182	TCGA-CR-5250	MALE	WHITE	71	[Not Available]	Stage II	G3
183	TCGA-CR-6467	MALE	WHITE	59	Stage III	Stage IVA	G3
184	TCGA-CR-6470	MALE	WHITE	38	Stage II	Stage IVA	G2
185	TCGA-CR-6471	MALE	WHITE	58	Stage IVA	Stage IVA	G2
186	TCGA-CR-6472	MALE	WHITE	59	[Not Available]	Stage IVB	G3
187	TCGA-CR-6473	MALE	WHITE	68	[Not Available]	Stage IVA	G3
188	TCGA-CR-6474	MALE	WHITE	51	Stage IVA	Stage IVA	G2
189	TCGA-CR-6477	FEMALE	WHITE	56	[Not Available]	Stage IVA	G2
190	TCGA-CR-6478	FEMALE	WHITE	66	[Not Available]	Stage IVA	G3
191	TCGA-CR-6480	MALE	WHITE	53	[Not Available]	Stage IVA	G2
192	TCGA-CR-6481	MALE	WHITE	47	[Not Available]	Stage IVA	G2
193	TCGA-CR-6482	MALE	BLACK OR AFRICAN AMERICAN	62	[Not Available]	Stage IVA	G3
194	TCGA-CR-6484	FEMALE	ASIAN	67	Stage IVA	Stage IVA	G2
195	TCGA-CR-6487	MALE	WHITE	50	Stage I	Stage II	G3
196	TCGA-CR-6488	FEMALE	WHITE	68	Stage II	Stage II	G2
197	TCGA-CR-6491	MALE	BLACK OR AFRICAN AMERICAN	60	Stage IVA	Stage IVA	G2
198	TCGA-CR-6492	MALE	WHITE	78	Stage III	Stage IVA	G3
199	TCGA-CR-6493	MALE	BLACK OR AFRICAN AMERICAN	69	Stage IVA	Stage IVA	G2
200	TCGA-CR-7364	MALE	WHITE	66	Stage III	Stage III	G2
201	TCGA-CR-7365	MALE	WHITE	60	Stage IVA	Stage IVA	G2
202	TCGA-CR-7367	MALE	WHITE	52	Stage IVA	Stage IVB	G1
203	TCGA-CR-7368	MALE	WHITE	54	Stage IVA	Stage IVA	G2
204	TCGA-CR-7369	MALE	WHITE	59	Stage IVA	Stage IVA	G2
205	TCGA-CR-7370	FEMALE	WHITE	72	[Not Available]	Stage II	G2
206	TCGA-CR-7371	FEMALE	WHITE	45	Stage III	Stage III	G2
207	TCGA-CR-7372	MALE	WHITE	45	Stage I	Stage II	G1
208	TCGA-CR-7373	MALE	WHITE	66	Stage IVA	Stage IVA	G2
209	TCGA-CR-7374	FEMALE	WHITE	67	[Not Available]	Stage II	G2
210	TCGA-CR-7376	MALE	WHITE	83	Stage III	Stage II	G2
211	TCGA-CR-7377	MALE	WHITE	58	Stage IVA	Stage IVA	G3
212	TCGA-CR-7379	FEMALE	WHITE	78	Stage IVA	Stage IVA	G2
213	TCGA-CR-7380	MALE	WHITE	58	Stage IVB	Stage III	G2
214	TCGA-CR-7382	MALE	WHITE	49	Stage IVA	Stage IVA	G2
215	TCGA-CR-7383	FEMALE	WHITE	79	Stage I	Stage I	G2
216	TCGA-CR-7385	MALE	WHITE	42	[Not Available]	Stage IVA	G2
217	TCGA-CR-7386	MALE	WHITE	69	Stage IVA	Stage IVA	G1
218	TCGA-CR-7388	FEMALE	WHITE	70	[Not Available]	Stage IVA	G2
219	TCGA-CR-7389	MALE	BLACK OR AFRICAN AMERICAN	55	[Not Available]	Stage III	G2
220	TCGA-CR-7390	MALE	WHITE	67	Stage IVA	Stage III	G2
221	TCGA-CR-7391	FEMALE	WHITE	36	Stage I	Stage I	G1
222	TCGA-CR-7392	FEMALE	WHITE	67	Stage IVA	Stage IVA	G1
223	TCGA-CR-7393	MALE	WHITE	26	Stage III	Stage I	G2
224	TCGA-CR-7394	MALE	WHITE	70	Stage IVA	Stage IVA	G2
225	TCGA-CR-7395	FEMALE	WHITE	80	Stage II	Stage II	G2
226	TCGA-CR-7397	MALE	WHITE	44	Stage IVA	Stage IVA	G2
227	TCGA-CR-7398	FEMALE	WHITE	53	Stage II	Stage II	G2
228	TCGA-CR-7399	FEMALE	WHITE	60	Stage IVA	Stage IVA	G3
229	TCGA-CR-7401	MALE	WHITE	64	Stage I	Stage I	G2
230	TCGA-CR-7402	MALE	WHITE	68	[Not Available]	Stage III	G2
231	TCGA-CR-7404	MALE	WHITE	53	[Not Available]	Stage IVA	G2
232	TCGA-CV-5430	MALE	WHITE	61	Stage IVA	Stage IVA	G3
233	TCGA-CV-5431	MALE	WHITE	73	Stage IVA	Stage IVA	G3
234	TCGA-CV-5432	MALE	WHITE	68	Stage III	Stage III	G3
235	TCGA-CV-5434	MALE	BLACK OR AFRICAN AMERICAN	60	Stage IVA	Stage IVA	G2
236	TCGA-CV-5435	MALE	WHITE	57	Stage IVA	Stage IVA	G3
237	TCGA-CV-5436	MALE	[Not Available]	65	Stage IVA	Stage IVA	G2
238	TCGA-CV-5439	MALE	WHITE	62	Stage IVA	Stage II	G2
239	TCGA-CV-5440	MALE	WHITE	52	Stage IVA	Stage IVA	G3
240	TCGA-CV-5441	MALE	WHITE	58	Stage IVA	Stage IVA	G3
241	TCGA-CV-5442	FEMALE	WHITE	76	Stage IVA	Stage IVA	G3
242	TCGA-CV-5443	MALE	BLACK OR AFRICAN AMERICAN	63	Stage III	Stage III	G3
243	TCGA-CV-5444	MALE	BLACK OR AFRICAN AMERICAN	64	Stage IVA	Stage IVA	G3
244	TCGA-CV-5966	FEMALE	WHITE	63	Stage IVA	Stage IVA	G3
245	TCGA-CV-5970	MALE	WHITE	59	Stage IVA	Stage IVA	G2
246	TCGA-CV-5971	MALE	WHITE	60	Stage IVA	Stage IVA	G2
247	TCGA-CV-5973	FEMALE	WHITE	62	Stage III	Stage III	G3
248	TCGA-CV-5976	MALE	WHITE	50	Stage IVA	Stage III	G2
249	TCGA-CV-5977	MALE	WHITE	66	Stage IVA	Stage III	G2
250	TCGA-CV-5978	FEMALE	BLACK OR AFRICAN AMERICAN	53	Stage IVB	Stage IVB	G2
251	TCGA-CV-5979	MALE	WHITE	26	Stage IVA	Stage III	G2
252	TCGA-CV-6003	FEMALE	WHITE	50	Stage III	Stage II	G2
253	TCGA-CV-6433	MALE	WHITE	57	Stage II	Stage II	G3
254	TCGA-CV-6436	MALE	WHITE	62	Stage IVA	Stage III	G1
255	TCGA-CV-6441	MALE	WHITE	60	Stage III	Stage III	G3
256	TCGA-CV-6933	MALE	WHITE	53	Stage III	Stage IVA	G2
257	TCGA-CV-6934	FEMALE	WHITE	66	Stage IVA	Stage IVA	G2
258	TCGA-CV-6935	MALE	WHITE	67	Stage IVA	Stage III	G3
259	TCGA-CV-6936	MALE	WHITE	68	Stage IVA	Stage IVA	G2
260	TCGA-CV-6937	MALE	WHITE	71	Stage II	Stage II	G2
261	TCGA-CV-6938	MALE	WHITE	87	Stage II	Stage II	G1
262	TCGA-CV-6939	MALE	WHITE	60	Stage IVA	Stage IVA	G3
263	TCGA-CV-6940	FEMALE	WHITE	80	Stage III	Stage I	G2
264	TCGA-CV-6941	MALE	WHITE	51	Stage III	Stage III	G2
265	TCGA-CV-6942	FEMALE	WHITE	73	Stage II	Stage II	G3
266	TCGA-CV-6943	MALE	WHITE	74	Stage III	Stage III	G2
267	TCGA-CV-6945	MALE	WHITE	41	Stage IVA	Stage IVA	G2
268	TCGA-CV-6948	FEMALE	WHITE	79	Stage IVB	Stage IVA	G2
269	TCGA-CV-6950	MALE	WHITE	64	Stage IVA	Stage IVA	G2
270	TCGA-CV-6951	MALE	WHITE	57	Stage IVA	Stage IVA	G2
271	TCGA-CV-6952	FEMALE	WHITE	65	Stage IVA	Stage III	G1
272	TCGA-CV-6953	FEMALE	WHITE	80	Stage III	Stage III	G1
273	TCGA-CV-6954	MALE	BLACK OR AFRICAN AMERICAN	59	Stage IVA	Stage IVA	G2
274	TCGA-CV-6955	FEMALE	WHITE	74	Stage II	Stage II	G3
275	TCGA-CV-6956	MALE	WHITE	67	Stage III	Stage IVA	G2
276	TCGA-CV-6959	MALE	WHITE	48	Stage III	Stage III	G2
277	TCGA-CV-6960	MALE	BLACK OR AFRICAN AMERICAN	49	Stage III	Stage III	G3
278	TCGA-CV-6961	MALE	WHITE	61	Stage II	Stage II	G3
279	TCGA-CV-6962	MALE	WHITE	65	Stage IVA	Stage III	G2
280	TCGA-CV-7089	MALE	WHITE	74	Stage IVA	Stage IVA	G2
281	TCGA-CV-7090	MALE	WHITE	39	Stage II	Stage II	G2
282	TCGA-CV-7091	MALE	WHITE	54	Stage I	Stage I	G3
283	TCGA-CV-7095	FEMALE	[Not Available]	87	Stage II	Stage IVA	G2
284	TCGA-CV-7097	MALE	WHITE	53	Stage II	Stage III	G3
285	TCGA-CV-7099	FEMALE	WHITE	85	Stage II	Stage II	G2
286	TCGA-CV-7100	MALE	WHITE	66	Stage III	Stage II	G3
287	TCGA-CV-7101	MALE	WHITE	80	Stage II	Stage II	G2
288	TCGA-CV-7102	FEMALE	WHITE	76	Stage IVA	Stage III	G3
289	TCGA-CV-7103	MALE	WHITE	49	Stage IVA	Stage II	G2
290	TCGA-CV-7104	FEMALE	WHITE	61	Stage IVA	Stage IVA	G2
291	TCGA-CV-7177	FEMALE	WHITE	82	Stage II	Stage I	G2
292	TCGA-CV-7178	FEMALE	WHITE	64	Stage IVA	Stage IVA	G3
293	TCGA-CV-7180	MALE	WHITE	34	Stage II	Stage II	G2
294	TCGA-CV-7183	MALE	WHITE	53	Stage II	Stage II	G1
295	TCGA-CV-7235	MALE	WHITE	67	Stage II	Stage III	G3
296	TCGA-CV-7236	FEMALE	WHITE	77	Stage IVA	Stage IVA	G3
297	TCGA-CV-7238	FEMALE	WHITE	69	Stage II	Stage II	G2
298	TCGA-CV-7242	FEMALE	WHITE	60	Stage II	Stage III	G2
299	TCGA-CV-7243	MALE	WHITE	50	Stage III	Stage II	G2
300	TCGA-CV-7245	MALE	WHITE	62	Stage IVA	Stage III	G2
301	TCGA-CV-7247	MALE	WHITE	55	Stage III	Stage II	G2
302	TCGA-CV-7248	FEMALE	BLACK OR AFRICAN AMERICAN	63	Stage IVA	Stage IVA	G2
303	TCGA-CV-7250	MALE	WHITE	64	Stage IVA	Stage III	G1
304	TCGA-CV-7252	FEMALE	BLACK OR AFRICAN AMERICAN	62	Stage IVA	Stage III	G2
305	TCGA-CV-7253	MALE	BLACK OR AFRICAN AMERICAN	58	Stage IVA	Stage II	G2
306	TCGA-CV-7254	MALE	WHITE	55	Stage II	Stage II	G3
307	TCGA-CV-7255	FEMALE	WHITE	32	Stage IVA	Stage II	G2
308	TCGA-CV-7261	MALE	WHITE	57	Stage IVA	Stage III	G2
309	TCGA-CV-7263	MALE	BLACK OR AFRICAN AMERICAN	64	Stage II	Stage II	G1
310	TCGA-CV-7406	MALE	WHITE	49	Stage II	Stage II	GX
311	TCGA-CV-7407	FEMALE	WHITE	67	Stage II	Stage II	G2
312	TCGA-CV-7409	MALE	BLACK OR AFRICAN AMERICAN	43	Stage IVB	Stage IVB	G3
313	TCGA-CV-7410	MALE	WHITE	61	Stage III	Stage II	GX
314	TCGA-CV-7411	FEMALE	WHITE	64	Stage IVA	Stage IVA	G1
315	TCGA-CV-7413	FEMALE	WHITE	74	Stage II	Stage II	G2
316	TCGA-CV-7414	MALE	WHITE	78	Stage IVA	Stage III	G2
317	TCGA-CV-7415	MALE	WHITE	60	Stage IVA	Stage III	G2
318	TCGA-CV-7416	FEMALE	WHITE	29	Stage IVA	Stage IVA	GX
319	TCGA-CV-7418	MALE	BLACK OR AFRICAN AMERICAN	62	Stage IVA	Stage IVA	G2
320	TCGA-CV-7421	MALE	WHITE	76	Stage IVA	Stage IVA	G2
321	TCGA-CV-7422	FEMALE	WHITE	60	Stage IVA	Stage IVA	G3
322	TCGA-CV-7423	MALE	WHITE	65	Stage II	Stage II	G1
323	TCGA-CV-7424	MALE	ASIAN	67	Stage IVA	Stage IVA	G2
324	TCGA-CV-7425	FEMALE	WHITE	77	Stage III	Stage III	G1
325	TCGA-CV-7427	FEMALE	WHITE	73	Stage II	Stage II	G1
326	TCGA-CV-7428	MALE	WHITE	47	Stage IVA	Stage IVA	G2
327	TCGA-CV-7429	MALE	WHITE	55	Stage IVA	Stage III	G3
328	TCGA-CV-7430	MALE	WHITE	56	Stage IVA	Stage III	G2
329	TCGA-CV-7432	MALE	WHITE	79	Stage II	Stage III	G1
330	TCGA-CV-7433	MALE	WHITE	49	Stage IVA	Stage IVA	G3
331	TCGA-CV-7434	MALE	WHITE	64	Stage IVA	Stage III	G2
332	TCGA-CV-7435	FEMALE	WHITE	57	Stage IVA	Stage IVA	G2
333	TCGA-CV-7437	MALE	[Not Available]	77	Stage II	Stage II	GX
334	TCGA-CV-7438	FEMALE	WHITE	87	Stage I	Stage II	G3
335	TCGA-CV-7440	MALE	WHITE	38	Stage II	Stage II	GX
336	TCGA-CV-7446	MALE	WHITE	66	Stage IVA	Stage II	G2
337	TCGA-CV-7568	FEMALE	WHITE	48	Stage IVA	Stage IVA	GX
338	TCGA-CV-A45O	MALE	WHITE	57	[Not Available]	Stage III	G2
339	TCGA-CV-A45P	FEMALE	WHITE	82	Stage I	Stage II	G2
340	TCGA-CV-A45Q	FEMALE	WHITE	69	[Not Available]	Stage IVC	G1
341	TCGA-CV-A45R	MALE	WHITE	46	Stage III	Stage III	G1
342	TCGA-CV-A45T	FEMALE	WHITE	64	[Discrepancy]	Stage II	G3
343	TCGA-CV-A45U	MALE	WHITE	59	Stage IVA	Stage IVA	G1
344	TCGA-CV-A45V	FEMALE	WHITE	87	Stage IVA	Stage IVA	G1
345	TCGA-CV-A45W	MALE	WHITE	75	Stage II	Stage III	G2
346	TCGA-CV-A45X	MALE	WHITE	47	Stage IVA	Stage IVA	G2
347	TCGA-CV-A45Y	MALE	AMERICAN INDIAN OR ALASKA NATIVE	61	Stage IVA	Stage IVA	G3
348	TCGA-CV-A45Z	MALE	WHITE	75	[Discrepancy]	Stage II	G3
349	TCGA-CV-A460	MALE	WHITE	72	[Discrepancy]	Stage IVA	G3
350	TCGA-CV-A461	MALE	WHITE	65	[Not Available]	Stage III	G2
351	TCGA-CV-A463	FEMALE	WHITE	82	Stage IVA	Stage IVA	G2
352	TCGA-CV-A464	MALE	WHITE	48	Stage III	Stage IVA	G2
353	TCGA-CV-A465	MALE	WHITE	24	Stage III	Stage II	G1
354	TCGA-CV-A468	MALE	[Not Available]	42	Stage IVA	Stage III	G2
355	TCGA-CV-A6JD	FEMALE	WHITE	82	[Not Available]	Stage IVA	G3
356	TCGA-CV-A6JE	MALE	WHITE	78	[Not Available]	Stage II	G2
357	TCGA-CV-A6JM	MALE	WHITE	85	[Not Available]	Stage IVA	G2
358	TCGA-CV-A6JN	MALE	WHITE	53	[Not Available]	Stage II	G1
359	TCGA-CV-A6JO	MALE	WHITE	69	Stage IVA	Stage IVA	G2
360	TCGA-CV-A6JT	MALE	WHITE	65	Stage II	Stage II	G2
361	TCGA-CV-A6JU	FEMALE	WHITE	61	Stage IVB	Stage IVA	G2
362	TCGA-CV-A6JY	MALE	WHITE	69	Stage IVA	Stage IVA	G1
363	TCGA-CV-A6JZ	MALE	WHITE	68	Stage II	Stage IVA	G2
364	TCGA-CV-A6K0	MALE	WHITE	58	Stage I	Stage II	G3
365	TCGA-CV-A6K1	MALE	WHITE	65	Stage IVA	Stage IVA	G2
366	TCGA-CV-A6K2	MALE	WHITE	79	Stage IVA	Stage II	G1
367	TCGA-CX-7082	MALE	WHITE	82	Stage IVA	Stage II	G2
368	TCGA-CX-7085	FEMALE	WHITE	77	Stage I	Stage III	G2
369	TCGA-CX-7086	MALE	BLACK OR AFRICAN AMERICAN	53	Stage III	Stage IVA	G2
370	TCGA-CX-7219	MALE	BLACK OR AFRICAN AMERICAN	47	Stage IVA	Stage IVA	G2
371	TCGA-CX-A4AQ	MALE	WHITE	56	Stage IVA	Stage IVA	G3
372	TCGA-D6-6515	FEMALE	WHITE	82	Stage II	Stage II	G3
373	TCGA-D6-6516	MALE	WHITE	69	Stage I	Stage III	G2
374	TCGA-D6-6517	MALE	WHITE	59	Stage III	Stage III	G2
375	TCGA-D6-6823	MALE	WHITE	50	Stage II	Stage III	G2
376	TCGA-D6-6824	MALE	WHITE	61	Stage IVA	Stage IVA	G2
377	TCGA-D6-6825	MALE	WHITE	73	Stage I	Stage III	G2
378	TCGA-D6-6826	FEMALE	WHITE	64	Stage IVA	Stage IVA	G2
379	TCGA-D6-6827	FEMALE	WHITE	55	Stage I	Stage III	G3
380	TCGA-D6-8568	MALE	WHITE	62	Stage II	Stage II	G2
381	TCGA-D6-8569	MALE	WHITE	52	Stage II	Stage II	G2
382	TCGA-D6-A4Z9	MALE	WHITE	59	Stage IVA	Stage IVA	G2
383	TCGA-D6-A4ZB	MALE	WHITE	61	Stage III	Stage III	G2
384	TCGA-D6-A6EK	MALE	WHITE	67	Stage III	Stage IVA	G1
385	TCGA-D6-A6EM	FEMALE	WHITE	65	Stage III	Stage III	G2
386	TCGA-D6-A6EN	MALE	WHITE	71	Stage III	Stage III	G3
387	TCGA-D6-A6EO	MALE	WHITE	44	Stage IVA	Stage IVA	G2
388	TCGA-D6-A6EP	MALE	WHITE	62	Stage III	Stage III	G3
389	TCGA-D6-A6EQ	MALE	WHITE	57	Stage IVA	Stage IVA	G3
390	TCGA-D6-A6ES	MALE	WHITE	50	Stage IVA	Stage IVA	G2
391	TCGA-D6-A74Q	MALE	WHITE	67	Stage IVA	Stage IVA	G3
392	TCGA-DQ-5624	FEMALE	WHITE	43	[Not Available]	Stage IVA	G2
393	TCGA-DQ-5625	FEMALE	WHITE	52	[Not Available]	Stage II	G2
394	TCGA-DQ-5629	MALE	WHITE	64	[Not Available]	Stage IVA	G2
395	TCGA-DQ-5630	MALE	WHITE	73	[Not Available]	Stage III	G2
396	TCGA-DQ-5631	MALE	WHITE	52	[Not Available]	Stage IVA	G3
397	TCGA-DQ-7588	MALE	WHITE	66	[Not Available]	Stage III	G3
398	TCGA-DQ-7589	MALE	WHITE	70	[Not Available]	Stage IVC	G4
399	TCGA-DQ-7590	MALE	WHITE	51	[Not Available]	Stage IVA	G4
400	TCGA-DQ-7591	MALE	WHITE	62	[Not Available]	Stage IVA	G4
401	TCGA-DQ-7592	MALE	AMERICAN INDIAN OR ALASKA NATIVE	57	[Not Available]	Stage IVA	G2
402	TCGA-DQ-7593	MALE	WHITE	58	[Not Available]	Stage IVA	G4
403	TCGA-DQ-7594	MALE	WHITE	47	[Not Available]	Stage IVB	G4
404	TCGA-DQ-7595	MALE	WHITE	53	[Not Available]	Stage II	G3
405	TCGA-DQ-7596	MALE	WHITE	48	[Not Available]	Stage IVA	G4
406	TCGA-F7-7848	MALE	WHITE	47	Stage IVA	Stage IVA	G2
407	TCGA-F7-8298	MALE	WHITE	58	Stage I	Stage I	G1
408	TCGA-F7-8489	MALE	WHITE	48	Stage II	Stage II	G1
409	TCGA-F7-A50G	MALE	WHITE	66	Stage III	[Not Available]	G1
410	TCGA-F7-A50I	MALE	WHITE	72	Stage IVA	[Not Available]	G2
411	TCGA-F7-A50J	FEMALE	WHITE	67	Stage III	[Not Available]	G2
412	TCGA-F7-A61S	MALE	WHITE	62	Stage III	[Not Available]	G1
413	TCGA-F7-A61V	MALE	WHITE	54	Stage II	[Not Available]	G1
414	TCGA-F7-A61W	MALE	ASIAN	51	Stage IVA	[Not Available]	G2
415	TCGA-F7-A620	MALE	WHITE	47	Stage III	[Not Available]	G1
416	TCGA-F7-A622	MALE	WHITE	75	Stage III	[Not Available]	G1
417	TCGA-F7-A623	MALE	WHITE	70	Stage IVA	[Not Available]	G1
418	TCGA-F7-A624	MALE	WHITE	73	Stage II	[Not Available]	G3
419	TCGA-H7-7774	FEMALE	WHITE	75	Stage IVA	Stage III	G2
420	TCGA-H7-8501	MALE	WHITE	54	Stage IVA	Stage IVA	GX
421	TCGA-H7-8502	MALE	WHITE	50	Stage IVA	Stage IVA	G2
422	TCGA-H7-A6C4	FEMALE	WHITE	35	Stage IVA	Stage III	G2
423	TCGA-H7-A6C5	MALE	WHITE	65	Stage II	Stage III	G2
424	TCGA-H7-A76A	MALE	WHITE	57	[Not Available]	Stage IVA	G2
425	TCGA-HD-7229	MALE	WHITE	60	Stage IVA	Stage IVA	G3
426	TCGA-HD-7753	MALE	BLACK OR AFRICAN AMERICAN	62	Stage I	Stage II	G2
427	TCGA-HD-7754	MALE	WHITE	69	Stage IVA	Stage IVA	G1
428	TCGA-HD-7831	MALE	WHITE	74	Stage IVA	Stage III	G2
429	TCGA-HD-7832	MALE	WHITE	52	Stage IVA	Stage IVA	G2
430	TCGA-HD-7917	MALE	WHITE	62	Stage II	Stage II	G1
431	TCGA-HD-8224	MALE	WHITE	63	Stage IVA	Stage III	G3
432	TCGA-HD-8314	MALE	WHITE	58	Stage III	Stage III	G4
433	TCGA-HD-8634	FEMALE	WHITE	51	Stage I	Stage I	G2
434	TCGA-HD-8635	FEMALE	WHITE	61	Stage III	Stage III	G2
435	TCGA-HD-A4C1	FEMALE	BLACK OR AFRICAN AMERICAN	41	Stage IVA	Stage IVA	G1
436	TCGA-HD-A633	MALE	WHITE	74	Stage IVA	Stage IVA	G2
437	TCGA-HD-A634	MALE	WHITE	56	Stage IVA	Stage III	G3
438	TCGA-HD-A6HZ	FEMALE	WHITE	79	Stage III	Stage II	G2
439	TCGA-HD-A6I0	MALE	WHITE	56	Stage IVA	Stage III	G1
440	TCGA-HL-7533	MALE	WHITE	65	[Not Available]	Stage IVA	G3
441	TCGA-IQ-7630	MALE	WHITE	49	Stage II	Stage III	G3
442	TCGA-IQ-7631	FEMALE	WHITE	60	Stage II	Stage II	G1
443	TCGA-IQ-7632	FEMALE	WHITE	68	Stage IVA	Stage IVA	G1
444	TCGA-IQ-A61E	FEMALE	WHITE	55	Stage III	Stage III	G2
445	TCGA-IQ-A61G	MALE	WHITE	57	Stage IVA	Stage IVA	G2
446	TCGA-IQ-A61H	MALE	WHITE	76	Stage II	Stage II	G2
447	TCGA-IQ-A61I	MALE	BLACK OR AFRICAN AMERICAN	63	Stage IVA	Stage IVA	G3
448	TCGA-IQ-A61J	MALE	WHITE	54	Stage IVA	Stage IVA	G1
449	TCGA-IQ-A61K	FEMALE	WHITE	70	Stage IVA	Stage IVA	G2
450	TCGA-IQ-A61L	FEMALE	WHITE	72	Stage II	Stage II	G1
451	TCGA-IQ-A61O	MALE	WHITE	43	Stage IVA	Stage IVA	GX
452	TCGA-IQ-A6SG	FEMALE	WHITE	61	Stage III	Stage III	G2
453	TCGA-IQ-A6SH	MALE	BLACK OR AFRICAN AMERICAN	55	Stage III	Stage IVC	G1
454	TCGA-KU-A66S	FEMALE	WHITE	69	Stage III	Stage III	G2
455	TCGA-KU-A66T	FEMALE	WHITE	53	Stage IVA	Stage IVA	G2
456	TCGA-KU-A6H7	FEMALE	WHITE	55	Stage IVA	Stage IVA	G2
457	TCGA-KU-A6H8	MALE	WHITE	41	Stage IVA	Stage I	G3
458	TCGA-MT-A51W	FEMALE	WHITE	52	Stage I	Stage I	G2
459	TCGA-MT-A51X	MALE	WHITE	30	Stage IVA	Stage IVA	G1
460	TCGA-MT-A67A	FEMALE	WHITE	85	Stage I	Stage I	G2
461	TCGA-MT-A67D	MALE	WHITE	55	Stage II	Stage II	G2
462	TCGA-MT-A67F	FEMALE	WHITE	60	Stage IVA	Stage IVA	G2
463	TCGA-MT-A67G	FEMALE	WHITE	53	Stage IVA	Stage IVA	G2
464	TCGA-MT-A7BN	MALE	WHITE	74	Stage IVA	Stage IVA	G3
465	TCGA-MZ-A5BI	MALE	WHITE	53	[Not Available]	Stage IVA	[Not Available]
466	TCGA-MZ-A6I9	MALE	WHITE	68	[Not Available]	Stage IVA	G2
467	TCGA-MZ-A7D7	MALE	WHITE	51	Stage IVA	Stage IVA	[Not Available]
468	TCGA-P3-A5Q5	MALE	WHITE	54	Stage IVA	Stage IVA	G3
469	TCGA-P3-A5Q6	MALE	WHITE	49	Stage IVA	Stage III	G3
470	TCGA-P3-A5QA	MALE	[Unknown]	41	Stage I	Stage II	G3
471	TCGA-P3-A5QE	MALE	WHITE	49	Stage III	Stage III	G2
472	TCGA-P3-A5QF	MALE	WHITE	49	Stage IVA	Stage IVA	G2
473	TCGA-P3-A6SW	MALE	WHITE	50	Stage IVB	Stage IVA	G3
474	TCGA-P3-A6SX	MALE	WHITE	67	Stage III	Stage IVA	G2
475	TCGA-P3-A6T0	FEMALE	WHITE	47	Stage IVA	Stage IVA	G2
476	TCGA-P3-A6T2	MALE	WHITE	45	Stage IVA	Stage II	G2
477	TCGA-P3-A6T3	MALE	WHITE	49	Stage IVA	Stage IVA	G2
478	TCGA-P3-A6T4	MALE	WHITE	54	Stage IVA	Stage IVA	G2
479	TCGA-P3-A6T5	FEMALE	WHITE	79	Stage IVA	Stage IVA	G2
480	TCGA-P3-A6T6	MALE	WHITE	53	Stage IVA	Stage IVA	G3
481	TCGA-P3-A6T7	MALE	WHITE	55	Stage IVA	Stage III	G2
482	TCGA-P3-A6T8	MALE	WHITE	54	Stage IVA	Stage IVA	G3
483	TCGA-QK-A64Z	FEMALE	WHITE	79	Stage IVA	Stage II	G1
484	TCGA-QK-A652	MALE	WHITE	60	Stage III	Stage II	G2
485	TCGA-QK-A6IF	MALE	WHITE	61	[Not Available]	Stage IVA	GX
486	TCGA-QK-A6IG	MALE	WHITE	69	Stage III	Stage II	G2
487	TCGA-QK-A6IH	FEMALE	WHITE	65	Stage IVB	Stage IVA	G2
488	TCGA-QK-A6II	MALE	WHITE	52	Stage IVA	Stage III	G2
489	TCGA-QK-A6IJ	MALE	WHITE	71	Stage III	Stage II	G3
490	TCGA-QK-A6V9	MALE	WHITE	56	Stage II	Stage II	G2
491	TCGA-QK-A6VB	MALE	WHITE	66	Stage IVA	Stage IVA	G2
492	TCGA-QK-A6VC	FEMALE	BLACK OR AFRICAN AMERICAN	62	Stage IVA	Stage IVA	G2
493	TCGA-QK-A8Z7	MALE	BLACK OR AFRICAN AMERICAN	59	Stage IVA	Stage IVA	[Not Available]
494	TCGA-QK-A8Z8	FEMALE	BLACK OR AFRICAN AMERICAN	60	Stage IVC	Stage IVC	G2
495	TCGA-QK-A8Z9	MALE	BLACK OR AFRICAN AMERICAN	56	Stage IVA	Stage IVA	G2
496	TCGA-QK-A8ZA	MALE	BLACK OR AFRICAN AMERICAN	60	[Not Available]	Stage IVA	G2
497	TCGA-QK-A8ZB	MALE	BLACK OR AFRICAN AMERICAN	68	Stage IVA	Stage IVA	G2
498	TCGA-QK-AA3J	MALE	BLACK OR AFRICAN AMERICAN	69	Stage I	Stage I	G3
499	TCGA-QK-AA3K	MALE	BLACK OR AFRICAN AMERICAN	60	Stage IVA	Stage IVA	G2
500	TCGA-RS-A6TO	FEMALE	WHITE	82	Stage IVA	Stage IVA	G2
501	TCGA-RS-A6TP	MALE	WHITE	58	Stage II	Stage II	G3
502	TCGA-T2-A6WX	FEMALE	WHITE	73	[Not Available]	Stage III	G1
503	TCGA-T2-A6WZ	MALE	WHITE	53	[Not Available]	Stage IVA	G2
504	TCGA-T2-A6X0	MALE	WHITE	49	[Not Available]	Stage IVA	G2
505	TCGA-T2-A6X2	MALE	WHITE	82	Stage III	Stage III	G1
506	TCGA-T3-A92M	MALE	BLACK OR AFRICAN AMERICAN	52	Stage IVA	Stage IVA	G2
507	TCGA-T3-A92N	MALE	BLACK OR AFRICAN AMERICAN	79	Stage IVA	Stage IVC	G3
508	TCGA-TN-A7HI	MALE	WHITE	56	Stage IVA	Stage I	G3
509	TCGA-TN-A7HJ	MALE	WHITE	51	Stage IVA	Stage III	G2
510	TCGA-TN-A7HL	MALE	WHITE	59	Stage IVA	Stage IVA	G2
511	TCGA-UF-A718	MALE	WHITE	62	Stage IVA	Stage IVA	G2
512	TCGA-UF-A719	MALE	[Unknown]	54	Stage II	Stage III	G1
513	TCGA-UF-A71A	MALE	WHITE	67	Stage IVA	Stage IVA	G1
514	TCGA-UF-A71B	MALE	WHITE	50	Stage IVA	Stage IVA	G2
515	TCGA-UF-A71D	FEMALE	WHITE	54	Stage IVA	Stage IVA	G2
516	TCGA-UF-A71E	MALE	WHITE	63	Stage IVA	Stage IVA	G3
517	TCGA-UF-A7J9	MALE	WHITE	75	Stage IVA	Stage IVA	G2
518	TCGA-UF-A7JA	FEMALE	WHITE	66	Stage IVA	Stage IVA	G2
519	TCGA-UF-A7JC	MALE	WHITE	42	Stage IVA	Stage III	G1
520	TCGA-UF-A7JD	MALE	[Unknown]	71	Stage IVA	Stage IVA	G3
521	TCGA-UF-A7JF	MALE	WHITE	80	Stage IVA	Stage IVA	G2
522	TCGA-UF-A7JH	MALE	BLACK OR AFRICAN AMERICAN	59	Stage IVA	Stage IVA	G1
523	TCGA-UF-A7JJ	MALE	[Unknown]	68	Stage IVA	Stage IVA	G1
524	TCGA-UF-A7JK	MALE	[Unknown]	59	Stage IVA	Stage IVA	G2
525	TCGA-UF-A7JO	FEMALE	WHITE	79	Stage IVA	Stage IVA	G2
526	TCGA-UF-A7JS	MALE	WHITE	59	Stage IVA	Stage IVA	G2
527	TCGA-UF-A7JT	FEMALE	WHITE	72	Stage IVA	Stage IVA	G3
528	TCGA-UF-A7JV	FEMALE	WHITE	62	Stage IVA	Stage IVA	G2
529	TCGA-UP-A6WW	MALE	WHITE	58	[Not Available]	Stage IVA	G2
530	TCGA-WA-A7GZ	MALE	WHITE	58	[Not Available]	Stage II	G2
531	TCGA-WA-A7H4	MALE	WHITE	69	Stage II	Stage II	G3
